# Supplementary material for: SHMT2 deficiency disrupts transcriptional regulation through homocysteine-mediated suppression of histone lactylation in Huntington’s disease models
Source: J Clin Invest. 2026 Mar 10;136(9):e196094. doi: 10.1172/JCI196094 (PMC13132398; doi:10.1172/JCI196094)
Supplement: Supplemental table 1 [file jci-136-196094-s113.xlsx]

## Sheet: all-ori
Name	Mass	RT	column	Chinese Name	KEGG	HMDB	CellularLocations	SuperClass	Class	SubClass	DirectParent	Q111-1	Q111-2	Q111-3	Q111-4	Q111-5	Q111-6	Q7-1	Q7-2	Q7-3	Q7-4	Q7-5	Q7-6	QC-1	QC-2	QC-3	QC RSD	unit
Tetradecanoylcarnitine	372.3/85.1	8.98	C18	肉豆蔻酰基肉碱		HMDB0005066	Extracellular	Lipids and lipid-like molecules	Fatty Acyls	Fatty acid esters	Acyl carnitines	786924	1.15167e+06	1.31647e+06	2.14551e+06	1.4468e+06	894577	1.08427e+06	1.2568e+06	1.56165e+06	1.08206e+06	1.52567e+06	1.46368e+06	939231	1.03739e+06	1.18552e+06	0.117628	pg
Oleylcarnitine	426.2/85.1	9.91	C18	油酰肉碱		HMDB0005065	Extracellular	Lipids and lipid-like molecules	Fatty Acyls	Fatty acid esters	Acyl carnitines	2.64063e+06	3.43551e+06	3.39293e+06	3.9073e+06	2.94605e+06	1.65481e+06	1.53731e+06	849701	1.07329e+06	1.20553e+06	1.09454e+06	1.20416e+06	1.50632e+06	1.38067e+06	1.54734e+06	0.0587511	pg
Linoleyl carnitine	424.2/85.1	9.47	C18	亚油酰肉碱		HMDB0006469	Cytoplasm	Lipids and lipid-like molecules	Fatty Acyls	Fatty acid esters	Acyl carnitines	518146	494849	500298	438052	511514	536951	493578	471311	442490	374891	465449	467629	602728	520001	499595	0.100993	pg
Stearylcarnitine	428.3/85.1	10.34	C18	硬脂酰肉碱		HMDB0000848	Cytoplasm	Lipids and lipid-like molecules	Fatty Acyls	Fatty acid esters	Acyl carnitines	366420	800961	348199	1.09381e+06	780556	426445	243955	250751	310142	169242	333082	342649	482907	400241	380035	0.129446	pg
Leucylalanine	203.1/86.1	1.27	C18	亮氨酰丙氨酸		HMDB0028922		Organic acids and derivatives	Carboxylic acids and derivatives	Amino acids, peptides, and analogues	Peptides	5247.91	2544.17	6206.82	2188.46	1243.78	5766.37	9258.43	5480.34	3962.62	8401.93	3302.61	6857.55	3981.56	3823.37	3878.14	0.0206276	pg
Phenylalanylalanine	237.1/120.1	1.88	C18	苯丙氨酰丙氨酸		HMDB0028988		Organic acids and derivatives	Carboxylic acids and derivatives	Amino acids, peptides, and analogues	Dipeptides	500.555	88.6816	684.555	121.438	206.19	431.498	1215.41	678.899	681.77	1181.97	183.436	942.359	434.853	438.684	508.995	0.0905813	pg
gamma-Glutamyl-phenylalanine	295.1/166.2	2.38	C18	γ-谷氨酰苯丙氨酸		HMDB0029562		Organic acids and derivatives	Carboxylic acids and derivatives	Amino acids, peptides, and analogues	Phenylalanine and derivatives	5572.2	4463.37	4097.8	3482.25	3403	8985.68	11183.3	5009.66	5269.02	8138.82	4167.37	8094.94	10452.9	9524.85	8722.35	0.0905241	pg
Glycyl-Phenylalanine	223.1/120.1	2.21	C18	甘氨酰苯丙氨酸		HMDB0028848		Organic acids and derivatives	Carboxylic acids and derivatives	Amino acids, peptides, and analogues	Dipeptides	7784.87	6022.21	9213.83	6449.06	4042.37	9230.62	8969.16	8320.16	10319.2	8113.12	8014.04	10799.6	6589.66	6990.08	6175.15	0.061881	pg
Leucylphenylalanine	279.1/86.1	4.11	C18	亮氨酰苯丙氨酸		HMDB0013243		Organic acids and derivatives	Carboxylic acids and derivatives	Amino acids, peptides, and analogues	Dipeptides				8331.82													pg
Aspartylphenylalanine	281/166.1	2.32	C18	天冬氨酰苯丙氨酸		HMDB0000706		Organic acids and derivatives	Carboxylic acids and derivatives	Amino acids, peptides, and analogues	Peptides	4729.36	2417.41	6342.09	2478.73	2382.2	5044.47	40972.9	6455.8	7747.26	28233.1	3308.94	15201.1	8754.42	9915.98	10043.8	0.0742229	pg
Butyrylcarnitine	232.2/85.1	1.81	C18	丁酰基肉碱	C02862	HMDB0002013	Extracellular, Membrane	Lipids and lipid-like molecules	Fatty Acyls	Fatty acid esters	Acyl carnitines	119.19	484.124	309.485	879.877	855.079	303.196	155.404	239.021	29.8792	138.832	4.94924	222.88	51.8927	59.054	43.1498	0.155069	pg
Valerylcarnitine	246.1/85.1	2.8	C18	戊酰肉碱		HMDB0013128	Extracellular	Lipids and lipid-like molecules	Fatty Acyls	Fatty acid esters	Fatty acid esters	634.285	553.807	652.565	671.043	610.334	429.719	480.11	596.398	630.266	492.835	570.378	594.776	436.502	467.911	484.428	0.0525881	pg
Isovalerylcarnitine	246.1/85.1	2.81	C18	异戊酰肉碱		HMDB0000688	Extracellular	Lipids and lipid-like molecules	Fatty Acyls	Fatty acid esters	Fatty acid esters	548.314	453.007	517.978	574.002	517.64	349.8	371.406	504.282	477.659	408.155	483.095	464.525	367.445	371.009	410.946	0.063038	pg
Octanoylcarnitine	288.1/85.1	5.31	C18	辛酰肉碱	C02838	HMDB0000791	Membrane	Lipids and lipid-like molecules	Fatty Acyls	Fatty acid esters	Acyl carnitines	175.338	274.498	228.81	414.394	408.965	174.074	96.929	77.5331	173.416	64.4161	193.234	81.6188	167.101	199.333	183.673	0.0879017	pg
Decanoylcarnitine	316.3/85.1	6.76	C18	癸酰基肉碱		HMDB0000651	Extracellular	Lipids and lipid-like molecules	Fatty Acyls	Fatty acid esters	Acyl carnitines	1277.23	2424.49	2088.65	4287.6	3779.52	1618.84	1195.1	816.859	1373.81	952.488	1561.22	1050.85	1406.93	1731.33	1692.21	0.109979	pg
Cholesterol sulfate	465.3/96.9	11.43	C18	硫酸化胆固醇	C18043	HMDB0000653		Lipids and lipid-like molecules	Steroids and steroid derivatives	Cholestane steroids	Cholesterols and derivatives	129668	155874	100759	148317	146725	203673	388278	271006	282537	283285	183008	253318	356169	277100	254183	0.180879	pg
2-Aminophenol	110/65	0.71	C18	2-氨基苯酚	C01987							80512	76657	82194.8	84382.3	69715.9	82197							56149		39199.3	0.2514	pg
Spermidine	146.2/72.2	-0.02	C18	亚精胺	C00315	HMDB0001257	Cytoplasm	Organic nitrogen compounds	Organonitrogen compounds	Amines	Dialkylamines		1169.28															pg
3-Aminosalicylic acid	152.1/108.1	0.47	C18	3-氨基水杨酸		HMDB0001972		Benzenoids	Benzene and substituted derivatives	Benzoic acids and derivatives	Aminosalicylic acids	2.43141e+06	1.5129e+06	2.11093e+06	1.09149e+06	925340	1.7006e+06	179279	101824	130415	169454	97070.7	126627	589295	679384	743305	0.11537	pg
Gallic acid	169/125	0.75	C18	没食子酸	C01424	HMDB0005807		Benzenoids	Benzene and substituted derivatives	Benzoic acids and derivatives	Gallic acids	7346.62	5589.19	1168.57	5133.93	5077.48	1055.06	4814.47	3709.95	3952.46	3657.15	4482.3	3899.16	3634.65	5285.39	415.164	0.795976	pg
Serotonin	177.2/160.1	1.18	C18	血清素	C00780	HMDB0000259	Cytoplasm	Organoheterocyclic compounds	Indoles and derivatives	Tryptamines and derivatives	Serotonins										4795.41	4823.21				4636.81		pg
m-Aminobenzoic acid	138.1/65	1.25	C18	间氨基苯甲酸		HMDB0001891		Benzenoids	Benzene and substituted derivatives	Benzoic acids and derivatives	Aminobenzoic acids		211175	242140	258496	252189		314692	247982	297411	285960	288305	275102	229141	211860	225356	0.0408974	pg
3-Methoxytyramine	168.2/151	1.32	C18	3-甲氧基酪胺	C05587	HMDB0000022	Cytoplasm	Benzenoids	Phenols	Methoxyphenols	Methoxyphenols	103657	70792.9	109841	83019.4	52755.7	66038.1	75675.8	76583.5	65447.5	71937.1	70972.2	51975.9	45955.5	45560.7	52841	0.0850819	pg
Protocatechuic acid	153/109.1	1.57	C18	原儿茶酸	C00230	HMDB0001856		Benzenoids	Benzene and substituted derivatives	Benzoic acids and derivatives	Hydroxybenzoic acid derivatives			8303.3			7161.66	6404.85		6876.35	6341.37	6689.58		6220.16	6263.37		0.00489448	pg
2-Hydroxyphenethylamine	120/91	1.43	C18	邻羟基苯乙胺	C02735	HMDB0001065		Organic nitrogen compounds	Organonitrogen compounds	Amines	Aralkylamines	4.00047e+06	2.74402e+06	3.74897e+06	2.30422e+06	1.77239e+06	4.63787e+06	4.11588e+06	2.61723e+06	3.39995e+06	3.42245e+06	2.40519e+06	3.48702e+06	2.51269e+06	2.63746e+06	2.80104e+06	0.0545622	pg
N-Formyl-methionine	176/128	1.67	C18	N-甲酰甲硫氨酸	C03145	HMDB0001015		Organic acids and derivatives	Carboxylic acids and derivatives	Amino acids, peptides, and analogues	Methionine and derivatives	2749.68	5194.13	4773.57	6910.26	5557.61	4123.35	2313.17	3215.83	2610.23	2707.5	3262.13	2289.75	3469.04	4288.28	3583.16	0.117383	pg
5'-Deoxyadenosine	252/136	1.8	C18	脱氧腺嘌呤核苷	C05198	HMDB0001983	Extracellular	Nucleosides, nucleotides, and analogues	5'-deoxyribonucleosides	na	5'-deoxyribonucleosides		1679.89	1289.16	1727.46	1476.8		1247.71	1881.99	1537.75		1364.92	1268.3	1162.54	911.492	1095.24	0.123006	pg
Xanthurenate	206.1/159.9	1.93	C18	黄嘌呤	C02470	HMDB0000881	Membrane	Organoheterocyclic compounds	Quinolines and derivatives	Quinoline carboxylic acids	Quinoline carboxylic acids	11086.3	7037.32	9489.64	6363.37	6211.56	13501.4	9977.43	7727.49	10056.9	10452.7	6121.39	8966.14	6261.86	6656.59	8746.7	0.184907	pg
2-Hydroxy-4-(methylthio)butanoic acid	149/47	1.83	C18	羟基蛋氨酸		HMDB0037115	Cytoplasm	Lipids and lipid-like molecules	Fatty Acyls	Fatty acids and conjugates	Thia fatty acids	5202.08	5002.18	6241.33	4742.99	3544.68	5268.7	14307.3	11651.5	8780.01	11062.2	10422.8	6825.77	5727	5608.14	6842.01	0.112339	pg
Hydroxyphenyllactic acid	181.1/134	1.98	C18	4-羟苯乳酸	C03672	HMDB0000755	Mitochondria	Phenylpropanoids and polyketides	Phenylpropanoic acids	na	Phenylpropanoic acids		20913.7												17322.3			pg
Methylglutaric acid	145.1/82.9	2.1	C18	甲基戊二酸		HMDB0000752	Extracellular	Lipids and lipid-like molecules	Fatty Acyls	Fatty acids and conjugates	Methyl-branched fatty acids		11800.9	10667.6	5985.3		11300.8	9326.17	11031.3	12242.9	9070.15	12837.7	11729	6612.64	4485.72	7263.8	0.237374	pg
N-Acetyltyrosine	224.1/178.1	2.04	C18	N-乙酰-酪氨酸	C01657	HMDB0000866	Cytoplasm	Organic acids and derivatives	Carboxylic acids and derivatives	Amino acids, peptides, and analogues	Tyrosine and derivatives	24166.4	12865.3	25245.3	8696.58	5183.79	25837.6	15057.3	9107.86	8073.42	11736.2	7082.78	11228.6	10149.8	11431.1	11671.1	0.0737937	pg
Adipic acid	145/82.9	2.04	C18	己二酸	C06104	HMDB0000448	Cytoplasm	Lipids and lipid-like molecules	Fatty Acyls	Fatty acids and conjugates	Medium-chain fatty acids	9107.29	5609.02	8046.51	4735.96		7033.45	6622.52	7583.19	6396.69	6615.46	7092.29	5012.63	5937.88	6298.43	5931.97	0.0346582	pg
Benzamide	122.1/105.01	2.26	C18	苯甲酰胺	C09815	HMDB0004461		Benzenoids	Benzene and substituted derivatives	Benzoic acids and derivatives	Benzamides	9711.22	10136	9923.53	9540.3	9549.01	18810.8	9102.67	9858	9998.77	10258.6	11964.1	12239.5	13189.7	11379.6	12426	0.073687	pg
Phenylethylamine	122.1/105	2.18	C18	苯乙胺	C05332	HMDB0012275		Benzenoids	Benzene and substituted derivatives	Phenethylamines	Phenethylamines	8821.42	6418.14	10355.2	7204.44	6145.18	14687.7	5981.04	7778.58	7744.28	9109.52	10838.9	9517.95	5095.36	5651.03	6916.07	0.158489	pg
N-Acetylmethionine	190/142	2.09	C18	N-乙酰蛋氨酸	C02712	HMDB0011745		Organic acids and derivatives	Carboxylic acids and derivatives	Amino acids, peptides, and analogues	Methionine and derivatives	31964.1	29976.9	39406.5	30686.2	24765.2	38786.4	20618	19877.7	17099.4	16837.8	19945.1	23552.5	19865.9	21233.8	22781	0.0684933	pg
2-Pyrocatechuic acid	153/109	2.08	C18	2,3-二羟基苯甲酸	C00196	HMDB0000397		Benzenoids	Benzene and substituted derivatives	Benzoic acids and derivatives	Salicylic acids	13723.4	11043.4	12384.3	12405.5	12593.3	11939.4	11723.7	12513	11719.5	9961.21	10434.5	10316.6	10096.3	10676.4	10158.4	0.0308909	pg
3-Hydroxybenzoic acid	137/93	2.91	C18	间羟基苯甲酸	C00587	HMDB0002466		Benzenoids	Benzene and substituted derivatives	Benzoic acids and derivatives	Hydroxybenzoic acid derivatives								296528									pg
Phthalic acid	165/121.1	2.34	C18	邻苯二甲酸	C01606	HMDB0002107		Benzenoids	Benzene and substituted derivatives	Benzoic acids and derivatives	Benzoic acids									8414.65								pg
Theophylline	181.1/124	2.28	C18	茶碱	C07130	HMDB0001889	Cytoplasm	Organoheterocyclic compounds	Imidazopyrimidines	Purines and purine derivatives	Xanthines					536.027												pg
Hippuric acid	180.1/105	2.51	C18	马尿酸	C01586	HMDB0000714	Cytoplasm	Benzenoids	Benzene and substituted derivatives	Benzoic acids and derivatives	Hippuric acids	4235.16	3599	3760.1	4173.3	2930.54	1736.88	3593.95	2315.23	4450.81	2034.06	3824.28	3600.33	2090.09	2354.12	2994.79	0.18762	pg
Quinoline	130.1/77.1	3.23	C18	喹啉	C06413	HMDB0033731	Cytoplasm	Organoheterocyclic compounds	Quinolines and derivatives	na	Quinolines and derivatives	2321.84					2227.62	4995.28	2911.91				3637.57			2136.47		pg
Phenylpyruvic acid	163/90.9	2.6	C18	苯丙酮酸	C00166	HMDB0000205	Cytoplasm	Benzenoids	Benzene and substituted derivatives	Phenylpyruvic acid derivatives	Phenylpyruvic acid derivatives			78395.8				90530.8			71775.1							pg
Phenylacetylglycine	192.1/74	2.94	C18	苯乙酰甘氨酸	C05598	HMDB0000821		Organic acids and derivatives	Carboxylic acids and derivatives	Amino acids, peptides, and analogues	N-acyl-alpha amino acids	9542.39	7563.08	10242.9	9290.19	6415	4659.99	9402.83	8127.9	9179.68	6598.8	7809.17	7226.98	5301.58	5990.74	7117.56	0.149388	pg
Tryptamine	161.2/144.1	2.66	C18	色胺	C00398	HMDB0000303	Cytoplasm	Organoheterocyclic compounds	Indoles and derivatives	Tryptamines and derivatives	Tryptamines and derivatives	179142	81908.5	164511	83748.1	61140.7	163092	314111	181892	217878	179004	141410	210048	111192	104917	136578	0.142599	pg
Quinaldic acid	174/156	2.37	C18	喹哪啶酸	C06325	HMDB0000842		Organoheterocyclic compounds	Quinolines and derivatives	Quinoline carboxylic acids	Quinoline carboxylic acids	811.905	1105.66	789.737	868.942	1049.83	448.422	1121.09	290.998	753.36	256.239	975.701	1276.45	1586.57	1600.56	1557.8	0.0137824	pg
N-Methyltryptamine	175/144	2.5	C18	N-甲基色胺	C06213	HMDB0004370		Organoheterocyclic compounds	Indoles and derivatives	Tryptamines and derivatives	Tryptamines and derivatives									18.2497								pg
5'-Methylthioadenosine	298/136.2	2.48	C18	5'-甲硫腺苷	C00170	HMDB0001173	Cytoplasm	Nucleosides, nucleotides, and analogues	5'-deoxyribonucleosides	5'-deoxy-5'-thionucleosides	5'-deoxy-5'-thionucleosides	3.92595e+06	6.74775e+06	4.69112e+06	9.75022e+06	8.19808e+06	4.37291e+06	1.69013e+06	2.4569e+06	2.45207e+06	1.35448e+06	2.82202e+06	2.28325e+06	5.83618e+06	5.1926e+06	5.00103e+06	0.0818762	pg
Caffeine	195/138.2	2.84	C18	咖啡因	C07481	HMDB0001847	Cytoplasm	Organoheterocyclic compounds	Imidazopyrimidines	Purines and purine derivatives	Xanthines	466.257	427.996	536.984	366.732	414.734	824.909	47.9866	439.135	472.983	509.244	364.188	515.679	304.073	300.411	450.685	0.243725	pg
4-Hydroxybenzaldehyde	121.1/92	2.87	C18	对羟基苯甲醛	C00633	HMDB0011718		Organic oxygen compounds	Organooxygen compounds	Carbonyl compounds	Hydroxybenzaldehydes	3400.25	2899.82	3175.9	1994.72	2022.63	2518.1	2955.66	3696.28	3907.54	3044.83	2858.54	2919.26	1570.46	1921.47	2038.56	0.132138	pg
3-Methyladipic acid	159.1/95.1	3.02	C18	3-甲基己二酸		HMDB0000555	Cytoplasm	Lipids and lipid-like molecules	Fatty Acyls	Fatty acids and conjugates	Medium-chain fatty acids										8975.89			9153.92				pg
Indole-3-acetamide	175.1/130.1	2.89	C18	吲哚-3-乙酰胺	C02693	HMDB0029739	Cytoplasm	Organoheterocyclic compounds	Indoles and derivatives	Indoles	3-alkylindoles									115.529	114.876							pg
Vitamin B7	245.2/227.2	3.13	C18	维生素VB7	C00120	HMDB0000030	Cytoplasm	Organoheterocyclic compounds	Biotin and derivatives	na	Biotin and derivatives		1017.45					1587.11	1560.69	1626.41		1297.87	1429.92	910.481	1182.31	1194.12	0.146453	pg
Pentadecanoic acid	241.217/241.217	10.49	C18	十五酸	C16537	HMDB0000826	Cytoplasm	Lipids and lipid-like molecules	Fatty Acyls	Fatty acids and conjugates	Long-chain fatty acids	1.01094e+06	822176	788806	640511	715810	900527	524273	684206	754175	638394	848943	769415	649887	601583	747570	0.111612	pg
Indole-3-lactic Acid	206.2/187.9	3.73	C18	吲哚-3-乳酸	C02043	HMDB0000671		Organoheterocyclic compounds	Indoles and derivatives	Indolyl carboxylic acids and derivatives	Indolyl carboxylic acids and derivatives	43355.7	33869.4	45408	37010	30913.5	29741.6	44825	39793.6	42144.6	43808.5	39279.2	37502.1	22876.5	25085.7	29402.5	0.128711	pg
3-Hydroxybenzaldehyde	121/93	3.15	C18	3-羟基苯甲醛	C03067													4183.01							3128.98			pg
Phenyllactic acid	165.1/119.1	3.62	C18	苯乳酸	C05607	HMDB0000779		Phenylpropanoids and polyketides	Phenylpropanoic acids	na	Phenylpropanoic acids	10156.6	7342.58	10475.5			9534.98	10985.6							6898.45			pg
5,6-Dimethylbenzimidazole	147/104	3.25	C18	5,6-二甲基苯并咪唑	C03114	HMDB0003701	Membrane	Organoheterocyclic compounds	Benzimidazoles	na	Benzimidazoles		74.9751	64.2763	84.5703	76.1714			66.1455	71.9312		77.8859	64.8309					pg
N-acetyltryptophan	245.1/203.1	3.78	C18	N-乙酰-色氨酸		HMDB0013713		Organic acids and derivatives	Carboxylic acids and derivatives	Amino acids, peptides, and analogues	N-acyl-L-alpha-amino acids	1737.19		1616.57			1635.35											pg
N-Acetylleucine	174/128	3.6	C18	N-乙酰亮氨酸	C02710	HMDB0011756		Organic acids and derivatives	Carboxylic acids and derivatives	Amino acids, peptides, and analogues	Leucine and derivatives	82208.2					80367.1	80852.5			67187.7		56502.7		45913.2			pg
N-Acetylphenylalanine	206/164	3.72	C18	N-乙酰苯丙氨酸	C03519	HMDB0000512	Cytoplasm	Organic acids and derivatives	Carboxylic acids and derivatives	Amino acids, peptides, and analogues	Phenylalanine and derivatives	7194.23	3129.68	8906.91	1757.67	445.392	7790.12	3782.8	2822.29	1439.56	3273.72	829.069	2352.38	2828.45	3293.62	3036.05	0.076336	pg
Indole-3-carboxaldehyde	143.9/66.1	4	C18	吲哚-3-甲醛	C08493	HMDB0029737	Cytoplasm	Organoheterocyclic compounds	Indoles and derivatives	Indoles	Indoles						3726.09	3280.73					3731.96					pg
Kynurenate	187.9/144	2.24	C18	犬尿胺酸	C01717	HMDB0000715	Cytoplasm	Organoheterocyclic compounds	Quinolines and derivatives	Quinoline carboxylic acids	Quinoline carboxylic acids														1341.07			pg
Suberic acid	173.1/111.2	4.04	C18	辛二酸	C08278	HMDB0000893		Lipids and lipid-like molecules	Fatty Acyls	Fatty acids and conjugates	Medium-chain fatty acids				79.3865				5779.32					56.9836				pg
Indoleacetic acid	176.1/130.2	4.24	C18	吲哚乙酸	C00954	HMDB0000197	Cytoplasm	Organoheterocyclic compounds	Indoles and derivatives	Indolyl carboxylic acids and derivatives	Indole-3-acetic acid derivatives							5302.08										pg
Azelaic acid	187.1/97.1	4.85	C18	壬二酸	C08261	HMDB0000784		Lipids and lipid-like molecules	Fatty Acyls	Fatty acids and conjugates	Medium-chain fatty acids								26652.3									pg
Lipoamide	206/189	4.62	C18	硫辛酰胺	C00248	HMDB0000962	Membrane	Organoheterocyclic compounds	Dithiolanes	Lipoamides	Lipoamides	2027.01	2207.14	2010.6	2331.49	2356.06	2146.69	1893.68	2047.06	2033.87	2031.87	2145.43	2149.46	2739.3	2624.42	2679.86	0.021427	pg
2-Phenylpropionic acid	149.1/105.1	4.8	C18	2-苯基丙酸		HMDB0011743	Membrane	Phenylpropanoids and polyketides	Phenylpropanoic acids	na	Phenylpropanoic acids		4.55076e+06															pg
Indole-3-methyl acetate	190/130	4.98	C18	吲哚-3-醋酸甲酯		HMDB0029738	Membrane	Organoheterocyclic compounds	Indoles and derivatives	Indolyl carboxylic acids and derivatives	Indole-3-acetic acid derivatives							169.975	168.951		161.217							pg
Sebacic acid	201.1/139.1	5.52	C18	葵二酸	C08277	HMDB0000792	Membrane	Lipids and lipid-like molecules	Fatty Acyls	Fatty acids and conjugates	Medium-chain fatty acids	89867.1	70570.2	76732.5	66727.3	67309.6	68902.6	84620.9	72994.4	71296.2	70442.4	67944	68128.3	56373.6	59238.8	61930.4	0.0469547	pg
Ursocholic acid (UCA)	407.3/407.3	6.48	C18	熊胆酸	C17644	HMDB0000917	Extracellular	Lipids and lipid-like molecules	Steroids and steroid derivatives	Bile acids, alcohols and derivatives	Trihydroxy bile acids, alcohols and derivatives	2697.12	1877.9	2994.45	2110.32	1905.61	1647.32	3437.52	3785.37	3861.27	4768.07	4077.49	4420.6		2579.08	2682.34	0.0277554	pg
Beta-Muricholic acid (β-MCA)	407.4/407.401	7.21	C18	β-鼠胆酸	C17726	HMDB0000415	Extracellular	Lipids and lipid-like molecules	Steroids and steroid derivatives	Bile acids, alcohols and derivatives	Trihydroxy bile acids, alcohols and derivatives				10075.4	12605.5			11878.5			10851.1				12501.7		pg
Murideoxycholic acid	391.4/391.4	7.4	C18	鼠去氧胆酸	C15515	HMDB0000811	Extracellular	Lipids and lipid-like molecules	Steroids and steroid derivatives	Bile acids, alcohols and derivatives	Dihydroxy bile acids, alcohols and derivatives	37586.7	35329.6	43271.4	31197.1	39481	35432.7	37418.1	38824.5	42408.1	34779.4	32421.4	36238.8	25434.1	23926.6	29790.4	0.115415	pg
Glycolithocholic acid-3-Sulfate	512.3/512.3	7.48	C18	甘氨石胆酸硫酸	C11301	HMDB0002639	Extracellular	Lipids and lipid-like molecules	Steroids and steroid derivatives	Bile acids, alcohols and derivatives	Glycinated bile acids and derivatives			1585.71	1540.09	1807.51	1681.25			1362.33	1188.89				1733.17			pg
Chenodeoxycholic acid （CDCA）	391.4/391.401	9	C18	鹅去氧胆酸	C02528	HMDB0000518	Extracellular	Lipids and lipid-like molecules	Steroids and steroid derivatives	Bile acids, alcohols and derivatives	Dihydroxy bile acids, alcohols and derivatives	14644.4	17376.2	14950	22071.5	22931.1	15385.1	9323.5	10476.2	13642	13194.5	11790.4	16666.9	11134.5	15866.9	19096.9	0.260622	pg
Hyocholic acid (HCA)	407.3/407.31	7.76	C18	猪胆酸		HMDB0000760	Extracellular	Lipids and lipid-like molecules	Steroids and steroid derivatives	Bile acids, alcohols and derivatives	Trihydroxy bile acids, alcohols and derivatives										17350.2							pg
7-Ketolithocholic acid (7-KLCA)	389.4/389.401	7.95	C18	7-酮石胆酸		HMDB0000467	Extracellular	Lipids and lipid-like molecules	Steroids and steroid derivatives	Bile acids, alcohols and derivatives	Monohydroxy bile acids, alcohols and derivatives							201469	184117	207518	184262	183760	189350		150095			pg
Beta-Hyodeoxycholic acid (β-HDCA)	391.4/391.404	7.91	C18	β-猪去氧胆酸		HMDB0000664	Extracellular	Lipids and lipid-like molecules	Steroids and steroid derivatives	Bile acids, alcohols and derivatives	Dihydroxy bile acids, alcohols and derivatives		4630.67															pg
Apocholic acid	389.4/389.403	8.72	C18	原胆酸	C15375								9231.35		8501.75		10613.1						9494.31		11075	12351.7	0.0770695	pg
Deoxycholic acid (DCA)	391.4/391.402	9.07	C18	脱氧胆酸	C04483	HMDB0000626	Extracellular	Lipids and lipid-like molecules	Steroids and steroid derivatives	Bile acids, alcohols and derivatives	Dihydroxy bile acids, alcohols and derivatives	8097.53	8815.96	7926.35	14866.2	15164.4	9993.81	6301.97	7322.19	6621.81	8187.17	8771.7	9060.13	8304.51	11782.5	12335.2	0.202186	pg
Hyodeoxycholic acid （HDCA）	391.4/391.454	8.05	C18	猪去氧胆酸	C15517	HMDB0000733	Extracellular	Lipids and lipid-like molecules	Steroids and steroid derivatives	Bile acids, alcohols and derivatives	Dihydroxy bile acids, alcohols and derivatives				27495.2	27447.4												pg
Ricinoleic acid	297.2/183.1	9.14	C18	蓖麻油酸	C08365	HMDB0034297	Extracellular	Lipids and lipid-like molecules	Fatty Acyls	Fatty acids and conjugates	Long-chain fatty acids	2574.79	2845.51	2288.38	2472.37	2844.21	3446.28	2807.29	2232.97	2360.7	1814.72	2959.41	3033.53	4767.21	3390.92	3625.39	0.187458	pg
1-Oleylglycerol	357/247	10.5	C18	甘油单油酸酯		HMDB0011567	Extracellular	Lipids and lipid-like molecules	Glycerolipids	Monoradylglycerols	1-monoacylglycerols	2.09608e+09	1.30115e+09	2.38348e+09	7.87207e+08	6.50098e+08	1.12867e+09	3.79511e+09	2.8825e+09	2.26599e+09	4.03738e+09	1.56801e+09	2.73979e+09	1.4503e+09	1.13174e+09	1.3796e+09	0.126681	pg
Isolithocholic acid (IsoLCA)	375.5/375.5	9.25	C18	异石胆酸	C17658	HMDB0000717	Extracellular	Lipids and lipid-like molecules	Steroids and steroid derivatives	Bile acids, alcohols and derivatives	Monohydroxy bile acids, alcohols and derivatives											331590						pg
Isodeoxycholic acid (IsoDCA)	391.3/391.3	9.07	C18	异脱氧胆酸	C17661	HMDB0002536	Extracellular	Lipids and lipid-like molecules	Steroids and steroid derivatives	Bile acids, alcohols and derivatives	Dihydroxy bile acids, alcohols and derivatives	9675.94	11865.7	11230.5	15932	16040.8	13310.6	7357.76	9453.78	8822.16	9203.98	10383.6	11728.4	9516.38	14256.2	15112.2	0.232547	pg
Dodecanoic acid	199.17/199.17	9.48	C18	月桂酸	C02679	HMDB0000638	Cytoplasm	Lipids and lipid-like molecules	Fatty Acyls	Fatty acids and conjugates	Medium-chain fatty acids	259646	271654	200887	236043	341734	291182	238772	232147	245170	183555	232255	280730	303912	330689	317207	0.0421997	pg
12-hydroxystearic acid	299.3/299.3	9.59	C18	12-羟基硬脂酸		HMDB0061706		Lipids and lipid-like molecules	Fatty Acyls	Fatty acids and conjugates	Long-chain fatty acids	484328	387971	380400	384520	504127	485008	531028	487222	451622	375602	416243	538532	667355	627156	520954	0.124993	pg
Myristoleic acid	225.185/225.185	9.68	C18	肉豆蔻烯酸	C08322	HMDB0002000	Extracellular	Lipids and lipid-like molecules	Fatty Acyls	Fatty acids and conjugates	Long-chain fatty acids	243462			159907			393144	298539	319681	349073	225808	341196					pg
Lithocholic acid （LCA）	375.3/375.3	9.75	C18	石胆酸		HMDB0000761	Extracellular	Lipids and lipid-like molecules	Steroids and steroid derivatives	Bile acids, alcohols and derivatives	Monohydroxy bile acids, alcohols and derivatives	38891.6	23095	32365	18922.7	17856.1	44031.4	18950.6			12838.1		14651.2			23842.2		pg
Myristelaidic acid	225.2/225.2	9.66	C18	9E-十四碳烯酸		HMDB0062248		Lipids and lipid-like molecules	Fatty Acyls	Fatty acids and conjugates	Long-chain fatty acids			110331	60271.7	53272.9		150975	111861	128274	185060	98402	116724	74749.3	71270.2		0.0336957	pg
10Z-Pentadecenoic Acid	239.201/239.201	10.05	C18	10Z-十五烯酸		HMDB0304816		Lipids and lipid-like molecules	Fatty Acyls	Fatty acids and conjugates	Long-chain fatty acids	178541	116163	151064	108999		149192	257796	168930		187607			170685	169163	157977	0.0418186	pg
5Z,8Z,11Z,14Z,17Z-Eicosapentaenoic Acid	301.217/301.217	10.3	C18	5Z,8Z,11Z,14Z,17Z-二十碳五烯酸	C06428	HMDB0001999	Extracellular	Lipids and lipid-like molecules	Fatty Acyls	Fatty acids and conjugates	Long-chain fatty acids	3.63169e+07	2.05079e+07	2.96341e+07	7.85726e+06	3.96891e+06	3.37826e+07	6.05666e+07	2.77672e+07	3.46793e+07	4.40695e+07	2.72287e+07	3.86654e+07	2.67424e+07	2.97921e+07	3.51171e+07	0.138739	pg
Myristic acid	227.201/227.201	10.36	C18	肉豆蔻酸	C06424	HMDB0000806	Cytoplasm	Lipids and lipid-like molecules	Fatty Acyls	Fatty acids and conjugates	Long-chain fatty acids	4.24768e+06	2.66678e+06	3.44693e+06	3.23482e+06	2.92648e+06	4.8713e+06	8.82926e+06	4.85934e+06	7.37636e+06	7.04834e+06	5.98517e+06	5.51098e+06	7.37726e+06	6.57772e+06	8.33711e+06	0.11855	pg
Gamma-Linolenic acid	277.217/277.247	10.38	C18	r-亚麻酸	C06426	HMDB0003073	Cytoplasm	Lipids and lipid-like molecules	Fatty Acyls	Lineolic acids and derivatives	Lineolic acids and derivatives	3.18388e+06	1.87954e+06	2.2968e+06	708915	449570	3.40375e+06	7.57557e+06	3.85424e+06	4.80006e+06	6.02982e+06	3.50172e+06	5.09923e+06	3.33028e+06	3.23264e+06	4.50166e+06	0.191468	pg
Alpha-Linolenic Acid	277.217/277.217	10.35	C18	α-亚麻酸	C06427	HMDB0001388	Cytoplasm	Lipids and lipid-like molecules	Fatty Acyls	Lineolic acids and derivatives	Lineolic acids and derivatives	3.38523e+06	1.72929e+06	2.4621e+06	693757	464782	3.47809e+06	6.89511e+06	3.58521e+06	4.53167e+06	5.82269e+06	3.29261e+06	4.58399e+06	3.49019e+06	3.6195e+06	4.11532e+06	0.088192	pg
Palmitoylethanolamide	300.3/62.1	10.24	C18	棕榈酰乙醇酰胺	C16512	HMDB0002100	Extracellular	Organic acids and derivatives	Carboximidic acids and derivatives	Carboximidic acids	Carboximidic acids	1.12733e+06	909512	1.1236e+06	668138	575102	1.23954e+06	1.55542e+06	1.04108e+06	1.11444e+06	1.4228e+06	794246	1.23955e+06	995295	1.02212e+06	1.10524e+06	0.0550704	pg
Palmitoleic Acid	253.232/253.232	10.49	C18	棕榈油酸	C08362	HMDB0003229	Extracellular	Lipids and lipid-like molecules	Fatty Acyls	Fatty acids and conjugates	Long-chain fatty acids	1.98684e+07	1.5303e+07	1.81693e+07	9.85782e+06	7.88159e+06	2.43399e+07	4.46003e+07	2.30227e+07	3.22932e+07	3.15037e+07	2.34305e+07	3.47351e+07	3.04394e+07	3.32854e+07	3.53303e+07	0.0743936	pg
Palmitelaidic acid	253.2/253.2	10.57	C18	棕榈反油酸		HMDB0012328	Extracellular	Lipids and lipid-like molecules	Fatty Acyls	Fatty acids and conjugates	Long-chain fatty acids	2.16865e+07	1.69845e+07	1.71019e+07	1.02511e+07	8.94433e+06	2.54916e+07	4.25462e+07	2.48073e+07	2.64241e+07	2.83578e+07	2.49177e+07	2.88209e+07	3.36672e+07	2.91195e+07	2.6922e+07	0.115043	pg
4Z,7Z,10Z,13Z,16Z,19Z-Docosahexaenoic Acid (DHA)	327.232/327.232	10.58	C18	4Z,7Z,10Z,13Z,16Z,19Z-二十二碳六烯酸	C06429	HMDB0002183	Cytoplasm	Lipids and lipid-like molecules	Fatty Acyls	Fatty acids and conjugates	Very long-chain fatty acids	1.48845e+07	1.05661e+07	1.15128e+07	5.9933e+06	4.35057e+06	1.77473e+07	2.67075e+07	1.27112e+07	1.47527e+07	1.92267e+07	1.3256e+07	1.73731e+07	1.57677e+07	1.61289e+07	1.88897e+07	0.10088	pg
Arachidonic acid	303.232/303.232	10.63	C18	花生四烯酸	C00219	HMDB0001043	Cytoplasm	Lipids and lipid-like molecules	Fatty Acyls	Fatty acids and conjugates	Long-chain fatty acids	2.46329e+07	1.71603e+07	1.85423e+07	9.48594e+06	5.8531e+06	2.80779e+07	4.7624e+07	2.5372e+07	2.79258e+07	3.33502e+07	2.30496e+07	3.12916e+07	3.04236e+07	3.1229e+07	3.63789e+07	0.098877	pg
Linoelaidic acid	279.232/279.232	10.78	C18	反亚油酸		HMDB0006270	Cytoplasm	Lipids and lipid-like molecules	Fatty Acyls	Lineolic acids and derivatives	Lineolic acids and derivatives	4.93931e+06	3.22435e+06	3.74077e+06	1.86243e+06	1.54153e+06	4.93364e+06	9.73546e+06	4.91115e+06	5.89011e+06	7.29973e+06	5.73497e+06	6.37393e+06	5.19101e+06	5.21918e+06	7.52296e+06	0.22388	pg
Linoleic acid	279.232/279.242	10.68	C18	亚油酸	C01595	HMDB0000673	Cytoplasm	Lipids and lipid-like molecules	Fatty Acyls	Lineolic acids and derivatives	Lineolic acids and derivatives	4.60551e+06	3.53167e+06	3.45425e+06	1.81905e+06	1.5817e+06	5.29518e+06	8.16342e+06	4.05104e+06	6.27745e+06	6.74517e+06	5.1231e+06	6.63119e+06	5.57691e+06	5.36756e+06	6.50506e+06	0.104086	pg
Conjugated linoleic acids (CLA)	279.2/279.2	10.75	C18	共轭亚油酸	C04056	HMDB0005048	Extracellular	Lipids and lipid-like molecules	Fatty Acyls	Lineolic acids and derivatives	Lineolic acids and derivatives	4.47619e+06	3.17041e+06	3.40383e+06	1.92709e+06	1.44314e+06	4.78507e+06	7.22547e+06	3.86066e+06	4.95165e+06	5.8758e+06	4.87541e+06	6.02234e+06	5.78926e+06	5.38193e+06	6.39007e+06	0.0866383	pg
10E-Heptadecenoic acid	267.232/267.232	10.84	C18	10E-十七碳烯酸		HMDB0304753		Lipids and lipid-like molecules	Glycerophospholipids	Glycerophosphocholines	Phosphatidylcholines	1.05933e+06	763900	699866	333293	267480	980993	1.5501e+06	813494	948216	1.09506e+06	873267	1.0652e+06	995291	1.08086e+06	1.13382e+06	0.0653285	pg
10Z-Heptadecenoic acid	267.2/267.2	10.79	C18	10Z-十七碳烯酸		HMDB0060038	Membrane	Lipids and lipid-like molecules	Fatty Acyls	Fatty acids and conjugates	Long-chain fatty acids	1.17638e+06	864523	661745	384142	338156	1.27922e+06	1.81978e+06	995843	1.20352e+06	1.573e+06	885505	1.2613e+06	1.05815e+06	1.18381e+06	1.43733e+06	0.157486	pg
4Z,7Z,10Z,13Z,16Z-Docosapentaenoic Acid	329.1/329.1	10.88	C18	4Z,7Z,10Z,13Z,16Z-二十二碳五烯酸		HMDB0001976	Extracellular	Lipids and lipid-like molecules	Fatty Acyls	Fatty acids and conjugates	Very long-chain fatty acids	1.28349e+08	7.70438e+07	1.1069e+08	4.19568e+07	2.96685e+07	1.54261e+08	2.21217e+08	1.15423e+08	1.28872e+08	1.89342e+08	1.10719e+08	1.49269e+08	1.28542e+08	1.21992e+08	1.72977e+08	0.196497	pg
Dihomo-gamma-linolenic acid	305.1/305.1	10.87	C18	二高γ-亚麻酸	C03242	HMDB0002925	Cytoplasm	Lipids and lipid-like molecules	Fatty Acyls	Fatty acids and conjugates	Long-chain fatty acids	9.42558e+06	6.33057e+06	6.91789e+06	3.12829e+06	2.21582e+06	1.04447e+07	1.57652e+07	7.79242e+06	1.045e+07	1.28196e+07	7.78554e+06	1.13615e+07	1.03241e+07	1.05563e+07	1.21074e+07	0.0881713	pg
11Z,14Z,17Z-Eicosatrienoic Acid	305.248/305.248	10.89	C18	11Z,14Z,17Z-二十碳三烯酸	C16522	HMDB0244373		Lipids and lipid-like molecules	Fatty Acyls	Fatty acids and conjugates	Long-chain fatty acids	9.84734e+06	6.65896e+06	7.92099e+06	3.31459e+06	2.53342e+06	1.12431e+07	1.76735e+07	8.30168e+06	1.1234e+07	1.32935e+07	7.95938e+06	1.15947e+07	1.12572e+07	1.12101e+07	1.27391e+07	0.0740909	pg
Palmitic acid	255.232/255.232	10.97	C18	棕榈酸	C00249	HMDB0000220	Cytoplasm	Lipids and lipid-like molecules	Fatty Acyls	Fatty acids and conjugates	Long-chain fatty acids	2.20003e+07	1.93668e+07	1.3562e+07	9.87387e+06	1.00554e+07	1.95992e+07	1.71306e+07	1.68694e+07	2.03456e+07	1.57296e+07	1.7459e+07	2.07558e+07	2.81549e+07	2.76405e+07	3.0199e+07	0.0472111	pg
10Z,13Z-Nonadecadienoic acid	293.2/293.2	10.96	C18	10Z,13Z-十九碳二烯酸								454410	302541	347706	177151	134378	515755	558404	294979	393585	441840	298400	395112	431676	412274	490989	0.09216	pg
7Z,10Z,13Z,16Z-Docosatetraenoic acid	331.264/331.264	11.06	C18	7Z,10Z,13Z,16Z-二十二碳四烯酸	C16527	HMDB0002226	Cytoplasm	Lipids and lipid-like molecules	Fatty Acyls	Fatty acids and conjugates	Very long-chain fatty acids	7.26203e+06	3.73767e+06	5.54618e+06	2.1821e+06	1.41012e+06	6.98815e+06	2.01063e+07	8.35521e+06	1.03974e+07	1.60137e+07	7.40887e+06	1.13239e+07	8.36075e+06	8.48315e+06	1.03536e+07	0.123202	pg
Oleic acid	281.248/281.248	11.05	C18	油酸	C00712	HMDB0000207	Extracellular	Lipids and lipid-like molecules	Fatty Acyls	Fatty acids and conjugates	Long-chain fatty acids	2.49718e+07	1.68621e+07	1.83706e+07	1.09199e+07	9.10559e+06	2.17929e+07	4.26584e+07	2.21128e+07	2.58197e+07	3.3941e+07	2.17202e+07	2.68082e+07	3.09178e+07	2.69989e+07	3.3434e+07	0.106499	pg
Elaidic Acid	281.248/281.238	11.09	C18	反油酸	C01712	HMDB0000573	Cytoplasm	Lipids and lipid-like molecules	Fatty Acyls	Fatty acids and conjugates	Long-chain fatty acids	3.4903e+07	2.21426e+07	2.2733e+07	1.61268e+07	1.37645e+07	3.56689e+07	5.88477e+07	3.17703e+07	3.55369e+07	4.69349e+07	2.71861e+07	4.41466e+07	4.3275e+07	4.09692e+07	3.55324e+07	0.0995707	pg
Petroselinic acid	281.2/281.2	10.98	C18	6Z-十八碳烯酸	C08363	HMDB0002080	Extracellular	Lipids and lipid-like molecules	Fatty Acyls	Fatty acids and conjugates	Long-chain fatty acids	1.16164e+07	8.23134e+06	9.90588e+06	6.93765e+06	8.36262e+06	1.07363e+07	1.62015e+07	1.2371e+07	1.21926e+07	1.30831e+07	1.10541e+07	1.55032e+07	1.29801e+07	1.48183e+07	1.27402e+07	0.0841351	pg
Heptadecanoic acid	269.248/269.248	11.11	C18	十七烷酸		HMDB0002259	Cytoplasm	Lipids and lipid-like molecules	Fatty Acyls	Fatty acids and conjugates	Long-chain fatty acids	894107	672912	551127	468412	528749	868969	582341	501926	583315	571123	480563	670366	789706	774814	648898	0.104846	pg
10Z-Nonadecaenoic acid	295.3/295.3	11.17	C18	10Z-十九碳烯酸	C00174	HMDB0013622	Extracellular	Lipids and lipid-like molecules	Fatty Acyls	Fatty acids and conjugates	Long-chain fatty acids	3.41075e+06	1.40616e+06	2.52659e+06	1.03889e+06	1.1063e+06	2.37116e+06	4.76787e+06	2.46447e+06	2.56409e+06	5.26655e+06	1.69188e+06	3.9538e+06	2.06272e+06	2.11052e+06	1.94678e+06	0.0412749	pg
Stearic acid	283.264/283.264	11.3	C18	硬脂酸	C01530	HMDB0000827	Cytoplasm	Lipids and lipid-like molecules	Fatty Acyls	Fatty acids and conjugates	Long-chain fatty acids	3.96207e+07	3.79647e+07	2.70211e+07	2.19504e+07	2.48734e+07	4.38624e+07	1.5998e+07	2.10229e+07	2.0811e+07	2.68015e+07	2.127e+07	2.8068e+07	5.47192e+07	4.63159e+07	3.11996e+07	0.270393	pg
11Z-Eicosenoic Acid	309.217/309.217	11.42	C18	花生烯酸	C16526	HMDB0002231	Extracellular	Lipids and lipid-like molecules	Fatty Acyls	Fatty acids and conjugates	Long-chain fatty acids	3.33472e+06	1.77243e+06	2.15919e+06	1.26454e+06	1.22142e+06	2.7301e+06	5.00598e+06	2.8563e+06	3.15897e+06	3.92705e+06	1.96727e+06	3.86542e+06	2.86019e+06	2.56714e+06	2.42557e+06	0.0846815	pg
13Z,16Z-Docosadienoic Acid	335.295/335.295	11.55	C18	13Z,16Z-二十二碳二烯酸	C16533	HMDB0061714		Lipids and lipid-like molecules	Fatty Acyls	Fatty acids and conjugates	Very long-chain fatty acids	560968	289579	435085	200296	194417	495021	1.20681e+06	584466	594542	974024	400392	867551	532434	517309	474748	0.0588597	pg
Erucic Acid	337.311/337.311	11.95	C18	芥酸	C08316	HMDB0002068	Extracellular	Lipids and lipid-like molecules	Fatty Acyls	Fatty acids and conjugates	Very long-chain fatty acids	634976	467017	463533	329298	374352	737310	735067	433570	386415	543269	246106	504520	604171	522737	407398	0.193323	pg
Propionylcarnitine	218.1/85.1	4.1	Amide	丙酰-肉碱	C03017	HMDB0000824		Lipids and lipid-like molecules	Fatty Acyls	Fatty acid esters	Acyl carnitines	299.394	218.554	1387.63	924.675	488.878	607.494	271.667	47.0884	120.486	574.949					15.6862		pg
Kyotorphin	338/136.1	6.33	Amide	酪氨酰精氨酸（京都肽）	C02993	HMDB0005768		Organic acids and derivatives	Carboxylic acids and derivatives	Amino acids, peptides, and analogues	Peptides	3334.08	3486.78	2713.7	3428.2	3033.71	3013.19	2662.93	4077.24	3869.61	2901.34	4627.15	4506.71	4136.88	2582.06	3450.13	0.229864	pg
Glycyltyrosine	239.1/182.1	4.18	Amide	甘氨酰酪氨酸		HMDB0028853		Organic acids and derivatives	Carboxylic acids and derivatives	Amino acids, peptides, and analogues	Peptides	80217.3	101051	219927	88300.4	103874	90781.7	81906.2	66111.2	77922.9	67893.3	117958	90543.8	157132	91947.8	101599	0.300965	pg
Malonyl-L-carnitine	248.1/85.1	8.03	Amide	丙二酰肉碱		HMDB0002095	Extracellular, Membrane	Lipids and lipid-like molecules	Fatty Acyls	Fatty acid esters	Acyl carnitines	2555.34	3825.06	3939.76	5934.16	3082.21	3703.22	3924.82	5523.82	5040.82	7863.88	5321.44	5261.43	3264.23	4264.27	4907.68	0.199775	pg
Alanylglutamine	218.1/130.1	6.91	Amide	丙氨酰谷氨酰胺		HMDB0028685		Organic acids and derivatives	Carboxylic acids and derivatives	Amino acids, peptides, and analogues	Peptides							19136.2			20461							pg
Glycyl-glycine	133.1/76.1	6.99	Amide	甘氨酰甘氨酸	C02037	HMDB0011733		Organic acids and derivatives	Carboxylic acids and derivatives	Amino acids, peptides, and analogues	Dipeptides	446573	332399	287992	262844	253486	538307	453003	336721	427914	379778	320501	491406	329588	456818	334086	0.19329	pg
Valylalanine	187.1/88.1	3.45	Amide	缬氨酰丙氨酸		HMDB0029120		Organic acids and derivatives	Carboxylic acids and derivatives	Amino acids, peptides, and analogues	Dipeptides			23303.1				20439.4			18330.6		16651.4					pg
Glycylvaline	175.1/72.1	4.16	Amide	甘氨酰缬氨酸		HMDB0028854		Organic acids and derivatives	Carboxylic acids and derivatives	Amino acids, peptides, and analogues	Dipeptides	40192.2		81848.9		28047.2	90054.2	91106.9	59064.2	81746.6	64118		52596	63381.6		70443.5	0.074628	pg
Glutarylcarnitine	276.1/85.1	8.18	Amide	戊二酰肉碱		HMDB0013130		Lipids and lipid-like molecules	Fatty Acyls	Fatty acid esters	Acyl carnitines	3693.62					3703.9	3706.47	3733.58	3764.6	3757.97	3717.65	3741.06		3728.64			pg
Nicotinamide	123/53	1.28	Amide	烟酰胺	C00153	HMDB0001406	Extracellular	Organoheterocyclic compounds	Pyridines and derivatives	Pyridinecarboxylic acids and derivatives	Nicotinamides	364631	399770	443124	507859	366916	375399	433113	332215	384925	472979	408480	349165	388465	385947	355698	0.0484057	pg
Fumaric acid	115.1/71.1	7.69	Amide	延胡索酸	C00122	HMDB0000134	Extracellular	Organic acids and derivatives	Carboxylic acids and derivatives	Dicarboxylic acids and derivatives	Dicarboxylic acids and derivatives				4.13955e+07													pg
Hypotaurine	110/91.8	6.51	Amide	亚牛磺酸	C00519	HMDB0000965		Organic acids and derivatives	Sulfinic acids and derivatives	Sulfinic acids	Sulfinic acids	5.35077e+07	6.68332e+07	5.3279e+07	7.02194e+07	4.87658e+07	5.33171e+07	3.60675e+07	3.40002e+07	3.89298e+07	3.79936e+07	4.26213e+07	4.17856e+07	3.89815e+07	5.42367e+07	4.41327e+07	0.169503	pg
Thiourea	77/59.8	1.28	Amide	硫脲	C14415	HMDB0034155		Organosulfur compounds	Thioureas	na	Thioureas							6.15688e+07										pg
Tryptophanamide	204.1/187.1	1.39	Amide	色氨酰胺	C00977	HMDB0013318		Organoheterocyclic compounds	Indoles and derivatives	Tryptamines and derivatives	Tryptamines and derivatives							10657.5	13184	14308.6			11735.6					pg
Uric acid	167.1/124.1	6.6	Amide	尿酸	C00366	HMDB0000289		Organoheterocyclic compounds	Imidazopyrimidines	Purines and purine derivatives	Xanthines	486491	979053		1.07978e+06	897418	350002							400790	495482		0.149413	pg
Thymine	125/42	1.34	Amide	胸腺嘧啶	C00178	HMDB0000262		Organoheterocyclic compounds	Diazines	Pyrimidines and pyrimidine derivatives	Hydroxypyrimidines						321089	568886			507717		331292					pg
Thymidine	241/42	1.45	Amide	胸苷	C00214	HMDB0000273		Nucleosides, nucleotides, and analogues	Pyrimidine nucleosides	Pyrimidine 2'-deoxyribonucleosides	Pyrimidine 2'-deoxyribonucleosides	42905							35572.6			42312.6						pg
Uracil	111/42	1.5	Amide	尿嘧啶	C00106	HMDB0000300		Organoheterocyclic compounds	Diazines	Pyrimidines and pyrimidine derivatives	Pyrimidones	6.18064e+06	4.03207e+06	5.88505e+06	2.72796e+06	1.93389e+06	5.66115e+06	1.03817e+07	4.15707e+06	5.48881e+06	1.01306e+07	4.71851e+06	6.53793e+06	5.07489e+06	5.53292e+06	5.05572e+06	0.0517404	pg
Pyridoxine	170/152	1.56	Amide	吡哆醇	C00314	HMDB0000239		Organoheterocyclic compounds	Pyridines and derivatives	Pyridoxines	Pyridoxines	121243	93207.9				119601											pg
1-Methyladenosine	282/150	3.93	Amide	1-甲基腺苷	C02494	HMDB0003331		Nucleosides, nucleotides, and analogues	Purine nucleosides	na	Purine nucleosides	125633	99852.4	93883.9	81680.5	72121.4	95526.2	338252	239889	367259	427916	333910	365118	189279	264334	205480	0.179773	pg
Purine	121.2/94	1.65	Amide	嘌呤	C15587	HMDB0001366		Organoheterocyclic compounds	Imidazopyrimidines	Purines and purine derivatives	Purines and purine derivatives	16257.6	9288.78	14647.1	3727.2		22804.7							7229.63	7077.9	6552.92	0.051067	pg
N6-methyladenosine	282.12/150	1.66	Amide	N6 -甲基腺苷		HMDB0004044		Nucleosides, nucleotides, and analogues	Purine nucleosides	na	Purine nucleosides	298.218	382.14	288.206	403.786	247.891	370.553	2143.89	1214.48	1186.19	2188.69	1379.35	1007.91	710.914	799.979	792.748	0.0644193	pg
Adenine	136/92	1.87	Amide	腺嘌呤	C00147	HMDB0000034		Organoheterocyclic compounds	Imidazopyrimidines	Purines and purine derivatives	6-aminopurines							218810			314631							pg
Hypoxanthine	137/110	2.18	Amide	次黄嘌呤	C00262	HMDB0000157		Organoheterocyclic compounds	Imidazopyrimidines	Purines and purine derivatives	Hypoxanthines	6.98495e+06	6.11811e+06	7.58075e+06	6.03759e+06	4.75083e+06	7.06198e+06	8.89533e+06	5.30566e+06	7.80709e+06	8.82226e+06	6.68477e+06	6.21505e+06	6.22509e+06	6.62448e+06	5.85938e+06	0.0613618	pg
Adenosine	268/136	2.11	Amide	腺苷	C00212	HMDB0000050		Nucleosides, nucleotides, and analogues	Purine nucleosides	na	Purine nucleosides	27291.8	30844.5	27326.1	33999.7	34213.2	94229	589715	124289	91130.3	778854	189479	175158	184302	153207	170275	0.0919999	pg
Uridine	243/200.1	2.18	Amide	尿苷	C00299	HMDB0000296		Nucleosides, nucleotides, and analogues	Pyrimidine nucleosides	na	Pyrimidine nucleosides	438452	464265	450292	523996	489669	519128	748634	413417	498197	682659	392836	488759	354135	473889	470982	0.157774	pg
Creatine	132.0/90.1	6.4	Amide	肌肝酸	C00300	HMDB0000064	Cytoplasm	Organic acids and derivatives	Carboxylic acids and derivatives	Amino acids, peptides, and analogues	Alpha amino acids and derivatives	5.38163e+06	5.33169e+06	5.56082e+06	5.391e+06	4.04922e+06	5.33751e+06	5.99368e+06	3.51244e+06	5.81677e+06	5.76465e+06	5.78698e+06	5.28679e+06	4.79952e+06	5.15447e+06	4.70353e+06	0.0486181	pg
Creatinine	114.1/44	2.12	Amide	肌酐	C00791	HMDB0000562	Cytoplasm	Organic acids and derivatives	Carboxylic acids and derivatives	Amino acids, peptides, and analogues	Alpha amino acids and derivatives	122203	112347	115374	134470	75703.5	103588	235509	192888	247440	182757	178595	221719	142665	162176	154519	0.0642026	pg
p-Aminobenzoic acid	136/92	2.57	Amide	对氨基苯甲酸	C00568	HMDB0001392		Benzenoids	Benzene and substituted derivatives	Benzoic acids and derivatives	Aminobenzoic acids	4.90318e+06	3.63347e+06	4.86182e+06	4.56626e+06	4.22591e+06	4.86304e+06	4.74569e+06	4.22587e+06	5.13233e+06	4.68479e+06	3.71325e+06	4.64289e+06	5.14339e+06	4.62345e+06	3.86718e+06	0.141208	pg
3-Hydroxyisovaleric acid	117.1/59	2.43	Amide	3-羟基异戊酸	C20827	HMDB0000754	Cytoplasm	Lipids and lipid-like molecules	Fatty Acyls	Fatty acids and conjugates	Hydroxy fatty acids							38955.2										pg
Vitamin B2	377/243	2.48	Amide	维生素B2	C00255	HMDB0000244	Extracellular	Organoheterocyclic compounds	Pteridines and derivatives	Alloxazines and isoalloxazines	Flavins	44189.9	31591.9	40620.2	16909.8	13859.7	55843.2	52180.7	34550.3	46568.1	51082.9	25303.7	56077.2	41926.6	42839.7	39945.3	0.0355944	pg
Acetylcholine	146.1/87	1.98	Amide	乙酰胆碱	C01996	HMDB0000895	Cytoplasm	Organic nitrogen compounds	Organonitrogen compounds	Quaternary ammonium salts	Acyl cholines	160.794	188.86	223.96	305.191	277.547	9.80934	292.996	49.5361	52.1185	240.014	57.7885	52.8302	48.9473	36.1091	18.8518	0.436011	pg
Allantoin	157/42	2.58	Amide	尿囊素	C01551	HMDB0000462	Cytoplasm	Organoheterocyclic compounds	Azoles	Imidazoles	Imidazoles	95117.2	79350.1	105619	90734.4		98109.6		49156.6	80817.6		68949.9		68847.9	91113.3	66936	0.177713	pg
Alpha-Hydroxyisobutyric acid	103/57.01	2.73	Amide	α-羟基异丁酸		HMDB0000729	Cytoplasm	Organic acids and derivatives	Hydroxy acids and derivatives	Alpha hydroxy acids and derivatives	Alpha hydroxy acids and derivatives					14837.5												pg
Nicotinic acid(VB3)	124/80.2	2.94	Amide	烟酸	C00253	HMDB0001488	Cytoplasm	Organoheterocyclic compounds	Pyridines and derivatives	Pyridinecarboxylic acids and derivatives	Pyridinecarboxylic acids	1.58886e+06	1.11688e+06	1.48471e+06	739798	682624	1.72684e+06	1.30689e+06	619529	1.0064e+06	1.09527e+06	598800	934110	1.19363e+06	1.05097e+06	1.08129e+06	0.0677886	pg
Inosine	267/135.1	3.14	Amide	肌苷	C00294	HMDB0000195		Nucleosides, nucleotides, and analogues	Purine nucleosides	na	Purine nucleosides	2.00298e+06	2.14782e+06	2.1667e+06	3.56157e+06	2.50551e+06	2.62004e+06	5.81186e+06	2.58527e+06	3.83569e+06	5.8441e+06	2.96904e+06	4.1351e+06	2.82643e+06	2.92446e+06	2.81706e+06	0.0208289	pg
Guanine	152/135	3.05	Amide	鸟嘌呤	C00242	HMDB0000132		Organoheterocyclic compounds	Imidazopyrimidines	Purines and purine derivatives	Purines and purine derivatives	64941.2	84337.5	105500	109118	74064.9	58909.7	3.09421e+06	1.11998e+06	2.11268e+06	3.40842e+06	1.82618e+06	1.98088e+06	1.02381e+06	1.16545e+06	1.02844e+06	0.0750311	pg
Deoxyguanosine	266/150	3.1	Amide	2'-脱氧鸟苷	C00330	HMDB0000085		Nucleosides, nucleotides, and analogues	Purine nucleosides	Purine 2'-deoxyribonucleosides	Purine 2'-deoxyribonucleosides	34971.3	33126.9	42068	34539.5	21284.2	25251.1	309064	100553	224894	280206	186095	274230	111750	117214	116314	0.0254559	pg
Mevalonic acid	147/59	3.59	Amide	甲羟戊酸	C00418	HMDB0000227		Lipids and lipid-like molecules	Fatty Acyls	Fatty acids and conjugates	Hydroxy fatty acids															26519.5		pg
Orotic acid	155/111	3.65	Amide	乳清酸	C00295	HMDB0000226		Organoheterocyclic compounds	Diazines	Pyrimidines and pyrimidine derivatives	Pyrimidinecarboxylic acids										116739							pg
Xanthine	151/108.1	3.51	Amide	黄嘌吟	C00385	HMDB0000292		Organoheterocyclic compounds	Imidazopyrimidines	Purines and purine derivatives	Xanthines	2.34054e+06	1.45371e+06	1.88299e+06	1.06379e+06	988088	2.07441e+06	266543			316323			968240	1.01974e+06	881505	0.0730407	pg
Cytidine	244.1/112	3.49	Amide	胞苷	C00475	HMDB0000089		Nucleosides, nucleotides, and analogues	Pyrimidine nucleosides	na	Pyrimidine nucleosides	14895.9		12229.8	14794.5			69764.2	21738.1	20673.4	127320	24215.6	20751.8	27308.1	22441	24505.5	0.0986955	pg
Leucyl-Glycine	187.1/74	3.39	Amide	亮氨酰甘氨酸		HMDB0028929		Organic acids and derivatives	Carboxylic acids and derivatives	Amino acids, peptides, and analogues	Dipeptides							44201.7					46785					pg
Pyridoxamine	169/134	3.65	Amide	吡多胺	C00534	HMDB0001431		Organoheterocyclic compounds	Pyridines and derivatives	Pyridoxamines	Pyridoxamine 5'-phosphates	34010.5	32831.1	40415.5	40746.6	26477.6	42669.4	39829.3	32289.2	31286.3	36431.1	29895.4	31404.5	33640.8	37101.9	28756.6	0.126418	pg
Phenylalanine	166.1/120.1	3.36	Amide	苯丙氨酸	C00079	HMDB0000159	Cytoplasm	Organic acids and derivatives	Carboxylic acids and derivatives	Amino acids, peptides, and analogues	Phenylalanine and derivatives	1.07882e+07	9.45833e+06	1.32168e+07	6.05569e+06	5.02015e+06	1.70636e+07	1.21424e+07	7.31204e+06	1.2684e+07	1.08021e+07	7.48493e+06	1.43526e+07	1.33526e+07	9.53454e+06	1.13343e+07	0.167444	pg
Tryptophan	205.2/188.1	3.42	Amide	色氨酸	C00078	HMDB0000929	Extracellular	Organoheterocyclic compounds	Indoles and derivatives	Indolyl carboxylic acids and derivatives	Indolyl carboxylic acids and derivatives	1.10795e+06	913769	1.2137e+06	666446	770399	1.98684e+06	1.10767e+06	676087	1.16932e+06	1.05214e+06	1.3088e+06	1.84191e+06	1.44667e+06	1.16619e+06	1.1531e+06	0.132114	pg
Lactate	89.0/43.1	3.48	Amide	乳酸	C00186	HMDB0000190	Cytoplasm	Organic acids and derivatives	Hydroxy acids and derivatives	Alpha hydroxy acids and derivatives	Alpha hydroxy acids and derivatives	2.63667e+08	2.59831e+08	2.29256e+08	2.3384e+08	1.55133e+08	1.96531e+08	1.91099e+08	1.51102e+08	1.83746e+08	2.03498e+08	1.75297e+08	1.50256e+08	3.3178e+08	2.46582e+08	2.16005e+08	0.226582	pg
N-Acetylmannosamine	204.1/126	3.77	Amide	N-乙酰-D-甘露糖胺	C00645	HMDB0001129		Organic oxygen compounds	Organooxygen compounds	Carbohydrates and carbohydrate conjugates	Acylaminosugars		267783	330629	188530	146818	427512	1.00939e+06	506825	477151	692127	447157	930975		391067	371031	0.0371806	pg
Adenosine 2',3'-cyclic phosphate	330/136	4.14	Amide	腺苷2',3'-循环磷酸	C02353	HMDB0011616		Nucleosides, nucleotides, and analogues	Purine nucleotides	Cyclic purine nucleotides	2',3'-cyclic purine nucleotides	958.952	1904.91	1603.85	4136.79	2262.3	1155.15	2739.05	4852.12	3928.75	4257.2	5423.81	3473.09	2809.29	3451.06	3005.48	0.106476	pg
3-Hydroxybutyric acid	103/59	3.63	Amide	3-羟基丁酸	C01089	HMDB0000011	Cytoplasm、Extracellular、Mitochondria	Organic acids and derivatives	Hydroxy acids and derivatives	Beta hydroxy acids and derivatives	Beta hydroxy acids and derivatives				513386													pg
Protirelin	363/249.1	3.55	Amide	普罗瑞林	C03958	HMDB0060080		Organic acids and derivatives	Carboxylic acids and derivatives	Amino acids, peptides, and analogues	Oligopeptides				339.322	165.891			214.51					269.523	334.818	248.058	0.159037	pg
Alpha-aminobutyric acid	104.0/58.1	5.75	Amide	氨基丁酸	C05145	HMDB0003911	Cytoplasm	Organic acids and derivatives	Carboxylic acids and derivatives	Amino acids, peptides, and analogues	Beta amino acids and derivatives	25668.9		29190.4	17035.2	11694.7	23927						53753.1		37058.9	31043.8	0.124909	pg
Guanosine	282/150	4.02	Amide	鸟苷	C00387	HMDB0000133		Nucleosides, nucleotides, and analogues	Purine nucleosides	na	Purine nucleosides	588265	862299	639100	1.43809e+06	948707	409748	1.3418e+07	4.93042e+06	1.08273e+07	1.36357e+07	6.00116e+06	1.03632e+07	3.34709e+06	3.30465e+06	3.16707e+06	0.0287536	pg
Xanthosine	283/151	6.06	Amide	黄苷	C01762	HMDB0000299		Nucleosides, nucleotides, and analogues	Purine nucleosides	na	Purine nucleosides	520668	377291	329918	192689	159908	233639	513544	365551	422996	555272	382487	441997	370063	350561	356150	0.02798	pg
Leucine	132.1/86.2	3.57	Amide	亮氨酸	C00123	HMDB0000687	Extracellular	Organic acids and derivatives	Carboxylic acids and derivatives	Amino acids, peptides, and analogues	Leucine and derivatives	9.58397e+06	8.04573e+06	1.17414e+07	5.57521e+06	3.91884e+06	1.6084e+07	1.31866e+07	7.42721e+06	1.06614e+07	1.16448e+07	7.9851e+06	1.43616e+07	1.13298e+07	1.1722e+07	8.71187e+06	0.15456	pg
Norleucine	132.1/86.11	3.62	Amide	正亮氨酸	C01933	HMDB0001645		Organic acids and derivatives	Carboxylic acids and derivatives	Amino acids, peptides, and analogues	L-alpha-amino acids	3.84022e+06	2.67661e+06	3.3958e+06	1.845e+06	1.71168e+06	4.97154e+06	4.0624e+06	1.9908e+06	3.12808e+06	5.08458e+06	1.9057e+06	5.1498e+06	3.4047e+06	4.4242e+06	3.12405e+06	0.187394	pg
2-Phenylglycine	152.1/135.2	3.75	Amide	2-苯甘氨酸		HMDB0002210	Cytoplasm	Organic acids and derivatives	Carboxylic acids and derivatives	Amino acids, peptides, and analogues	Alpha amino acids	1.81199e+06	2.38449e+06	2.65824e+06	2.87699e+06	2.6437e+06	1.79831e+06	1.77594e+07	7.15248e+06	1.14277e+07	1.68513e+07	1.01076e+07	1.56476e+07	8.04042e+06	7.42445e+06	6.5099e+06	0.105134	pg
Ureidopropionic acid	133/90	6.14	Amide	3-酰脲丙酸	C02642	HMDB0000026		Organic acids and derivatives	Organic carbonic acids and derivatives	Ureas	Ureas	8.95181e+06	1.01176e+07	8.23266e+06	9.76894e+06	7.35414e+06	7.09729e+06	9.61864e+06	8.63983e+06	1.05622e+07	9.64566e+06	1.0549e+07	9.9096e+06	9.79781e+06	9.64802e+06	9.90918e+06	0.0133927	pg
Alloisoleucine	132.1/86.1	3.89	Amide	别异亮氨酸		HMDB0000557	Cytoplasm	Organic acids and derivatives	Carboxylic acids and derivatives	Amino acids, peptides, and analogues	Isoleucine and derivatives	4.52889e+06	3.46879e+06	4.4343e+06	2.09202e+06	1.48484e+06	6.97394e+06	5.56017e+06	3.19023e+06	4.95578e+06	5.22692e+06	3.44859e+06	6.3334e+06	5.03385e+06	4.64922e+06	3.97868e+06	0.117263	pg
Isoleucine	132.1/86.201	3.89	Amide	异亮氨酸	C00407	HMDB0000172	Cytoplasm	Organic acids and derivatives	Carboxylic acids and derivatives	Amino acids, peptides, and analogues	Isoleucine and derivatives	8.69862e+06	6.84274e+06	1.12534e+07	5.55327e+06	3.27035e+06	1.44151e+07	1.15649e+07	6.58206e+06	9.80646e+06	1.01759e+07	6.91653e+06	1.30316e+07	1.15937e+07	9.55455e+06	8.97e+06	0.137199	pg
Glycylleucine	187.1/130.1	3.94	Amide	甘胺酰-亮氨酸	C02155	HMDB0000759	Extracellular	Organic acids and derivatives	Carboxylic acids and derivatives	Amino acids, peptides, and analogues	Peptides	54906.4										65539.6						pg
3-Chlorotyrosine	214/117	4.01	Amide	3-氯-酪氨酸		HMDB0001885	Cytoplasm	Organic acids and derivatives	Carboxylic acids and derivatives	Amino acids, peptides, and analogues	Tyrosine and derivatives			169527	96284.1								175375	146725	147507	178395	0.114656	pg
Pantothenic acid(VB5)	218.1/88.04	4.12	Amide	泛酸	C00864	HMDB0000210	Extracellular	Organic oxygen compounds	Organooxygen compounds	Alcohols and polyols	Secondary alcohols	2.09063e+06	2.46426e+06	2.29196e+06	2.14046e+06	1.39954e+06	1.52558e+06	4.9808e+06	3.08236e+06	6.19996e+06	3.93843e+06	3.87928e+06	5.75372e+06	3.51412e+06	2.40207e+06	3.03867e+06	0.186927	pg
Methionine	150.1/133	4.08	Amide	蛋氨酸	C00073	HMDB0000696	Extracellular	Organic acids and derivatives	Carboxylic acids and derivatives	Amino acids, peptides, and analogues	Methionine and derivatives	1.04621e+07	9.18998e+06	1.28757e+07	6.45309e+06	5.05451e+06	1.69415e+07	1.15754e+07	7.19001e+06	1.27012e+07	1.38044e+07	9.38138e+06	1.783e+07	1.10302e+07	1.37866e+07	1.06599e+07	0.144461	pg
Betaine	118.1/58.1	4.13	Amide	甜菜碱	C00719	HMDB0000043	Cytoplasm	Organic acids and derivatives	Carboxylic acids and derivatives	Amino acids, peptides, and analogues	Alpha amino acids	83183.1	125306	138604	126763	113385	72772.7	56104.5	48403.8	64049.7	52000.8	61584.9	63840.8	77482.2	92386.2	72936	0.125711	pg
Diethanolamine	106/88	4.35	Amide	二乙醇胺	C06772	HMDB0004437		Organic nitrogen compounds	Organonitrogen compounds	Amines	1,2-aminoalcohols	1721.62	1852.26	247.067	1521.37	1231.15	1858.35	1367.2	1401.23	1453.51	1386.92	1506.11	1002.17	1649.73	326.162	1283.43	0.629044	pg
Adenosine-3',5'-cyclic monophosphate(cAMP)	328/134	4.16	Amide	腺苷-3',5'-环磷酸	C00575	HMDB0000058	Cytoplasm	Nucleosides, nucleotides, and analogues	Purine nucleotides	Cyclic purine nucleotides	3',5'-cyclic purine nucleotides	37189.6	83462.8	77791.9	216713	98292.2	76454.8	112229	267701	115065	162304	206394	227903	152102	150576	126734	0.0993897	pg
Glycolic acid	75/46.8	4.15	Amide	乙醇酸	C03547	HMDB0000115	Mitochondria	Organic acids and derivatives	Hydroxy acids and derivatives	Alpha hydroxy acids and derivatives	Alpha hydroxy acids and derivatives	2.12538e+07	2.24064e+07			1.74308e+07	2.57046e+07	1.9471e+07	2.23902e+07	2.3045e+07	2.26424e+07			2.36133e+07				pg
Hydroxypropionic acid	89/59	4.25	Amide	羟基丙酸	C01013	HMDB0000700	Cytoplasm	Organic acids and derivatives	Hydroxy acids and derivatives	Beta hydroxy acids and derivatives	Beta hydroxy acids and derivatives	2.87683e+06	2.36651e+06	3.03495e+06	3.17725e+06	2.42447e+06	3.30926e+06	2.35902e+06	2.27444e+06	2.73847e+06	2.36375e+06	2.51707e+06	3.21831e+06	3.38178e+06	3.01248e+06	3.2294e+06	0.0578546	pg
N-Acetylserine	146/98	4.68	Amide	乙酰丝氨酸		HMDB0002931	Cytoplasm	Organic acids and derivatives	Carboxylic acids and derivatives	Amino acids, peptides, and analogues	N-acyl-L-alpha-amino acids	178559	206005	396018	146871		336721	333342		287470	209090				191953	201853	0.0355516	pg
Choline	104/60.1	4.17	Amide	胆碱	C00114	HMDB0000097	Cytoplasm	Organic nitrogen compounds	Organonitrogen compounds	Quaternary ammonium salts	Cholines	1.27051e+06	1.04659e+06	1.10307e+06	1.0449e+06	727404	910603	1.32442e+06	1.09153e+06	1.14168e+06	182532	1.44768e+06	1.30808e+06	1.65503e+06	1.54204e+06	1.54531e+06	0.0406856	pg
Sorbitol	181.1/89.0	4.98	Amide	山梨醇	C00749	HMDB0000247		Organic oxygen compounds	Organooxygen compounds	Carbohydrates and carbohydrate conjugates	Sugar alcohols	870107	968461	1.18441e+06	896847	613789	860415	343169	333430	257446	277543	319475	254449	675198	655515	606447	0.0548334	pg
Threonic acid	135.2/74.9	6.56	Amide	苏糖酸	C01620	HMDB0000943	Cytoplasm	Organic oxygen compounds	Organooxygen compounds	Carbohydrates and carbohydrate conjugates	Sugar acids and derivatives					15340.7			16575.3			16660.2				15026.3		pg
N-Acetylputrescine	131/72	4.53	Amide	N-乙酰腐胺	C02714	HMDB0002064		Organic acids and derivatives	Carboximidic acids and derivatives	Carboximidic acids	Carboximidic acids	11671.3	11518.3	17547.6	11807	9316.46	15649.5					6665.19	8741.25		11252	8417.93	0.203762	pg
Norvaline	118.1/72.2	4.4	Amide	戊氨酸	C01799	HMDB0013716		Organic acids and derivatives	Carboxylic acids and derivatives	Amino acids, peptides, and analogues	D-alpha-amino acids	3.79062e+06	2.5655e+06	3.29898e+06	1.71257e+06	1.67206e+06	5.05163e+06	5.22547e+06	2.23522e+06	4.12173e+06	4.58614e+06	2.82343e+06	4.89657e+06	3.12931e+06	3.57214e+06	3.0229e+06	0.0898627	pg
Mannitol	181/89	4.98	Amide	D-甘露糖醇	C00392	HMDB0000765		Organic oxygen compounds	Organooxygen compounds	Carbohydrates and carbohydrate conjugates	Sugar alcohols	730315	961949	1.28397e+06	713648	693787	760459		237384	195158	259128	317486	294596	591545	555052	536483	0.0499316	pg
Dimethylamine	46.1/30.1	4.41	Amide	二甲胺	C00543	HMDB0000087	Cytoplasm	Organic nitrogen compounds	Organonitrogen compounds	Amines	Dialkylamines	1.25932e+06	1.13109e+06	1.53227e+06	658804	518831	2.18363e+06	2.71968e+06	1.10738e+06	2.00468e+06	2.52972e+06	1.4806e+06	2.03125e+06	1.53195e+06	1.74224e+06	1.71717e+06	0.0690344	pg
Acetylcarnitine	204/85	4.94	Amide	乙酰左旋肉碱	C02571	HMDB0000201		Lipids and lipid-like molecules	Fatty Acyls	Fatty acid esters	Acyl carnitines	39565.9	81113.5	41335.3	100155	49298.2	37598.1	30816.3	47721.7	61298.6	32079	61109.8	57281.3	50746.9	57037.4	55711.8	0.0608463	pg
N-Acetylglutamine	187.1/125.1	5.54	Amide	乙酰谷酰胺		HMDB0006029		Organic acids and derivatives	Carboxylic acids and derivatives	Amino acids, peptides, and analogues	Glutamine and derivatives					75327				66484.1								pg
5-Hydroxy-tryptophan	221.2/162.1	4.64	Amide	5-羟基-色氨酸	C00643	HMDB0000472	Cytoplasm	Organoheterocyclic compounds	Indoles and derivatives	Tryptamines and derivatives	Serotonins	325382	323659	379496	283434	232285	241086	352923	316272	382723	417406	360765	379119	363954	310170	291437	0.116959	pg
D-Mannosamine	180/84	5.05	Amide	D-甘露糖胺	C03570								64912.7	55921	40743.6						50324.8				65651.3	47176.6	0.231567	pg
N2,N2-Dimethylguanosine	312.13/180.1	2.24	Amide	N2,N2-二甲基鸟苷		HMDB0004824		Nucleosides, nucleotides, and analogues	Purine nucleosides	na	Purine nucleosides	77894.7	41963.5	59586.1	19998.2	18778.4	77171.8	156212	72059.8	128548	157322	100481	146870	85607.2	82503.4	90518.1	0.0468763	pg
Valine	118.1/55.1	4.68	Amide	缬氨酸	C00183	HMDB0000883	Extracellular	Organic acids and derivatives	Carboxylic acids and derivatives	Amino acids, peptides, and analogues	Valine and derivatives	7.28594e+06	6.0672e+06	7.52092e+06	4.19026e+06	3.03264e+06	1.42515e+07	9.99298e+06	6.17048e+06	8.5898e+06	9.57828e+06	4.40708e+06	9.29056e+06	7.94336e+06	7.04319e+06	7.1891e+06	0.0653604	pg
Tyrosine	182.1/136.1	4.79	Amide	酪氨酸	C00082	HMDB0000158	Cytoplasm	Organic acids and derivatives	Carboxylic acids and derivatives	Amino acids, peptides, and analogues	Tyrosine and derivatives	1.07812e+07	7.92911e+06	1.14641e+07	6.37221e+06	4.56591e+06	1.52708e+07	1.15488e+07	9.02762e+06	1.12266e+07	1.23988e+07	7.66751e+06	1.20066e+07	1.08951e+07	9.80986e+06	1.13181e+07	0.0728831	pg
Dimethylglycine	104.1/58.1	4.8	Amide	二甲基甘氨酸	C01026	HMDB0000092	Cytoplasm	Organic acids and derivatives	Carboxylic acids and derivatives	Amino acids, peptides, and analogues	Alpha amino acids			2.26533e+07														pg
Galactitol	181.0/89.1	5.18	Amide	半乳糖醇	C01697	HMDB0000107		Organic oxygen compounds	Organooxygen compounds	Carbohydrates and carbohydrate conjugates	Sugar alcohols	797874	1.05715e+06	1.34575e+06	793671	657665	944093	315481	376769	260995	285086	352740	331139	730587	675918	651200	0.0592271	pg
Taurine	126/44.1	4.98	Amide	牛磺酸	C00245	HMDB0000251	Extracellular	Organic acids and derivatives	Organic sulfonic acids and derivatives	Organosulfonic acids and derivatives	Organosulfonic acids	2.6021e+07	2.90191e+07	4.41012e+07	2.42372e+07	2.10675e+07	3.4658e+07	1.7958e+07		2.06443e+07	1.68056e+07		1.98789e+07	2.31799e+07	2.12703e+07	2.15863e+07	0.0465006	pg
Pyroglutamic acid	130.2/84.1	5.04	Amide	焦谷氨酸	C01879	HMDB0000267	Cytoplasm	Organic acids and derivatives	Carboxylic acids and derivatives	Amino acids, peptides, and analogues	Alpha amino acids and derivatives							501217										pg
Vitamin B1	265.1/122.1	4.6	Amide	维生素B1	C00378	HMDB0000235	Extracellular	Organoheterocyclic compounds	Diazines	Pyrimidines and pyrimidine derivatives	Thiamines	23098.4	27578.7	33516.8	18870.9	15446	21147.1	40900	19588.1	32655.3	38902.9	35126.5	31118.3	25455.7	31312.1	26434.5	0.113112	pg
Pipecolic acid	130.1/84.1	4.99	Amide	哌啶酸	C00408	HMDB0000716	Peroxisome	Organic acids and derivatives	Carboxylic acids and derivatives	Amino acids, peptides, and analogues	L-alpha-amino acids	137121						213712				149918				82623.7		pg
N-Methylalanine	104.01/58.01	5.27	Amide	N-甲基丙氨酸	C02721	HMDB0094692		Organic acids and derivatives	Carboxylic acids and derivatives	Amino acids, peptides, and analogues	Alanine and derivatives			39804.2			29599.1		28709.4	41774.5			48676.4	32150.4		30909.7	0.0278234	pg
Proline	116.1/70.1	5.15	Amide	脯氨酸	C00148	HMDB0000162	Cytoplasm	Organic acids and derivatives	Carboxylic acids and derivatives	Amino acids, peptides, and analogues	Proline and derivatives	2.63791e+07	2.19852e+07	1.90025e+07	1.79531e+07	1.49729e+07	2.68671e+07	1.63316e+07	1.3626e+07	1.95376e+07	1.60674e+07	1.4781e+07	2.47167e+07	2.28226e+07	2.4054e+07	2.4804e+07	0.0418683	pg
Glucosamine	162/72.1	5.68	Amide	D-氨基葡萄糖	C00329	HMDB0001514		Organic oxygen compounds	Organooxygen compounds	Carbohydrates and carbohydrate conjugates	Hexoses				1795.91	4712.16	7890.34							2895.73				pg
Trimethylamine-N-oxide	76.1/58	5.3	Amide	氧化三甲胺	C01104	HMDB0000925	Cytoplasm	Organic nitrogen compounds	Organonitrogen compounds	Aminoxides	Trialkyl amine oxides	81.2982	83.3072	76.2698	106.782	93.6755	83.1876	182.906	59.0937	62.7329	73.7966	88.4271	66.7352	96.6811	111.294	102.254	0.0713134	pg
2-Aminoisobutyric acid	104/58	5.84	Amide	2-甲基丙氨酸	C03665	HMDB0001906		Organic acids and derivatives	Carboxylic acids and derivatives	Amino acids, peptides, and analogues	Alpha amino acids	24650.5	13263.4	20550.5			16669.5											pg
Galactosamine	180/72	6.06	Amide	半乳糖胺	C02262	HMDB0245095								52437		71176.8						82200.1						pg
1-Aminocyclopropanecarboxylic acid	102/56	6.02	Amide	1-氨基环丙烷羧酸	C01234	HMDB0036458		Organic acids and derivatives	Carboxylic acids and derivatives	Amino acids, peptides, and analogues	Alpha amino acids										254117							pg
Erythronic acid	135.03/75.01	6.18	Amide	三羟丁酸		HMDB0000613	Cytoplasm	Organic oxygen compounds	Organooxygen compounds	Carbohydrates and carbohydrate conjugates	Sugar acids and derivatives	37558.4	47180.9	34698.5	43207.2	45048.1	25227.9	17061.6	19755.3	27093.2	17426	27848.9	26683.3	31618.7	26902.2	31910.2	0.0932533	pg
Ethylmalonic acid	131/87	7.23	Amide	乙基丙二酸		HMDB0000622		Lipids and lipid-like molecules	Fatty Acyls	Fatty acids and conjugates	Branched fatty acids						107725											pg
Sarcosine	90.1/44.01	6.04	Amide	肌氨酸	C00213	HMDB0000271	Extracellular	Organic acids and derivatives	Carboxylic acids and derivatives	Amino acids, peptides, and analogues	Alpha amino acids	2.39207e+07	2.30122e+07	2.30924e+07	2.66817e+07	2.19582e+07	1.99077e+07	2.06692e+07	1.54523e+07	2.12081e+07	1.49732e+07	2.22796e+07	2.11117e+07	2.30396e+07	1.88275e+07	2.15282e+07	0.100979	pg
Abrine	219.12/132	2.68	Amide	相思子碱	C02983															2284.65								pg
Hydroxyproline	130.1/84.2	6.38	Amide	羟脯氨酸	C01157	HMDB0000725	Endoplasmic reticulum	Organic acids and derivatives	Carboxylic acids and derivatives	Amino acids, peptides, and analogues	Proline and derivatives	842173	789683	778433	810390	492280	448204							485463	467792	546671	0.0827918	pg
Beta-Alanine	90.1/44	6.4	Amide	β-丙氨酸	C00099	HMDB0000056	Cytoplasm	Organic acids and derivatives	Carboxylic acids and derivatives	Amino acids, peptides, and analogues	Beta amino acids and derivatives	1.79623e+07	1.8586e+07	1.61086e+07	2.03439e+07	1.44563e+07	1.33777e+07	1.51361e+07	1.19906e+07	1.83853e+07	1.08299e+07	2.03867e+07	1.62853e+07	1.47336e+07	1.45202e+07	1.6844e+07	0.0835934	pg
Alanine	90.1/43.9	6.41	Amide	丙氨酸	C00041	HMDB0000161	Cytoplasm	Organic acids and derivatives	Carboxylic acids and derivatives	Amino acids, peptides, and analogues	Alanine and derivatives	2.90914e+07	2.85321e+07	3.00553e+07	3.7003e+07	2.98066e+07	2.39671e+07	2.63817e+07	2.01201e+07	3.07653e+07	1.73968e+07	3.33978e+07	2.72699e+07	2.7691e+07	2.66723e+07	2.8423e+07	0.0318627	pg
4-Guanidinobutanoic acid	146.01/87.01	6.61	Amide	4-胍基丁酸	C01035	HMDB0003464		Organic acids and derivatives	Carboxylic acids and derivatives	Amino acids, peptides, and analogues	Gamma amino acids and derivatives	25708.7		4729.05	38465.3		3457.49	7114	4821.65		6614.58	38161.5	1433.12	30407.5	35032.5	30555.2	0.0821488	pg
Ribonic acid	165/75	6.84	Amide	核糖酸	C01685	HMDB0000867		Organic oxygen compounds	Organooxygen compounds	Carbohydrates and carbohydrate conjugates	Sugar acids and derivatives	11636.6	12475.1	12152.3	9951.69	11268.8	8819.6	9456.03	11702.4	15390.1					13014.8			pg
Carnitine	162.1/103.1	6.55	Amide	肉碱	C00318	HMDB0000062	Cytoplasm	Organic nitrogen compounds	Organonitrogen compounds	Quaternary ammonium salts	Carnitines	312405	310163	310240	348522	298075	256335	321072	272642	430234	383900	345027	371529	343678	313674	310239	0.0570325	pg
Threonine	120/74	6.59	Amide	苏氨酸	C00188	HMDB0000167	Cytoplasm	Organic acids and derivatives	Carboxylic acids and derivatives	Amino acids, peptides, and analogues	L-alpha-amino acids	2.08717e+07	1.88794e+07	1.92778e+07	1.75021e+07	1.7732e+07	1.73401e+07	1.26503e+07	7.63113e+06	9.206e+06	9.08878e+06	8.27756e+06	1.1297e+07	1.35923e+07	1.57197e+07	1.78902e+07	0.136582	pg
cis-4-Hydroxy-D-proline	132/86	6.81	Amide	顺式-4-羟基-D-脯氨酸	C03440	HMDB0060460		Organic acids and derivatives	Carboxylic acids and derivatives	Amino acids, peptides, and analogues	Proline and derivatives	645532	700091	625287	811125	648511	445275	427518	375589	565834	310932	588889	447564	465491	457261	576717	0.133485	pg
Homoserine	120.1/56.1	6.8	Amide	高丝氨酸	C00263	HMDB0000719	Extracellular	Organic acids and derivatives	Carboxylic acids and derivatives	Amino acids, peptides, and analogues	L-alpha-amino acids	1.16248e+07	1.07818e+07	8.40407e+06	8.6877e+06	8.67987e+06	8.96837e+06	5.9315e+06	3.56009e+06	4.57994e+06	4.34653e+06	3.89444e+06	5.62823e+06	7.06263e+06	7.64529e+06	8.21963e+06	0.0756955	pg
4-Trimethylammoniobutanoic acid	146/87	6.97	Amide	海葵碱	C01181	HMDB0001161		Lipids and lipid-like molecules	Fatty Acyls	Fatty acids and conjugates	Straight chain fatty acids	26092.2	23778.1	27861.5	38889.4	23318.4	20214.5	17875	16922.5	21821.3	16446.5	33965.6	21468.4	26357.7	32287.4	28294.3	0.10434	pg
Glycine	76/30.1	6.92	Amide	甘氨酸	C00037	HMDB0000123	Extracellular	Organic acids and derivatives	Carboxylic acids and derivatives	Amino acids, peptides, and analogues	Alpha amino acids	1.79643e+07	1.9726e+07	1.69645e+07	1.81551e+07	1.5592e+07	2.26452e+07	9.73924e+06	5.0344e+06	7.07106e+06	4.94492e+06	6.30381e+06	1.00124e+07	9.82772e+06	1.31562e+07	1.2975e+07	0.156145	pg
Glycylproline	171.1/114.1	7.13	Amide	甘胺脯氨酸		HMDB0000721	Cytoplasm	Organic acids and derivatives	Carboxylic acids and derivatives	Amino acids, peptides, and analogues	Dipeptides											27439.4			22734.7	24197.8	0.0440866	pg
Shikimic acid	173.05/93.03	7.09	Amide	莽草酸	C00493	HMDB0003070	Cytoplasm	Organic oxygen compounds	Organooxygen compounds	Alcohols and polyols	Shikimic acids and derivatves													464007		376673	0.146916	pg
Glutamine	147/130	7.12	Amide	谷氨酰胺	C00064	HMDB0000641	Extracellular	Organic acids and derivatives	Carboxylic acids and derivatives	Amino acids, peptides, and analogues	L-alpha-amino acids	343270	343193	200583	583747	518723	277424	186507	128221	235021	121254	213541	143390	388131	237853	351927	0.240602	pg
3-Hydroxymethylglutaric acid	161/99	7.67	Amide	3-羟基-3-甲基谷氨酸	C03761	HMDB0000355		Lipids and lipid-like molecules	Fatty Acyls	Fatty acids and conjugates	Hydroxy fatty acids				47997.5	32340	12893.6	12960.8										pg
5-Aminopentanoic acid	118/83	7.32	Amide	5-氨基颉草酸	C00431	HMDB0003355		Organic acids and derivatives	Carboxylic acids and derivatives	Amino acids, peptides, and analogues	Delta amino acids and derivatives	117501	149630	116406	152538	128092	168218		101853						116367	176376	0.289897	pg
Histidine	156.1/110.1	7.15	Amide	组氨酸	C00135	HMDB0000177	Cytoplasm	Organic acids and derivatives	Carboxylic acids and derivatives	Amino acids, peptides, and analogues	Histidine and derivatives	4.86883e+06	4.35324e+06	4.25689e+06	3.27175e+06	2.91969e+06	7.19558e+06	5.69749e+06	3.32631e+06	4.49584e+06	4.20333e+06	3.22034e+06	5.82035e+06	4.40325e+06	3.66841e+06	4.38838e+06	0.101132	pg
α-Ketoglutaric acid	145.2/101.1	7.49	Amide	α-酮戊二酸	C00026	HMDB0000208	Endoplasmic reticulum	Organic acids and derivatives	Keto acids and derivatives	Gamma-keto acids and derivatives	Gamma-keto acids and derivatives				7.31289e+06						4.64252e+06							pg
Gamma-Aminobutyric acid	104/87.1	7.13	Amide	γ-氨基丁酸	C00334	HMDB0000112	Extracellular	Organic acids and derivatives	Carboxylic acids and derivatives	Amino acids, peptides, and analogues	Gamma amino acids and derivatives	920955	1.17498e+06	978116	899113	1.01341e+06	796723	692682	659874	683008	566403	765924	750407	866358	654286	730458	0.143168	pg
Serine	106/60	7.21	Amide	丝氨酸	C00065	HMDB0000187	Cytoplasm	Organic acids and derivatives	Carboxylic acids and derivatives	Amino acids, peptides, and analogues	Serine and derivatives	1.76129e+07	1.50936e+07	2.06314e+07	1.25079e+07	8.96692e+06	2.64564e+07	1.83346e+07	9.49684e+06	1.02058e+07	1.45325e+07	6.32904e+06	1.4051e+07	1.75266e+07	1.34286e+07	1.73035e+07	0.143243	pg
Asparagine	133.1/74.2	7.22	Amide	天冬酰胺	C00152	HMDB0000168	Cytoplasm	Organic acids and derivatives	Carboxylic acids and derivatives	Amino acids, peptides, and analogues	Asparagine and derivatives	201926	178640	159607	377555	317458	154742	116485	71439.9	99137.2	73221.3	147308	164668	180749	201710	170477	0.0863676	pg
N-Alpha-acetyllysine	189.01/84.01	7.37	Amide	N-乙酰赖氨酸	C12989	HMDB0000446		Organic acids and derivatives	Carboxylic acids and derivatives	Amino acids, peptides, and analogues	N-acyl-alpha amino acids	10417.1	25202.4	11794.6	7010.95	8822.72	12784.1	16807.8	6719.65	6833.03	7197.11	8406.2	5848.26	7605.52	18377.8	15872.8	0.404038	pg
Cellobiose	341.1/161.01	7.42	Amide	D-纤维二糖	C06422	HMDB0000055		Organic oxygen compounds	Organooxygen compounds	Carbohydrates and carbohydrate conjugates	O-glycosyl compounds		828503					2.8351e+06	1.61689e+06	2.11001e+06	2.14826e+06	2.07975e+06	1.43974e+06	2.13423e+06	1.23747e+06		0.376134	pg
myo-Inositol	179/161	7.53	Amide	肌醇	C00137	HMDB0000211		Organic oxygen compounds	Organooxygen compounds	Alcohols and polyols	Cyclohexanols	9.35529e+06	8.0571e+06	8.93335e+06	7.82212e+06	8.30587e+06	8.90557e+06	1.53378e+07	9.01021e+06	1.55759e+07	1.42161e+07	1.06516e+07	1.2277e+07	1.07879e+07	8.3926e+06	1.16471e+07	0.164133	pg
Homocitrulline	190.1/84.1	6.36	Amide	高瓜氨酸	C02427	HMDB0000679	Cytoplasm	Organic acids and derivatives	Carboxylic acids and derivatives	Amino acids, peptides, and analogues	L-alpha-amino acids											42659.3						pg
S-Adenosylhomocysteine	383.1/134	7.3	Amide	腺苷高半胱氨酸	C00021	HMDB0000939	Endoplasmic reticulum	Nucleosides, nucleotides, and analogues	5'-deoxyribonucleosides	5'-deoxy-5'-thionucleosides	5'-deoxy-5'-thionucleosides	42080	67213.9	70652.7	76992.2	41576.5	48393.5	39593.5	45450.8	23597	41944.3	52729.4	36187.2	50366.6	56657.9	39095.5	0.182687	pg
O-Succinyhomoserine	220/102	8.21	Amide	O-琥珀酰高丝氨酸	C01118															21307.5								pg
Glutaric acid	131/87.11	7.86	Amide	戊二酸	C00489	HMDB0000661	Cytoplasm	Organic acids and derivatives	Carboxylic acids and derivatives	Dicarboxylic acids and derivatives	Dicarboxylic acids and derivatives	338660																pg
N-Methyl-aspartic acid	148/88	7.58	Amide	N-甲基-D-天冬氨酸	C12269	HMDB0002393		Organic acids and derivatives	Carboxylic acids and derivatives	Amino acids, peptides, and analogues	Aspartic acid and derivatives		8663.04	6382.09	9893.79			3405.72	4825.77			7678.02		6825.71		9949	0.263313	pg
Gluconic acid	195/129	7.61	Amide	葡萄糖酸	C00257	HMDB0000625		Organic oxygen compounds	Organooxygen compounds	Carbohydrates and carbohydrate conjugates	Sugar acids and derivatives	1.2779e+06	1.47888e+06	1.15218e+06	1.4912e+06	1.01848e+06	1.42027e+06	810075	380959	665907	528673	669836	739886	975937	769985	1.1151e+06	0.182067	pg
Lactulose	367.1/205	7.44	Amide	乳果糖	C07064	HMDB0000740	Cytoplasm	Organic oxygen compounds	Organooxygen compounds	Carbohydrates and carbohydrate conjugates	O-glycosyl compounds	107285	99648.3	99603.9	86614.3	73681.7	96595.3	130712	102006	99840.7	105368	86672.4	110378	122634	77846.4	160685	0.344427	pg
Lactose	340.9/160.9	7.62	Amide	乳糖	C00243	HMDB0000186		Organic oxygen compounds	Organooxygen compounds	Carbohydrates and carbohydrate conjugates	O-glycosyl compounds				3.17946e+06			4.15774e+06		5.34368e+06	3.99429e+06	5.73035e+06	4.27187e+06		2.81591e+06			pg
Citrulline	176.1/159.2	7.49	Amide	瓜氨酸	C00327	HMDB0000904	Mitochondria	Organic acids and derivatives	Carboxylic acids and derivatives	Amino acids, peptides, and analogues	L-alpha-amino acids	1.35849e+06	806701	1.05723e+06	837502	588784	2.13359e+06	594249	583755	937490	749838	933080	1.11744e+06	1.28194e+06	790972	770246	0.305608	pg
S-Carboxymethyl-cysteine	180/134	7.73	Amide	S-(羧甲基)半胱氨酸	C03727	HMDB0029415		Organic acids and derivatives	Carboxylic acids and derivatives	Amino acids, peptides, and analogues	Cysteine and derivatives					500345												pg
Citramalic acid	147/85.03	7.91	Amide	柠苹酸	C00815	HMDB0000426	Cytoplasm	Lipids and lipid-like molecules	Fatty Acyls	Fatty acids and conjugates	Hydroxy fatty acids		510366				261090	171537	282973	360224	214362	279708	248626					pg
Trehalose	365.1/202.9	7.67	Amide	海藻糖	C01083	HMDB0000975	Extracellular	Organic oxygen compounds	Organooxygen compounds	Carbohydrates and carbohydrate conjugates	O-glycosyl compounds	353865	439723	288172	308737	360348	439414	2.20375e+06	1.1742e+06	1.90271e+06	2.46212e+06	1.64104e+06	1.32746e+06	731795	920278	629400	0.194015	pg
Malonic acid	103/59.02	7.94	Amide	丙二酸	C04025	HMDB0000691	Cytoplasm	Organic acids and derivatives	Carboxylic acids and derivatives	Dicarboxylic acids and derivatives	Dicarboxylic acids and derivatives	3.26706e+06																pg
2,3-Diaminopropionic acid	103.1/59	7.89	Amide	2,3-二氨基丙酸	C03401	HMDB0002006	Cytoplasm	Organic acids and derivatives	Carboxylic acids and derivatives	Amino acids, peptides, and analogues	L-alpha-amino acids						2.39806e+06											pg
Succinic acid	117.1/73	7.94	Amide	琥珀酸	C00042	HMDB0000254	Endoplasmic reticulum	Organic acids and derivatives	Carboxylic acids and derivatives	Dicarboxylic acids and derivatives	Dicarboxylic acids and derivatives	9.1732e+06	8.47816e+06	7.80345e+06	6.73128e+06	5.2347e+06	5.7923e+06	4.38392e+06	4.36047e+06	7.16862e+06	8.17232e+06	4.60343e+06	4.71552e+06	9.32527e+06	8.06766e+06	8.0579e+06	0.0859202	pg
D-2-Hydroxyglutaric acid	147/129	7.99	Amide	2-羟基戊二酸	C01087	HMDB0000606	Cytoplasm	Organic acids and derivatives	Hydroxy acids and derivatives	Short-chain hydroxy acids and derivatives	Short-chain hydroxy acids and derivatives	3.78785e+06	3.54236e+06	3.44919e+06	3.76528e+06	2.0718e+06	3.3152e+06	1.23986e+06	1.72605e+06	2.75507e+06	1.75841e+06	1.49006e+06	1.36572e+06	3.13988e+06	3.03746e+06	2.23801e+06	0.176032	pg
N-Acetylaspartic acid	174/88	8.07	Amide	N-乙酰-天冬氨酸	C01042	HMDB0000812	Cytoplasm	Organic acids and derivatives	Carboxylic acids and derivatives	Amino acids, peptides, and analogues	Aspartic acid and derivatives	75308.3	66836.8	65696.6	65881.7	44893.1	69498.8	31408.2		26446.8	28323.7	43446.9	29713.1	68791.7	50825.5	58997	0.151085	pg
N-Acetylglutamic acid	190/130	7.97	Amide	N-乙酰谷氨酸	C00624	HMDB0001138		Organic acids and derivatives	Carboxylic acids and derivatives	Amino acids, peptides, and analogues	Glutamic acid and derivatives	181883	132054	133687	250332	75036.2	138388	44613.3	37306.4	42648.3	35353.4	80336.3	66512.1	116922	97475	111928	0.0928477	pg
Ophthalmic acid	290/161	8.05	Amide	眼酸	C21016	HMDB0005765		Organic acids and derivatives	Carboxylic acids and derivatives	Amino acids, peptides, and analogues	Oligopeptides	393986	281149	305655	482950	242475	254329	42646.2	49323.9	74150.9	38110.6	94994	61560.3	205981	221673	204644	0.044928	pg
Glutamic acid	148.1/84.1	8.08	Amide	谷氨酸	C00025	HMDB0000148	Endoplasmic reticulum	Organic acids and derivatives	Carboxylic acids and derivatives	Amino acids, peptides, and analogues	Glutamic acid and derivatives	1.23523e+08	1.01662e+08	1.07423e+08	1.47906e+08	8.07369e+07	9.9772e+07	6.70641e+07	4.90064e+07	5.54781e+07	5.26206e+07	6.29281e+07	7.07834e+07	9.15981e+07	1.22113e+08	8.04902e+07	0.21977	pg
Anserine	241.1/109.1	7.83	Amide	鹅肌肽	C01262	HMDB0000194	Cytoplasm	Organic acids and derivatives	Peptidomimetics	Hybrid peptides	Hybrid peptides	18039.1	17483.5	18142.6	22838	16393.8	14261.9	37846.5	40702.7	48697.6	34207.7	68265.7	44151.7	33432.5	37929	35652.6	0.0630292	pg
1,4-Dihydronicotinamide adenine dinucleotide (NADH)	664.1/397	8.23	Amide	1,4-二氢烟酰胺腺嘌呤二核苷酸	C00004	HMDB0001487	Mitochondria	Nucleosides, nucleotides, and analogues	(5'->5')-dinucleotides	na	(5'->5')-dinucleotides	1.27067e+06	1.66098e+06	1.40404e+06		1.95112e+06				1.68755e+06					1.21924e+06			pg
Flavin adenine dinucleotide(FAD)	784/346	8.11	Amide	黄素腺嘌呤二核苷酸	C00016	HMDB0001248		Nucleosides, nucleotides, and analogues	Flavin nucleotides	na	Flavin nucleotides	2.12345e+06	2.88688e+06	4.5069e+06	4.82692e+06	2.59535e+06	2.199e+06	3.5432e+06	2.59983e+06	2.49074e+06	2.97497e+06	3.35212e+06	3.22574e+06	3.76071e+06	2.27806e+06	2.25999e+06	0.31135	pg
D-Glucosaminic acid	196/132	8.23	Amide	D-氨基葡萄糖酸	C03752	HMDB0250755		Organic acids and derivatives	Carboxylic acids and derivatives	Amino acids, peptides, and analogues	Alpha amino acids	26334.5	27863.9								29084.1				27633.4	31605.4	0.0948235	pg
Malic acid	133/115.1	8.22	Amide	苹果酸	C00149	HMDB0000156	Cytoplasm	Organic acids and derivatives	Hydroxy acids and derivatives	Beta hydroxy acids and derivatives	Beta hydroxy acids and derivatives	685966	874469	865434	751963	901140	763457	720625	601608	781811	986171	684988	806310	1.17774e+06	979832	942785	0.122232	pg
Aspartic acid	132/88	8.18	Amide	天冬氨酸	C00049	HMDB0000191	Cytoplasm	Organic acids and derivatives	Carboxylic acids and derivatives	Amino acids, peptides, and analogues	Aspartic acid and derivatives	4.74345e+07	3.1497e+07	5.24416e+07	7.04057e+07	3.01453e+07	2.81701e+07	2.00938e+07	1.58098e+07	2.40218e+07	1.76764e+07	2.56241e+07	2.46792e+07	2.91381e+07	2.79345e+07	3.12644e+07	0.0572628	pg
Galacturonic acid	193/73	8.25	Amide	D-半乳糖醛酸	C08348	HMDB0002545		Organic oxygen compounds	Organooxygen compounds	Carbohydrates and carbohydrate conjugates	Glucuronic acid derivatives	444384		343707			430179	227486			274024							pg
Riboflavin-5'-monophosphate	455.1/97	8.24	Amide	核黄素-5'-单磷酸	C00061	HMDB0001520	Cytoplasm	Nucleosides, nucleotides, and analogues	Flavin nucleotides	na	Flavin nucleotides	143255	256836	206490	263690	192668	116946	270095	114254	120563	242439	224496	160234	321156	163431		0.460303	pg
Oxalic acid	89/60.9	8.3	Amide	草酸	C00209	HMDB0002329	Extracellular	Organic acids and derivatives	Carboxylic acids and derivatives	Dicarboxylic acids and derivatives	Dicarboxylic acids and derivatives	1.17342e+07	1.39885e+07	1.40357e+07	1.41709e+07		1.1866e+07	5.0369e+06	1.03182e+07	1.32587e+07	8.67641e+06	7.50083e+06	5.37595e+06	1.23159e+07		1.13149e+07	0.0599079	pg
Gama-glutamylalanine	219.1/84	8.24	Amide	γ--谷氨酰基-丙氨酸	C03740	HMDB0006248	Extracellular	Organic acids and derivatives	Carboxylic acids and derivatives	Amino acids, peptides, and analogues	Dipeptides	56314	30263.3	53323		16343.9	36269.8	35357.2	30580	24689.5	45557.7	37298.1	34544.7	37182.3	46581.4	49774.1	0.147056	pg
Homocysteine	136/90.1	8.34	Amide	高半胱氨酸	C00155	HMDB0000742		Organic acids and derivatives	Carboxylic acids and derivatives	Amino acids, peptides, and analogues	L-alpha-amino acids	173661	205966	228736	279738	127241	202884	111261	72549.9	134331	95061.5	133782	123392	181244	158850	164590	0.0691433	pg
N-Acetylcadaverine	145.14/86	4.31	Amide	N-(5-氨基戊基)乙酰胺		HMDB0002284		Organic acids and derivatives	Carboxylic acids and derivatives	Carboxylic acid derivatives	Acetamides													1703.04	1843.97		0.0561921	pg
Carnosine	225.1/154.1	8	Amide	肌肽	C00386	HMDB0000033	Cytoplasm	Organic acids and derivatives	Peptidomimetics	Hybrid peptides	Hybrid peptides							13967.4		26013.6	24038.2	31622.6	34002.1		15465.8			pg
Aminoadipic acid	162/98	7.48	Amide	氨基己二酸	C00956	HMDB0000510	Cytoplasm	Organic acids and derivatives	Carboxylic acids and derivatives	Amino acids, peptides, and analogues	L-alpha-amino acids	437171	405412	469065	642564	400303	353910	293860	297403	280317	323039	447846	359448	416563	417639	483063	0.0867414	pg
Tartaric acid	149/58.9	8.42	Amide	酒石酸	C00898	HMDB0000956	Cytoplasm	Organic oxygen compounds	Organooxygen compounds	Carbohydrates and carbohydrate conjugates	Sugar acids and derivatives		379924	275693		238812		203947							475034			pg
Asymmetric dimethylarginine	203/70	8.14	Amide	二甲基精氨酸	C03626	HMDB0001539		Organic acids and derivatives	Carboxylic acids and derivatives	Amino acids, peptides, and analogues	Arginine and derivatives	604721	540488	697765	783676	432136	898800	604269	564894	828286	651059	664527	882009	704561	706845	655046	0.0424919	pg
Thymideine-monophosphate(dTMP)	321/195	8.16	Amide	胸苷-单磷酸	C00364	HMDB0001227		Nucleosides, nucleotides, and analogues	Pyrimidine nucleotides	Pyrimidine deoxyribonucleotides	Pyrimidine 2'-deoxyribonucleoside monophosphates	209368	546450	387172	830625	425732	332808	1.3695e+06	1.16589e+06	920059	816752	1.18768e+06	1.28666e+06	766004	483180	744624	0.236953	pg
meso-Tartaric acid	149/87	8.44	Amide	内消旋酒石酸	C00552															87894.3						94376.8		pg
2'-Deoxyadenosine 5'-monophosphate(dAMP)	332/136.1	8.45	Amide	2'-脱氧腺苷-5'-单磷酸	C00360	HMDB0000905		Nucleosides, nucleotides, and analogues	Purine nucleotides	Purine deoxyribonucleotides	Purine 2'-deoxyribonucleoside monophosphates		12836.4	15416.4	31955.2	13668.8	9134.1	20223.9	8630.31	19341.9	10611.9	14480.2	15381.1	14107.8	11607.3	18524.4	0.237512	pg
Beta-Glycerophosphoric acid	170.9/79.1	8.47	Amide	β-甘油磷酸	C02979	HMDB0002520		Lipids and lipid-like molecules	Glycerophospholipids	Glycerophosphates	Glycerophosphates	2.36489e+07	1.50229e+07	1.89489e+07	1.24203e+07	1.3178e+07	9.52124e+06	2.70904e+07	1.86017e+07	3.00504e+07	2.95271e+07	2.78549e+07	2.74933e+07	1.64204e+07	2.00827e+07	2.72256e+07	0.258685	pg
Cystine	241.1/151.9	8.53	Amide	胱氨酸	C00491	HMDB0000192	Cytoplasm	Organic acids and derivatives	Carboxylic acids and derivatives	Amino acids, peptides, and analogues	L-cysteine-S-conjugates	391581	313704	347872	274104		229214	1.42639e+06	956500	1.44241e+06	1.75595e+06	821258	1.00508e+06	598392	466169	750907	0.235459	pg
S-Adenosylmethionine	399/250	8.6	Amide	S-腺甘基蛋氨酸	C00019	HMDB0001185		Nucleosides, nucleotides, and analogues	5'-deoxyribonucleosides	5'-deoxy-5'-thionucleosides	5'-deoxy-5'-thionucleosides	173347	175385	160608	194580	129951	107306	97143.5	89740.8	99392.3	82665.8	105130	93370	113395	138046	146746	0.130337	pg
Adenosine diphosphate ribose(ADP-ribose)	560/348	8.45	Amide	腺苷5'-二磷酸核糖	C00301	HMDB0001178		Nucleosides, nucleotides, and analogues	Purine nucleotides	Purine nucleotide sugars	Purine nucleotide sugars				1.48372e+06	1.08385e+06					1.60011e+06	1.90428e+06		1.84149e+06	1.28841e+06		0.249907	pg
Adenosine monophosphate （AMP）	346.1/97	8.52	Amide	一磷酸腺苷	C00020	HMDB0000045	Cytoplasm	Nucleosides, nucleotides, and analogues	Purine nucleotides	Purine ribonucleotides	Purine ribonucleoside monophosphates	3.5732e+06	5.35675e+06	4.63223e+06	1.30327e+07	8.11125e+06	5.25503e+06	3.08415e+07	4.81037e+07	4.42541e+07	3.89589e+07	8.69942e+07	6.16421e+07	1.53652e+07	2.34742e+07	2.18278e+07	0.211955	pg
Vitamin B9	442.2/295.1	8.7	Amide	维生素B9	C00504	HMDB0000121	Extracellular	Organic acids and derivatives	Carboxylic acids and derivatives	Amino acids, peptides, and analogues	Glutamic acid and derivatives											870726						pg
Cystathionine	221/134	8.64	Amide	胱硫醚	C02291	HMDB0000099		Organic acids and derivatives	Carboxylic acids and derivatives	Amino acids, peptides, and analogues	L-cysteine-S-conjugates		386573		492788	442555	278504	341025		567655	563066				410084			pg
Glycerol 3-phosphate	171.1/78.9	8.59	Amide	3-磷酸甘油	C00093	HMDB0000126		Lipids and lipid-like molecules	Glycerophospholipids	Glycerophosphates	Glycerophosphates	3.24122e+07	3.66394e+07	2.86311e+07	2.14194e+07	2.48992e+07	2.68709e+07	9.28436e+07	4.59939e+07	7.76256e+07	8.17132e+07	7.56735e+07	8.84125e+07	2.77172e+07	4.08395e+07	4.55505e+07	0.242965	pg
AICAR	337/79	8.64	Amide	5-氨基-4-甲酰胺咪唑核糖核苷酸	C04677	HMDB0001517		Nucleosides, nucleotides, and analogues	Imidazole ribonucleosides and ribonucleotides	1-ribosyl-imidazolecarboxamides	1-ribosyl-imidazolecarboxamides	199479	331718	298498	650616	277688	200060	199876	264695	344509		304700	274032	326289	265938	215641	0.205726	pg
Citicoline	489/184	8.84	Amide	胞磷胆碱	C00307	HMDB0001413		Nucleosides, nucleotides, and analogues	Pyrimidine nucleotides	Pyrimidine ribonucleotides	Pyrimidine ribonucleoside diphosphates	284008	577982	647500	1.29349e+06	708058	453439	600970	559597	857650	546057	765765	478128	667529	538945	1.05245e+06	0.354866	pg
Uridine diphosphate-N-acetylgalactosamine	605.9/385.1	8.68	Amide	尿嘧啶核苷-5'-二磷酸-N-乙酰氨基半乳糖	C00203	HMDB0000304		Nucleosides, nucleotides, and analogues	Pyrimidine nucleotides	Pyrimidine nucleotide sugars	Pyrimidine nucleotide sugars	6.78743e+07	1.56631e+08	1.19681e+08	2.60547e+08	2.07606e+08	1.1108e+08	3.13957e+07	3.13598e+07	2.65086e+07	3.57633e+07	4.24791e+07	3.09048e+07	1.41228e+08	9.44347e+07	1.15421e+08	0.200277	pg
Uridine diphosphate-N-acetylglucosamine	606.1/384.9	8.65	Amide	尿苷二磷酸正乙酰氨基葡萄糖	C00043	HMDB0000290		Nucleosides, nucleotides, and analogues	Pyrimidine nucleotides	Pyrimidine nucleotide sugars	Pyrimidine nucleotide sugars	7.86108e+07	1.92061e+08	1.19279e+08	2.70721e+08	2.01907e+08	1.13531e+08	2.89376e+07	2.89043e+07	3.37664e+07	3.36118e+07	4.84877e+07	3.00627e+07	1.31747e+08	1.15225e+08	1.14728e+08	0.0803333	pg
cis-Aconitic acid	173/85	8.92	Amide	顺式乌头酸	C00417	HMDB0000072	Cytoplasm	Organic acids and derivatives	Carboxylic acids and derivatives	Tricarboxylic acids and derivatives	Tricarboxylic acids and derivatives				44945.5		36573.7						28038.9	67613.5	48998.4		0.225755	pg
Uridine 5'-monophosphate(UMP)	323/96.9	8.76	Amide	尿苷5-单磷酸	C00105	HMDB0000288		Nucleosides, nucleotides, and analogues	Pyrimidine nucleotides	Pyrimidine ribonucleotides	Pyrimidine ribonucleoside monophosphates	5.62283e+06	1.30193e+07	1.06759e+07	3.01694e+07	1.80517e+07	1.05981e+07	2.99502e+07	5.17741e+07	3.88119e+07	2.92904e+07	4.66325e+07	3.71868e+07	3.11287e+07	2.37493e+07	2.47586e+07	0.150724	pg
2'-Deoxycytidine 5'-monophosphate(dCMP)	306/78.9	8.77	Amide	2'-脱氧胞苷-5'-单磷酸	C00239	HMDB0001202		Nucleosides, nucleotides, and analogues	Pyrimidine nucleotides	Pyrimidine deoxyribonucleotides	Pyrimidine 2'-deoxyribonucleoside monophosphates						90855.7	159366			168459			109222		109617	0.00254838	pg
Galactaric acid	209/85	8.86	Amide	黏酸	C00879	HMDB0000639		Organic oxygen compounds	Organooxygen compounds	Carbohydrates and carbohydrate conjugates	Glucuronic acid derivatives	57561.9							59545.9		47766.6							pg
D-Ribose 5-phosphate	229/79	9.1	Amide	5-磷酸核糖	C00117	HMDB0001548		Organic oxygen compounds	Organooxygen compounds	Carbohydrates and carbohydrate conjugates	Pentose phosphates	3.54069e+07	2.54007e+07	3.32118e+07	3.71088e+07	2.90361e+07	2.60364e+07	5.23781e+07	5.06522e+07	4.53964e+07	5.60306e+07	7.61448e+07	5.63831e+07	2.88626e+07	2.54887e+07	2.69226e+07	0.0625029	pg
Inosine-monophosphate(IMP)	347/79	9.07	Amide	5-肌苷酸	C00130	HMDB0000175		Nucleosides, nucleotides, and analogues	Purine nucleotides	Purine ribonucleotides	Purine ribonucleoside monophosphates	2.81233e+06	6.57693e+06	4.1099e+06	1.05161e+07	5.12026e+06	8.2272e+06	6.26881e+06	1.37132e+07	8.87096e+06	4.63954e+06	1.46973e+07	1.15856e+07	4.44749e+06	4.46385e+06	4.39685e+06	0.00787365	pg
Adenosine-5'-diphosphate(ADP)	426/159	9.3	Amide	腺苷-5’-二磷酸	C00008	HMDB0001341		Nucleosides, nucleotides, and analogues	Purine nucleotides	Purine ribonucleotides	Purine ribonucleoside diphosphates	3.33693e+06	3.04663e+06	2.9827e+06	3.54035e+06	3.63033e+06	2.47604e+06	4.46362e+06	6.35732e+06	5.23629e+06	3.56296e+06	5.7483e+06	4.46245e+06	4.154e+06	4.16365e+06	3.11876e+06	0.157523	pg
Uridine diphosphate glucose(UDP-glucose)	564.9/322.9	9.07	Amide	UDP-葡萄糖	C00029	HMDB0000286		Nucleosides, nucleotides, and analogues	Pyrimidine nucleotides	Pyrimidine nucleotide sugars	Pyrimidine nucleotide sugars	3.53821e+06	6.98099e+06	4.15039e+06	1.00344e+07	7.47987e+06	4.14706e+06	3.49004e+06	6.54215e+06	4.09838e+06	2.45681e+06	8.5613e+06	4.69253e+06	5.27983e+06	6.17765e+06	3.99498e+06	0.212983	pg
O-Phosphoethanolamine	142/44	9.19	Amide	O-磷酸乙醇胺	C00346	HMDB0000224		Organic acids and derivatives	Organic phosphoric acids and derivatives	Phosphate esters	Phosphoethanolamines	2.21214e+06	1.11353e+06	1.98225e+06	611869	674086	1.76471e+06	2.24128e+06	1.01743e+06	913830	1.11023e+06	820282	1.49424e+06	1.02768e+06	1.43267e+06	1.02691e+06	0.20134	pg
Nicotinamide ribotide	335/123	9.18	Amide	β-烟酰胺单核苷酸	C00455	HMDB0000229		Nucleosides, nucleotides, and analogues	Pyridine nucleotides	Nicotinamide nucleotides	Nicotinamide nucleotides	8866.99	12696.5	11912.7	11517	11737.6	11248.8	21872.2	17869.5	6317.86	14621.2	16003.7	14171.7	9668.84	11333.5	15097.4	0.231117	pg
Uridine diphosphategalactose(UDP-galactose)	565.1/323.1	9.11	Amide	UDP-半乳糖	C00052	HMDB0000302		Nucleosides, nucleotides, and analogues	Pyrimidine nucleotides	Pyrimidine nucleotide sugars	Pyrimidine nucleotide sugars	3.66345e+06	7.89542e+06	6.22026e+06	1.10279e+07	8.90407e+06	4.89814e+06	4.47463e+06	5.82651e+06	4.98291e+06	2.95464e+06	7.42789e+06	6.07952e+06	5.96363e+06	5.78502e+06	3.91037e+06	0.217907	pg
trans-Aconitic acid	172.8/85	8.92	Amide	反式-乌头酸	C02341	HMDB0000958		Organic acids and derivatives	Carboxylic acids and derivatives	Tricarboxylic acids and derivatives	Tricarboxylic acids and derivatives									28081.5				49018.9				pg
Trimethyllysine	189/84	9.08	Amide	三甲基赖氨酸	C03793	HMDB0001325		Organic acids and derivatives	Carboxylic acids and derivatives	Amino acids, peptides, and analogues	L-alpha-amino acids	52998.5	40020.5	36401.5	26139.7	29041	39720.2	34194.7	40475.7	37880	30552.7	37813.9	38008.2	38310.7	43140	38683.6	0.0671015	pg
Mannose 6-phosphate	258.9/96.9	9.28	Amide	甘露糖-6-磷酸	C00275	HMDB0001078		Organic oxygen compounds	Organooxygen compounds	Carbohydrates and carbohydrate conjugates	Hexose phosphates	1.3712e+06	681055	875054	1.00525e+06	872525	2.3707e+06	3.41137e+06	1.09665e+06	2.05007e+06	2.73241e+06	1.10728e+06	1.65524e+06	1.72239e+06	1.43673e+06	1.43756e+06	0.107481	pg
Fructose 6-phosphate	259.1/97.01	9.03	Amide	果糖-6-磷酸	C00085	HMDB0000124		Organic oxygen compounds	Organooxygen compounds	Carbohydrates and carbohydrate conjugates	Hexose phosphates	385829	331235	387673	483326	336299	748205	1.38365e+06	456015	728232	921135	591424	766356	661258	568178	680184	0.0941886	pg
2-Methylcitric Acid	205/125	9.16	Amide	2-甲基柠檬酸	C02225	HMDB0000379		Organic acids and derivatives	Carboxylic acids and derivatives	Tricarboxylic acids and derivatives	Tricarboxylic acids and derivatives			16399.3								13645.6			24475.9			pg
Glucose 1-phosphate	259/79	9.2	Amide	1-磷酸葡萄糖	C00103	HMDB0001586		Organic oxygen compounds	Organooxygen compounds	Carbohydrates and carbohydrate conjugates	Monosaccharide phosphates	396258	204622	341892	139628	154202	472480	903222	284964	345482	724037	252251	348224	314892	360715	386153	0.102037	pg
Citric acid	191/111.1	9.41	Amide	柠檬酸	C00158	HMDB0000094	Cytoplasm	Organic acids and derivatives	Carboxylic acids and derivatives	Tricarboxylic acids and derivatives	Tricarboxylic acids and derivatives	174021	208012	156511	187884	152510	155300	144749	103983	128496	134552	123490	93482.3	176619	233424	93582.2	0.418942	pg
3-Phosphoglycerate	185/79	9.51	Amide	3-磷酸甘油酸	C00597	HMDB0000807	Cytoplasm	Organic oxygen compounds	Organooxygen compounds	Carbohydrates and carbohydrate conjugates	Sugar acids and derivatives	628207	594381	680508	402846	268402	498462	629242		440886	791056	326875	342291	753148	669368	383643	0.321785	pg
Phosphorylcholine	184/86	9.35	Amide	胆碱磷酸	C00588	HMDB0001565		Organic nitrogen compounds	Organonitrogen compounds	Quaternary ammonium salts	Phosphocholines	2.03606e+07	2.15987e+07	1.97846e+07	1.82279e+07	1.68122e+07	2.1342e+07	2.21236e+07	2.01437e+07	2.55389e+07	2.88645e+07	2.22981e+07	2.15634e+07	2.03438e+07	1.94684e+07	2.09855e+07	0.0375769	pg
Guanosine monophosphate （GMP）	362.1/79.1	9.29	Amide	一磷酸鸟苷	C00144	HMDB0001397	Extracellular	Nucleosides, nucleotides, and analogues	Purine nucleotides	Purine ribonucleotides	Purine ribonucleoside monophosphates	2.34805e+06	4.22191e+06	2.98162e+06	3.02864e+06	3.43104e+06	5.62153e+06	1.82574e+07	2.79926e+07	1.66309e+07	1.09558e+07	2.23709e+07	2.10722e+07	9.00247e+06	8.13107e+06	7.26868e+06	0.106576	pg
Phosphoenolpyruvic acid	167/79	9.28	Amide	磷酸烯醇式丙酮酸	C00074	HMDB0000263		Organic acids and derivatives	Organic phosphoric acids and derivatives	Phosphate esters	Phosphate esters	742932		622912				430392			576871							pg
2-Phosphoglyceric acid	185/78.9	9.27	Amide	2-磷酸甘油酸		HMDB0000362		Organic oxygen compounds	Organooxygen compounds	Carbohydrates and carbohydrate conjugates	Sugar acids and derivatives	441701	285255	404710	289605	199137	455222	332989	316978	375618	797337	300858	220772	327811	437068	335119	0.166579	pg
Glucosamine 6-phosphate	258/79	9.47	Amide	D-葡糖胺-6-磷酸	C00352	HMDB0001254		Organic oxygen compounds	Organooxygen compounds	Carbohydrates and carbohydrate conjugates	Hexose phosphates	65673.4	51916.5	70956.8	44450.5	62026.9	48948.6	87096.9			46567.5	77091.2	53168	54805.3		62603	0.0939244	pg
Phosphoserine	186/88	9.53	Amide	O-磷酸丝氨酸	C01005	HMDB0000272		Organic acids and derivatives	Carboxylic acids and derivatives	Amino acids, peptides, and analogues	L-alpha-amino acids	111587	107908	108863	116708	115829	113023	102671	112067	125854	112225	101897	111555	146395	115105	104823	0.177323	pg
Phosphonoacetate	139.1/79.1	9.29	Amide	磷酰基乙酸	C05682	HMDB0004110		Organic acids and derivatives	Organic phosphonic acids and derivatives	Organic phosphonic acids	Organic phosphonic acids	1.23385e+06	1.24943e+06	1.09621e+06	1.19879e+06	1.21353e+06	1.0423e+06	1.40082e+06	1.31491e+06	1.25848e+06	1.06097e+06	1.225e+06	1.32044e+06	1.74282e+06	1.2516e+06	1.06841e+06	0.257506	pg
Uridine 5'-diphosphate(UDP)	403/111	9.33	Amide	尿苷-5’-二磷酸	C00015	HMDB0000295		Nucleosides, nucleotides, and analogues	Pyrimidine nucleotides	Pyrimidine ribonucleotides	Pyrimidine ribonucleoside diphosphates	1.84873e+06	4.17664e+06	4.16182e+06	1.39943e+07	1.23525e+07	3.11866e+06	1.17749e+07	7.99495e+06	1.19882e+07	1.08736e+07	1.5603e+07	1.04713e+07	7.18498e+06	5.31044e+06	5.65711e+06	0.164832	pg
Adenosine-5'-triphosphate(ATP)	506/79	9.58	Amide	腺苷-5'-三磷酸	C00002	HMDB0000538	Cytoplasm	Nucleosides, nucleotides, and analogues	Purine nucleotides	Purine ribonucleotides	Purine ribonucleoside triphosphates	390890	684179	436573	582446	525264	769625	3.00462e+06	483566	554461	2.41684e+06	560868	878028	519178	709461	468770	0.224352	pg
Glucose 6-phosphate （G6P）	259/97	9.36	Amide	6-磷酸葡萄糖	C00092	HMDB0001401	Endoplasmic reticulum	Organic oxygen compounds	Organooxygen compounds	Carbohydrates and carbohydrate conjugates	Hexose phosphates	467188	313843	407044	142138	162211	568787	763554	474016	352995	467915	298354	437025	376220	284903	272371	0.182177	pg
7-methylguanosine	298.12/166	5.13	Amide	7-甲基鸟苷		HMDB0001107		Nucleosides, nucleotides, and analogues	Purine nucleosides	na	Purine nucleosides	836.944	839.255	1377.34	1235.07	651.086	1428.91	1464.83	1823.9	1299.27						2332.89		pg
Ornithine	133.1/70.1	8.72	Amide	鸟氨酸	C00077	HMDB0000214	Extracellular	Organic acids and derivatives	Carboxylic acids and derivatives	Amino acids, peptides, and analogues	L-alpha-amino acids	2.72425e+06	1.22089e+06	2.21236e+06	1.26192e+06	425408	3.54989e+06	850816	430915	634377	833302	510038	972965	1.70692e+06	1.29231e+06	1.40184e+06	0.146453	pg
Galactose 1-phosphate	259.1/79.1	9.25	Amide	半乳糖 1-磷酸	C00446	HMDB0000645		Organic oxygen compounds	Organooxygen compounds	Carbohydrates and carbohydrate conjugates	Monosaccharide phosphates	386545	248702	291306	108658	122496	343796	879701	356447	257241	727967	392194	437418	325953	281929	254335	0.125683	pg
Thiamine monophosphate	345/122	9.5	Amide	一磷酸硫胺	C01081	HMDB0002666		Organoheterocyclic compounds	Diazines	Pyrimidines and pyrimidine derivatives	Thiamine phosphates	10984	12731.3	14002.3	22542.5	21924.9	22107	13876.2	13635.5	10845.9	13672.7	15235.9	17082.3	12063.9	11937.9	17080.6	0.214211	pg
Arginine	175.1/70	8.67	Amide	精氨酸	C00062	HMDB0000517	Cytoplasm	Organic acids and derivatives	Carboxylic acids and derivatives	Amino acids, peptides, and analogues	L-alpha-amino acids	7.35355e+06	7.01752e+06	7.3349e+06	1.09857e+07	7.19559e+06	1.17119e+07	2.80587e+07	1.34892e+07	2.42132e+07	2.88539e+07	1.88923e+07	2.89415e+07	1.37401e+07	1.3037e+07	1.38089e+07	0.0315764	pg
Cytidine 5'-diphosphate（CDP）	402/79	9.56	Amide	胞苷 5'-二磷酸	C00112	HMDB0001546		Nucleosides, nucleotides, and analogues	Pyrimidine nucleotides	Pyrimidine ribonucleotides	Pyrimidine ribonucleoside diphosphates	252926	352915	411567	819213	586010	300305	481739	300851	387021	366595	487556	284176	414319	354793	355524	0.0911187	pg
Guanosine diphosphate(GDP)	442/79	9.72	Amide	二磷酸鸟苷	C00035	HMDB0001201	Cytoplasm	Nucleosides, nucleotides, and analogues	Purine nucleotides	Purine ribonucleotides	Purine ribonucleoside diphosphates	1.13451e+06	1.72664e+06	1.20359e+06	2.01912e+06	1.46218e+06	1.32135e+06	3.33078e+06	5.39028e+06	3.48454e+06	3.20096e+06	6.49089e+06	6.0622e+06	1.8451e+06	1.38083e+06	1.88272e+06	0.164157	pg
Xanthosine 5'-phosphate(XMP)	365/97	9.66	Amide	黄嘌呤5'-磷酸	C00655	HMDB0001554		Nucleosides, nucleotides, and analogues	Purine nucleotides	Purine ribonucleotides	Purine ribonucleoside monophosphates		289719	236676		170665		551248	1.00076e+06	482003	423191	1.00763e+06	602172	347814	360490	316676	0.0659881	pg
Uridine diphosphate glucuronic acid	579/403	9.5	Amide	尿苷二磷酸葡糖醛酸	C00167	HMDB0000935		Organoheterocyclic compounds	Lactones	Gamma butyrolactones	Gamma butyrolactones	1.2782e+07	4.23792e+07	3.29371e+07	1.14445e+08	6.52003e+07	3.09311e+07	1.38804e+08	8.82808e+07	1.52494e+08	9.91241e+07	8.30825e+07	1.22804e+08	6.42048e+07	4.12347e+07	5.93523e+07	0.220398	pg
6-Phosphogluconic acid	275.1/79.1	9.86	Amide	6-磷酸葡萄糖酸	C00345	HMDB0001316		Organic oxygen compounds	Organooxygen compounds	Carbohydrates and carbohydrate conjugates	Monosaccharide phosphates			464462			874863	798013			1.03369e+06		884677					pg
Lysine	147.1/84	9.14	Amide	赖氨酸	C00047	HMDB0000182	Cytoplasm	Organic acids and derivatives	Carboxylic acids and derivatives	Amino acids, peptides, and analogues	L-alpha-amino acids	2.25785e+07	1.65697e+07	1.86592e+07	1.52607e+07	1.1813e+07	3.02734e+07	3.4794e+07	2.03058e+07	2.08864e+07	2.63882e+07	1.59049e+07	2.88349e+07	1.83143e+07	1.77201e+07	1.95577e+07	0.0506009	pg
Inosine triphosphate(ITP)	509/137	9.83	Amide	肌苷-5'-三磷酸	C00081	HMDB0000189		Nucleosides, nucleotides, and analogues	Purine nucleotides	Purine ribonucleotides	Purine ribonucleoside triphosphates	233130	259813	244991	251774	237301	215747	237036	243490	229815	219820	236911	218920	231814	216549	244829	0.0612606	pg
Oxidized glutathione	611.1/306.1	10.06	Amide	谷胱甘肽（氧化型）	C00127	HMDB0003337		Organic acids and derivatives	Carboxylic acids and derivatives	Amino acids, peptides, and analogues	Peptides	1.60836e+08	3.06271e+08	2.97589e+08	2.5527e+08	1.41059e+08	1.69093e+08	4.06114e+08	1.88113e+08	3.91357e+08	3.10951e+08	3.29621e+08	2.59416e+08	2.09571e+08	2.12991e+08	1.55179e+08	0.168425	pg
N6-Acetyllysine	189.13/84.1	6.35	Amide	N-乙酰基赖氨酸	C02727	HMDB0000206	Cytoplasm	Organic acids and derivatives	Carboxylic acids and derivatives	Amino acids, peptides, and analogues	L-alpha-amino acids	30507.5	19799.8	26121.8	11920	9276.14	36005.7	33338.6	23103.6	15108.4	25996.9	17030.1	34544.7	23774.8	29302.7	21865.6	0.154618	pg
Sucrose	341.11/89	6.97	Amide	蔗糖	C00089	HMDB0000258		Organic oxygen compounds	Organooxygen compounds	Carbohydrates and carbohydrate conjugates	O-glycosyl compounds						84172.8						120977					pg
Methionine sulfoxide	166.06/74.2	7.06	Amide	蛋氨酸亚砜	C02989	HMDB0002005		Organic acids and derivatives	Carboxylic acids and derivatives	Amino acids, peptides, and analogues	L-alpha-amino acids	173437	101025	117153	109480	159245	258531	141343	75972.4	115597	98412.8	84473.8	149633	99871.3	95170.3	142796	0.233056	pg
2-keto-D-Gluconic acid	193.03/103	7.15	Amide	2-酮-D-葡萄糖酸	C06473																		49636.5					pg
Glycerophosphocholine	258.12/104.2	7.43	Amide	甘油磷酰胆碱	C00670	HMDB0000086		Lipids and lipid-like molecules	Glycerophospholipids	Glycerophosphocholines	Glycerophosphocholines	4.13027e+06	2.75152e+06	3.51702e+06	1.54551e+06	988151	3.43487e+06	2.71122e+06	2.32166e+06	3.09906e+06	3.46216e+06	2.11293e+06	2.78977e+06	2.61698e+06	3.19425e+06	3.17127e+06	0.109164	pg
gamma-Glutamyl-methionine	279.1/150.1	7.4	Amide	γ-谷氨酰蛋氨酸		HMDB0034367		Organic acids and derivatives	Carboxylic acids and derivatives	Amino acids, peptides, and analogues	Dipeptides	12345.4	9462.04	9750.32	7017.58	2840.08	15009	17611.3	14037.3	11390.7	14818.4	8150.41	11372.4	13993.2	9098.1	17572	0.313842	pg
gamma-Glutamyl-valine	247.13/72.1	7.62	Amide	γ-谷氨酰缬氨酸		HMDB0011172		Organic acids and derivatives	Carboxylic acids and derivatives	Amino acids, peptides, and analogues	Dipeptides	124352	82850.1	110036	131012	58201.4	62853.4	52943	46575.8	38607.4	37139.6	57342.6	50184.1	64165.2	83795.5	69090.2	0.141163	pg
D-glucosamine 1-phosphate	258.04/79.1	9.28	Amide	D-葡萄糖胺 1-磷酸	C06156	HMDB0001109		Organic oxygen compounds	Organooxygen compounds	Carbohydrates and carbohydrate conjugates	Monosaccharide phosphates				64625.7	93767.9		94905			105932	99573.3			84640.5	92182.7	0.0603221	pg
Argininosuccinic acid	291.13/70.2	9.22	Amide	精氨基琥珀酸	C03406	HMDB0000052	Cytoplasm	Organic acids and derivatives	Carboxylic acids and derivatives	Amino acids, peptides, and analogues	Aspartic acid and derivatives	853630	1.37277e+06	1.22398e+06	1.78821e+06	1.42254e+06	1.13868e+06	369846	218064	392711	592435	269891	219652	1.11474e+06	1.2202e+06	751112	0.239238	pg
Deoxycytidine triphosphate (dCTP)	468/112	9.69	Amide	2'-脱氧胞苷 5'-三磷酸	C00458	HMDB0000998	Cytoplasm	Nucleosides, nucleotides, and analogues	Pyrimidine nucleotides	Pyrimidine deoxyribonucleotides	Pyrimidine 2'-deoxyribonucleoside triphosphates				659808	651958					767882				651494			pg
Methylmalonic acid	117/72.9	7.63	Amide	甲基丙二酸	C02170	HMDB0000202	Cytoplasm	Organic acids and derivatives	Carboxylic acids and derivatives	Dicarboxylic acids and derivatives	Dicarboxylic acids and derivatives	3.95194e+06	3.43355e+06	5.00694e+06	2.66055e+06	2.07046e+06	3.27347e+06	2.38719e+06	1.90672e+06	3.85737e+06	2.43312e+06	2.36361e+06	1.99985e+06	4.11505e+06	2.95369e+06	2.55257e+06	0.253025	pg
Vanillylmandelic acid	197/137	2.45	Amide	香草扁桃酸	C05584	HMDB0000291	Cytoplasm	Benzenoids	Phenols	Methoxyphenols	Methoxyphenols						125969											pg
5-Hydroxyindole-3-acetic Acid	189.9/143.9	2.95	Amide	5-羟基吲哚-3-乙酸	C05635	HMDB0000763	Cytoplasm	Organoheterocyclic compounds	Indoles and derivatives	Indolyl carboxylic acids and derivatives	Indole-3-acetic acid derivatives											53526			60851.3	56467.7	0.0528414	pg

## Sheet: all
Name	Mass	RT	column	Chinese Name	KEGG	HMDB	CellularLocations	SuperClass	Class	SubClass	DirectParent	Q111-1	Q111-2	Q111-3	Q111-4	Q111-5	Q111-6	Q7-1	Q7-2	Q7-3	Q7-4	Q7-5	Q7-6	QC-1	QC-2	QC-3	QC RSD	unit
Tetradecanoylcarnitine	372.3/85.1	8.98	C18	肉豆蔻酰基肉碱		HMDB0005066	Extracellular	Lipids and lipid-like molecules	Fatty Acyls	Fatty acid esters	Acyl carnitines	786924	1.15167e+06	1.31647e+06	2.14551e+06	1.4468e+06	894577	1.08427e+06	1.2568e+06	1.56165e+06	1.08206e+06	1.52567e+06	1.46368e+06	939231	1.03739e+06	1.18552e+06	0.117628	pg
Oleylcarnitine	426.2/85.1	9.91	C18	油酰肉碱		HMDB0005065	Extracellular	Lipids and lipid-like molecules	Fatty Acyls	Fatty acid esters	Acyl carnitines	2.64063e+06	3.43551e+06	3.39293e+06	3.9073e+06	2.94605e+06	1.65481e+06	1.53731e+06	849701	1.07329e+06	1.20553e+06	1.09454e+06	1.20416e+06	1.50632e+06	1.38067e+06	1.54734e+06	0.0587511	pg
Linoleyl carnitine	424.2/85.1	9.47	C18	亚油酰肉碱		HMDB0006469	Cytoplasm	Lipids and lipid-like molecules	Fatty Acyls	Fatty acid esters	Acyl carnitines	518146	494849	500298	438052	511514	536951	493578	471311	442490	374891	465449	467629	602728	520001	499595	0.100993	pg
Stearylcarnitine	428.3/85.1	10.34	C18	硬脂酰肉碱		HMDB0000848	Cytoplasm	Lipids and lipid-like molecules	Fatty Acyls	Fatty acid esters	Acyl carnitines	366420	800961	348199	1.09381e+06	780556	426445	243955	250751	310142	169242	333082	342649	482907	400241	380035	0.129446	pg
Leucylalanine	203.1/86.1	1.27	C18	亮氨酰丙氨酸		HMDB0028922		Organic acids and derivatives	Carboxylic acids and derivatives	Amino acids, peptides, and analogues	Peptides	5247.91	2544.17	6206.82	2188.46	1243.78	5766.37	9258.43	5480.34	3962.62	8401.93	3302.61	6857.55	3981.56	3823.37	3878.14	0.0206276	pg
Phenylalanylalanine	237.1/120.1	1.88	C18	苯丙氨酰丙氨酸		HMDB0028988		Organic acids and derivatives	Carboxylic acids and derivatives	Amino acids, peptides, and analogues	Dipeptides	500.555	88.6816	684.555	121.438	206.19	431.498	1215.41	678.899	681.77	1181.97	183.436	942.359	434.853	438.684	508.995	0.0905813	pg
gamma-Glutamyl-phenylalanine	295.1/166.2	2.38	C18	γ-谷氨酰苯丙氨酸		HMDB0029562		Organic acids and derivatives	Carboxylic acids and derivatives	Amino acids, peptides, and analogues	Phenylalanine and derivatives	5572.2	4463.37	4097.8	3482.25	3403	8985.68	11183.3	5009.66	5269.02	8138.82	4167.37	8094.94	10452.9	9524.85	8722.35	0.0905241	pg
Glycyl-Phenylalanine	223.1/120.1	2.21	C18	甘氨酰苯丙氨酸		HMDB0028848		Organic acids and derivatives	Carboxylic acids and derivatives	Amino acids, peptides, and analogues	Dipeptides	7784.87	6022.21	9213.83	6449.06	4042.37	9230.62	8969.16	8320.16	10319.2	8113.12	8014.04	10799.6	6589.66	6990.08	6175.15	0.061881	pg
Aspartylphenylalanine	281/166.1	2.32	C18	天冬氨酰苯丙氨酸		HMDB0000706		Organic acids and derivatives	Carboxylic acids and derivatives	Amino acids, peptides, and analogues	Peptides	4729.36	2417.41	6342.09	2478.73	2382.2	5044.47	40972.9	6455.8	7747.26	28233.1	3308.94	15201.1	8754.42	9915.98	10043.8	0.0742229	pg
Butyrylcarnitine	232.2/85.1	1.81	C18	丁酰基肉碱	C02862	HMDB0002013	Extracellular, Membrane	Lipids and lipid-like molecules	Fatty Acyls	Fatty acid esters	Acyl carnitines	119.19	484.124	309.485	879.877	855.079	303.196	155.404	239.021	29.8792	138.832	4.94924	222.88	51.8927	59.054	43.1498	0.155069	pg
Valerylcarnitine	246.1/85.1	2.8	C18	戊酰肉碱		HMDB0013128	Extracellular	Lipids and lipid-like molecules	Fatty Acyls	Fatty acid esters	Fatty acid esters	634.285	553.807	652.565	671.043	610.334	429.719	480.11	596.398	630.266	492.835	570.378	594.776	436.502	467.911	484.428	0.0525881	pg
Isovalerylcarnitine	246.1/85.1	2.81	C18	异戊酰肉碱		HMDB0000688	Extracellular	Lipids and lipid-like molecules	Fatty Acyls	Fatty acid esters	Fatty acid esters	548.314	453.007	517.978	574.002	517.64	349.8	371.406	504.282	477.659	408.155	483.095	464.525	367.445	371.009	410.946	0.063038	pg
Octanoylcarnitine	288.1/85.1	5.31	C18	辛酰肉碱	C02838	HMDB0000791	Membrane	Lipids and lipid-like molecules	Fatty Acyls	Fatty acid esters	Acyl carnitines	175.338	274.498	228.81	414.394	408.965	174.074	96.929	77.5331	173.416	64.4161	193.234	81.6188	167.101	199.333	183.673	0.0879017	pg
Decanoylcarnitine	316.3/85.1	6.76	C18	癸酰基肉碱		HMDB0000651	Extracellular	Lipids and lipid-like molecules	Fatty Acyls	Fatty acid esters	Acyl carnitines	1277.23	2424.49	2088.65	4287.6	3779.52	1618.84	1195.1	816.859	1373.81	952.488	1561.22	1050.85	1406.93	1731.33	1692.21	0.109979	pg
Cholesterol sulfate	465.3/96.9	11.43	C18	硫酸化胆固醇	C18043	HMDB0000653		Lipids and lipid-like molecules	Steroids and steroid derivatives	Cholestane steroids	Cholesterols and derivatives	129668	155874	100759	148317	146725	203673	388278	271006	282537	283285	183008	253318	356169	277100	254183	0.180879	pg
2-Aminophenol	110/65	0.71	C18	2-氨基苯酚	C01987							80512	76657	82194.8	84382.3	69715.9	82197	66942.4	66942.4	69484.9	66942.4	71375.9	66942.4	56149	71375.9	39199.3	0.2514	pg
3-Aminosalicylic acid	152.1/108.1	0.47	C18	3-氨基水杨酸		HMDB0001972		Benzenoids	Benzene and substituted derivatives	Benzoic acids and derivatives	Aminosalicylic acids	2.43141e+06	1.5129e+06	2.11093e+06	1.09149e+06	925340	1.7006e+06	179279	101824	130415	169454	97070.7	126627	589295	679384	743305	0.11537	pg
Gallic acid	169/125	0.75	C18	没食子酸	C01424	HMDB0005807		Benzenoids	Benzene and substituted derivatives	Benzoic acids and derivatives	Gallic acids	7346.62	5589.19	1168.57	5133.93	5077.48	1055.06	4814.47	3709.95	3952.46	3657.15	4482.3	3899.16	3634.65	5285.39	415.164	0.795976	pg
m-Aminobenzoic acid	138.1/65	1.25	C18	间氨基苯甲酸		HMDB0001891		Benzenoids	Benzene and substituted derivatives	Benzoic acids and derivatives	Aminobenzoic acids	247608	211175	242140	258496	252189	246230	314692	247982	297411	285960	288305	275102	229141	211860	225356	0.0408974	pg
3-Methoxytyramine	168.2/151	1.32	C18	3-甲氧基酪胺	C05587	HMDB0000022	Cytoplasm	Benzenoids	Phenols	Methoxyphenols	Methoxyphenols	103657	70792.9	109841	83019.4	52755.7	66038.1	75675.8	76583.5	65447.5	71937.1	70972.2	51975.9	45955.5	45560.7	52841	0.0850819	pg
Protocatechuic acid	153/109.1	1.57	C18	原儿茶酸	C00230	HMDB0001856		Benzenoids	Benzene and substituted derivatives	Benzoic acids and derivatives	Hydroxybenzoic acid derivatives	6919.07	6919.07	8303.3	6919.07	6919.07	7161.66	6404.85	6805.94	6876.35	6341.37	6689.58	6805.94	6220.16	6263.37	6919.07	0.00489448	pg
2-Hydroxyphenethylamine	120/91	1.43	C18	邻羟基苯乙胺	C02735	HMDB0001065		Organic nitrogen compounds	Organonitrogen compounds	Amines	Aralkylamines	4.00047e+06	2.74402e+06	3.74897e+06	2.30422e+06	1.77239e+06	4.63787e+06	4.11588e+06	2.61723e+06	3.39995e+06	3.42245e+06	2.40519e+06	3.48702e+06	2.51269e+06	2.63746e+06	2.80104e+06	0.0545622	pg
N-Formyl-methionine	176/128	1.67	C18	N-甲酰甲硫氨酸	C03145	HMDB0001015		Organic acids and derivatives	Carboxylic acids and derivatives	Amino acids, peptides, and analogues	Methionine and derivatives	2749.68	5194.13	4773.57	6910.26	5557.61	4123.35	2313.17	3215.83	2610.23	2707.5	3262.13	2289.75	3469.04	4288.28	3583.16	0.117383	pg
5'-Deoxyadenosine	252/136	1.8	C18	脱氧腺嘌呤核苷	C05198	HMDB0001983	Extracellular	Nucleosides, nucleotides, and analogues	5'-deoxyribonucleosides	na	5'-deoxyribonucleosides	1354.59	1679.89	1289.16	1727.46	1476.8	1360.58	1247.71	1881.99	1537.75	1391.94	1364.92	1268.3	1162.54	911.492	1095.24	0.123006	pg
Xanthurenate	206.1/159.9	1.93	C18	黄嘌呤	C02470	HMDB0000881	Membrane	Organoheterocyclic compounds	Quinolines and derivatives	Quinoline carboxylic acids	Quinoline carboxylic acids	11086.3	7037.32	9489.64	6363.37	6211.56	13501.4	9977.43	7727.49	10056.9	10452.7	6121.39	8966.14	6261.86	6656.59	8746.7	0.184907	pg
2-Hydroxy-4-(methylthio)butanoic acid	149/47	1.83	C18	羟基蛋氨酸		HMDB0037115	Cytoplasm	Lipids and lipid-like molecules	Fatty Acyls	Fatty acids and conjugates	Thia fatty acids	5202.08	5002.18	6241.33	4742.99	3544.68	5268.7	14307.3	11651.5	8780.01	11062.2	10422.8	6825.77	5727	5608.14	6842.01	0.112339	pg
Methylglutaric acid	145.1/82.9	2.1	C18	甲基戊二酸		HMDB0000752	Extracellular	Lipids and lipid-like molecules	Fatty Acyls	Fatty acids and conjugates	Methyl-branched fatty acids	9997.23	11800.9	10667.6	5985.3	9244.15	11300.8	9326.17	11031.3	12242.9	9070.15	12837.7	11729	6612.64	4485.72	7263.8	0.237374	pg
N-Acetyltyrosine	224.1/178.1	2.04	C18	N-乙酰-酪氨酸	C01657	HMDB0000866	Cytoplasm	Organic acids and derivatives	Carboxylic acids and derivatives	Amino acids, peptides, and analogues	Tyrosine and derivatives	24166.4	12865.3	25245.3	8696.58	5183.79	25837.6	15057.3	9107.86	8073.42	11736.2	7082.78	11228.6	10149.8	11431.1	11671.1	0.0737937	pg
Adipic acid	145/82.9	2.04	C18	己二酸	C06104	HMDB0000448	Cytoplasm	Lipids and lipid-like molecules	Fatty Acyls	Fatty acids and conjugates	Medium-chain fatty acids	9107.29	5609.02	8046.51	4735.96	6618.95	7033.45	6622.52	7583.19	6396.69	6615.46	7092.29	5012.63	5937.88	6298.43	5931.97	0.0346582	pg
Benzamide	122.1/105.01	2.26	C18	苯甲酰胺	C09815	HMDB0004461		Benzenoids	Benzene and substituted derivatives	Benzoic acids and derivatives	Benzamides	9711.22	10136	9923.53	9540.3	9549.01	18810.8	9102.67	9858	9998.77	10258.6	11964.1	12239.5	13189.7	11379.6	12426	0.073687	pg
Phenylethylamine	122.1/105	2.18	C18	苯乙胺	C05332	HMDB0012275		Benzenoids	Benzene and substituted derivatives	Phenethylamines	Phenethylamines	8821.42	6418.14	10355.2	7204.44	6145.18	14687.7	5981.04	7778.58	7744.28	9109.52	10838.9	9517.95	5095.36	5651.03	6916.07	0.158489	pg
N-Acetylmethionine	190/142	2.09	C18	N-乙酰蛋氨酸	C02712	HMDB0011745		Organic acids and derivatives	Carboxylic acids and derivatives	Amino acids, peptides, and analogues	Methionine and derivatives	31964.1	29976.9	39406.5	30686.2	24765.2	38786.4	20618	19877.7	17099.4	16837.8	19945.1	23552.5	19865.9	21233.8	22781	0.0684933	pg
2-Pyrocatechuic acid	153/109	2.08	C18	2,3-二羟基苯甲酸	C00196	HMDB0000397		Benzenoids	Benzene and substituted derivatives	Benzoic acids and derivatives	Salicylic acids	13723.4	11043.4	12384.3	12405.5	12593.3	11939.4	11723.7	12513	11719.5	9961.21	10434.5	10316.6	10096.3	10676.4	10158.4	0.0308909	pg
Hippuric acid	180.1/105	2.51	C18	马尿酸	C01586	HMDB0000714	Cytoplasm	Benzenoids	Benzene and substituted derivatives	Benzoic acids and derivatives	Hippuric acids	4235.16	3599	3760.1	4173.3	2930.54	1736.88	3593.95	2315.23	4450.81	2034.06	3824.28	3600.33	2090.09	2354.12	2994.79	0.18762	pg
Phenylacetylglycine	192.1/74	2.94	C18	苯乙酰甘氨酸	C05598	HMDB0000821		Organic acids and derivatives	Carboxylic acids and derivatives	Amino acids, peptides, and analogues	N-acyl-alpha amino acids	9542.39	7563.08	10242.9	9290.19	6415	4659.99	9402.83	8127.9	9179.68	6598.8	7809.17	7226.98	5301.58	5990.74	7117.56	0.149388	pg
Tryptamine	161.2/144.1	2.66	C18	色胺	C00398	HMDB0000303	Cytoplasm	Organoheterocyclic compounds	Indoles and derivatives	Tryptamines and derivatives	Tryptamines and derivatives	179142	81908.5	164511	83748.1	61140.7	163092	314111	181892	217878	179004	141410	210048	111192	104917	136578	0.142599	pg
Quinaldic acid	174/156	2.37	C18	喹哪啶酸	C06325	HMDB0000842		Organoheterocyclic compounds	Quinolines and derivatives	Quinoline carboxylic acids	Quinoline carboxylic acids	811.905	1105.66	789.737	868.942	1049.83	448.422	1121.09	290.998	753.36	256.239	975.701	1276.45	1586.57	1600.56	1557.8	0.0137824	pg
5'-Methylthioadenosine	298/136.2	2.48	C18	5'-甲硫腺苷	C00170	HMDB0001173	Cytoplasm	Nucleosides, nucleotides, and analogues	5'-deoxyribonucleosides	5'-deoxy-5'-thionucleosides	5'-deoxy-5'-thionucleosides	3.92595e+06	6.74775e+06	4.69112e+06	9.75022e+06	8.19808e+06	4.37291e+06	1.69013e+06	2.4569e+06	2.45207e+06	1.35448e+06	2.82202e+06	2.28325e+06	5.83618e+06	5.1926e+06	5.00103e+06	0.0818762	pg
Caffeine	195/138.2	2.84	C18	咖啡因	C07481	HMDB0001847	Cytoplasm	Organoheterocyclic compounds	Imidazopyrimidines	Purines and purine derivatives	Xanthines	466.257	427.996	536.984	366.732	414.734	824.909	47.9866	439.135	472.983	509.244	364.188	515.679	304.073	300.411	450.685	0.243725	pg
4-Hydroxybenzaldehyde	121.1/92	2.87	C18	对羟基苯甲醛	C00633	HMDB0011718		Organic oxygen compounds	Organooxygen compounds	Carbonyl compounds	Hydroxybenzaldehydes	3400.25	2899.82	3175.9	1994.72	2022.63	2518.1	2955.66	3696.28	3907.54	3044.83	2858.54	2919.26	1570.46	1921.47	2038.56	0.132138	pg
Vitamin B7	245.2/227.2	3.13	C18	维生素VB7	C00120	HMDB0000030	Cytoplasm	Organoheterocyclic compounds	Biotin and derivatives	na	Biotin and derivatives	1277.41	1017.45	1277.41	1204.77	1204.77	1204.77	1587.11	1560.69	1626.41	1328.01	1297.87	1429.92	910.481	1182.31	1194.12	0.146453	pg
Pentadecanoic acid	241.217/241.217	10.49	C18	十五酸	C16537	HMDB0000826	Cytoplasm	Lipids and lipid-like molecules	Fatty Acyls	Fatty acids and conjugates	Long-chain fatty acids	1.01094e+06	822176	788806	640511	715810	900527	524273	684206	754175	638394	848943	769415	649887	601583	747570	0.111612	pg
Indole-3-lactic Acid	206.2/187.9	3.73	C18	吲哚-3-乳酸	C02043	HMDB0000671		Organoheterocyclic compounds	Indoles and derivatives	Indolyl carboxylic acids and derivatives	Indolyl carboxylic acids and derivatives	43355.7	33869.4	45408	37010	30913.5	29741.6	44825	39793.6	42144.6	43808.5	39279.2	37502.1	22876.5	25085.7	29402.5	0.128711	pg
N-Acetylphenylalanine	206/164	3.72	C18	N-乙酰苯丙氨酸	C03519	HMDB0000512	Cytoplasm	Organic acids and derivatives	Carboxylic acids and derivatives	Amino acids, peptides, and analogues	Phenylalanine and derivatives	7194.23	3129.68	8906.91	1757.67	445.392	7790.12	3782.8	2822.29	1439.56	3273.72	829.069	2352.38	2828.45	3293.62	3036.05	0.076336	pg
Lipoamide	206/189	4.62	C18	硫辛酰胺	C00248	HMDB0000962	Membrane	Organoheterocyclic compounds	Dithiolanes	Lipoamides	Lipoamides	2027.01	2207.14	2010.6	2331.49	2356.06	2146.69	1893.68	2047.06	2033.87	2031.87	2145.43	2149.46	2739.3	2624.42	2679.86	0.021427	pg
Sebacic acid	201.1/139.1	5.52	C18	葵二酸	C08277	HMDB0000792	Membrane	Lipids and lipid-like molecules	Fatty Acyls	Fatty acids and conjugates	Medium-chain fatty acids	89867.1	70570.2	76732.5	66727.3	67309.6	68902.6	84620.9	72994.4	71296.2	70442.4	67944	68128.3	56373.6	59238.8	61930.4	0.0469547	pg
Ursocholic acid (UCA)	407.3/407.3	6.48	C18	熊胆酸	C17644	HMDB0000917	Extracellular	Lipids and lipid-like molecules	Steroids and steroid derivatives	Bile acids, alcohols and derivatives	Trihydroxy bile acids, alcohols and derivatives	2697.12	1877.9	2994.45	2110.32	1905.61	1647.32	3437.52	3785.37	3861.27	4768.07	4077.49	4420.6	2643.29	2579.08	2682.34	0.0277554	pg
Murideoxycholic acid	391.4/391.4	7.4	C18	鼠去氧胆酸	C15515	HMDB0000811	Extracellular	Lipids and lipid-like molecules	Steroids and steroid derivatives	Bile acids, alcohols and derivatives	Dihydroxy bile acids, alcohols and derivatives	37586.7	35329.6	43271.4	31197.1	39481	35432.7	37418.1	38824.5	42408.1	34779.4	32421.4	36238.8	25434.1	23926.6	29790.4	0.115415	pg
Chenodeoxycholic acid （CDCA）	391.4/391.401	9	C18	鹅去氧胆酸	C02528	HMDB0000518	Extracellular	Lipids and lipid-like molecules	Steroids and steroid derivatives	Bile acids, alcohols and derivatives	Dihydroxy bile acids, alcohols and derivatives	14644.4	17376.2	14950	22071.5	22931.1	15385.1	9323.5	10476.2	13642	13194.5	11790.4	16666.9	11134.5	15866.9	19096.9	0.260622	pg
Apocholic acid	389.4/389.403	8.72	C18	原胆酸	C15375							10553.1	9231.35	10553.1	8501.75	10354.6	10613.1	10359.1	10359.1	10553.1	10359.1	10354.6	9494.31	10354.6	11075	12351.7	0.0770695	pg
Deoxycholic acid (DCA)	391.4/391.402	9.07	C18	脱氧胆酸	C04483	HMDB0000626	Extracellular	Lipids and lipid-like molecules	Steroids and steroid derivatives	Bile acids, alcohols and derivatives	Dihydroxy bile acids, alcohols and derivatives	8097.53	8815.96	7926.35	14866.2	15164.4	9993.81	6301.97	7322.19	6621.81	8187.17	8771.7	9060.13	8304.51	11782.5	12335.2	0.202186	pg
Ricinoleic acid	297.2/183.1	9.14	C18	蓖麻油酸	C08365	HMDB0034297	Extracellular	Lipids and lipid-like molecules	Fatty Acyls	Fatty acids and conjugates	Long-chain fatty acids	2574.79	2845.51	2288.38	2472.37	2844.21	3446.28	2807.29	2232.97	2360.7	1814.72	2959.41	3033.53	4767.21	3390.92	3625.39	0.187458	pg
1-Oleylglycerol	357/247	10.5	C18	甘油单油酸酯		HMDB0011567	Extracellular	Lipids and lipid-like molecules	Glycerolipids	Monoradylglycerols	1-monoacylglycerols	2.09608e+09	1.30115e+09	2.38348e+09	7.87207e+08	6.50098e+08	1.12867e+09	3.79511e+09	2.8825e+09	2.26599e+09	4.03738e+09	1.56801e+09	2.73979e+09	1.4503e+09	1.13174e+09	1.3796e+09	0.126681	pg
Isodeoxycholic acid (IsoDCA)	391.3/391.3	9.07	C18	异脱氧胆酸	C17661	HMDB0002536	Extracellular	Lipids and lipid-like molecules	Steroids and steroid derivatives	Bile acids, alcohols and derivatives	Dihydroxy bile acids, alcohols and derivatives	9675.94	11865.7	11230.5	15932	16040.8	13310.6	7357.76	9453.78	8822.16	9203.98	10383.6	11728.4	9516.38	14256.2	15112.2	0.232547	pg
Dodecanoic acid	199.17/199.17	9.48	C18	月桂酸	C02679	HMDB0000638	Cytoplasm	Lipids and lipid-like molecules	Fatty Acyls	Fatty acids and conjugates	Medium-chain fatty acids	259646	271654	200887	236043	341734	291182	238772	232147	245170	183555	232255	280730	303912	330689	317207	0.0421997	pg
12-hydroxystearic acid	299.3/299.3	9.59	C18	12-羟基硬脂酸		HMDB0061706		Lipids and lipid-like molecules	Fatty Acyls	Fatty acids and conjugates	Long-chain fatty acids	484328	387971	380400	384520	504127	485008	531028	487222	451622	375602	416243	538532	667355	627156	520954	0.124993	pg
Myristelaidic acid	225.2/225.2	9.66	C18	9E-十四碳烯酸		HMDB0062248		Lipids and lipid-like molecules	Fatty Acyls	Fatty acids and conjugates	Long-chain fatty acids	101659	85224.4	110331	60271.7	53272.9	85224.4	150975	111861	128274	185060	98402	116724	74749.3	71270.2	85224.4	0.0336957	pg
10Z-Pentadecenoic Acid	239.201/239.201	10.05	C18	10Z-十五烯酸		HMDB0304816		Lipids and lipid-like molecules	Fatty Acyls	Fatty acids and conjugates	Long-chain fatty acids	178541	116163	151064	108999	150223	149192	257796	168930	157714	187607	150223	173595	170685	169163	157977	0.0418186	pg
5Z,8Z,11Z,14Z,17Z-Eicosapentaenoic Acid	301.217/301.217	10.3	C18	5Z,8Z,11Z,14Z,17Z-二十碳五烯酸	C06428	HMDB0001999	Extracellular	Lipids and lipid-like molecules	Fatty Acyls	Fatty acids and conjugates	Long-chain fatty acids	3.63169e+07	2.05079e+07	2.96341e+07	7.85726e+06	3.96891e+06	3.37826e+07	6.05666e+07	2.77672e+07	3.46793e+07	4.40695e+07	2.72287e+07	3.86654e+07	2.67424e+07	2.97921e+07	3.51171e+07	0.138739	pg
Myristic acid	227.201/227.201	10.36	C18	肉豆蔻酸	C06424	HMDB0000806	Cytoplasm	Lipids and lipid-like molecules	Fatty Acyls	Fatty acids and conjugates	Long-chain fatty acids	4.24768e+06	2.66678e+06	3.44693e+06	3.23482e+06	2.92648e+06	4.8713e+06	8.82926e+06	4.85934e+06	7.37636e+06	7.04834e+06	5.98517e+06	5.51098e+06	7.37726e+06	6.57772e+06	8.33711e+06	0.11855	pg
Gamma-Linolenic acid	277.217/277.247	10.38	C18	r-亚麻酸	C06426	HMDB0003073	Cytoplasm	Lipids and lipid-like molecules	Fatty Acyls	Lineolic acids and derivatives	Lineolic acids and derivatives	3.18388e+06	1.87954e+06	2.2968e+06	708915	449570	3.40375e+06	7.57557e+06	3.85424e+06	4.80006e+06	6.02982e+06	3.50172e+06	5.09923e+06	3.33028e+06	3.23264e+06	4.50166e+06	0.191468	pg
Alpha-Linolenic Acid	277.217/277.217	10.35	C18	α-亚麻酸	C06427	HMDB0001388	Cytoplasm	Lipids and lipid-like molecules	Fatty Acyls	Lineolic acids and derivatives	Lineolic acids and derivatives	3.38523e+06	1.72929e+06	2.4621e+06	693757	464782	3.47809e+06	6.89511e+06	3.58521e+06	4.53167e+06	5.82269e+06	3.29261e+06	4.58399e+06	3.49019e+06	3.6195e+06	4.11532e+06	0.088192	pg
Palmitoylethanolamide	300.3/62.1	10.24	C18	棕榈酰乙醇酰胺	C16512	HMDB0002100	Extracellular	Organic acids and derivatives	Carboximidic acids and derivatives	Carboximidic acids	Carboximidic acids	1.12733e+06	909512	1.1236e+06	668138	575102	1.23954e+06	1.55542e+06	1.04108e+06	1.11444e+06	1.4228e+06	794246	1.23955e+06	995295	1.02212e+06	1.10524e+06	0.0550704	pg
Palmitoleic Acid	253.232/253.232	10.49	C18	棕榈油酸	C08362	HMDB0003229	Extracellular	Lipids and lipid-like molecules	Fatty Acyls	Fatty acids and conjugates	Long-chain fatty acids	1.98684e+07	1.5303e+07	1.81693e+07	9.85782e+06	7.88159e+06	2.43399e+07	4.46003e+07	2.30227e+07	3.22932e+07	3.15037e+07	2.34305e+07	3.47351e+07	3.04394e+07	3.32854e+07	3.53303e+07	0.0743936	pg
Palmitelaidic acid	253.2/253.2	10.57	C18	棕榈反油酸		HMDB0012328	Extracellular	Lipids and lipid-like molecules	Fatty Acyls	Fatty acids and conjugates	Long-chain fatty acids	2.16865e+07	1.69845e+07	1.71019e+07	1.02511e+07	8.94433e+06	2.54916e+07	4.25462e+07	2.48073e+07	2.64241e+07	2.83578e+07	2.49177e+07	2.88209e+07	3.36672e+07	2.91195e+07	2.6922e+07	0.115043	pg
4Z,7Z,10Z,13Z,16Z,19Z-Docosahexaenoic Acid (DHA)	327.232/327.232	10.58	C18	4Z,7Z,10Z,13Z,16Z,19Z-二十二碳六烯酸	C06429	HMDB0002183	Cytoplasm	Lipids and lipid-like molecules	Fatty Acyls	Fatty acids and conjugates	Very long-chain fatty acids	1.48845e+07	1.05661e+07	1.15128e+07	5.9933e+06	4.35057e+06	1.77473e+07	2.67075e+07	1.27112e+07	1.47527e+07	1.92267e+07	1.3256e+07	1.73731e+07	1.57677e+07	1.61289e+07	1.88897e+07	0.10088	pg
Arachidonic acid	303.232/303.232	10.63	C18	花生四烯酸	C00219	HMDB0001043	Cytoplasm	Lipids and lipid-like molecules	Fatty Acyls	Fatty acids and conjugates	Long-chain fatty acids	2.46329e+07	1.71603e+07	1.85423e+07	9.48594e+06	5.8531e+06	2.80779e+07	4.7624e+07	2.5372e+07	2.79258e+07	3.33502e+07	2.30496e+07	3.12916e+07	3.04236e+07	3.1229e+07	3.63789e+07	0.098877	pg
Linoelaidic acid	279.232/279.232	10.78	C18	反亚油酸		HMDB0006270	Cytoplasm	Lipids and lipid-like molecules	Fatty Acyls	Lineolic acids and derivatives	Lineolic acids and derivatives	4.93931e+06	3.22435e+06	3.74077e+06	1.86243e+06	1.54153e+06	4.93364e+06	9.73546e+06	4.91115e+06	5.89011e+06	7.29973e+06	5.73497e+06	6.37393e+06	5.19101e+06	5.21918e+06	7.52296e+06	0.22388	pg
Linoleic acid	279.232/279.242	10.68	C18	亚油酸	C01595	HMDB0000673	Cytoplasm	Lipids and lipid-like molecules	Fatty Acyls	Lineolic acids and derivatives	Lineolic acids and derivatives	4.60551e+06	3.53167e+06	3.45425e+06	1.81905e+06	1.5817e+06	5.29518e+06	8.16342e+06	4.05104e+06	6.27745e+06	6.74517e+06	5.1231e+06	6.63119e+06	5.57691e+06	5.36756e+06	6.50506e+06	0.104086	pg
Conjugated linoleic acids (CLA)	279.2/279.2	10.75	C18	共轭亚油酸	C04056	HMDB0005048	Extracellular	Lipids and lipid-like molecules	Fatty Acyls	Lineolic acids and derivatives	Lineolic acids and derivatives	4.47619e+06	3.17041e+06	3.40383e+06	1.92709e+06	1.44314e+06	4.78507e+06	7.22547e+06	3.86066e+06	4.95165e+06	5.8758e+06	4.87541e+06	6.02234e+06	5.78926e+06	5.38193e+06	6.39007e+06	0.0866383	pg
10E-Heptadecenoic acid	267.232/267.232	10.84	C18	10E-十七碳烯酸		HMDB0304753		Lipids and lipid-like molecules	Glycerophospholipids	Glycerophosphocholines	Phosphatidylcholines	1.05933e+06	763900	699866	333293	267480	980993	1.5501e+06	813494	948216	1.09506e+06	873267	1.0652e+06	995291	1.08086e+06	1.13382e+06	0.0653285	pg
10Z-Heptadecenoic acid	267.2/267.2	10.79	C18	10Z-十七碳烯酸		HMDB0060038	Membrane	Lipids and lipid-like molecules	Fatty Acyls	Fatty acids and conjugates	Long-chain fatty acids	1.17638e+06	864523	661745	384142	338156	1.27922e+06	1.81978e+06	995843	1.20352e+06	1.573e+06	885505	1.2613e+06	1.05815e+06	1.18381e+06	1.43733e+06	0.157486	pg
4Z,7Z,10Z,13Z,16Z-Docosapentaenoic Acid	329.1/329.1	10.88	C18	4Z,7Z,10Z,13Z,16Z-二十二碳五烯酸		HMDB0001976	Extracellular	Lipids and lipid-like molecules	Fatty Acyls	Fatty acids and conjugates	Very long-chain fatty acids	1.28349e+08	7.70438e+07	1.1069e+08	4.19568e+07	2.96685e+07	1.54261e+08	2.21217e+08	1.15423e+08	1.28872e+08	1.89342e+08	1.10719e+08	1.49269e+08	1.28542e+08	1.21992e+08	1.72977e+08	0.196497	pg
Dihomo-gamma-linolenic acid	305.1/305.1	10.87	C18	二高γ-亚麻酸	C03242	HMDB0002925	Cytoplasm	Lipids and lipid-like molecules	Fatty Acyls	Fatty acids and conjugates	Long-chain fatty acids	9.42558e+06	6.33057e+06	6.91789e+06	3.12829e+06	2.21582e+06	1.04447e+07	1.57652e+07	7.79242e+06	1.045e+07	1.28196e+07	7.78554e+06	1.13615e+07	1.03241e+07	1.05563e+07	1.21074e+07	0.0881713	pg
11Z,14Z,17Z-Eicosatrienoic Acid	305.248/305.248	10.89	C18	11Z,14Z,17Z-二十碳三烯酸	C16522	HMDB0244373		Lipids and lipid-like molecules	Fatty Acyls	Fatty acids and conjugates	Long-chain fatty acids	9.84734e+06	6.65896e+06	7.92099e+06	3.31459e+06	2.53342e+06	1.12431e+07	1.76735e+07	8.30168e+06	1.1234e+07	1.32935e+07	7.95938e+06	1.15947e+07	1.12572e+07	1.12101e+07	1.27391e+07	0.0740909	pg
Palmitic acid	255.232/255.232	10.97	C18	棕榈酸	C00249	HMDB0000220	Cytoplasm	Lipids and lipid-like molecules	Fatty Acyls	Fatty acids and conjugates	Long-chain fatty acids	2.20003e+07	1.93668e+07	1.3562e+07	9.87387e+06	1.00554e+07	1.95992e+07	1.71306e+07	1.68694e+07	2.03456e+07	1.57296e+07	1.7459e+07	2.07558e+07	2.81549e+07	2.76405e+07	3.0199e+07	0.0472111	pg
10Z,13Z-Nonadecadienoic acid	293.2/293.2	10.96	C18	10Z,13Z-十九碳二烯酸								454410	302541	347706	177151	134378	515755	558404	294979	393585	441840	298400	395112	431676	412274	490989	0.09216	pg
7Z,10Z,13Z,16Z-Docosatetraenoic acid	331.264/331.264	11.06	C18	7Z,10Z,13Z,16Z-二十二碳四烯酸	C16527	HMDB0002226	Cytoplasm	Lipids and lipid-like molecules	Fatty Acyls	Fatty acids and conjugates	Very long-chain fatty acids	7.26203e+06	3.73767e+06	5.54618e+06	2.1821e+06	1.41012e+06	6.98815e+06	2.01063e+07	8.35521e+06	1.03974e+07	1.60137e+07	7.40887e+06	1.13239e+07	8.36075e+06	8.48315e+06	1.03536e+07	0.123202	pg
Oleic acid	281.248/281.248	11.05	C18	油酸	C00712	HMDB0000207	Extracellular	Lipids and lipid-like molecules	Fatty Acyls	Fatty acids and conjugates	Long-chain fatty acids	2.49718e+07	1.68621e+07	1.83706e+07	1.09199e+07	9.10559e+06	2.17929e+07	4.26584e+07	2.21128e+07	2.58197e+07	3.3941e+07	2.17202e+07	2.68082e+07	3.09178e+07	2.69989e+07	3.3434e+07	0.106499	pg
Elaidic Acid	281.248/281.238	11.09	C18	反油酸	C01712	HMDB0000573	Cytoplasm	Lipids and lipid-like molecules	Fatty Acyls	Fatty acids and conjugates	Long-chain fatty acids	3.4903e+07	2.21426e+07	2.2733e+07	1.61268e+07	1.37645e+07	3.56689e+07	5.88477e+07	3.17703e+07	3.55369e+07	4.69349e+07	2.71861e+07	4.41466e+07	4.3275e+07	4.09692e+07	3.55324e+07	0.0995707	pg
Petroselinic acid	281.2/281.2	10.98	C18	6Z-十八碳烯酸	C08363	HMDB0002080	Extracellular	Lipids and lipid-like molecules	Fatty Acyls	Fatty acids and conjugates	Long-chain fatty acids	1.16164e+07	8.23134e+06	9.90588e+06	6.93765e+06	8.36262e+06	1.07363e+07	1.62015e+07	1.2371e+07	1.21926e+07	1.30831e+07	1.10541e+07	1.55032e+07	1.29801e+07	1.48183e+07	1.27402e+07	0.0841351	pg
Heptadecanoic acid	269.248/269.248	11.11	C18	十七烷酸		HMDB0002259	Cytoplasm	Lipids and lipid-like molecules	Fatty Acyls	Fatty acids and conjugates	Long-chain fatty acids	894107	672912	551127	468412	528749	868969	582341	501926	583315	571123	480563	670366	789706	774814	648898	0.104846	pg
10Z-Nonadecaenoic acid	295.3/295.3	11.17	C18	10Z-十九碳烯酸	C00174	HMDB0013622	Extracellular	Lipids and lipid-like molecules	Fatty Acyls	Fatty acids and conjugates	Long-chain fatty acids	3.41075e+06	1.40616e+06	2.52659e+06	1.03889e+06	1.1063e+06	2.37116e+06	4.76787e+06	2.46447e+06	2.56409e+06	5.26655e+06	1.69188e+06	3.9538e+06	2.06272e+06	2.11052e+06	1.94678e+06	0.0412749	pg
Stearic acid	283.264/283.264	11.3	C18	硬脂酸	C01530	HMDB0000827	Cytoplasm	Lipids and lipid-like molecules	Fatty Acyls	Fatty acids and conjugates	Long-chain fatty acids	3.96207e+07	3.79647e+07	2.70211e+07	2.19504e+07	2.48734e+07	4.38624e+07	1.5998e+07	2.10229e+07	2.0811e+07	2.68015e+07	2.127e+07	2.8068e+07	5.47192e+07	4.63159e+07	3.11996e+07	0.270393	pg
11Z-Eicosenoic Acid	309.217/309.217	11.42	C18	花生烯酸	C16526	HMDB0002231	Extracellular	Lipids and lipid-like molecules	Fatty Acyls	Fatty acids and conjugates	Long-chain fatty acids	3.33472e+06	1.77243e+06	2.15919e+06	1.26454e+06	1.22142e+06	2.7301e+06	5.00598e+06	2.8563e+06	3.15897e+06	3.92705e+06	1.96727e+06	3.86542e+06	2.86019e+06	2.56714e+06	2.42557e+06	0.0846815	pg
13Z,16Z-Docosadienoic Acid	335.295/335.295	11.55	C18	13Z,16Z-二十二碳二烯酸	C16533	HMDB0061714		Lipids and lipid-like molecules	Fatty Acyls	Fatty acids and conjugates	Very long-chain fatty acids	560968	289579	435085	200296	194417	495021	1.20681e+06	584466	594542	974024	400392	867551	532434	517309	474748	0.0588597	pg
Erucic Acid	337.311/337.311	11.95	C18	芥酸	C08316	HMDB0002068	Extracellular	Lipids and lipid-like molecules	Fatty Acyls	Fatty acids and conjugates	Very long-chain fatty acids	634976	467017	463533	329298	374352	737310	735067	433570	386415	543269	246106	504520	604171	522737	407398	0.193323	pg
Kyotorphin	338/136.1	6.33	Amide	酪氨酰精氨酸（京都肽）	C02993	HMDB0005768		Organic acids and derivatives	Carboxylic acids and derivatives	Amino acids, peptides, and analogues	Peptides	3334.08	3486.78	2713.7	3428.2	3033.71	3013.19	2662.93	4077.24	3869.61	2901.34	4627.15	4506.71	4136.88	2582.06	3450.13	0.229864	pg
Glycyltyrosine	239.1/182.1	4.18	Amide	甘氨酰酪氨酸		HMDB0028853		Organic acids and derivatives	Carboxylic acids and derivatives	Amino acids, peptides, and analogues	Peptides	80217.3	101051	219927	88300.4	103874	90781.7	81906.2	66111.2	77922.9	67893.3	117958	90543.8	157132	91947.8	101599	0.300965	pg
Malonyl-L-carnitine	248.1/85.1	8.03	Amide	丙二酰肉碱		HMDB0002095	Extracellular, Membrane	Lipids and lipid-like molecules	Fatty Acyls	Fatty acid esters	Acyl carnitines	2555.34	3825.06	3939.76	5934.16	3082.21	3703.22	3924.82	5523.82	5040.82	7863.88	5321.44	5261.43	3264.23	4264.27	4907.68	0.199775	pg
Glycyl-glycine	133.1/76.1	6.99	Amide	甘氨酰甘氨酸	C02037	HMDB0011733		Organic acids and derivatives	Carboxylic acids and derivatives	Amino acids, peptides, and analogues	Dipeptides	446573	332399	287992	262844	253486	538307	453003	336721	427914	379778	320501	491406	329588	456818	334086	0.19329	pg
Glycylvaline	175.1/72.1	4.16	Amide	甘氨酰缬氨酸		HMDB0028854		Organic acids and derivatives	Carboxylic acids and derivatives	Amino acids, peptides, and analogues	Dipeptides	40192.2	65102	81848.9	65102	28047.2	90054.2	91106.9	59064.2	81746.6	64118	65102	52596	63381.6	65102	70443.5	0.074628	pg
Nicotinamide	123/53	1.28	Amide	烟酰胺	C00153	HMDB0001406	Extracellular	Organoheterocyclic compounds	Pyridines and derivatives	Pyridinecarboxylic acids and derivatives	Nicotinamides	364631	399770	443124	507859	366916	375399	433113	332215	384925	472979	408480	349165	388465	385947	355698	0.0484057	pg
Hypotaurine	110/91.8	6.51	Amide	亚牛磺酸	C00519	HMDB0000965		Organic acids and derivatives	Sulfinic acids and derivatives	Sulfinic acids	Sulfinic acids	5.35077e+07	6.68332e+07	5.3279e+07	7.02194e+07	4.87658e+07	5.33171e+07	3.60675e+07	3.40002e+07	3.89298e+07	3.79936e+07	4.26213e+07	4.17856e+07	3.89815e+07	5.42367e+07	4.41327e+07	0.169503	pg
Uric acid	167.1/124.1	6.6	Amide	尿酸	C00366	HMDB0000289		Organoheterocyclic compounds	Imidazopyrimidines	Purines and purine derivatives	Xanthines	486491	979053	542363	1.07978e+06	897418	350002	622111	622111	542363	622111	669860	622111	400790	495482	669860	0.149413	pg
Uracil	111/42	1.5	Amide	尿嘧啶	C00106	HMDB0000300		Organoheterocyclic compounds	Diazines	Pyrimidines and pyrimidine derivatives	Pyrimidones	6.18064e+06	4.03207e+06	5.88505e+06	2.72796e+06	1.93389e+06	5.66115e+06	1.03817e+07	4.15707e+06	5.48881e+06	1.01306e+07	4.71851e+06	6.53793e+06	5.07489e+06	5.53292e+06	5.05572e+06	0.0517404	pg
1-Methyladenosine	282/150	3.93	Amide	1-甲基腺苷	C02494	HMDB0003331		Nucleosides, nucleotides, and analogues	Purine nucleosides	na	Purine nucleosides	125633	99852.4	93883.9	81680.5	72121.4	95526.2	338252	239889	367259	427916	333910	365118	189279	264334	205480	0.179773	pg
Purine	121.2/94	1.65	Amide	嘌呤	C15587	HMDB0001366		Organoheterocyclic compounds	Imidazopyrimidines	Purines and purine derivatives	Purines and purine derivatives	16257.6	9288.78	14647.1	3727.2	10948.2	22804.7	10795.2	10795.2	11979.8	10795.2	10948.2	10795.2	7229.63	7077.9	6552.92	0.051067	pg
N6-methyladenosine	282.12/150	1.66	Amide	N6 -甲基腺苷		HMDB0004044		Nucleosides, nucleotides, and analogues	Purine nucleosides	na	Purine nucleosides	298.218	382.14	288.206	403.786	247.891	370.553	2143.89	1214.48	1186.19	2188.69	1379.35	1007.91	710.914	799.979	792.748	0.0644193	pg
Hypoxanthine	137/110	2.18	Amide	次黄嘌呤	C00262	HMDB0000157		Organoheterocyclic compounds	Imidazopyrimidines	Purines and purine derivatives	Hypoxanthines	6.98495e+06	6.11811e+06	7.58075e+06	6.03759e+06	4.75083e+06	7.06198e+06	8.89533e+06	5.30566e+06	7.80709e+06	8.82226e+06	6.68477e+06	6.21505e+06	6.22509e+06	6.62448e+06	5.85938e+06	0.0613618	pg
Adenosine	268/136	2.11	Amide	腺苷	C00212	HMDB0000050		Nucleosides, nucleotides, and analogues	Purine nucleosides	na	Purine nucleosides	27291.8	30844.5	27326.1	33999.7	34213.2	94229	589715	124289	91130.3	778854	189479	175158	184302	153207	170275	0.0919999	pg
Uridine	243/200.1	2.18	Amide	尿苷	C00299	HMDB0000296		Nucleosides, nucleotides, and analogues	Pyrimidine nucleosides	na	Pyrimidine nucleosides	438452	464265	450292	523996	489669	519128	748634	413417	498197	682659	392836	488759	354135	473889	470982	0.157774	pg
Creatine	132.0/90.1	6.4	Amide	肌肝酸	C00300	HMDB0000064	Cytoplasm	Organic acids and derivatives	Carboxylic acids and derivatives	Amino acids, peptides, and analogues	Alpha amino acids and derivatives	5.38163e+06	5.33169e+06	5.56082e+06	5.391e+06	4.04922e+06	5.33751e+06	5.99368e+06	3.51244e+06	5.81677e+06	5.76465e+06	5.78698e+06	5.28679e+06	4.79952e+06	5.15447e+06	4.70353e+06	0.0486181	pg
Creatinine	114.1/44	2.12	Amide	肌酐	C00791	HMDB0000562	Cytoplasm	Organic acids and derivatives	Carboxylic acids and derivatives	Amino acids, peptides, and analogues	Alpha amino acids and derivatives	122203	112347	115374	134470	75703.5	103588	235509	192888	247440	182757	178595	221719	142665	162176	154519	0.0642026	pg
p-Aminobenzoic acid	136/92	2.57	Amide	对氨基苯甲酸	C00568	HMDB0001392		Benzenoids	Benzene and substituted derivatives	Benzoic acids and derivatives	Aminobenzoic acids	4.90318e+06	3.63347e+06	4.86182e+06	4.56626e+06	4.22591e+06	4.86304e+06	4.74569e+06	4.22587e+06	5.13233e+06	4.68479e+06	3.71325e+06	4.64289e+06	5.14339e+06	4.62345e+06	3.86718e+06	0.141208	pg
Vitamin B2	377/243	2.48	Amide	维生素B2	C00255	HMDB0000244	Extracellular	Organoheterocyclic compounds	Pteridines and derivatives	Alloxazines and isoalloxazines	Flavins	44189.9	31591.9	40620.2	16909.8	13859.7	55843.2	52180.7	34550.3	46568.1	51082.9	25303.7	56077.2	41926.6	42839.7	39945.3	0.0355944	pg
Acetylcholine	146.1/87	1.98	Amide	乙酰胆碱	C01996	HMDB0000895	Cytoplasm	Organic nitrogen compounds	Organonitrogen compounds	Quaternary ammonium salts	Acyl cholines	160.794	188.86	223.96	305.191	277.547	9.80934	292.996	49.5361	52.1185	240.014	57.7885	52.8302	48.9473	36.1091	18.8518	0.436011	pg
Allantoin	157/42	2.58	Amide	尿囊素	C01551	HMDB0000462	Cytoplasm	Organoheterocyclic compounds	Azoles	Imidazoles	Imidazoles	95117.2	79350.1	105619	90734.4	84559.5	98109.6	76849.3	49156.6	80817.6	76849.3	68949.9	76849.3	68847.9	91113.3	66936	0.177713	pg
Nicotinic acid(VB3)	124/80.2	2.94	Amide	烟酸	C00253	HMDB0001488	Cytoplasm	Organoheterocyclic compounds	Pyridines and derivatives	Pyridinecarboxylic acids and derivatives	Pyridinecarboxylic acids	1.58886e+06	1.11688e+06	1.48471e+06	739798	682624	1.72684e+06	1.30689e+06	619529	1.0064e+06	1.09527e+06	598800	934110	1.19363e+06	1.05097e+06	1.08129e+06	0.0677886	pg
Inosine	267/135.1	3.14	Amide	肌苷	C00294	HMDB0000195		Nucleosides, nucleotides, and analogues	Purine nucleosides	na	Purine nucleosides	2.00298e+06	2.14782e+06	2.1667e+06	3.56157e+06	2.50551e+06	2.62004e+06	5.81186e+06	2.58527e+06	3.83569e+06	5.8441e+06	2.96904e+06	4.1351e+06	2.82643e+06	2.92446e+06	2.81706e+06	0.0208289	pg
Guanine	152/135	3.05	Amide	鸟嘌呤	C00242	HMDB0000132		Organoheterocyclic compounds	Imidazopyrimidines	Purines and purine derivatives	Purines and purine derivatives	64941.2	84337.5	105500	109118	74064.9	58909.7	3.09421e+06	1.11998e+06	2.11268e+06	3.40842e+06	1.82618e+06	1.98088e+06	1.02381e+06	1.16545e+06	1.02844e+06	0.0750311	pg
Deoxyguanosine	266/150	3.1	Amide	2'-脱氧鸟苷	C00330	HMDB0000085		Nucleosides, nucleotides, and analogues	Purine nucleosides	Purine 2'-deoxyribonucleosides	Purine 2'-deoxyribonucleosides	34971.3	33126.9	42068	34539.5	21284.2	25251.1	309064	100553	224894	280206	186095	274230	111750	117214	116314	0.0254559	pg
Xanthine	151/108.1	3.51	Amide	黄嘌吟	C00385	HMDB0000292		Organoheterocyclic compounds	Imidazopyrimidines	Purines and purine derivatives	Xanthines	2.34054e+06	1.45371e+06	1.88299e+06	1.06379e+06	988088	2.07441e+06	266543	1.15855e+06	1.51731e+06	316323	1.40811e+06	1.15855e+06	968240	1.01974e+06	881505	0.0730407	pg
Cytidine	244.1/112	3.49	Amide	胞苷	C00475	HMDB0000089		Nucleosides, nucleotides, and analogues	Pyrimidine nucleosides	na	Pyrimidine nucleosides	14895.9	20133	12229.8	14794.5	20133	20133	69764.2	21738.1	20673.4	127320	24215.6	20751.8	27308.1	22441	24505.5	0.0986955	pg
Pyridoxamine	169/134	3.65	Amide	吡多胺	C00534	HMDB0001431		Organoheterocyclic compounds	Pyridines and derivatives	Pyridoxamines	Pyridoxamine 5'-phosphates	34010.5	32831.1	40415.5	40746.6	26477.6	42669.4	39829.3	32289.2	31286.3	36431.1	29895.4	31404.5	33640.8	37101.9	28756.6	0.126418	pg
Phenylalanine	166.1/120.1	3.36	Amide	苯丙氨酸	C00079	HMDB0000159	Cytoplasm	Organic acids and derivatives	Carboxylic acids and derivatives	Amino acids, peptides, and analogues	Phenylalanine and derivatives	1.07882e+07	9.45833e+06	1.32168e+07	6.05569e+06	5.02015e+06	1.70636e+07	1.21424e+07	7.31204e+06	1.2684e+07	1.08021e+07	7.48493e+06	1.43526e+07	1.33526e+07	9.53454e+06	1.13343e+07	0.167444	pg
Tryptophan	205.2/188.1	3.42	Amide	色氨酸	C00078	HMDB0000929	Extracellular	Organoheterocyclic compounds	Indoles and derivatives	Indolyl carboxylic acids and derivatives	Indolyl carboxylic acids and derivatives	1.10795e+06	913769	1.2137e+06	666446	770399	1.98684e+06	1.10767e+06	676087	1.16932e+06	1.05214e+06	1.3088e+06	1.84191e+06	1.44667e+06	1.16619e+06	1.1531e+06	0.132114	pg
Lactate	89.0/43.1	3.48	Amide	乳酸	C00186	HMDB0000190	Cytoplasm	Organic acids and derivatives	Hydroxy acids and derivatives	Alpha hydroxy acids and derivatives	Alpha hydroxy acids and derivatives	2.63667e+08	2.59831e+08	2.29256e+08	2.3384e+08	1.55133e+08	1.96531e+08	1.91099e+08	1.51102e+08	1.83746e+08	2.03498e+08	1.75297e+08	1.50256e+08	3.3178e+08	2.46582e+08	2.16005e+08	0.226582	pg
N-Acetylmannosamine	204.1/126	3.77	Amide	N-乙酰-D-甘露糖胺	C00645	HMDB0001129		Organic oxygen compounds	Organooxygen compounds	Carbohydrates and carbohydrate conjugates	Acylaminosugars	461126	267783	330629	188530	146818	427512	1.00939e+06	506825	477151	692127	447157	930975	338631	391067	371031	0.0371806	pg
Adenosine 2',3'-cyclic phosphate	330/136	4.14	Amide	腺苷2',3'-循环磷酸	C02353	HMDB0011616		Nucleosides, nucleotides, and analogues	Purine nucleotides	Cyclic purine nucleotides	2',3'-cyclic purine nucleotides	958.952	1904.91	1603.85	4136.79	2262.3	1155.15	2739.05	4852.12	3928.75	4257.2	5423.81	3473.09	2809.29	3451.06	3005.48	0.106476	pg
Protirelin	363/249.1	3.55	Amide	普罗瑞林	C03958	HMDB0060080		Organic acids and derivatives	Carboxylic acids and derivatives	Amino acids, peptides, and analogues	Oligopeptides	266.727	271.522	266.727	339.322	165.891	271.522	244.03	214.51	266.727	244.03	271.522	244.03	269.523	334.818	248.058	0.159037	pg
Alpha-aminobutyric acid	104.0/58.1	5.75	Amide	氨基丁酸	C05145	HMDB0003911	Cytoplasm	Organic acids and derivatives	Carboxylic acids and derivatives	Amino acids, peptides, and analogues	Beta amino acids and derivatives	25668.9	25088.5	29190.4	17035.2	11694.7	23927	34914.1	34914.1	33440.4	34914.1	25088.5	53753.1	25088.5	37058.9	31043.8	0.124909	pg
Guanosine	282/150	4.02	Amide	鸟苷	C00387	HMDB0000133		Nucleosides, nucleotides, and analogues	Purine nucleosides	na	Purine nucleosides	588265	862299	639100	1.43809e+06	948707	409748	1.3418e+07	4.93042e+06	1.08273e+07	1.36357e+07	6.00116e+06	1.03632e+07	3.34709e+06	3.30465e+06	3.16707e+06	0.0287536	pg
Xanthosine	283/151	6.06	Amide	黄苷	C01762	HMDB0000299		Nucleosides, nucleotides, and analogues	Purine nucleosides	na	Purine nucleosides	520668	377291	329918	192689	159908	233639	513544	365551	422996	555272	382487	441997	370063	350561	356150	0.02798	pg
Leucine	132.1/86.2	3.57	Amide	亮氨酸	C00123	HMDB0000687	Extracellular	Organic acids and derivatives	Carboxylic acids and derivatives	Amino acids, peptides, and analogues	Leucine and derivatives	9.58397e+06	8.04573e+06	1.17414e+07	5.57521e+06	3.91884e+06	1.6084e+07	1.31866e+07	7.42721e+06	1.06614e+07	1.16448e+07	7.9851e+06	1.43616e+07	1.13298e+07	1.1722e+07	8.71187e+06	0.15456	pg
Norleucine	132.1/86.11	3.62	Amide	正亮氨酸	C01933	HMDB0001645		Organic acids and derivatives	Carboxylic acids and derivatives	Amino acids, peptides, and analogues	L-alpha-amino acids	3.84022e+06	2.67661e+06	3.3958e+06	1.845e+06	1.71168e+06	4.97154e+06	4.0624e+06	1.9908e+06	3.12808e+06	5.08458e+06	1.9057e+06	5.1498e+06	3.4047e+06	4.4242e+06	3.12405e+06	0.187394	pg
2-Phenylglycine	152.1/135.2	3.75	Amide	2-苯甘氨酸		HMDB0002210	Cytoplasm	Organic acids and derivatives	Carboxylic acids and derivatives	Amino acids, peptides, and analogues	Alpha amino acids	1.81199e+06	2.38449e+06	2.65824e+06	2.87699e+06	2.6437e+06	1.79831e+06	1.77594e+07	7.15248e+06	1.14277e+07	1.68513e+07	1.01076e+07	1.56476e+07	8.04042e+06	7.42445e+06	6.5099e+06	0.105134	pg
Ureidopropionic acid	133/90	6.14	Amide	3-酰脲丙酸	C02642	HMDB0000026		Organic acids and derivatives	Organic carbonic acids and derivatives	Ureas	Ureas	8.95181e+06	1.01176e+07	8.23266e+06	9.76894e+06	7.35414e+06	7.09729e+06	9.61864e+06	8.63983e+06	1.05622e+07	9.64566e+06	1.0549e+07	9.9096e+06	9.79781e+06	9.64802e+06	9.90918e+06	0.0133927	pg
Alloisoleucine	132.1/86.1	3.89	Amide	别异亮氨酸		HMDB0000557	Cytoplasm	Organic acids and derivatives	Carboxylic acids and derivatives	Amino acids, peptides, and analogues	Isoleucine and derivatives	4.52889e+06	3.46879e+06	4.4343e+06	2.09202e+06	1.48484e+06	6.97394e+06	5.56017e+06	3.19023e+06	4.95578e+06	5.22692e+06	3.44859e+06	6.3334e+06	5.03385e+06	4.64922e+06	3.97868e+06	0.117263	pg
Isoleucine	132.1/86.201	3.89	Amide	异亮氨酸	C00407	HMDB0000172	Cytoplasm	Organic acids and derivatives	Carboxylic acids and derivatives	Amino acids, peptides, and analogues	Isoleucine and derivatives	8.69862e+06	6.84274e+06	1.12534e+07	5.55327e+06	3.27035e+06	1.44151e+07	1.15649e+07	6.58206e+06	9.80646e+06	1.01759e+07	6.91653e+06	1.30316e+07	1.15937e+07	9.55455e+06	8.97e+06	0.137199	pg
3-Chlorotyrosine	214/117	4.01	Amide	3-氯-酪氨酸		HMDB0001885	Cytoplasm	Organic acids and derivatives	Carboxylic acids and derivatives	Amino acids, peptides, and analogues	Tyrosine and derivatives	163506	147687	169527	96284.1	147687	147687	167505	167505	163506	167505	147687	175375	146725	147507	178395	0.114656	pg
Pantothenic acid(VB5)	218.1/88.04	4.12	Amide	泛酸	C00864	HMDB0000210	Extracellular	Organic oxygen compounds	Organooxygen compounds	Alcohols and polyols	Secondary alcohols	2.09063e+06	2.46426e+06	2.29196e+06	2.14046e+06	1.39954e+06	1.52558e+06	4.9808e+06	3.08236e+06	6.19996e+06	3.93843e+06	3.87928e+06	5.75372e+06	3.51412e+06	2.40207e+06	3.03867e+06	0.186927	pg
Methionine	150.1/133	4.08	Amide	蛋氨酸	C00073	HMDB0000696	Extracellular	Organic acids and derivatives	Carboxylic acids and derivatives	Amino acids, peptides, and analogues	Methionine and derivatives	1.04621e+07	9.18998e+06	1.28757e+07	6.45309e+06	5.05451e+06	1.69415e+07	1.15754e+07	7.19001e+06	1.27012e+07	1.38044e+07	9.38138e+06	1.783e+07	1.10302e+07	1.37866e+07	1.06599e+07	0.144461	pg
Betaine	118.1/58.1	4.13	Amide	甜菜碱	C00719	HMDB0000043	Cytoplasm	Organic acids and derivatives	Carboxylic acids and derivatives	Amino acids, peptides, and analogues	Alpha amino acids	83183.1	125306	138604	126763	113385	72772.7	56104.5	48403.8	64049.7	52000.8	61584.9	63840.8	77482.2	92386.2	72936	0.125711	pg
Diethanolamine	106/88	4.35	Amide	二乙醇胺	C06772	HMDB0004437		Organic nitrogen compounds	Organonitrogen compounds	Amines	1,2-aminoalcohols	1721.62	1852.26	247.067	1521.37	1231.15	1858.35	1367.2	1401.23	1453.51	1386.92	1506.11	1002.17	1649.73	326.162	1283.43	0.629044	pg
Adenosine-3',5'-cyclic monophosphate(cAMP)	328/134	4.16	Amide	腺苷-3',5'-环磷酸	C00575	HMDB0000058	Cytoplasm	Nucleosides, nucleotides, and analogues	Purine nucleotides	Cyclic purine nucleotides	3',5'-cyclic purine nucleotides	37189.6	83462.8	77791.9	216713	98292.2	76454.8	112229	267701	115065	162304	206394	227903	152102	150576	126734	0.0993897	pg
Hydroxypropionic acid	89/59	4.25	Amide	羟基丙酸	C01013	HMDB0000700	Cytoplasm	Organic acids and derivatives	Hydroxy acids and derivatives	Beta hydroxy acids and derivatives	Beta hydroxy acids and derivatives	2.87683e+06	2.36651e+06	3.03495e+06	3.17725e+06	2.42447e+06	3.30926e+06	2.35902e+06	2.27444e+06	2.73847e+06	2.36375e+06	2.51707e+06	3.21831e+06	3.38178e+06	3.01248e+06	3.2294e+06	0.0578546	pg
N-Acetylserine	146/98	4.68	Amide	乙酰丝氨酸		HMDB0002931	Cytoplasm	Organic acids and derivatives	Carboxylic acids and derivatives	Amino acids, peptides, and analogues	N-acyl-L-alpha-amino acids	178559	206005	396018	146871	243181	336721	333342	258905	287470	209090	243181	258905	243181	191953	201853	0.0355516	pg
Choline	104/60.1	4.17	Amide	胆碱	C00114	HMDB0000097	Cytoplasm	Organic nitrogen compounds	Organonitrogen compounds	Quaternary ammonium salts	Cholines	1.27051e+06	1.04659e+06	1.10307e+06	1.0449e+06	727404	910603	1.32442e+06	1.09153e+06	1.14168e+06	182532	1.44768e+06	1.30808e+06	1.65503e+06	1.54204e+06	1.54531e+06	0.0406856	pg
Sorbitol	181.1/89.0	4.98	Amide	山梨醇	C00749	HMDB0000247		Organic oxygen compounds	Organooxygen compounds	Carbohydrates and carbohydrate conjugates	Sugar alcohols	870107	968461	1.18441e+06	896847	613789	860415	343169	333430	257446	277543	319475	254449	675198	655515	606447	0.0548334	pg
N-Acetylputrescine	131/72	4.53	Amide	N-乙酰腐胺	C02714	HMDB0002064		Organic acids and derivatives	Carboximidic acids and derivatives	Carboximidic acids	Carboximidic acids	11671.3	11518.3	17547.6	11807	9316.46	15649.5	10760.3	10760.3	11432.9	10760.3	6665.19	8741.25	11538.4	11252	8417.93	0.203762	pg
Norvaline	118.1/72.2	4.4	Amide	戊氨酸	C01799	HMDB0013716		Organic acids and derivatives	Carboxylic acids and derivatives	Amino acids, peptides, and analogues	D-alpha-amino acids	3.79062e+06	2.5655e+06	3.29898e+06	1.71257e+06	1.67206e+06	5.05163e+06	5.22547e+06	2.23522e+06	4.12173e+06	4.58614e+06	2.82343e+06	4.89657e+06	3.12931e+06	3.57214e+06	3.0229e+06	0.0898627	pg
Mannitol	181/89	4.98	Amide	D-甘露糖醇	C00392	HMDB0000765		Organic oxygen compounds	Organooxygen compounds	Carbohydrates and carbohydrate conjugates	Sugar alcohols	730315	961949	1.28397e+06	713648	693787	760459	540801	237384	195158	259128	317486	294596	591545	555052	536483	0.0499316	pg
Dimethylamine	46.1/30.1	4.41	Amide	二甲胺	C00543	HMDB0000087	Cytoplasm	Organic nitrogen compounds	Organonitrogen compounds	Amines	Dialkylamines	1.25932e+06	1.13109e+06	1.53227e+06	658804	518831	2.18363e+06	2.71968e+06	1.10738e+06	2.00468e+06	2.52972e+06	1.4806e+06	2.03125e+06	1.53195e+06	1.74224e+06	1.71717e+06	0.0690344	pg
Acetylcarnitine	204/85	4.94	Amide	乙酰左旋肉碱	C02571	HMDB0000201		Lipids and lipid-like molecules	Fatty Acyls	Fatty acid esters	Acyl carnitines	39565.9	81113.5	41335.3	100155	49298.2	37598.1	30816.3	47721.7	61298.6	32079	61109.8	57281.3	50746.9	57037.4	55711.8	0.0608463	pg
5-Hydroxy-tryptophan	221.2/162.1	4.64	Amide	5-羟基-色氨酸	C00643	HMDB0000472	Cytoplasm	Organoheterocyclic compounds	Indoles and derivatives	Tryptamines and derivatives	Serotonins	325382	323659	379496	283434	232285	241086	352923	316272	382723	417406	360765	379119	363954	310170	291437	0.116959	pg
D-Mannosamine	180/84	5.05	Amide	D-甘露糖胺	C03570							58415.4	64912.7	55921	40743.6	54881.1	54881.1	54583.8	54583.8	58415.4	50324.8	54881.1	54583.8	54881.1	65651.3	47176.6	0.231567	pg
N2,N2-Dimethylguanosine	312.13/180.1	2.24	Amide	N2,N2-二甲基鸟苷		HMDB0004824		Nucleosides, nucleotides, and analogues	Purine nucleosides	na	Purine nucleosides	77894.7	41963.5	59586.1	19998.2	18778.4	77171.8	156212	72059.8	128548	157322	100481	146870	85607.2	82503.4	90518.1	0.0468763	pg
Valine	118.1/55.1	4.68	Amide	缬氨酸	C00183	HMDB0000883	Extracellular	Organic acids and derivatives	Carboxylic acids and derivatives	Amino acids, peptides, and analogues	Valine and derivatives	7.28594e+06	6.0672e+06	7.52092e+06	4.19026e+06	3.03264e+06	1.42515e+07	9.99298e+06	6.17048e+06	8.5898e+06	9.57828e+06	4.40708e+06	9.29056e+06	7.94336e+06	7.04319e+06	7.1891e+06	0.0653604	pg
Tyrosine	182.1/136.1	4.79	Amide	酪氨酸	C00082	HMDB0000158	Cytoplasm	Organic acids and derivatives	Carboxylic acids and derivatives	Amino acids, peptides, and analogues	Tyrosine and derivatives	1.07812e+07	7.92911e+06	1.14641e+07	6.37221e+06	4.56591e+06	1.52708e+07	1.15488e+07	9.02762e+06	1.12266e+07	1.23988e+07	7.66751e+06	1.20066e+07	1.08951e+07	9.80986e+06	1.13181e+07	0.0728831	pg
Galactitol	181.0/89.1	5.18	Amide	半乳糖醇	C01697	HMDB0000107		Organic oxygen compounds	Organooxygen compounds	Carbohydrates and carbohydrate conjugates	Sugar alcohols	797874	1.05715e+06	1.34575e+06	793671	657665	944093	315481	376769	260995	285086	352740	331139	730587	675918	651200	0.0592271	pg
Taurine	126/44.1	4.98	Amide	牛磺酸	C00245	HMDB0000251	Extracellular	Organic acids and derivatives	Organic sulfonic acids and derivatives	Organosulfonic acids and derivatives	Organosulfonic acids	2.6021e+07	2.90191e+07	4.41012e+07	2.42372e+07	2.10675e+07	3.4658e+07	1.7958e+07	2.43549e+07	2.06443e+07	1.68056e+07	2.65785e+07	1.98789e+07	2.31799e+07	2.12703e+07	2.15863e+07	0.0465006	pg
Vitamin B1	265.1/122.1	4.6	Amide	维生素B1	C00378	HMDB0000235	Extracellular	Organoheterocyclic compounds	Diazines	Pyrimidines and pyrimidine derivatives	Thiamines	23098.4	27578.7	33516.8	18870.9	15446	21147.1	40900	19588.1	32655.3	38902.9	35126.5	31118.3	25455.7	31312.1	26434.5	0.113112	pg
N-Methylalanine	104.01/58.01	5.27	Amide	N-甲基丙氨酸	C02721	HMDB0094692		Organic acids and derivatives	Carboxylic acids and derivatives	Amino acids, peptides, and analogues	Alanine and derivatives	35946.2	34847.6	39804.2	34847.6	34847.6	29599.1	37004.1	28709.4	41774.5	37004.1	34847.6	48676.4	32150.4	34847.6	30909.7	0.0278234	pg
Proline	116.1/70.1	5.15	Amide	脯氨酸	C00148	HMDB0000162	Cytoplasm	Organic acids and derivatives	Carboxylic acids and derivatives	Amino acids, peptides, and analogues	Proline and derivatives	2.63791e+07	2.19852e+07	1.90025e+07	1.79531e+07	1.49729e+07	2.68671e+07	1.63316e+07	1.3626e+07	1.95376e+07	1.60674e+07	1.4781e+07	2.47167e+07	2.28226e+07	2.4054e+07	2.4804e+07	0.0418683	pg
Trimethylamine-N-oxide	76.1/58	5.3	Amide	氧化三甲胺	C01104	HMDB0000925	Cytoplasm	Organic nitrogen compounds	Organonitrogen compounds	Aminoxides	Trialkyl amine oxides	81.2982	83.3072	76.2698	106.782	93.6755	83.1876	182.906	59.0937	62.7329	73.7966	88.4271	66.7352	96.6811	111.294	102.254	0.0713134	pg
Erythronic acid	135.03/75.01	6.18	Amide	三羟丁酸		HMDB0000613	Cytoplasm	Organic oxygen compounds	Organooxygen compounds	Carbohydrates and carbohydrate conjugates	Sugar acids and derivatives	37558.4	47180.9	34698.5	43207.2	45048.1	25227.9	17061.6	19755.3	27093.2	17426	27848.9	26683.3	31618.7	26902.2	31910.2	0.0932533	pg
Sarcosine	90.1/44.01	6.04	Amide	肌氨酸	C00213	HMDB0000271	Extracellular	Organic acids and derivatives	Carboxylic acids and derivatives	Amino acids, peptides, and analogues	Alpha amino acids	2.39207e+07	2.30122e+07	2.30924e+07	2.66817e+07	2.19582e+07	1.99077e+07	2.06692e+07	1.54523e+07	2.12081e+07	1.49732e+07	2.22796e+07	2.11117e+07	2.30396e+07	1.88275e+07	2.15282e+07	0.100979	pg
Hydroxyproline	130.1/84.2	6.38	Amide	羟脯氨酸	C01157	HMDB0000725	Endoplasmic reticulum	Organic acids and derivatives	Carboxylic acids and derivatives	Amino acids, peptides, and analogues	Proline and derivatives	842173	789683	778433	810390	492280	448204	688485	688485	622631	688485	629010	688485	485463	467792	546671	0.0827918	pg
Beta-Alanine	90.1/44	6.4	Amide	β-丙氨酸	C00099	HMDB0000056	Cytoplasm	Organic acids and derivatives	Carboxylic acids and derivatives	Amino acids, peptides, and analogues	Beta amino acids and derivatives	1.79623e+07	1.8586e+07	1.61086e+07	2.03439e+07	1.44563e+07	1.33777e+07	1.51361e+07	1.19906e+07	1.83853e+07	1.08299e+07	2.03867e+07	1.62853e+07	1.47336e+07	1.45202e+07	1.6844e+07	0.0835934	pg
Alanine	90.1/43.9	6.41	Amide	丙氨酸	C00041	HMDB0000161	Cytoplasm	Organic acids and derivatives	Carboxylic acids and derivatives	Amino acids, peptides, and analogues	Alanine and derivatives	2.90914e+07	2.85321e+07	3.00553e+07	3.7003e+07	2.98066e+07	2.39671e+07	2.63817e+07	2.01201e+07	3.07653e+07	1.73968e+07	3.33978e+07	2.72699e+07	2.7691e+07	2.66723e+07	2.8423e+07	0.0318627	pg
4-Guanidinobutanoic acid	146.01/87.01	6.61	Amide	4-胍基丁酸	C01035	HMDB0003464		Organic acids and derivatives	Carboxylic acids and derivatives	Amino acids, peptides, and analogues	Gamma amino acids and derivatives	25708.7	25814.7	4729.05	38465.3	25814.7	3457.49	7114	4821.65	19367.4	6614.58	38161.5	1433.12	30407.5	35032.5	30555.2	0.0821488	pg
Carnitine	162.1/103.1	6.55	Amide	肉碱	C00318	HMDB0000062	Cytoplasm	Organic nitrogen compounds	Organonitrogen compounds	Quaternary ammonium salts	Carnitines	312405	310163	310240	348522	298075	256335	321072	272642	430234	383900	345027	371529	343678	313674	310239	0.0570325	pg
Threonine	120/74	6.59	Amide	苏氨酸	C00188	HMDB0000167	Cytoplasm	Organic acids and derivatives	Carboxylic acids and derivatives	Amino acids, peptides, and analogues	L-alpha-amino acids	2.08717e+07	1.88794e+07	1.92778e+07	1.75021e+07	1.7732e+07	1.73401e+07	1.26503e+07	7.63113e+06	9.206e+06	9.08878e+06	8.27756e+06	1.1297e+07	1.35923e+07	1.57197e+07	1.78902e+07	0.136582	pg
cis-4-Hydroxy-D-proline	132/86	6.81	Amide	顺式-4-羟基-D-脯氨酸	C03440	HMDB0060460		Organic acids and derivatives	Carboxylic acids and derivatives	Amino acids, peptides, and analogues	Proline and derivatives	645532	700091	625287	811125	648511	445275	427518	375589	565834	310932	588889	447564	465491	457261	576717	0.133485	pg
Homoserine	120.1/56.1	6.8	Amide	高丝氨酸	C00263	HMDB0000719	Extracellular	Organic acids and derivatives	Carboxylic acids and derivatives	Amino acids, peptides, and analogues	L-alpha-amino acids	1.16248e+07	1.07818e+07	8.40407e+06	8.6877e+06	8.67987e+06	8.96837e+06	5.9315e+06	3.56009e+06	4.57994e+06	4.34653e+06	3.89444e+06	5.62823e+06	7.06263e+06	7.64529e+06	8.21963e+06	0.0756955	pg
4-Trimethylammoniobutanoic acid	146/87	6.97	Amide	海葵碱	C01181	HMDB0001161		Lipids and lipid-like molecules	Fatty Acyls	Fatty acids and conjugates	Straight chain fatty acids	26092.2	23778.1	27861.5	38889.4	23318.4	20214.5	17875	16922.5	21821.3	16446.5	33965.6	21468.4	26357.7	32287.4	28294.3	0.10434	pg
Glycine	76/30.1	6.92	Amide	甘氨酸	C00037	HMDB0000123	Extracellular	Organic acids and derivatives	Carboxylic acids and derivatives	Amino acids, peptides, and analogues	Alpha amino acids	1.79643e+07	1.9726e+07	1.69645e+07	1.81551e+07	1.5592e+07	2.26452e+07	9.73924e+06	5.0344e+06	7.07106e+06	4.94492e+06	6.30381e+06	1.00124e+07	9.82772e+06	1.31562e+07	1.2975e+07	0.156145	pg
Glutamine	147/130	7.12	Amide	谷氨酰胺	C00064	HMDB0000641	Extracellular	Organic acids and derivatives	Carboxylic acids and derivatives	Amino acids, peptides, and analogues	L-alpha-amino acids	343270	343193	200583	583747	518723	277424	186507	128221	235021	121254	213541	143390	388131	237853	351927	0.240602	pg
5-Aminopentanoic acid	118/83	7.32	Amide	5-氨基颉草酸	C00431	HMDB0003355		Organic acids and derivatives	Carboxylic acids and derivatives	Amino acids, peptides, and analogues	Delta amino acids and derivatives	117501	149630	116406	152538	128092	168218	132353	101853	135193	132353	140641	132353	140641	116367	176376	0.289897	pg
Histidine	156.1/110.1	7.15	Amide	组氨酸	C00135	HMDB0000177	Cytoplasm	Organic acids and derivatives	Carboxylic acids and derivatives	Amino acids, peptides, and analogues	Histidine and derivatives	4.86883e+06	4.35324e+06	4.25689e+06	3.27175e+06	2.91969e+06	7.19558e+06	5.69749e+06	3.32631e+06	4.49584e+06	4.20333e+06	3.22034e+06	5.82035e+06	4.40325e+06	3.66841e+06	4.38838e+06	0.101132	pg
Gamma-Aminobutyric acid	104/87.1	7.13	Amide	γ-氨基丁酸	C00334	HMDB0000112	Extracellular	Organic acids and derivatives	Carboxylic acids and derivatives	Amino acids, peptides, and analogues	Gamma amino acids and derivatives	920955	1.17498e+06	978116	899113	1.01341e+06	796723	692682	659874	683008	566403	765924	750407	866358	654286	730458	0.143168	pg
Serine	106/60	7.21	Amide	丝氨酸	C00065	HMDB0000187	Cytoplasm	Organic acids and derivatives	Carboxylic acids and derivatives	Amino acids, peptides, and analogues	Serine and derivatives	1.76129e+07	1.50936e+07	2.06314e+07	1.25079e+07	8.96692e+06	2.64564e+07	1.83346e+07	9.49684e+06	1.02058e+07	1.45325e+07	6.32904e+06	1.4051e+07	1.75266e+07	1.34286e+07	1.73035e+07	0.143243	pg
Asparagine	133.1/74.2	7.22	Amide	天冬酰胺	C00152	HMDB0000168	Cytoplasm	Organic acids and derivatives	Carboxylic acids and derivatives	Amino acids, peptides, and analogues	Asparagine and derivatives	201926	178640	159607	377555	317458	154742	116485	71439.9	99137.2	73221.3	147308	164668	180749	201710	170477	0.0863676	pg
N-Alpha-acetyllysine	189.01/84.01	7.37	Amide	N-乙酰赖氨酸	C12989	HMDB0000446		Organic acids and derivatives	Carboxylic acids and derivatives	Amino acids, peptides, and analogues	N-acyl-alpha amino acids	10417.1	25202.4	11794.6	7010.95	8822.72	12784.1	16807.8	6719.65	6833.03	7197.11	8406.2	5848.26	7605.52	18377.8	15872.8	0.404038	pg
Cellobiose	341.1/161.01	7.42	Amide	D-纤维二糖	C06422	HMDB0000055		Organic oxygen compounds	Organooxygen compounds	Carbohydrates and carbohydrate conjugates	O-glycosyl compounds	1.63523e+06	828503	1.63523e+06	1.67799e+06	1.67799e+06	1.67799e+06	2.8351e+06	1.61689e+06	2.11001e+06	2.14826e+06	2.07975e+06	1.43974e+06	2.13423e+06	1.23747e+06	1.67799e+06	0.376134	pg
myo-Inositol	179/161	7.53	Amide	肌醇	C00137	HMDB0000211		Organic oxygen compounds	Organooxygen compounds	Alcohols and polyols	Cyclohexanols	9.35529e+06	8.0571e+06	8.93335e+06	7.82212e+06	8.30587e+06	8.90557e+06	1.53378e+07	9.01021e+06	1.55759e+07	1.42161e+07	1.06516e+07	1.2277e+07	1.07879e+07	8.3926e+06	1.16471e+07	0.164133	pg
S-Adenosylhomocysteine	383.1/134	7.3	Amide	腺苷高半胱氨酸	C00021	HMDB0000939	Endoplasmic reticulum	Nucleosides, nucleotides, and analogues	5'-deoxyribonucleosides	5'-deoxy-5'-thionucleosides	5'-deoxy-5'-thionucleosides	42080	67213.9	70652.7	76992.2	41576.5	48393.5	39593.5	45450.8	23597	41944.3	52729.4	36187.2	50366.6	56657.9	39095.5	0.182687	pg
N-Methyl-aspartic acid	148/88	7.58	Amide	N-甲基-D-天冬氨酸	C12269	HMDB0002393		Organic acids and derivatives	Carboxylic acids and derivatives	Amino acids, peptides, and analogues	Aspartic acid and derivatives	7387.27	8663.04	6382.09	9893.79	8231.94	8231.94	3405.72	4825.77	7387.27	6818.48	7678.02	6818.48	6825.71	8231.94	9949	0.263313	pg
Gluconic acid	195/129	7.61	Amide	葡萄糖酸	C00257	HMDB0000625		Organic oxygen compounds	Organooxygen compounds	Carbohydrates and carbohydrate conjugates	Sugar acids and derivatives	1.2779e+06	1.47888e+06	1.15218e+06	1.4912e+06	1.01848e+06	1.42027e+06	810075	380959	665907	528673	669836	739886	975937	769985	1.1151e+06	0.182067	pg
Lactulose	367.1/205	7.44	Amide	乳果糖	C07064	HMDB0000740	Cytoplasm	Organic oxygen compounds	Organooxygen compounds	Carbohydrates and carbohydrate conjugates	O-glycosyl compounds	107285	99648.3	99603.9	86614.3	73681.7	96595.3	130712	102006	99840.7	105368	86672.4	110378	122634	77846.4	160685	0.344427	pg
Citrulline	176.1/159.2	7.49	Amide	瓜氨酸	C00327	HMDB0000904	Mitochondria	Organic acids and derivatives	Carboxylic acids and derivatives	Amino acids, peptides, and analogues	L-alpha-amino acids	1.35849e+06	806701	1.05723e+06	837502	588784	2.13359e+06	594249	583755	937490	749838	933080	1.11744e+06	1.28194e+06	790972	770246	0.305608	pg
Trehalose	365.1/202.9	7.67	Amide	海藻糖	C01083	HMDB0000975	Extracellular	Organic oxygen compounds	Organooxygen compounds	Carbohydrates and carbohydrate conjugates	O-glycosyl compounds	353865	439723	288172	308737	360348	439414	2.20375e+06	1.1742e+06	1.90271e+06	2.46212e+06	1.64104e+06	1.32746e+06	731795	920278	629400	0.194015	pg
Succinic acid	117.1/73	7.94	Amide	琥珀酸	C00042	HMDB0000254	Endoplasmic reticulum	Organic acids and derivatives	Carboxylic acids and derivatives	Dicarboxylic acids and derivatives	Dicarboxylic acids and derivatives	9.1732e+06	8.47816e+06	7.80345e+06	6.73128e+06	5.2347e+06	5.7923e+06	4.38392e+06	4.36047e+06	7.16862e+06	8.17232e+06	4.60343e+06	4.71552e+06	9.32527e+06	8.06766e+06	8.0579e+06	0.0859202	pg
D-2-Hydroxyglutaric acid	147/129	7.99	Amide	2-羟基戊二酸	C01087	HMDB0000606	Cytoplasm	Organic acids and derivatives	Hydroxy acids and derivatives	Short-chain hydroxy acids and derivatives	Short-chain hydroxy acids and derivatives	3.78785e+06	3.54236e+06	3.44919e+06	3.76528e+06	2.0718e+06	3.3152e+06	1.23986e+06	1.72605e+06	2.75507e+06	1.75841e+06	1.49006e+06	1.36572e+06	3.13988e+06	3.03746e+06	2.23801e+06	0.176032	pg
N-Acetylaspartic acid	174/88	8.07	Amide	N-乙酰-天冬氨酸	C01042	HMDB0000812	Cytoplasm	Organic acids and derivatives	Carboxylic acids and derivatives	Amino acids, peptides, and analogues	Aspartic acid and derivatives	75308.3	66836.8	65696.6	65881.7	44893.1	69498.8	31408.2	49496.9	26446.8	28323.7	43446.9	29713.1	68791.7	50825.5	58997	0.151085	pg
N-Acetylglutamic acid	190/130	7.97	Amide	N-乙酰谷氨酸	C00624	HMDB0001138		Organic acids and derivatives	Carboxylic acids and derivatives	Amino acids, peptides, and analogues	Glutamic acid and derivatives	181883	132054	133687	250332	75036.2	138388	44613.3	37306.4	42648.3	35353.4	80336.3	66512.1	116922	97475	111928	0.0928477	pg
Ophthalmic acid	290/161	8.05	Amide	眼酸	C21016	HMDB0005765		Organic acids and derivatives	Carboxylic acids and derivatives	Amino acids, peptides, and analogues	Oligopeptides	393986	281149	305655	482950	242475	254329	42646.2	49323.9	74150.9	38110.6	94994	61560.3	205981	221673	204644	0.044928	pg
Glutamic acid	148.1/84.1	8.08	Amide	谷氨酸	C00025	HMDB0000148	Endoplasmic reticulum	Organic acids and derivatives	Carboxylic acids and derivatives	Amino acids, peptides, and analogues	Glutamic acid and derivatives	1.23523e+08	1.01662e+08	1.07423e+08	1.47906e+08	8.07369e+07	9.9772e+07	6.70641e+07	4.90064e+07	5.54781e+07	5.26206e+07	6.29281e+07	7.07834e+07	9.15981e+07	1.22113e+08	8.04902e+07	0.21977	pg
Anserine	241.1/109.1	7.83	Amide	鹅肌肽	C01262	HMDB0000194	Cytoplasm	Organic acids and derivatives	Peptidomimetics	Hybrid peptides	Hybrid peptides	18039.1	17483.5	18142.6	22838	16393.8	14261.9	37846.5	40702.7	48697.6	34207.7	68265.7	44151.7	33432.5	37929	35652.6	0.0630292	pg
Flavin adenine dinucleotide(FAD)	784/346	8.11	Amide	黄素腺嘌呤二核苷酸	C00016	HMDB0001248		Nucleosides, nucleotides, and analogues	Flavin nucleotides	na	Flavin nucleotides	2.12345e+06	2.88688e+06	4.5069e+06	4.82692e+06	2.59535e+06	2.199e+06	3.5432e+06	2.59983e+06	2.49074e+06	2.97497e+06	3.35212e+06	3.22574e+06	3.76071e+06	2.27806e+06	2.25999e+06	0.31135	pg
D-Glucosaminic acid	196/132	8.23	Amide	D-氨基葡萄糖酸	C03752	HMDB0250755		Organic acids and derivatives	Carboxylic acids and derivatives	Amino acids, peptides, and analogues	Alpha amino acids	26334.5	27863.9	28359.3	28359.3	28359.3	28359.3	28721.9	28721.9	28359.3	29084.1	28359.3	28721.9	28359.3	27633.4	31605.4	0.0948235	pg
Malic acid	133/115.1	8.22	Amide	苹果酸	C00149	HMDB0000156	Cytoplasm	Organic acids and derivatives	Hydroxy acids and derivatives	Beta hydroxy acids and derivatives	Beta hydroxy acids and derivatives	685966	874469	865434	751963	901140	763457	720625	601608	781811	986171	684988	806310	1.17774e+06	979832	942785	0.122232	pg
Aspartic acid	132/88	8.18	Amide	天冬氨酸	C00049	HMDB0000191	Cytoplasm	Organic acids and derivatives	Carboxylic acids and derivatives	Amino acids, peptides, and analogues	Aspartic acid and derivatives	4.74345e+07	3.1497e+07	5.24416e+07	7.04057e+07	3.01453e+07	2.81701e+07	2.00938e+07	1.58098e+07	2.40218e+07	1.76764e+07	2.56241e+07	2.46792e+07	2.91381e+07	2.79345e+07	3.12644e+07	0.0572628	pg
Riboflavin-5'-monophosphate	455.1/97	8.24	Amide	核黄素-5'-单磷酸	C00061	HMDB0001520	Cytoplasm	Nucleosides, nucleotides, and analogues	Flavin nucleotides	na	Flavin nucleotides	143255	256836	206490	263690	192668	116946	270095	114254	120563	242439	224496	160234	321156	163431	200953	0.460303	pg
Oxalic acid	89/60.9	8.3	Amide	草酸	C00209	HMDB0002329	Extracellular	Organic acids and derivatives	Carboxylic acids and derivatives	Dicarboxylic acids and derivatives	Dicarboxylic acids and derivatives	1.17342e+07	1.39885e+07	1.40357e+07	1.41709e+07	1.22429e+07	1.1866e+07	5.0369e+06	1.03182e+07	1.32587e+07	8.67641e+06	7.50083e+06	5.37595e+06	1.23159e+07	1.22429e+07	1.13149e+07	0.0599079	pg
Gama-glutamylalanine	219.1/84	8.24	Amide	γ--谷氨酰基-丙氨酸	C03740	HMDB0006248	Extracellular	Organic acids and derivatives	Carboxylic acids and derivatives	Amino acids, peptides, and analogues	Dipeptides	56314	30263.3	53323	38803.9	16343.9	36269.8	35357.2	30580	24689.5	45557.7	37298.1	34544.7	37182.3	46581.4	49774.1	0.147056	pg
Homocysteine	136/90.1	8.34	Amide	高半胱氨酸	C00155	HMDB0000742		Organic acids and derivatives	Carboxylic acids and derivatives	Amino acids, peptides, and analogues	L-alpha-amino acids	173661	205966	228736	279738	127241	202884	111261	72549.9	134331	95061.5	133782	123392	181244	158850	164590	0.0691433	pg
Aminoadipic acid	162/98	7.48	Amide	氨基己二酸	C00956	HMDB0000510	Cytoplasm	Organic acids and derivatives	Carboxylic acids and derivatives	Amino acids, peptides, and analogues	L-alpha-amino acids	437171	405412	469065	642564	400303	353910	293860	297403	280317	323039	447846	359448	416563	417639	483063	0.0867414	pg
Asymmetric dimethylarginine	203/70	8.14	Amide	二甲基精氨酸	C03626	HMDB0001539		Organic acids and derivatives	Carboxylic acids and derivatives	Amino acids, peptides, and analogues	Arginine and derivatives	604721	540488	697765	783676	432136	898800	604269	564894	828286	651059	664527	882009	704561	706845	655046	0.0424919	pg
Thymideine-monophosphate(dTMP)	321/195	8.16	Amide	胸苷-单磷酸	C00364	HMDB0001227		Nucleosides, nucleotides, and analogues	Pyrimidine nucleotides	Pyrimidine deoxyribonucleotides	Pyrimidine 2'-deoxyribonucleoside monophosphates	209368	546450	387172	830625	425732	332808	1.3695e+06	1.16589e+06	920059	816752	1.18768e+06	1.28666e+06	766004	483180	744624	0.236953	pg
2'-Deoxyadenosine 5'-monophosphate(dAMP)	332/136.1	8.45	Amide	2'-脱氧腺苷-5'-单磷酸	C00360	HMDB0000905		Nucleosides, nucleotides, and analogues	Purine nucleotides	Purine deoxyribonucleotides	Purine 2'-deoxyribonucleoside monophosphates	13946	12836.4	15416.4	31955.2	13668.8	9134.1	20223.9	8630.31	19341.9	10611.9	14480.2	15381.1	14107.8	11607.3	18524.4	0.237512	pg
Beta-Glycerophosphoric acid	170.9/79.1	8.47	Amide	β-甘油磷酸	C02979	HMDB0002520		Lipids and lipid-like molecules	Glycerophospholipids	Glycerophosphates	Glycerophosphates	2.36489e+07	1.50229e+07	1.89489e+07	1.24203e+07	1.3178e+07	9.52124e+06	2.70904e+07	1.86017e+07	3.00504e+07	2.95271e+07	2.78549e+07	2.74933e+07	1.64204e+07	2.00827e+07	2.72256e+07	0.258685	pg
Cystine	241.1/151.9	8.53	Amide	胱氨酸	C00491	HMDB0000192	Cytoplasm	Organic acids and derivatives	Carboxylic acids and derivatives	Amino acids, peptides, and analogues	L-cysteine-S-conjugates	391581	313704	347872	274104	563561	229214	1.42639e+06	956500	1.44241e+06	1.75595e+06	821258	1.00508e+06	598392	466169	750907	0.235459	pg
S-Adenosylmethionine	399/250	8.6	Amide	S-腺甘基蛋氨酸	C00019	HMDB0001185		Nucleosides, nucleotides, and analogues	5'-deoxyribonucleosides	5'-deoxy-5'-thionucleosides	5'-deoxy-5'-thionucleosides	173347	175385	160608	194580	129951	107306	97143.5	89740.8	99392.3	82665.8	105130	93370	113395	138046	146746	0.130337	pg
Adenosine diphosphate ribose(ADP-ribose)	560/348	8.45	Amide	腺苷5'-二磷酸核糖	C00301	HMDB0001178		Nucleosides, nucleotides, and analogues	Purine nucleotides	Purine nucleotide sugars	Purine nucleotide sugars	1.67806e+06	1.52035e+06	1.67806e+06	1.48372e+06	1.08385e+06	1.52035e+06	1.78196e+06	1.78196e+06	1.67806e+06	1.60011e+06	1.90428e+06	1.78196e+06	1.84149e+06	1.28841e+06	1.52035e+06	0.249907	pg
Adenosine monophosphate （AMP）	346.1/97	8.52	Amide	一磷酸腺苷	C00020	HMDB0000045	Cytoplasm	Nucleosides, nucleotides, and analogues	Purine nucleotides	Purine ribonucleotides	Purine ribonucleoside monophosphates	3.5732e+06	5.35675e+06	4.63223e+06	1.30327e+07	8.11125e+06	5.25503e+06	3.08415e+07	4.81037e+07	4.42541e+07	3.89589e+07	8.69942e+07	6.16421e+07	1.53652e+07	2.34742e+07	2.18278e+07	0.211955	pg
Glycerol 3-phosphate	171.1/78.9	8.59	Amide	3-磷酸甘油	C00093	HMDB0000126		Lipids and lipid-like molecules	Glycerophospholipids	Glycerophosphates	Glycerophosphates	3.24122e+07	3.66394e+07	2.86311e+07	2.14194e+07	2.48992e+07	2.68709e+07	9.28436e+07	4.59939e+07	7.76256e+07	8.17132e+07	7.56735e+07	8.84125e+07	2.77172e+07	4.08395e+07	4.55505e+07	0.242965	pg
AICAR	337/79	8.64	Amide	5-氨基-4-甲酰胺咪唑核糖核苷酸	C04677	HMDB0001517		Nucleosides, nucleotides, and analogues	Imidazole ribonucleosides and ribonucleotides	1-ribosyl-imidazolecarboxamides	1-ribosyl-imidazolecarboxamides	199479	331718	298498	650616	277688	200060	199876	264695	344509	275944	304700	274032	326289	265938	215641	0.205726	pg
Citicoline	489/184	8.84	Amide	胞磷胆碱	C00307	HMDB0001413		Nucleosides, nucleotides, and analogues	Pyrimidine nucleotides	Pyrimidine ribonucleotides	Pyrimidine ribonucleoside diphosphates	284008	577982	647500	1.29349e+06	708058	453439	600970	559597	857650	546057	765765	478128	667529	538945	1.05245e+06	0.354866	pg
Uridine diphosphate-N-acetylgalactosamine	605.9/385.1	8.68	Amide	尿嘧啶核苷-5'-二磷酸-N-乙酰氨基半乳糖	C00203	HMDB0000304		Nucleosides, nucleotides, and analogues	Pyrimidine nucleotides	Pyrimidine nucleotide sugars	Pyrimidine nucleotide sugars	6.78743e+07	1.56631e+08	1.19681e+08	2.60547e+08	2.07606e+08	1.1108e+08	3.13957e+07	3.13598e+07	2.65086e+07	3.57633e+07	4.24791e+07	3.09048e+07	1.41228e+08	9.44347e+07	1.15421e+08	0.200277	pg
Uridine diphosphate-N-acetylglucosamine	606.1/384.9	8.65	Amide	尿苷二磷酸正乙酰氨基葡萄糖	C00043	HMDB0000290		Nucleosides, nucleotides, and analogues	Pyrimidine nucleotides	Pyrimidine nucleotide sugars	Pyrimidine nucleotide sugars	7.86108e+07	1.92061e+08	1.19279e+08	2.70721e+08	2.01907e+08	1.13531e+08	2.89376e+07	2.89043e+07	3.37664e+07	3.36118e+07	4.84877e+07	3.00627e+07	1.31747e+08	1.15225e+08	1.14728e+08	0.0803333	pg
cis-Aconitic acid	173/85	8.92	Amide	顺式乌头酸	C00417	HMDB0000072	Cytoplasm	Organic acids and derivatives	Carboxylic acids and derivatives	Tricarboxylic acids and derivatives	Tricarboxylic acids and derivatives	45306.1	49532.8	45306.1	44945.5	49532.8	36573.7	47826.2	47826.2	45306.1	47826.2	49532.8	28038.9	67613.5	48998.4	49532.8	0.225755	pg
Uridine 5'-monophosphate(UMP)	323/96.9	8.76	Amide	尿苷5-单磷酸	C00105	HMDB0000288		Nucleosides, nucleotides, and analogues	Pyrimidine nucleotides	Pyrimidine ribonucleotides	Pyrimidine ribonucleoside monophosphates	5.62283e+06	1.30193e+07	1.06759e+07	3.01694e+07	1.80517e+07	1.05981e+07	2.99502e+07	5.17741e+07	3.88119e+07	2.92904e+07	4.66325e+07	3.71868e+07	3.11287e+07	2.37493e+07	2.47586e+07	0.150724	pg
2'-Deoxycytidine 5'-monophosphate(dCMP)	306/78.9	8.77	Amide	2'-脱氧胞苷-5'-单磷酸	C00239	HMDB0001202		Nucleosides, nucleotides, and analogues	Pyrimidine nucleotides	Pyrimidine deoxyribonucleotides	Pyrimidine 2'-deoxyribonucleoside monophosphates	103232	103232	103232	103232	103232	90855.7	159366	136666	103232	168459	103232	136666	109222	103232	109617	0.00254838	pg
D-Ribose 5-phosphate	229/79	9.1	Amide	5-磷酸核糖	C00117	HMDB0001548		Organic oxygen compounds	Organooxygen compounds	Carbohydrates and carbohydrate conjugates	Pentose phosphates	3.54069e+07	2.54007e+07	3.32118e+07	3.71088e+07	2.90361e+07	2.60364e+07	5.23781e+07	5.06522e+07	4.53964e+07	5.60306e+07	7.61448e+07	5.63831e+07	2.88626e+07	2.54887e+07	2.69226e+07	0.0625029	pg
Inosine-monophosphate(IMP)	347/79	9.07	Amide	5-肌苷酸	C00130	HMDB0000175		Nucleosides, nucleotides, and analogues	Purine nucleotides	Purine ribonucleotides	Purine ribonucleoside monophosphates	2.81233e+06	6.57693e+06	4.1099e+06	1.05161e+07	5.12026e+06	8.2272e+06	6.26881e+06	1.37132e+07	8.87096e+06	4.63954e+06	1.46973e+07	1.15856e+07	4.44749e+06	4.46385e+06	4.39685e+06	0.00787365	pg
Adenosine-5'-diphosphate(ADP)	426/159	9.3	Amide	腺苷-5’-二磷酸	C00008	HMDB0001341		Nucleosides, nucleotides, and analogues	Purine nucleotides	Purine ribonucleotides	Purine ribonucleoside diphosphates	3.33693e+06	3.04663e+06	2.9827e+06	3.54035e+06	3.63033e+06	2.47604e+06	4.46362e+06	6.35732e+06	5.23629e+06	3.56296e+06	5.7483e+06	4.46245e+06	4.154e+06	4.16365e+06	3.11876e+06	0.157523	pg
Uridine diphosphate glucose(UDP-glucose)	564.9/322.9	9.07	Amide	UDP-葡萄糖	C00029	HMDB0000286		Nucleosides, nucleotides, and analogues	Pyrimidine nucleotides	Pyrimidine nucleotide sugars	Pyrimidine nucleotide sugars	3.53821e+06	6.98099e+06	4.15039e+06	1.00344e+07	7.47987e+06	4.14706e+06	3.49004e+06	6.54215e+06	4.09838e+06	2.45681e+06	8.5613e+06	4.69253e+06	5.27983e+06	6.17765e+06	3.99498e+06	0.212983	pg
O-Phosphoethanolamine	142/44	9.19	Amide	O-磷酸乙醇胺	C00346	HMDB0000224		Organic acids and derivatives	Organic phosphoric acids and derivatives	Phosphate esters	Phosphoethanolamines	2.21214e+06	1.11353e+06	1.98225e+06	611869	674086	1.76471e+06	2.24128e+06	1.01743e+06	913830	1.11023e+06	820282	1.49424e+06	1.02768e+06	1.43267e+06	1.02691e+06	0.20134	pg
Nicotinamide ribotide	335/123	9.18	Amide	β-烟酰胺单核苷酸	C00455	HMDB0000229		Nucleosides, nucleotides, and analogues	Pyridine nucleotides	Nicotinamide nucleotides	Nicotinamide nucleotides	8866.99	12696.5	11912.7	11517	11737.6	11248.8	21872.2	17869.5	6317.86	14621.2	16003.7	14171.7	9668.84	11333.5	15097.4	0.231117	pg
Uridine diphosphategalactose(UDP-galactose)	565.1/323.1	9.11	Amide	UDP-半乳糖	C00052	HMDB0000302		Nucleosides, nucleotides, and analogues	Pyrimidine nucleotides	Pyrimidine nucleotide sugars	Pyrimidine nucleotide sugars	3.66345e+06	7.89542e+06	6.22026e+06	1.10279e+07	8.90407e+06	4.89814e+06	4.47463e+06	5.82651e+06	4.98291e+06	2.95464e+06	7.42789e+06	6.07952e+06	5.96363e+06	5.78502e+06	3.91037e+06	0.217907	pg
Trimethyllysine	189/84	9.08	Amide	三甲基赖氨酸	C03793	HMDB0001325		Organic acids and derivatives	Carboxylic acids and derivatives	Amino acids, peptides, and analogues	L-alpha-amino acids	52998.5	40020.5	36401.5	26139.7	29041	39720.2	34194.7	40475.7	37880	30552.7	37813.9	38008.2	38310.7	43140	38683.6	0.0671015	pg
Mannose 6-phosphate	258.9/96.9	9.28	Amide	甘露糖-6-磷酸	C00275	HMDB0001078		Organic oxygen compounds	Organooxygen compounds	Carbohydrates and carbohydrate conjugates	Hexose phosphates	1.3712e+06	681055	875054	1.00525e+06	872525	2.3707e+06	3.41137e+06	1.09665e+06	2.05007e+06	2.73241e+06	1.10728e+06	1.65524e+06	1.72239e+06	1.43673e+06	1.43756e+06	0.107481	pg
Fructose 6-phosphate	259.1/97.01	9.03	Amide	果糖-6-磷酸	C00085	HMDB0000124		Organic oxygen compounds	Organooxygen compounds	Carbohydrates and carbohydrate conjugates	Hexose phosphates	385829	331235	387673	483326	336299	748205	1.38365e+06	456015	728232	921135	591424	766356	661258	568178	680184	0.0941886	pg
Glucose 1-phosphate	259/79	9.2	Amide	1-磷酸葡萄糖	C00103	HMDB0001586		Organic oxygen compounds	Organooxygen compounds	Carbohydrates and carbohydrate conjugates	Monosaccharide phosphates	396258	204622	341892	139628	154202	472480	903222	284964	345482	724037	252251	348224	314892	360715	386153	0.102037	pg
Citric acid	191/111.1	9.41	Amide	柠檬酸	C00158	HMDB0000094	Cytoplasm	Organic acids and derivatives	Carboxylic acids and derivatives	Tricarboxylic acids and derivatives	Tricarboxylic acids and derivatives	174021	208012	156511	187884	152510	155300	144749	103983	128496	134552	123490	93482.3	176619	233424	93582.2	0.418942	pg
3-Phosphoglycerate	185/79	9.51	Amide	3-磷酸甘油酸	C00597	HMDB0000807	Cytoplasm	Organic oxygen compounds	Organooxygen compounds	Carbohydrates and carbohydrate conjugates	Sugar acids and derivatives	628207	594381	680508	402846	268402	498462	629242	557024	440886	791056	326875	342291	753148	669368	383643	0.321785	pg
Phosphorylcholine	184/86	9.35	Amide	胆碱磷酸	C00588	HMDB0001565		Organic nitrogen compounds	Organonitrogen compounds	Quaternary ammonium salts	Phosphocholines	2.03606e+07	2.15987e+07	1.97846e+07	1.82279e+07	1.68122e+07	2.1342e+07	2.21236e+07	2.01437e+07	2.55389e+07	2.88645e+07	2.22981e+07	2.15634e+07	2.03438e+07	1.94684e+07	2.09855e+07	0.0375769	pg
Guanosine monophosphate （GMP）	362.1/79.1	9.29	Amide	一磷酸鸟苷	C00144	HMDB0001397	Extracellular	Nucleosides, nucleotides, and analogues	Purine nucleotides	Purine ribonucleotides	Purine ribonucleoside monophosphates	2.34805e+06	4.22191e+06	2.98162e+06	3.02864e+06	3.43104e+06	5.62153e+06	1.82574e+07	2.79926e+07	1.66309e+07	1.09558e+07	2.23709e+07	2.10722e+07	9.00247e+06	8.13107e+06	7.26868e+06	0.106576	pg
2-Phosphoglyceric acid	185/78.9	9.27	Amide	2-磷酸甘油酸		HMDB0000362		Organic oxygen compounds	Organooxygen compounds	Carbohydrates and carbohydrate conjugates	Sugar acids and derivatives	441701	285255	404710	289605	199137	455222	332989	316978	375618	797337	300858	220772	327811	437068	335119	0.166579	pg
Glucosamine 6-phosphate	258/79	9.47	Amide	D-葡糖胺-6-磷酸	C00352	HMDB0001254		Organic oxygen compounds	Organooxygen compounds	Carbohydrates and carbohydrate conjugates	Hexose phosphates	65673.4	51916.5	70956.8	44450.5	62026.9	48948.6	87096.9	63319.9	60645.4	46567.5	77091.2	53168	54805.3	59830.3	62603	0.0939244	pg
Phosphoserine	186/88	9.53	Amide	O-磷酸丝氨酸	C01005	HMDB0000272		Organic acids and derivatives	Carboxylic acids and derivatives	Amino acids, peptides, and analogues	L-alpha-amino acids	111587	107908	108863	116708	115829	113023	102671	112067	125854	112225	101897	111555	146395	115105	104823	0.177323	pg
Phosphonoacetate	139.1/79.1	9.29	Amide	磷酰基乙酸	C05682	HMDB0004110		Organic acids and derivatives	Organic phosphonic acids and derivatives	Organic phosphonic acids	Organic phosphonic acids	1.23385e+06	1.24943e+06	1.09621e+06	1.19879e+06	1.21353e+06	1.0423e+06	1.40082e+06	1.31491e+06	1.25848e+06	1.06097e+06	1.225e+06	1.32044e+06	1.74282e+06	1.2516e+06	1.06841e+06	0.257506	pg
Uridine 5'-diphosphate(UDP)	403/111	9.33	Amide	尿苷-5’-二磷酸	C00015	HMDB0000295		Nucleosides, nucleotides, and analogues	Pyrimidine nucleotides	Pyrimidine ribonucleotides	Pyrimidine ribonucleoside diphosphates	1.84873e+06	4.17664e+06	4.16182e+06	1.39943e+07	1.23525e+07	3.11866e+06	1.17749e+07	7.99495e+06	1.19882e+07	1.08736e+07	1.5603e+07	1.04713e+07	7.18498e+06	5.31044e+06	5.65711e+06	0.164832	pg
Adenosine-5'-triphosphate(ATP)	506/79	9.58	Amide	腺苷-5'-三磷酸	C00002	HMDB0000538	Cytoplasm	Nucleosides, nucleotides, and analogues	Purine nucleotides	Purine ribonucleotides	Purine ribonucleoside triphosphates	390890	684179	436573	582446	525264	769625	3.00462e+06	483566	554461	2.41684e+06	560868	878028	519178	709461	468770	0.224352	pg
Glucose 6-phosphate （G6P）	259/97	9.36	Amide	6-磷酸葡萄糖	C00092	HMDB0001401	Endoplasmic reticulum	Organic oxygen compounds	Organooxygen compounds	Carbohydrates and carbohydrate conjugates	Hexose phosphates	467188	313843	407044	142138	162211	568787	763554	474016	352995	467915	298354	437025	376220	284903	272371	0.182177	pg
Ornithine	133.1/70.1	8.72	Amide	鸟氨酸	C00077	HMDB0000214	Extracellular	Organic acids and derivatives	Carboxylic acids and derivatives	Amino acids, peptides, and analogues	L-alpha-amino acids	2.72425e+06	1.22089e+06	2.21236e+06	1.26192e+06	425408	3.54989e+06	850816	430915	634377	833302	510038	972965	1.70692e+06	1.29231e+06	1.40184e+06	0.146453	pg
Galactose 1-phosphate	259.1/79.1	9.25	Amide	半乳糖 1-磷酸	C00446	HMDB0000645		Organic oxygen compounds	Organooxygen compounds	Carbohydrates and carbohydrate conjugates	Monosaccharide phosphates	386545	248702	291306	108658	122496	343796	879701	356447	257241	727967	392194	437418	325953	281929	254335	0.125683	pg
Thiamine monophosphate	345/122	9.5	Amide	一磷酸硫胺	C01081	HMDB0002666		Organoheterocyclic compounds	Diazines	Pyrimidines and pyrimidine derivatives	Thiamine phosphates	10984	12731.3	14002.3	22542.5	21924.9	22107	13876.2	13635.5	10845.9	13672.7	15235.9	17082.3	12063.9	11937.9	17080.6	0.214211	pg
Arginine	175.1/70	8.67	Amide	精氨酸	C00062	HMDB0000517	Cytoplasm	Organic acids and derivatives	Carboxylic acids and derivatives	Amino acids, peptides, and analogues	L-alpha-amino acids	7.35355e+06	7.01752e+06	7.3349e+06	1.09857e+07	7.19559e+06	1.17119e+07	2.80587e+07	1.34892e+07	2.42132e+07	2.88539e+07	1.88923e+07	2.89415e+07	1.37401e+07	1.3037e+07	1.38089e+07	0.0315764	pg
Cytidine 5'-diphosphate（CDP）	402/79	9.56	Amide	胞苷 5'-二磷酸	C00112	HMDB0001546		Nucleosides, nucleotides, and analogues	Pyrimidine nucleotides	Pyrimidine ribonucleotides	Pyrimidine ribonucleoside diphosphates	252926	352915	411567	819213	586010	300305	481739	300851	387021	366595	487556	284176	414319	354793	355524	0.0911187	pg
Guanosine diphosphate(GDP)	442/79	9.72	Amide	二磷酸鸟苷	C00035	HMDB0001201	Cytoplasm	Nucleosides, nucleotides, and analogues	Purine nucleotides	Purine ribonucleotides	Purine ribonucleoside diphosphates	1.13451e+06	1.72664e+06	1.20359e+06	2.01912e+06	1.46218e+06	1.32135e+06	3.33078e+06	5.39028e+06	3.48454e+06	3.20096e+06	6.49089e+06	6.0622e+06	1.8451e+06	1.38083e+06	1.88272e+06	0.164157	pg
Xanthosine 5'-phosphate(XMP)	365/97	9.66	Amide	黄嘌呤5'-磷酸	C00655	HMDB0001554		Nucleosides, nucleotides, and analogues	Purine nucleotides	Purine ribonucleotides	Purine ribonucleoside monophosphates	515993	289719	236676	401459	170665	401459	551248	1.00076e+06	482003	423191	1.00763e+06	602172	347814	360490	316676	0.0659881	pg
Uridine diphosphate glucuronic acid	579/403	9.5	Amide	尿苷二磷酸葡糖醛酸	C00167	HMDB0000935		Organoheterocyclic compounds	Lactones	Gamma butyrolactones	Gamma butyrolactones	1.2782e+07	4.23792e+07	3.29371e+07	1.14445e+08	6.52003e+07	3.09311e+07	1.38804e+08	8.82808e+07	1.52494e+08	9.91241e+07	8.30825e+07	1.22804e+08	6.42048e+07	4.12347e+07	5.93523e+07	0.220398	pg
Lysine	147.1/84	9.14	Amide	赖氨酸	C00047	HMDB0000182	Cytoplasm	Organic acids and derivatives	Carboxylic acids and derivatives	Amino acids, peptides, and analogues	L-alpha-amino acids	2.25785e+07	1.65697e+07	1.86592e+07	1.52607e+07	1.1813e+07	3.02734e+07	3.4794e+07	2.03058e+07	2.08864e+07	2.63882e+07	1.59049e+07	2.88349e+07	1.83143e+07	1.77201e+07	1.95577e+07	0.0506009	pg
Inosine triphosphate(ITP)	509/137	9.83	Amide	肌苷-5'-三磷酸	C00081	HMDB0000189		Nucleosides, nucleotides, and analogues	Purine nucleotides	Purine ribonucleotides	Purine ribonucleoside triphosphates	233130	259813	244991	251774	237301	215747	237036	243490	229815	219820	236911	218920	231814	216549	244829	0.0612606	pg
Oxidized glutathione	611.1/306.1	10.06	Amide	谷胱甘肽（氧化型）	C00127	HMDB0003337		Organic acids and derivatives	Carboxylic acids and derivatives	Amino acids, peptides, and analogues	Peptides	1.60836e+08	3.06271e+08	2.97589e+08	2.5527e+08	1.41059e+08	1.69093e+08	4.06114e+08	1.88113e+08	3.91357e+08	3.10951e+08	3.29621e+08	2.59416e+08	2.09571e+08	2.12991e+08	1.55179e+08	0.168425	pg
N6-Acetyllysine	189.13/84.1	6.35	Amide	N-乙酰基赖氨酸	C02727	HMDB0000206	Cytoplasm	Organic acids and derivatives	Carboxylic acids and derivatives	Amino acids, peptides, and analogues	L-alpha-amino acids	30507.5	19799.8	26121.8	11920	9276.14	36005.7	33338.6	23103.6	15108.4	25996.9	17030.1	34544.7	23774.8	29302.7	21865.6	0.154618	pg
Methionine sulfoxide	166.06/74.2	7.06	Amide	蛋氨酸亚砜	C02989	HMDB0002005		Organic acids and derivatives	Carboxylic acids and derivatives	Amino acids, peptides, and analogues	L-alpha-amino acids	173437	101025	117153	109480	159245	258531	141343	75972.4	115597	98412.8	84473.8	149633	99871.3	95170.3	142796	0.233056	pg
Glycerophosphocholine	258.12/104.2	7.43	Amide	甘油磷酰胆碱	C00670	HMDB0000086		Lipids and lipid-like molecules	Glycerophospholipids	Glycerophosphocholines	Glycerophosphocholines	4.13027e+06	2.75152e+06	3.51702e+06	1.54551e+06	988151	3.43487e+06	2.71122e+06	2.32166e+06	3.09906e+06	3.46216e+06	2.11293e+06	2.78977e+06	2.61698e+06	3.19425e+06	3.17127e+06	0.109164	pg
gamma-Glutamyl-methionine	279.1/150.1	7.4	Amide	γ-谷氨酰蛋氨酸		HMDB0034367		Organic acids and derivatives	Carboxylic acids and derivatives	Amino acids, peptides, and analogues	Dipeptides	12345.4	9462.04	9750.32	7017.58	2840.08	15009	17611.3	14037.3	11390.7	14818.4	8150.41	11372.4	13993.2	9098.1	17572	0.313842	pg
gamma-Glutamyl-valine	247.13/72.1	7.62	Amide	γ-谷氨酰缬氨酸		HMDB0011172		Organic acids and derivatives	Carboxylic acids and derivatives	Amino acids, peptides, and analogues	Dipeptides	124352	82850.1	110036	131012	58201.4	62853.4	52943	46575.8	38607.4	37139.6	57342.6	50184.1	64165.2	83795.5	69090.2	0.141163	pg
D-glucosamine 1-phosphate	258.04/79.1	9.28	Amide	D-葡萄糖胺 1-磷酸	C06156	HMDB0001109		Organic oxygen compounds	Organooxygen compounds	Carbohydrates and carbohydrate conjugates	Monosaccharide phosphates	92132.2	86958	92132.2	64625.7	93767.9	86958	94905	98148.2	92132.2	105932	99573.3	98148.2	86958	84640.5	92182.7	0.0603221	pg
Argininosuccinic acid	291.13/70.2	9.22	Amide	精氨基琥珀酸	C03406	HMDB0000052	Cytoplasm	Organic acids and derivatives	Carboxylic acids and derivatives	Amino acids, peptides, and analogues	Aspartic acid and derivatives	853630	1.37277e+06	1.22398e+06	1.78821e+06	1.42254e+06	1.13868e+06	369846	218064	392711	592435	269891	219652	1.11474e+06	1.2202e+06	751112	0.239238	pg
Methylmalonic acid	117/72.9	7.63	Amide	甲基丙二酸	C02170	HMDB0000202	Cytoplasm	Organic acids and derivatives	Carboxylic acids and derivatives	Dicarboxylic acids and derivatives	Dicarboxylic acids and derivatives	3.95194e+06	3.43355e+06	5.00694e+06	2.66055e+06	2.07046e+06	3.27347e+06	2.38719e+06	1.90672e+06	3.85737e+06	2.43312e+06	2.36361e+06	1.99985e+06	4.11505e+06	2.95369e+06	2.55257e+06	0.253025	pg

## Sheet: Q111_vs_Q7
Name	Mass	RT	column	Chinese.Name	KEGG	HMDB	CellularLocations	SuperClass	Class	SubClass	DirectParent	Q111-1	Q111-2	Q111-3	Q111-4	Q111-5	Q111-6	Q7-1	Q7-2	Q7-3	Q7-4	Q7-5	Q7-6	QC-1	QC-2	QC-3	QC.RSD	Foldchange	pvalue	MEAN	VIP	diff
10Z-Heptadecenoic acid	267.2/267.2	10.79	C18	10Z-十七碳烯酸		HMDB0060038	Membrane	Lipids and lipid-like molecules	Fatty Acyls	Fatty acids and conjugates	Long-chain fatty acids	1.17638e+06	864523	661745	384142	338156	1.27922e+06	1.81978e+06	995843	1.20352e+06	1.573e+06	885505	1.2613e+06	1.05815e+06	1.18381e+06	1.43733e+06	0.157486	0.607856	0.0411544	1.03693e+06	0.762576	diff
11Z,14Z,17Z-Eicosatrienoic Acid	305.248/305.248	10.89	C18	11Z,14Z,17Z-二十碳三烯酸	C16522	HMDB0244373		Lipids and lipid-like molecules	Fatty Acyls	Fatty acids and conjugates	Long-chain fatty acids	9.84734e+06	6.65896e+06	7.92099e+06	3.31459e+06	2.53342e+06	1.12431e+07	1.76735e+07	8.30168e+06	1.1234e+07	1.32935e+07	7.95938e+06	1.15947e+07	1.12572e+07	1.12101e+07	1.27391e+07	0.0740909	0.592639	0.0417441	9.29792e+06	0.81119	diff
11Z-Eicosenoic Acid	309.217/309.217	11.42	C18	花生烯酸	C16526	HMDB0002231	Extracellular	Lipids and lipid-like molecules	Fatty Acyls	Fatty acids and conjugates	Long-chain fatty acids	3.33472e+06	1.77243e+06	2.15919e+06	1.26454e+06	1.22142e+06	2.7301e+06	5.00598e+06	2.8563e+06	3.15897e+06	3.92705e+06	1.96727e+06	3.86542e+06	2.86019e+06	2.56714e+06	2.42557e+06	0.0846815	0.600664	0.0297989	2.77195e+06	0.734648	diff
13Z,16Z-Docosadienoic Acid	335.295/335.295	11.55	C18	13Z,16Z-二十二碳二烯酸	C16533	HMDB0061714		Lipids and lipid-like molecules	Fatty Acyls	Fatty acids and conjugates	Very long-chain fatty acids	560968	289579	435085	200296	194417	495021	1.20681e+06	584466	594542	974024	400392	867551	532434	517309	474748	0.0588597	0.470066	0.0138993	566929	0.986656	diff
1-Methyladenosine	282/150	3.93	Amide	1-甲基腺苷	C02494	HMDB0003331		Nucleosides, nucleotides, and analogues	Purine nucleosides	na	Purine nucleosides	125633	99852.4	93883.9	81680.5	72121.4	95526.2	338252	239889	367259	427916	333910	365118	189279	264334	205480	0.179773	0.274422	2.41821e-06	220087	1.29306	diff
1-Oleylglycerol	357/247	10.5	C18	甘油单油酸酯		HMDB0011567	Extracellular	Lipids and lipid-like molecules	Glycerolipids	Monoradylglycerols	1-monoacylglycerols	2.09608e+09	1.30115e+09	2.38348e+09	7.87207e+08	6.50098e+08	1.12867e+09	3.79511e+09	2.8825e+09	2.26599e+09	4.03738e+09	1.56801e+09	2.73979e+09	1.4503e+09	1.13174e+09	1.3796e+09	0.126681	0.48278	0.0105483	2.13629e+09	1.08908	diff
2-Aminophenol	110/65	0.71	C18	2-氨基苯酚	C01987							80512	76657	82194.8	84382.3	69715.9	82197	66942.4	66942.4	69484.9	66942.4	71375.9	66942.4	56149	71375.9	39199.3	0.2514	1.16403	0.000698483	73690.8	1.2271	diff
2'-Deoxycytidine 5'-monophosphate(dCMP)	306/78.9	8.77	Amide	2'-脱氧胞苷-5'-单磷酸	C00239	HMDB0001202		Nucleosides, nucleotides, and analogues	Pyrimidine nucleotides	Pyrimidine deoxyribonucleotides	Pyrimidine 2'-deoxyribonucleoside monophosphates	103232	103232	103232	103232	103232	90855.7	159366	136666	103232	168459	103232	136666	109222	103232	109617	0.00254838	0.751607	0.0146331	117886	0.816196	diff
2-Hydroxy-4-(methylthio)butanoic acid	149/47	1.83	C18	羟基蛋氨酸		HMDB0037115	Cytoplasm	Lipids and lipid-like molecules	Fatty Acyls	Fatty acids and conjugates	Thia fatty acids	5202.08	5002.18	6241.33	4742.99	3544.68	5268.7	14307.3	11651.5	8780.01	11062.2	10422.8	6825.77	5727	5608.14	6842.01	0.112339	0.475848	0.000539227	7754.29	0.959266	diff
2-Phenylglycine	152.1/135.2	3.75	Amide	2-苯甘氨酸		HMDB0002210	Cytoplasm	Organic acids and derivatives	Carboxylic acids and derivatives	Amino acids, peptides, and analogues	Alpha amino acids	1.81199e+06	2.38449e+06	2.65824e+06	2.87699e+06	2.6437e+06	1.79831e+06	1.77594e+07	7.15248e+06	1.14277e+07	1.68513e+07	1.01076e+07	1.56476e+07	8.04042e+06	7.42445e+06	6.5099e+06	0.105134	0.179537	9.91084e-05	7.75998e+06	1.31913	diff
2-Pyrocatechuic acid	153/109	2.08	C18	2,3-二羟基苯甲酸	C00196	HMDB0000397		Benzenoids	Benzene and substituted derivatives	Benzoic acids and derivatives	Salicylic acids	13723.4	11043.4	12384.3	12405.5	12593.3	11939.4	11723.7	12513	11719.5	9961.21	10434.5	10316.6	10096.3	10676.4	10158.4	0.0308909	1.11131	0.0469914	11729.8	1.1503	diff
3-Aminosalicylic acid	152.1/108.1	0.47	C18	3-氨基水杨酸		HMDB0001972		Benzenoids	Benzene and substituted derivatives	Benzoic acids and derivatives	Aminosalicylic acids	2.43141e+06	1.5129e+06	2.11093e+06	1.09149e+06	925340	1.7006e+06	179279	101824	130415	169454	97070.7	126627	589295	679384	743305	0.11537	12.1449	8.82174e-05	881445	1.36357	diff
4Z,7Z,10Z,13Z,16Z-Docosapentaenoic Acid	329.1/329.1	10.88	C18	4Z,7Z,10Z,13Z,16Z-二十二碳五烯酸		HMDB0001976	Extracellular	Lipids and lipid-like molecules	Fatty Acyls	Fatty acids and conjugates	Very long-chain fatty acids	1.28349e+08	7.70438e+07	1.1069e+08	4.19568e+07	2.96685e+07	1.54261e+08	2.21217e+08	1.15423e+08	1.28872e+08	1.89342e+08	1.10719e+08	1.49269e+08	1.28542e+08	1.21992e+08	1.72977e+08	0.196497	0.592419	0.0442936	1.21401e+08	0.813882	diff
5-Hydroxy-tryptophan	221.2/162.1	4.64	Amide	5-羟基-色氨酸	C00643	HMDB0000472	Cytoplasm	Organoheterocyclic compounds	Indoles and derivatives	Tryptamines and derivatives	Serotonins	325382	323659	379496	283434	232285	241086	352923	316272	382723	417406	360765	379119	363954	310170	291437	0.116959	0.808137	0.0249258	332879	0.885616	diff
5'-Methylthioadenosine	298/136.2	2.48	C18	5'-甲硫腺苷	C00170	HMDB0001173	Cytoplasm	Nucleosides, nucleotides, and analogues	5'-deoxyribonucleosides	5'-deoxy-5'-thionucleosides	5'-deoxy-5'-thionucleosides	3.92595e+06	6.74775e+06	4.69112e+06	9.75022e+06	8.19808e+06	4.37291e+06	1.69013e+06	2.4569e+06	2.45207e+06	1.35448e+06	2.82202e+06	2.28325e+06	5.83618e+06	5.1926e+06	5.00103e+06	0.0818762	2.88586	0.00193396	4.22874e+06	1.15212	diff
5Z,8Z,11Z,14Z,17Z-Eicosapentaenoic Acid	301.217/301.217	10.3	C18	5Z,8Z,11Z,14Z,17Z-二十碳五烯酸	C06428	HMDB0001999	Extracellular	Lipids and lipid-like molecules	Fatty Acyls	Fatty acids and conjugates	Long-chain fatty acids	3.63169e+07	2.05079e+07	2.96341e+07	7.85726e+06	3.96891e+06	3.37826e+07	6.05666e+07	2.77672e+07	3.46793e+07	4.40695e+07	2.72287e+07	3.86654e+07	2.67424e+07	2.97921e+07	3.51171e+07	0.138739	0.566871	0.0496909	3.04204e+07	0.830718	diff
7Z,10Z,13Z,16Z-Docosatetraenoic acid	331.264/331.264	11.06	C18	7Z,10Z,13Z,16Z-二十二碳四烯酸	C16527	HMDB0002226	Cytoplasm	Lipids and lipid-like molecules	Fatty Acyls	Fatty acids and conjugates	Very long-chain fatty acids	7.26203e+06	3.73767e+06	5.54618e+06	2.1821e+06	1.41012e+06	6.98815e+06	2.01063e+07	8.35521e+06	1.03974e+07	1.60137e+07	7.40887e+06	1.13239e+07	8.36075e+06	8.48315e+06	1.03536e+07	0.123202	0.368536	0.00598381	8.39431e+06	1.14712	diff
Adenosine	268/136	2.11	Amide	腺苷	C00212	HMDB0000050		Nucleosides, nucleotides, and analogues	Purine nucleosides	na	Purine nucleosides	27291.8	30844.5	27326.1	33999.7	34213.2	94229	589715	124289	91130.3	778854	189479	175158	184302	153207	170275	0.0919999	0.12722	0.0367304	183044	0.926398	diff
Adenosine 2',3'-cyclic phosphate	330/136	4.14	Amide	腺苷2',3'-循环磷酸	C02353	HMDB0011616		Nucleosides, nucleotides, and analogues	Purine nucleotides	Cyclic purine nucleotides	2',3'-cyclic purine nucleotides	958.952	1904.91	1603.85	4136.79	2262.3	1155.15	2739.05	4852.12	3928.75	4257.2	5423.81	3473.09	2809.29	3451.06	3005.48	0.106476	0.487231	0.00623781	3058	0.789605	diff
Adenosine-3',5'-cyclic monophosphate(cAMP)	328/134	4.16	Amide	腺苷-3',5'-环磷酸	C00575	HMDB0000058	Cytoplasm	Nucleosides, nucleotides, and analogues	Purine nucleotides	Cyclic purine nucleotides	3',5'-cyclic purine nucleotides	37189.6	83462.8	77791.9	216713	98292.2	76454.8	112229	267701	115065	162304	206394	227903	152102	150576	126734	0.0993897	0.540406	0.0420981	140125	0.632449	diff
Adenosine-5'-diphosphate(ADP)	426/159	9.3	Amide	腺苷-5’-二磷酸	C00008	HMDB0001341		Nucleosides, nucleotides, and analogues	Purine nucleotides	Purine ribonucleotides	Purine ribonucleoside diphosphates	3.33693e+06	3.04663e+06	2.9827e+06	3.54035e+06	3.63033e+06	2.47604e+06	4.46362e+06	6.35732e+06	5.23629e+06	3.56296e+06	5.7483e+06	4.46245e+06	4.154e+06	4.16365e+06	3.11876e+06	0.157523	0.637358	0.00239831	4.07033e+06	0.712946	diff
Adenosine diphosphate ribose(ADP-ribose)	560/348	8.45	Amide	腺苷5'-二磷酸核糖	C00301	HMDB0001178		Nucleosides, nucleotides, and analogues	Purine nucleotides	Purine nucleotide sugars	Purine nucleotide sugars	1.67806e+06	1.52035e+06	1.67806e+06	1.48372e+06	1.08385e+06	1.52035e+06	1.78196e+06	1.78196e+06	1.67806e+06	1.60011e+06	1.90428e+06	1.78196e+06	1.84149e+06	1.28841e+06	1.52035e+06	0.249907	0.851453	0.0246189	1.62439e+06	0.925354	diff
Adenosine monophosphate （AMP）	346.1/97	8.52	Amide	一磷酸腺苷	C00020	HMDB0000045	Cytoplasm	Nucleosides, nucleotides, and analogues	Purine nucleotides	Purine ribonucleotides	Purine ribonucleoside monophosphates	3.5732e+06	5.35675e+06	4.63223e+06	1.30327e+07	8.11125e+06	5.25503e+06	3.08415e+07	4.81037e+07	4.42541e+07	3.89589e+07	8.69942e+07	6.16421e+07	1.53652e+07	2.34742e+07	2.18278e+07	0.211955	0.128577	0.000287384	2.92296e+07	1.09444	diff
Allantoin	157/42	2.58	Amide	尿囊素	C01551	HMDB0000462	Cytoplasm	Organoheterocyclic compounds	Azoles	Imidazoles	Imidazoles	95117.2	79350.1	105619	90734.4	84559.5	98109.6	76849.3	49156.6	80817.6	76849.3	68949.9	76849.3	68847.9	91113.3	66936	0.177713	1.28877	0.00710225	81913.5	1.24481	diff
Alpha-aminobutyric acid	104.0/58.1	5.75	Amide	氨基丁酸	C05145	HMDB0003911	Cytoplasm	Organic acids and derivatives	Carboxylic acids and derivatives	Amino acids, peptides, and analogues	Beta amino acids and derivatives	25668.9	25088.5	29190.4	17035.2	11694.7	23927	34914.1	34914.1	33440.4	34914.1	25088.5	53753.1	25088.5	37058.9	31043.8	0.124909	0.611014	0.0130075	29135.7	0.49419	diff
Alpha-Linolenic Acid	277.217/277.217	10.35	C18	α-亚麻酸	C06427	HMDB0001388	Cytoplasm	Lipids and lipid-like molecules	Fatty Acyls	Lineolic acids and derivatives	Lineolic acids and derivatives	3.38523e+06	1.72929e+06	2.4621e+06	693757	464782	3.47809e+06	6.89511e+06	3.58521e+06	4.53167e+06	5.82269e+06	3.29261e+06	4.58399e+06	3.49019e+06	3.6195e+06	4.11532e+06	0.088192	0.425382	0.00505306	3.41038e+06	1.05669	diff
Aminoadipic acid	162/98	7.48	Amide	氨基己二酸	C00956	HMDB0000510	Cytoplasm	Organic acids and derivatives	Carboxylic acids and derivatives	Amino acids, peptides, and analogues	L-alpha-amino acids	437171	405412	469065	642564	400303	353910	293860	297403	280317	323039	447846	359448	416563	417639	483063	0.0867414	1.35292	0.0358738	392528	1.11836	diff
Anserine	241.1/109.1	7.83	Amide	鹅肌肽	C01262	HMDB0000194	Cytoplasm	Organic acids and derivatives	Peptidomimetics	Hybrid peptides	Hybrid peptides	18039.1	17483.5	18142.6	22838	16393.8	14261.9	37846.5	40702.7	48697.6	34207.7	68265.7	44151.7	33432.5	37929	35652.6	0.0630292	0.391274	0.000280391	31752.6	0.948143	diff
Arachidonic acid	303.232/303.232	10.63	C18	花生四烯酸	C00219	HMDB0001043	Cytoplasm	Lipids and lipid-like molecules	Fatty Acyls	Fatty acids and conjugates	Long-chain fatty acids	2.46329e+07	1.71603e+07	1.85423e+07	9.48594e+06	5.8531e+06	2.80779e+07	4.7624e+07	2.5372e+07	2.79258e+07	3.33502e+07	2.30496e+07	3.12916e+07	3.04236e+07	3.1229e+07	3.63789e+07	0.098877	0.55008	0.0178197	2.43638e+07	0.861103	diff
Arginine	175.1/70	8.67	Amide	精氨酸	C00062	HMDB0000517	Cytoplasm	Organic acids and derivatives	Carboxylic acids and derivatives	Amino acids, peptides, and analogues	L-alpha-amino acids	7.35355e+06	7.01752e+06	7.3349e+06	1.09857e+07	7.19559e+06	1.17119e+07	2.80587e+07	1.34892e+07	2.42132e+07	2.88539e+07	1.88923e+07	2.89415e+07	1.37401e+07	1.3037e+07	1.38089e+07	0.0315764	0.362229	0.000245684	1.61707e+07	1.12694	diff
Argininosuccinic acid	291.13/70.2	9.22	Amide	精氨基琥珀酸	C03406	HMDB0000052	Cytoplasm	Organic acids and derivatives	Carboxylic acids and derivatives	Amino acids, peptides, and analogues	Aspartic acid and derivatives	853630	1.37277e+06	1.22398e+06	1.78821e+06	1.42254e+06	1.13868e+06	369846	218064	392711	592435	269891	219652	1.11474e+06	1.2202e+06	751112	0.239238	3.78155	4.67673e-05	821867	1.25196	diff
Asparagine	133.1/74.2	7.22	Amide	天冬酰胺	C00152	HMDB0000168	Cytoplasm	Organic acids and derivatives	Carboxylic acids and derivatives	Amino acids, peptides, and analogues	Asparagine and derivatives	201926	178640	159607	377555	317458	154742	116485	71439.9	99137.2	73221.3	147308	164668	180749	201710	170477	0.0863676	2.06755	0.0156562	171849	1.07027	diff
Aspartic acid	132/88	8.18	Amide	天冬氨酸	C00049	HMDB0000191	Cytoplasm	Organic acids and derivatives	Carboxylic acids and derivatives	Amino acids, peptides, and analogues	Aspartic acid and derivatives	4.74345e+07	3.1497e+07	5.24416e+07	7.04057e+07	3.01453e+07	2.81701e+07	2.00938e+07	1.58098e+07	2.40218e+07	1.76764e+07	2.56241e+07	2.46792e+07	2.91381e+07	2.79345e+07	3.12644e+07	0.0572628	2.03349	0.0101704	3.23333e+07	1.13313	diff
Beta-Glycerophosphoric acid	170.9/79.1	8.47	Amide	β-甘油磷酸	C02979	HMDB0002520		Lipids and lipid-like molecules	Glycerophospholipids	Glycerophosphates	Glycerophosphates	2.36489e+07	1.50229e+07	1.89489e+07	1.24203e+07	1.3178e+07	9.52124e+06	2.70904e+07	1.86017e+07	3.00504e+07	2.95271e+07	2.78549e+07	2.74933e+07	1.64204e+07	2.00827e+07	2.72256e+07	0.258685	0.577396	0.0017833	2.11132e+07	0.673362	diff
Betaine	118.1/58.1	4.13	Amide	甜菜碱	C00719	HMDB0000043	Cytoplasm	Organic acids and derivatives	Carboxylic acids and derivatives	Amino acids, peptides, and analogues	Alpha amino acids	83183.1	125306	138604	126763	113385	72772.7	56104.5	48403.8	64049.7	52000.8	61584.9	63840.8	77482.2	92386.2	72936	0.125711	1.90764	0.000797438	83833.2	1.23282	diff
Butyrylcarnitine	232.2/85.1	1.81	C18	丁酰基肉碱	C02862	HMDB0002013	Extracellular, Membrane	Lipids and lipid-like molecules	Fatty Acyls	Fatty acid esters	Acyl carnitines	119.19	484.124	309.485	879.877	855.079	303.196	155.404	239.021	29.8792	138.832	4.94924	222.88	51.8927	59.054	43.1498	0.155069	3.73082	0.0226863	311.826	1.03152	diff
Chenodeoxycholic acid （CDCA）	391.4/391.401	9	C18	鹅去氧胆酸	C02528	HMDB0000518	Extracellular	Lipids and lipid-like molecules	Steroids and steroid derivatives	Bile acids, alcohols and derivatives	Dihydroxy bile acids, alcohols and derivatives	14644.4	17376.2	14950	22071.5	22931.1	15385.1	9323.5	10476.2	13642	13194.5	11790.4	16666.9	11134.5	15866.9	19096.9	0.260622	1.42966	0.0155669	15204.3	1.09577	diff
Cholesterol sulfate	465.3/96.9	11.43	C18	硫酸化胆固醇	C18043	HMDB0000653		Lipids and lipid-like molecules	Steroids and steroid derivatives	Cholestane steroids	Cholesterols and derivatives	129668	155874	100759	148317	146725	203673	388278	271006	282537	283285	183008	253318	356169	277100	254183	0.180879	0.532682	0.00164937	212204	0.706672	diff
cis-4-Hydroxy-D-proline	132/86	6.81	Amide	顺式-4-羟基-D-脯氨酸	C03440	HMDB0060460		Organic acids and derivatives	Carboxylic acids and derivatives	Amino acids, peptides, and analogues	Proline and derivatives	645532	700091	625287	811125	648511	445275	427518	375589	565834	310932	588889	447564	465491	457261	576717	0.133485	1.42686	0.0146002	549346	1.14675	diff
Citric acid	191/111.1	9.41	Amide	柠檬酸	C00158	HMDB0000094	Cytoplasm	Organic acids and derivatives	Carboxylic acids and derivatives	Tricarboxylic acids and derivatives	Tricarboxylic acids and derivatives	174021	208012	156511	187884	152510	155300	144749	103983	128496	134552	123490	93482.3	176619	233424	93582.2	0.418942	1.41919	0.00169116	146916	1.25218	diff
Conjugated linoleic acids (CLA)	279.2/279.2	10.75	C18	共轭亚油酸	C04056	HMDB0005048	Extracellular	Lipids and lipid-like molecules	Fatty Acyls	Lineolic acids and derivatives	Lineolic acids and derivatives	4.47619e+06	3.17041e+06	3.40383e+06	1.92709e+06	1.44314e+06	4.78507e+06	7.22547e+06	3.86066e+06	4.95165e+06	5.8758e+06	4.87541e+06	6.02234e+06	5.78926e+06	5.38193e+06	6.39007e+06	0.0866383	0.585339	0.010525	4.33475e+06	0.815857	diff
Creatinine	114.1/44	2.12	Amide	肌酐	C00791	HMDB0000562	Cytoplasm	Organic acids and derivatives	Carboxylic acids and derivatives	Amino acids, peptides, and analogues	Alpha amino acids and derivatives	122203	112347	115374	134470	75703.5	103588	235509	192888	247440	182757	178595	221719	142665	162176	154519	0.0642026	0.527192	4.21383e-05	160216	0.904261	diff
Cystine	241.1/151.9	8.53	Amide	胱氨酸	C00491	HMDB0000192	Cytoplasm	Organic acids and derivatives	Carboxylic acids and derivatives	Amino acids, peptides, and analogues	L-cysteine-S-conjugates	391581	313704	347872	274104	563561	229214	1.42639e+06	956500	1.44241e+06	1.75595e+06	821258	1.00508e+06	598392	466169	750907	0.235459	0.286198	0.000203215	793969	1.11286	diff
D-2-Hydroxyglutaric acid	147/129	7.99	Amide	2-羟基戊二酸	C01087	HMDB0000606	Cytoplasm	Organic acids and derivatives	Hydroxy acids and derivatives	Short-chain hydroxy acids and derivatives	Short-chain hydroxy acids and derivatives	3.78785e+06	3.54236e+06	3.44919e+06	3.76528e+06	2.0718e+06	3.3152e+06	1.23986e+06	1.72605e+06	2.75507e+06	1.75841e+06	1.49006e+06	1.36572e+06	3.13988e+06	3.03746e+06	2.23801e+06	0.176032	1.92853	0.000884475	2.52224e+06	1.309	diff
Decanoylcarnitine	316.3/85.1	6.76	C18	癸酰基肉碱		HMDB0000651	Extracellular	Lipids and lipid-like molecules	Fatty Acyls	Fatty acid esters	Acyl carnitines	1277.23	2424.49	2088.65	4287.6	3779.52	1618.84	1195.1	816.859	1373.81	952.488	1561.22	1050.85	1406.93	1731.33	1692.21	0.109979	2.2267	0.0181871	1868.89	1.06619	diff
Deoxyguanosine	266/150	3.1	Amide	2'-脱氧鸟苷	C00330	HMDB0000085		Nucleosides, nucleotides, and analogues	Purine nucleosides	Purine 2'-deoxyribonucleosides	Purine 2'-deoxyribonucleosides	34971.3	33126.9	42068	34539.5	21284.2	25251.1	309064	100553	224894	280206	186095	274230	111750	117214	116314	0.0254559	0.13908	9.26993e-05	130524	1.32024	diff
D-glucosamine 1-phosphate	258.04/79.1	9.28	Amide	D-葡萄糖胺 1-磷酸	C06156	HMDB0001109		Organic oxygen compounds	Organooxygen compounds	Carbohydrates and carbohydrate conjugates	Monosaccharide phosphates	92132.2	86958	92132.2	64625.7	93767.9	86958	94905	98148.2	92132.2	105932	99573.3	98148.2	86958	84640.5	92182.7	0.0603221	0.877276	0.0321476	92117.7	0.894939	diff
Dihomo-gamma-linolenic acid	305.1/305.1	10.87	C18	二高γ-亚麻酸	C03242	HMDB0002925	Cytoplasm	Lipids and lipid-like molecules	Fatty Acyls	Fatty acids and conjugates	Long-chain fatty acids	9.42558e+06	6.33057e+06	6.91789e+06	3.12829e+06	2.21582e+06	1.04447e+07	1.57652e+07	7.79242e+06	1.045e+07	1.28196e+07	7.78554e+06	1.13615e+07	1.03241e+07	1.05563e+07	1.21074e+07	0.0881713	0.582998	0.0315494	8.7031e+06	0.821901	diff
D-Ribose 5-phosphate	229/79	9.1	Amide	5-磷酸核糖	C00117	HMDB0001548		Organic oxygen compounds	Organooxygen compounds	Carbohydrates and carbohydrate conjugates	Pentose phosphates	3.54069e+07	2.54007e+07	3.32118e+07	3.71088e+07	2.90361e+07	2.60364e+07	5.23781e+07	5.06522e+07	4.53964e+07	5.60306e+07	7.61448e+07	5.63831e+07	2.88626e+07	2.54887e+07	2.69226e+07	0.0625029	0.552549	0.000361248	4.35988e+07	0.76147	diff
Elaidic Acid	281.248/281.238	11.09	C18	反油酸	C01712	HMDB0000573	Cytoplasm	Lipids and lipid-like molecules	Fatty Acyls	Fatty acids and conjugates	Long-chain fatty acids	3.4903e+07	2.21426e+07	2.2733e+07	1.61268e+07	1.37645e+07	3.56689e+07	5.88477e+07	3.17703e+07	3.55369e+07	4.69349e+07	2.71861e+07	4.41466e+07	4.3275e+07	4.09692e+07	3.55324e+07	0.0995707	0.594621	0.0210994	3.24801e+07	0.792169	diff
Erythronic acid	135.03/75.01	6.18	Amide	三羟丁酸		HMDB0000613	Cytoplasm	Organic oxygen compounds	Organooxygen compounds	Carbohydrates and carbohydrate conjugates	Sugar acids and derivatives	37558.4	47180.9	34698.5	43207.2	45048.1	25227.9	17061.6	19755.3	27093.2	17426	27848.9	26683.3	31618.7	26902.2	31910.2	0.0932533	1.71431	0.00205909	30732.4	1.15944	diff
Fructose 6-phosphate	259.1/97.01	9.03	Amide	果糖-6-磷酸	C00085	HMDB0000124		Organic oxygen compounds	Organooxygen compounds	Carbohydrates and carbohydrate conjugates	Hexose phosphates	385829	331235	387673	483326	336299	748205	1.38365e+06	456015	728232	921135	591424	766356	661258	568178	680184	0.0941886	0.551407	0.0333544	626615	0.631602	diff
Galactitol	181.0/89.1	5.18	Amide	半乳糖醇	C01697	HMDB0000107		Organic oxygen compounds	Organooxygen compounds	Carbohydrates and carbohydrate conjugates	Sugar alcohols	797874	1.05715e+06	1.34575e+06	793671	657665	944093	315481	376769	260995	285086	352740	331139	730587	675918	651200	0.0592271	2.91134	0.000125565	626535	1.35756	diff
Galactose 1-phosphate	259.1/79.1	9.25	Amide	半乳糖 1-磷酸	C00446	HMDB0000645		Organic oxygen compounds	Organooxygen compounds	Carbohydrates and carbohydrate conjugates	Monosaccharide phosphates	386545	248702	291306	108658	122496	343796	879701	356447	257241	727967	392194	437418	325953	281929	254335	0.125683	0.49214	0.0392723	379373	0.811238	diff
Gamma-Aminobutyric acid	104/87.1	7.13	Amide	γ-氨基丁酸	C00334	HMDB0000112	Extracellular	Organic acids and derivatives	Carboxylic acids and derivatives	Amino acids, peptides, and analogues	Gamma amino acids and derivatives	920955	1.17498e+06	978116	899113	1.01341e+06	796723	692682	659874	683008	566403	765924	750407	866358	654286	730458	0.143168	1.40429	0.000905999	825133	1.18402	diff
gamma-Glutamyl-valine	247.13/72.1	7.62	Amide	γ-谷氨酰缬氨酸		HMDB0011172		Organic acids and derivatives	Carboxylic acids and derivatives	Amino acids, peptides, and analogues	Dipeptides	124352	82850.1	110036	131012	58201.4	62853.4	52943	46575.8	38607.4	37139.6	57342.6	50184.1	64165.2	83795.5	69090.2	0.141163	2.01316	0.0047425	71008.2	1.21476	diff
Gamma-Linolenic acid	277.217/277.247	10.38	C18	r-亚麻酸	C06426	HMDB0003073	Cytoplasm	Lipids and lipid-like molecules	Fatty Acyls	Lineolic acids and derivatives	Lineolic acids and derivatives	3.18388e+06	1.87954e+06	2.2968e+06	708915	449570	3.40375e+06	7.57557e+06	3.85424e+06	4.80006e+06	6.02982e+06	3.50172e+06	5.09923e+06	3.33028e+06	3.23264e+06	4.50166e+06	0.191468	0.386333	0.0025369	3.56526e+06	1.12727	diff
Gluconic acid	195/129	7.61	Amide	葡萄糖酸	C00257	HMDB0000625		Organic oxygen compounds	Organooxygen compounds	Carbohydrates and carbohydrate conjugates	Sugar acids and derivatives	1.2779e+06	1.47888e+06	1.15218e+06	1.4912e+06	1.01848e+06	1.42027e+06	810075	380959	665907	528673	669836	739886	975937	769985	1.1151e+06	0.182067	2.06541	5.39852e-05	969521	1.30129	diff
Glutamic acid	148.1/84.1	8.08	Amide	谷氨酸	C00025	HMDB0000148	Endoplasmic reticulum	Organic acids and derivatives	Carboxylic acids and derivatives	Amino acids, peptides, and analogues	Glutamic acid and derivatives	1.23523e+08	1.01662e+08	1.07423e+08	1.47906e+08	8.07369e+07	9.9772e+07	6.70641e+07	4.90064e+07	5.54781e+07	5.26206e+07	6.29281e+07	7.07834e+07	9.15981e+07	1.22113e+08	8.04902e+07	0.21977	1.84705	0.00051395	8.49086e+07	1.26513	diff
Glutamine	147/130	7.12	Amide	谷氨酰胺	C00064	HMDB0000641	Extracellular	Organic acids and derivatives	Carboxylic acids and derivatives	Amino acids, peptides, and analogues	L-alpha-amino acids	343270	343193	200583	583747	518723	277424	186507	128221	235021	121254	213541	143390	388131	237853	351927	0.240602	2.20534	0.00799207	274573	1.09909	diff
Glycerol 3-phosphate	171.1/78.9	8.59	Amide	3-磷酸甘油	C00093	HMDB0000126		Lipids and lipid-like molecules	Glycerophospholipids	Glycerophosphates	Glycerophosphates	3.24122e+07	3.66394e+07	2.86311e+07	2.14194e+07	2.48992e+07	2.68709e+07	9.28436e+07	4.59939e+07	7.76256e+07	8.17132e+07	7.56735e+07	8.84125e+07	2.77172e+07	4.08395e+07	4.55505e+07	0.242965	0.369643	4.53795e-05	5.27612e+07	1.17595	diff
Glycine	76/30.1	6.92	Amide	甘氨酸	C00037	HMDB0000123	Extracellular	Organic acids and derivatives	Carboxylic acids and derivatives	Amino acids, peptides, and analogues	Alpha amino acids	1.79643e+07	1.9726e+07	1.69645e+07	1.81551e+07	1.5592e+07	2.26452e+07	9.73924e+06	5.0344e+06	7.07106e+06	4.94492e+06	6.30381e+06	1.00124e+07	9.82772e+06	1.31562e+07	1.2975e+07	0.156145	2.57615	7.87422e-06	1.28461e+07	1.32613	diff
Guanine	152/135	3.05	Amide	鸟嘌呤	C00242	HMDB0000132		Organoheterocyclic compounds	Imidazopyrimidines	Purines and purine derivatives	Purines and purine derivatives	64941.2	84337.5	105500	109118	74064.9	58909.7	3.09421e+06	1.11998e+06	2.11268e+06	3.40842e+06	1.82618e+06	1.98088e+06	1.02381e+06	1.16545e+06	1.02844e+06	0.0750311	0.0366902	9.22881e-05	1.16994e+06	1.35261	diff
Guanosine	282/150	4.02	Amide	鸟苷	C00387	HMDB0000133		Nucleosides, nucleotides, and analogues	Purine nucleosides	na	Purine nucleosides	588265	862299	639100	1.43809e+06	948707	409748	1.3418e+07	4.93042e+06	1.08273e+07	1.36357e+07	6.00116e+06	1.03632e+07	3.34709e+06	3.30465e+06	3.16707e+06	0.0287536	0.0825712	0.000129986	5.3385e+06	1.31954	diff
Guanosine diphosphate(GDP)	442/79	9.72	Amide	二磷酸鸟苷	C00035	HMDB0001201	Cytoplasm	Nucleosides, nucleotides, and analogues	Purine nucleotides	Purine ribonucleotides	Purine ribonucleoside diphosphates	1.13451e+06	1.72664e+06	1.20359e+06	2.01912e+06	1.46218e+06	1.32135e+06	3.33078e+06	5.39028e+06	3.48454e+06	3.20096e+06	6.49089e+06	6.0622e+06	1.8451e+06	1.38083e+06	1.88272e+06	0.164157	0.31715	0.000467439	3.06892e+06	0.990029	diff
Guanosine monophosphate （GMP）	362.1/79.1	9.29	Amide	一磷酸鸟苷	C00144	HMDB0001397	Extracellular	Nucleosides, nucleotides, and analogues	Purine nucleotides	Purine ribonucleotides	Purine ribonucleoside monophosphates	2.34805e+06	4.22191e+06	2.98162e+06	3.02864e+06	3.43104e+06	5.62153e+06	1.82574e+07	2.79926e+07	1.66309e+07	1.09558e+07	2.23709e+07	2.10722e+07	9.00247e+06	8.13107e+06	7.26868e+06	0.106576	0.184455	5.70808e-05	1.15761e+07	1.13507	diff
Homocysteine	136/90.1	8.34	Amide	高半胱氨酸	C00155	HMDB0000742		Organic acids and derivatives	Carboxylic acids and derivatives	Amino acids, peptides, and analogues	L-alpha-amino acids	173661	205966	228736	279738	127241	202884	111261	72549.9	134331	95061.5	133782	123392	181244	158850	164590	0.0691433	1.81723	0.00277185	157384	1.20906	diff
Homoserine	120.1/56.1	6.8	Amide	高丝氨酸	C00263	HMDB0000719	Extracellular	Organic acids and derivatives	Carboxylic acids and derivatives	Amino acids, peptides, and analogues	L-alpha-amino acids	1.16248e+07	1.07818e+07	8.40407e+06	8.6877e+06	8.67987e+06	8.96837e+06	5.9315e+06	3.56009e+06	4.57994e+06	4.34653e+06	3.89444e+06	5.62823e+06	7.06263e+06	7.64529e+06	8.21963e+06	0.0756955	2.04528	2.67398e-05	7.09061e+06	1.31416	diff
Hypotaurine	110/91.8	6.51	Amide	亚牛磺酸	C00519	HMDB0000965		Organic acids and derivatives	Sulfinic acids and derivatives	Sulfinic acids	Sulfinic acids	5.35077e+07	6.68332e+07	5.3279e+07	7.02194e+07	4.87658e+07	5.33171e+07	3.60675e+07	3.40002e+07	3.89298e+07	3.79936e+07	4.26213e+07	4.17856e+07	3.89815e+07	5.42367e+07	4.41327e+07	0.169503	1.49492	0.000508237	4.811e+07	1.24356	diff
Inosine	267/135.1	3.14	Amide	肌苷	C00294	HMDB0000195		Nucleosides, nucleotides, and analogues	Purine nucleosides	na	Purine nucleosides	2.00298e+06	2.14782e+06	2.1667e+06	3.56157e+06	2.50551e+06	2.62004e+06	5.81186e+06	2.58527e+06	3.83569e+06	5.8441e+06	2.96904e+06	4.1351e+06	2.82643e+06	2.92446e+06	2.81706e+06	0.0208289	0.595869	0.0195235	3.34881e+06	0.510709	diff
Isodeoxycholic acid (IsoDCA)	391.3/391.3	9.07	C18	异脱氧胆酸	C17661	HMDB0002536	Extracellular	Lipids and lipid-like molecules	Steroids and steroid derivatives	Bile acids, alcohols and derivatives	Dihydroxy bile acids, alcohols and derivatives	9675.94	11865.7	11230.5	15932	16040.8	13310.6	7357.76	9453.78	8822.16	9203.98	10383.6	11728.4	9516.38	14256.2	15112.2	0.232547	1.3706	0.0159688	11250.4	1.09802	diff
Lactate	89.0/43.1	3.48	Amide	乳酸	C00186	HMDB0000190	Cytoplasm	Organic acids and derivatives	Hydroxy acids and derivatives	Alpha hydroxy acids and derivatives	Alpha hydroxy acids and derivatives	2.63667e+08	2.59831e+08	2.29256e+08	2.3384e+08	1.55133e+08	1.96531e+08	1.91099e+08	1.51102e+08	1.83746e+08	2.03498e+08	1.75297e+08	1.50256e+08	3.3178e+08	2.46582e+08	2.16005e+08	0.226582	1.26849	0.0320943	1.99438e+08	1.28015	diff
Linoelaidic acid	279.232/279.232	10.78	C18	反亚油酸		HMDB0006270	Cytoplasm	Lipids and lipid-like molecules	Fatty Acyls	Lineolic acids and derivatives	Lineolic acids and derivatives	4.93931e+06	3.22435e+06	3.74077e+06	1.86243e+06	1.54153e+06	4.93364e+06	9.73546e+06	4.91115e+06	5.89011e+06	7.29973e+06	5.73497e+06	6.37393e+06	5.19101e+06	5.21918e+06	7.52296e+06	0.22388	0.506743	0.00495061	5.01561e+06	0.976889	diff
Linoleic acid	279.232/279.242	10.68	C18	亚油酸	C01595	HMDB0000673	Cytoplasm	Lipids and lipid-like molecules	Fatty Acyls	Lineolic acids and derivatives	Lineolic acids and derivatives	4.60551e+06	3.53167e+06	3.45425e+06	1.81905e+06	1.5817e+06	5.29518e+06	8.16342e+06	4.05104e+06	6.27745e+06	6.74517e+06	5.1231e+06	6.63119e+06	5.57691e+06	5.36756e+06	6.50506e+06	0.104086	0.548435	0.00763289	4.77323e+06	0.871879	diff
Malonyl-L-carnitine	248.1/85.1	8.03	Amide	丙二酰肉碱		HMDB0002095	Extracellular, Membrane	Lipids and lipid-like molecules	Fatty Acyls	Fatty acid esters	Acyl carnitines	2555.34	3825.06	3939.76	5934.16	3082.21	3703.22	3924.82	5523.82	5040.82	7863.88	5321.44	5261.43	3264.23	4264.27	4907.68	0.199775	0.699526	0.0419052	4664.66	0.601784	diff
m-Aminobenzoic acid	138.1/65	1.25	C18	间氨基苯甲酸		HMDB0001891		Benzenoids	Benzene and substituted derivatives	Benzoic acids and derivatives	Aminobenzoic acids	247608	211175	242140	258496	252189	246230	314692	247982	297411	285960	288305	275102	229141	211860	225356	0.0408974	0.85281	0.00421252	263941	0.949221	diff
Mannitol	181/89	4.98	Amide	D-甘露糖醇	C00392	HMDB0000765		Organic oxygen compounds	Organooxygen compounds	Carbohydrates and carbohydrate conjugates	Sugar alcohols	730315	961949	1.28397e+06	713648	693787	760459	540801	237384	195158	259128	317486	294596	591545	555052	536483	0.0499316	2.78882	0.000423812	582390	1.33248	diff
myo-Inositol	179/161	7.53	Amide	肌醇	C00137	HMDB0000211		Organic oxygen compounds	Organooxygen compounds	Alcohols and polyols	Cyclohexanols	9.35529e+06	8.0571e+06	8.93335e+06	7.82212e+06	8.30587e+06	8.90557e+06	1.53378e+07	9.01021e+06	1.55759e+07	1.42161e+07	1.06516e+07	1.2277e+07	1.07879e+07	8.3926e+06	1.16471e+07	0.164133	0.66667	0.00322371	1.0704e+07	0.643055	diff
Myristelaidic acid	225.2/225.2	9.66	C18	9E-十四碳烯酸		HMDB0062248		Lipids and lipid-like molecules	Fatty Acyls	Fatty acids and conjugates	Long-chain fatty acids	101659	85224.4	110331	60271.7	53272.9	85224.4	150975	111861	128274	185060	98402	116724	74749.3	71270.2	85224.4	0.0336957	0.626799	0.0108581	107273	0.642206	diff
Myristic acid	227.201/227.201	10.36	C18	肉豆蔻酸	C06424	HMDB0000806	Cytoplasm	Lipids and lipid-like molecules	Fatty Acyls	Fatty acids and conjugates	Long-chain fatty acids	4.24768e+06	2.66678e+06	3.44693e+06	3.23482e+06	2.92648e+06	4.8713e+06	8.82926e+06	4.85934e+06	7.37636e+06	7.04834e+06	5.98517e+06	5.51098e+06	7.37726e+06	6.57772e+06	8.33711e+06	0.11855	0.540123	0.00120909	5.08362e+06	0.855105	diff
N2,N2-Dimethylguanosine	312.13/180.1	2.24	Amide	N2,N2-二甲基鸟苷		HMDB0004824		Nucleosides, nucleotides, and analogues	Purine nucleosides	na	Purine nucleosides	77894.7	41963.5	59586.1	19998.2	18778.4	77171.8	156212	72059.8	128548	157322	100481	146870	85607.2	82503.4	90518.1	0.0468763	0.387913	0.0013769	88073.8	1.12621	diff
N6-methyladenosine	282.12/150	1.66	Amide	N6 -甲基腺苷		HMDB0004044		Nucleosides, nucleotides, and analogues	Purine nucleosides	na	Purine nucleosides	298.218	382.14	288.206	403.786	247.891	370.553	2143.89	1214.48	1186.19	2188.69	1379.35	1007.91	710.914	799.979	792.748	0.0644193	0.218277	0.000222276	925.942	1.28662	diff
N-Acetylaspartic acid	174/88	8.07	Amide	N-乙酰-天冬氨酸	C01042	HMDB0000812	Cytoplasm	Organic acids and derivatives	Carboxylic acids and derivatives	Amino acids, peptides, and analogues	Aspartic acid and derivatives	75308.3	66836.8	65696.6	65881.7	44893.1	69498.8	31408.2	49496.9	26446.8	28323.7	43446.9	29713.1	68791.7	50825.5	58997	0.151085	1.85847	0.00037766	49745.9	1.3133	diff
N-Acetylglutamic acid	190/130	7.97	Amide	N-乙酰谷氨酸	C00624	HMDB0001138		Organic acids and derivatives	Carboxylic acids and derivatives	Amino acids, peptides, and analogues	Glutamic acid and derivatives	181883	132054	133687	250332	75036.2	138388	44613.3	37306.4	42648.3	35353.4	80336.3	66512.1	116922	97475	111928	0.0928477	2.97089	0.00252207	101512	1.14218	diff
N-Acetylmannosamine	204.1/126	3.77	Amide	N-乙酰-D-甘露糖胺	C00645	HMDB0001129		Organic oxygen compounds	Organooxygen compounds	Carbohydrates and carbohydrate conjugates	Acylaminosugars	461126	267783	330629	188530	146818	427512	1.00939e+06	506825	477151	692127	447157	930975	338631	391067	371031	0.0371806	0.448466	0.0075871	490501	0.986131	diff
N-Acetylmethionine	190/142	2.09	C18	N-乙酰蛋氨酸	C02712	HMDB0011745		Organic acids and derivatives	Carboxylic acids and derivatives	Amino acids, peptides, and analogues	Methionine and derivatives	31964.1	29976.9	39406.5	30686.2	24765.2	38786.4	20618	19877.7	17099.4	16837.8	19945.1	23552.5	19865.9	21233.8	22781	0.0684933	1.65848	0.000416145	26126.3	1.32432	diff
N-Formyl-methionine	176/128	1.67	C18	N-甲酰甲硫氨酸	C03145	HMDB0001015		Organic acids and derivatives	Carboxylic acids and derivatives	Amino acids, peptides, and analogues	Methionine and derivatives	2749.68	5194.13	4773.57	6910.26	5557.61	4123.35	2313.17	3215.83	2610.23	2707.5	3262.13	2289.75	3469.04	4288.28	3583.16	0.117383	1.78726	0.00482966	3808.93	1.15342	diff
N-Methyl-aspartic acid	148/88	7.58	Amide	N-甲基-D-天冬氨酸	C12269	HMDB0002393		Organic acids and derivatives	Carboxylic acids and derivatives	Amino acids, peptides, and analogues	Aspartic acid and derivatives	7387.27	8663.04	6382.09	9893.79	8231.94	8231.94	3405.72	4825.77	7387.27	6818.48	7678.02	6818.48	6825.71	8231.94	9949	0.263313	1.32102	0.0400824	7143.65	1.12727	diff
Octanoylcarnitine	288.1/85.1	5.31	C18	辛酰肉碱	C02838	HMDB0000791	Membrane	Lipids and lipid-like molecules	Fatty Acyls	Fatty acid esters	Acyl carnitines	175.338	274.498	228.81	414.394	408.965	174.074	96.929	77.5331	173.416	64.4161	193.234	81.6188	167.101	199.333	183.673	0.0879017	2.43919	0.00789848	196.936	1.09293	diff
Oleic acid	281.248/281.248	11.05	C18	油酸	C00712	HMDB0000207	Extracellular	Lipids and lipid-like molecules	Fatty Acyls	Fatty acids and conjugates	Long-chain fatty acids	2.49718e+07	1.68621e+07	1.83706e+07	1.09199e+07	9.10559e+06	2.17929e+07	4.26584e+07	2.21128e+07	2.58197e+07	3.3941e+07	2.17202e+07	2.68082e+07	3.09178e+07	2.69989e+07	3.3434e+07	0.106499	0.589523	0.0169374	2.29236e+07	0.817701	diff
Oleylcarnitine	426.2/85.1	9.91	C18	油酰肉碱		HMDB0005065	Extracellular	Lipids and lipid-like molecules	Fatty Acyls	Fatty acid esters	Acyl carnitines	2.64063e+06	3.43551e+06	3.39293e+06	3.9073e+06	2.94605e+06	1.65481e+06	1.53731e+06	849701	1.07329e+06	1.20553e+06	1.09454e+06	1.20416e+06	1.50632e+06	1.38067e+06	1.54734e+06	0.0587511	2.58125	0.000268557	2.07848e+06	1.25919	diff
Ophthalmic acid	290/161	8.05	Amide	眼酸	C21016	HMDB0005765		Organic acids and derivatives	Carboxylic acids and derivatives	Amino acids, peptides, and analogues	Oligopeptides	393986	281149	305655	482950	242475	254329	42646.2	49323.9	74150.9	38110.6	94994	61560.3	205981	221673	204644	0.044928	5.43409	4.73637e-05	193444	1.28462	diff
Ornithine	133.1/70.1	8.72	Amide	鸟氨酸	C00077	HMDB0000214	Extracellular	Organic acids and derivatives	Carboxylic acids and derivatives	Amino acids, peptides, and analogues	L-alpha-amino acids	2.72425e+06	1.22089e+06	2.21236e+06	1.26192e+06	425408	3.54989e+06	850816	430915	634377	833302	510038	972965	1.70692e+06	1.29231e+06	1.40184e+06	0.146453	2.69225	0.0307567	1.30226e+06	1.09976	diff
Oxalic acid	89/60.9	8.3	Amide	草酸	C00209	HMDB0002329	Extracellular	Organic acids and derivatives	Carboxylic acids and derivatives	Dicarboxylic acids and derivatives	Dicarboxylic acids and derivatives	1.17342e+07	1.39885e+07	1.40357e+07	1.41709e+07	1.22429e+07	1.1866e+07	5.0369e+06	1.03182e+07	1.32587e+07	8.67641e+06	7.50083e+06	5.37595e+06	1.23159e+07	1.22429e+07	1.13149e+07	0.0599079	1.55557	0.00660019	1.06838e+07	1.22921	diff
Palmitelaidic acid	253.2/253.2	10.57	C18	棕榈反油酸		HMDB0012328	Extracellular	Lipids and lipid-like molecules	Fatty Acyls	Fatty acids and conjugates	Long-chain fatty acids	2.16865e+07	1.69845e+07	1.71019e+07	1.02511e+07	8.94433e+06	2.54916e+07	4.25462e+07	2.48073e+07	2.64241e+07	2.83578e+07	2.49177e+07	2.88209e+07	3.36672e+07	2.91195e+07	2.6922e+07	0.115043	0.571204	0.00766623	2.30278e+07	0.841789	diff
Palmitoleic Acid	253.232/253.232	10.49	C18	棕榈油酸	C08362	HMDB0003229	Extracellular	Lipids and lipid-like molecules	Fatty Acyls	Fatty acids and conjugates	Long-chain fatty acids	1.98684e+07	1.5303e+07	1.81693e+07	9.85782e+06	7.88159e+06	2.43399e+07	4.46003e+07	2.30227e+07	3.22932e+07	3.15037e+07	2.34305e+07	3.47351e+07	3.04394e+07	3.32854e+07	3.53303e+07	0.0743936	0.503309	0.00351139	2.37505e+07	0.990624	diff
Pantothenic acid(VB5)	218.1/88.04	4.12	Amide	泛酸	C00864	HMDB0000210	Extracellular	Organic oxygen compounds	Organooxygen compounds	Alcohols and polyols	Secondary alcohols	2.09063e+06	2.46426e+06	2.29196e+06	2.14046e+06	1.39954e+06	1.52558e+06	4.9808e+06	3.08236e+06	6.19996e+06	3.93843e+06	3.87928e+06	5.75372e+06	3.51412e+06	2.40207e+06	3.03867e+06	0.186927	0.427973	0.000480784	3.31225e+06	0.982081	diff
Petroselinic acid	281.2/281.2	10.98	C18	6Z-十八碳烯酸	C08363	HMDB0002080	Extracellular	Lipids and lipid-like molecules	Fatty Acyls	Fatty acids and conjugates	Long-chain fatty acids	1.16164e+07	8.23134e+06	9.90588e+06	6.93765e+06	8.36262e+06	1.07363e+07	1.62015e+07	1.2371e+07	1.21926e+07	1.30831e+07	1.10541e+07	1.55032e+07	1.29801e+07	1.48183e+07	1.27402e+07	0.0841351	0.69386	0.00374592	1.13496e+07	0.681333	diff
Phenylalanylalanine	237.1/120.1	1.88	C18	苯丙氨酰丙氨酸		HMDB0028988		Organic acids and derivatives	Carboxylic acids and derivatives	Amino acids, peptides, and analogues	Dipeptides	500.555	88.6816	684.555	121.438	206.19	431.498	1215.41	678.899	681.77	1181.97	183.436	942.359	434.853	438.684	508.995	0.0905813	0.416254	0.0280454	576.396	0.847464	diff
Phosphorylcholine	184/86	9.35	Amide	胆碱磷酸	C00588	HMDB0001565		Organic nitrogen compounds	Organonitrogen compounds	Quaternary ammonium salts	Phosphocholines	2.03606e+07	2.15987e+07	1.97846e+07	1.82279e+07	1.68122e+07	2.1342e+07	2.21236e+07	2.01437e+07	2.55389e+07	2.88645e+07	2.22981e+07	2.15634e+07	2.03438e+07	1.94684e+07	2.09855e+07	0.0375769	0.840562	0.0330323	2.15548e+07	0.975649	diff
S-Adenosylhomocysteine	383.1/134	7.3	Amide	腺苷高半胱氨酸	C00021	HMDB0000939	Endoplasmic reticulum	Nucleosides, nucleotides, and analogues	5'-deoxyribonucleosides	5'-deoxy-5'-thionucleosides	5'-deoxy-5'-thionucleosides	42080	67213.9	70652.7	76992.2	41576.5	48393.5	39593.5	45450.8	23597	41944.3	52729.4	36187.2	50366.6	56657.9	39095.5	0.182687	1.44846	0.0387522	48867.6	1.14246	diff
S-Adenosylmethionine	399/250	8.6	Amide	S-腺甘基蛋氨酸	C00019	HMDB0001185		Nucleosides, nucleotides, and analogues	5'-deoxyribonucleosides	5'-deoxy-5'-thionucleosides	5'-deoxy-5'-thionucleosides	173347	175385	160608	194580	129951	107306	97143.5	89740.8	99392.3	82665.8	105130	93370	113395	138046	146746	0.130337	1.65863	0.00100451	125718	1.26037	diff
Sarcosine	90.1/44.01	6.04	Amide	肌氨酸	C00213	HMDB0000271	Extracellular	Organic acids and derivatives	Carboxylic acids and derivatives	Amino acids, peptides, and analogues	Alpha amino acids	2.39207e+07	2.30122e+07	2.30924e+07	2.66817e+07	2.19582e+07	1.99077e+07	2.06692e+07	1.54523e+07	2.12081e+07	1.49732e+07	2.22796e+07	2.11117e+07	2.30396e+07	1.88275e+07	2.15282e+07	0.100979	1.19775	0.0377981	2.11889e+07	1.15427	diff
Sorbitol	181.1/89.0	4.98	Amide	山梨醇	C00749	HMDB0000247		Organic oxygen compounds	Organooxygen compounds	Carbohydrates and carbohydrate conjugates	Sugar alcohols	870107	968461	1.18441e+06	896847	613789	860415	343169	333430	257446	277543	319475	254449	675198	655515	606447	0.0548334	3.021	1.44441e-05	598295	1.3849	diff
Stearic acid	283.264/283.264	11.3	C18	硬脂酸	C01530	HMDB0000827	Cytoplasm	Lipids and lipid-like molecules	Fatty Acyls	Fatty acids and conjugates	Long-chain fatty acids	3.96207e+07	3.79647e+07	2.70211e+07	2.19504e+07	2.48734e+07	4.38624e+07	1.5998e+07	2.10229e+07	2.0811e+07	2.68015e+07	2.127e+07	2.8068e+07	5.47192e+07	4.63159e+07	3.11996e+07	0.270393	1.45772	0.0322433	2.74387e+07	1.19814	diff
Stearylcarnitine	428.3/85.1	10.34	C18	硬脂酰肉碱		HMDB0000848	Cytoplasm	Lipids and lipid-like molecules	Fatty Acyls	Fatty acid esters	Acyl carnitines	366420	800961	348199	1.09381e+06	780556	426445	243955	250751	310142	169242	333082	342649	482907	400241	380035	0.129446	2.31321	0.0170274	455517	1.09432	diff
Taurine	126/44.1	4.98	Amide	牛磺酸	C00245	HMDB0000251	Extracellular	Organic acids and derivatives	Organic sulfonic acids and derivatives	Organosulfonic acids and derivatives	Organosulfonic acids	2.6021e+07	2.90191e+07	4.41012e+07	2.42372e+07	2.10675e+07	3.4658e+07	1.7958e+07	2.43549e+07	2.06443e+07	1.68056e+07	2.65785e+07	1.98789e+07	2.31799e+07	2.12703e+07	2.15863e+07	0.0465006	1.41898	0.0404059	2.54437e+07	1.19052	diff
Threonine	120/74	6.59	Amide	苏氨酸	C00188	HMDB0000167	Cytoplasm	Organic acids and derivatives	Carboxylic acids and derivatives	Amino acids, peptides, and analogues	L-alpha-amino acids	2.08717e+07	1.88794e+07	1.92778e+07	1.75021e+07	1.7732e+07	1.73401e+07	1.26503e+07	7.63113e+06	9.206e+06	9.08878e+06	8.27756e+06	1.1297e+07	1.35923e+07	1.57197e+07	1.78902e+07	0.136582	1.9192	3.02375e-06	1.41462e+07	1.32172	diff
Thymideine-monophosphate(dTMP)	321/195	8.16	Amide	胸苷-单磷酸	C00364	HMDB0001227		Nucleosides, nucleotides, and analogues	Pyrimidine nucleotides	Pyrimidine deoxyribonucleotides	Pyrimidine 2'-deoxyribonucleoside monophosphates	209368	546450	387172	830625	425732	332808	1.3695e+06	1.16589e+06	920059	816752	1.18768e+06	1.28666e+06	766004	483180	744624	0.236953	0.404972	0.000296857	789891	0.94297	diff
Trehalose	365.1/202.9	7.67	Amide	海藻糖	C01083	HMDB0000975	Extracellular	Organic oxygen compounds	Organooxygen compounds	Carbohydrates and carbohydrate conjugates	O-glycosyl compounds	353865	439723	288172	308737	360348	439414	2.20375e+06	1.1742e+06	1.90271e+06	2.46212e+06	1.64104e+06	1.32746e+06	731795	920278	629400	0.194015	0.204481	4.19859e-05	1.07513e+06	1.29742	diff
Tryptamine	161.2/144.1	2.66	C18	色胺	C00398	HMDB0000303	Cytoplasm	Organoheterocyclic compounds	Indoles and derivatives	Tryptamines and derivatives	Tryptamines and derivatives	179142	81908.5	164511	83748.1	61140.7	163092	314111	181892	217878	179004	141410	210048	111192	104917	136578	0.142599	0.589502	0.0241142	164824	0.744418	diff
Uridine 5'-monophosphate(UMP)	323/96.9	8.76	Amide	尿苷5-单磷酸	C00105	HMDB0000288		Nucleosides, nucleotides, and analogues	Pyrimidine nucleotides	Pyrimidine ribonucleotides	Pyrimidine ribonucleoside monophosphates	5.62283e+06	1.30193e+07	1.06759e+07	3.01694e+07	1.80517e+07	1.05981e+07	2.99502e+07	5.17741e+07	3.88119e+07	2.92904e+07	4.66325e+07	3.71868e+07	3.11287e+07	2.37493e+07	2.47586e+07	0.150724	0.377226	0.000736961	2.68153e+07	0.909283	diff
Uridine diphosphate glucuronic acid	579/403	9.5	Amide	尿苷二磷酸葡糖醛酸	C00167	HMDB0000935		Organoheterocyclic compounds	Lactones	Gamma butyrolactones	Gamma butyrolactones	1.2782e+07	4.23792e+07	3.29371e+07	1.14445e+08	6.52003e+07	3.09311e+07	1.38804e+08	8.82808e+07	1.52494e+08	9.91241e+07	8.30825e+07	1.22804e+08	6.42048e+07	4.12347e+07	5.93523e+07	0.220398	0.436283	0.00634399	8.19386e+07	0.743808	diff
Uridine diphosphate-N-acetylgalactosamine	605.9/385.1	8.68	Amide	尿嘧啶核苷-5'-二磷酸-N-乙酰氨基半乳糖	C00203	HMDB0000304		Nucleosides, nucleotides, and analogues	Pyrimidine nucleotides	Pyrimidine nucleotide sugars	Pyrimidine nucleotide sugars	6.78743e+07	1.56631e+08	1.19681e+08	2.60547e+08	2.07606e+08	1.1108e+08	3.13957e+07	3.13598e+07	2.65086e+07	3.57633e+07	4.24791e+07	3.09048e+07	1.41228e+08	9.44347e+07	1.15421e+08	0.200277	4.65407	0.00182572	9.34859e+07	1.14689	diff
Uridine diphosphate-N-acetylglucosamine	606.1/384.9	8.65	Amide	尿苷二磷酸正乙酰氨基葡萄糖	C00043	HMDB0000290		Nucleosides, nucleotides, and analogues	Pyrimidine nucleotides	Pyrimidine nucleotide sugars	Pyrimidine nucleotide sugars	7.86108e+07	1.92061e+08	1.19279e+08	2.70721e+08	2.01907e+08	1.13531e+08	2.89376e+07	2.89043e+07	3.37664e+07	3.36118e+07	4.84877e+07	3.00627e+07	1.31747e+08	1.15225e+08	1.14728e+08	0.0803333	4.79024	0.00134273	9.83234e+07	1.16795	diff
Ursocholic acid (UCA)	407.3/407.3	6.48	C18	熊胆酸	C17644	HMDB0000917	Extracellular	Lipids and lipid-like molecules	Steroids and steroid derivatives	Bile acids, alcohols and derivatives	Trihydroxy bile acids, alcohols and derivatives	2697.12	1877.9	2994.45	2110.32	1905.61	1647.32	3437.52	3785.37	3861.27	4768.07	4077.49	4420.6	2643.29	2579.08	2682.34	0.0277554	0.543431	7.85064e-05	3131.92	0.883143	diff
Vitamin B1	265.1/122.1	4.6	Amide	维生素B1	C00378	HMDB0000235	Extracellular	Organoheterocyclic compounds	Diazines	Pyrimidines and pyrimidine derivatives	Thiamines	23098.4	27578.7	33516.8	18870.9	15446	21147.1	40900	19588.1	32655.3	38902.9	35126.5	31118.3	25455.7	31312.1	26434.5	0.113112	0.704308	0.0367922	28162.4	0.276663	diff
Vitamin B7	245.2/227.2	3.13	C18	维生素VB7	C00120	HMDB0000030	Cytoplasm	Organoheterocyclic compounds	Biotin and derivatives	na	Biotin and derivatives	1277.41	1017.45	1277.41	1204.77	1204.77	1204.77	1587.11	1560.69	1626.41	1328.01	1297.87	1429.92	910.481	1182.31	1194.12	0.146453	0.813882	0.0026631	1334.72	0.896447	diff
Xanthosine	283/151	6.06	Amide	黄苷	C01762	HMDB0000299		Nucleosides, nucleotides, and analogues	Purine nucleosides	na	Purine nucleosides	520668	377291	329918	192689	159908	233639	513544	365551	422996	555272	382487	441997	370063	350561	356150	0.02798	0.676441	0.0442605	374663	0.240203	diff
Xanthosine 5'-phosphate(XMP)	365/97	9.66	Amide	黄嘌呤5'-磷酸	C00655	HMDB0001554		Nucleosides, nucleotides, and analogues	Purine nucleotides	Purine ribonucleotides	Purine ribonucleoside monophosphates	515993	289719	236676	401459	170665	401459	551248	1.00076e+06	482003	423191	1.00763e+06	602172	347814	360490	316676	0.0659881	0.49569	0.0159713	506914	0.632966	diff
10E-Heptadecenoic acid	267.232/267.232	10.84	C18	10E-十七碳烯酸		HMDB0304753		Lipids and lipid-like molecules	Glycerophospholipids	Glycerophosphocholines	Phosphatidylcholines	1.05933e+06	763900	699866	333293	267480	980993	1.5501e+06	813494	948216	1.09506e+06	873267	1.0652e+06	995291	1.08086e+06	1.13382e+06	0.0653285	0.646911	0.054421	870850	0.70652	-
10Z,13Z-Nonadecadienoic acid	293.2/293.2	10.96	C18	10Z,13Z-十九碳二烯酸								454410	302541	347706	177151	134378	515755	558404	294979	393585	441840	298400	395112	431676	412274	490989	0.09216	0.81095	0.328968	359522	0.828103	-
10Z-Nonadecaenoic acid	295.3/295.3	11.17	C18	10Z-十九碳烯酸	C00174	HMDB0013622	Extracellular	Lipids and lipid-like molecules	Fatty Acyls	Fatty acids and conjugates	Long-chain fatty acids	3.41075e+06	1.40616e+06	2.52659e+06	1.03889e+06	1.1063e+06	2.37116e+06	4.76787e+06	2.46447e+06	2.56409e+06	5.26655e+06	1.69188e+06	3.9538e+06	2.06272e+06	2.11052e+06	1.94678e+06	0.0412749	0.5727	0.0607339	2.71404e+06	0.712314	-
10Z-Pentadecenoic Acid	239.201/239.201	10.05	C18	10Z-十五烯酸		HMDB0304816		Lipids and lipid-like molecules	Fatty Acyls	Fatty acids and conjugates	Long-chain fatty acids	178541	116163	151064	108999	150223	149192	257796	168930	157714	187607	150223	173595	170685	169163	157977	0.0418186	0.779458	0.0607879	162504	0.736947	-
12-hydroxystearic acid	299.3/299.3	9.59	C18	12-羟基硬脂酸		HMDB0061706		Lipids and lipid-like molecules	Fatty Acyls	Fatty acids and conjugates	Long-chain fatty acids	484328	387971	380400	384520	504127	485008	531028	487222	451622	375602	416243	538532	667355	627156	520954	0.124993	0.9379	0.435585	452217	0.95261	-
2'-Deoxyadenosine 5'-monophosphate(dAMP)	332/136.1	8.45	Amide	2'-脱氧腺苷-5'-单磷酸	C00360	HMDB0000905		Nucleosides, nucleotides, and analogues	Purine nucleotides	Purine deoxyribonucleotides	Purine 2'-deoxyribonucleoside monophosphates	13946	12836.4	15416.4	31955.2	13668.8	9134.1	20223.9	8630.31	19341.9	10611.9	14480.2	15381.1	14107.8	11607.3	18524.4	0.237512	1.09347	0.722105	15468.9	0.818896	-
2-Hydroxyphenethylamine	120/91	1.43	C18	邻羟基苯乙胺	C02735	HMDB0001065		Organic nitrogen compounds	Organonitrogen compounds	Amines	Aralkylamines	4.00047e+06	2.74402e+06	3.74897e+06	2.30422e+06	1.77239e+06	4.63787e+06	4.11588e+06	2.61723e+06	3.39995e+06	3.42245e+06	2.40519e+06	3.48702e+06	2.51269e+06	2.63746e+06	2.80104e+06	0.0545622	0.98767	0.93995	3.22131e+06	1.06332	-
2-Phosphoglyceric acid	185/78.9	9.27	Amide	2-磷酸甘油酸		HMDB0000362		Organic oxygen compounds	Organooxygen compounds	Carbohydrates and carbohydrate conjugates	Sugar acids and derivatives	441701	285255	404710	289605	199137	455222	332989	316978	375618	797337	300858	220772	327811	437068	335119	0.166579	0.8853	0.643243	368348	0.759682	-
3-Chlorotyrosine	214/117	4.01	Amide	3-氯-酪氨酸		HMDB0001885	Cytoplasm	Organic acids and derivatives	Carboxylic acids and derivatives	Amino acids, peptides, and analogues	Tyrosine and derivatives	163506	147687	169527	96284.1	147687	147687	167505	167505	163506	167505	147687	175375	146725	147507	178395	0.114656	0.882006	0.113218	155122	0.903649	-
3-Methoxytyramine	168.2/151	1.32	C18	3-甲氧基酪胺	C05587	HMDB0000022	Cytoplasm	Benzenoids	Phenols	Methoxyphenols	Methoxyphenols	103657	70792.9	109841	83019.4	52755.7	66038.1	75675.8	76583.5	65447.5	71937.1	70972.2	51975.9	45955.5	45560.7	52841	0.0850819	1.17817	0.240484	74891.4	1.22501	-
3-Phosphoglycerate	185/79	9.51	Amide	3-磷酸甘油酸	C00597	HMDB0000807	Cytoplasm	Organic oxygen compounds	Organooxygen compounds	Carbohydrates and carbohydrate conjugates	Sugar acids and derivatives	628207	594381	680508	402846	268402	498462	629242	557024	440886	791056	326875	342291	753148	669368	383643	0.321785	0.995281	0.980507	513348	1.17923	-
4-Guanidinobutanoic acid	146.01/87.01	6.61	Amide	4-胍基丁酸	C01035	HMDB0003464		Organic acids and derivatives	Carboxylic acids and derivatives	Amino acids, peptides, and analogues	Gamma amino acids and derivatives	25708.7	25814.7	4729.05	38465.3	25814.7	3457.49	7114	4821.65	19367.4	6614.58	38161.5	1433.12	30407.5	35032.5	30555.2	0.0821488	1.59962	0.352731	16791.9	0.839927	-
4-Hydroxybenzaldehyde	121.1/92	2.87	C18	对羟基苯甲醛	C00633	HMDB0011718		Organic oxygen compounds	Organooxygen compounds	Carbonyl compounds	Hydroxybenzaldehydes	3400.25	2899.82	3175.9	1994.72	2022.63	2518.1	2955.66	3696.28	3907.54	3044.83	2858.54	2919.26	1570.46	1921.47	2038.56	0.132138	0.826092	0.0937528	2949.46	0.737061	-
4-Trimethylammoniobutanoic acid	146/87	6.97	Amide	海葵碱	C01181	HMDB0001161		Lipids and lipid-like molecules	Fatty Acyls	Fatty acids and conjugates	Straight chain fatty acids	26092.2	23778.1	27861.5	38889.4	23318.4	20214.5	17875	16922.5	21821.3	16446.5	33965.6	21468.4	26357.7	32287.4	28294.3	0.10434	1.24634	0.192428	24054.5	1.00447	-
4Z,7Z,10Z,13Z,16Z,19Z-Docosahexaenoic Acid (DHA)	327.232/327.232	10.58	C18	4Z,7Z,10Z,13Z,16Z,19Z-二十二碳六烯酸	C06429	HMDB0002183	Cytoplasm	Lipids and lipid-like molecules	Fatty Acyls	Fatty acids and conjugates	Very long-chain fatty acids	1.48845e+07	1.05661e+07	1.15128e+07	5.9933e+06	4.35057e+06	1.77473e+07	2.67075e+07	1.27112e+07	1.47527e+07	1.92267e+07	1.3256e+07	1.73731e+07	1.57677e+07	1.61289e+07	1.88897e+07	0.10088	0.625361	0.054236	1.40901e+07	0.769431	-
5-Aminopentanoic acid	118/83	7.32	Amide	5-氨基颉草酸	C00431	HMDB0003355		Organic acids and derivatives	Carboxylic acids and derivatives	Amino acids, peptides, and analogues	Delta amino acids and derivatives	117501	149630	116406	152538	128092	168218	132353	101853	135193	132353	140641	132353	140641	116367	176376	0.289897	1.0744	0.373183	133927	1.09391	-
5'-Deoxyadenosine	252/136	1.8	C18	脱氧腺嘌呤核苷	C05198	HMDB0001983	Extracellular	Nucleosides, nucleotides, and analogues	5'-deoxyribonucleosides	na	5'-deoxyribonucleosides	1354.59	1679.89	1289.16	1727.46	1476.8	1360.58	1247.71	1881.99	1537.75	1391.94	1364.92	1268.3	1162.54	911.492	1095.24	0.123006	1.02253	0.794446	1465.09	1.05335	-
Acetylcarnitine	204/85	4.94	Amide	乙酰左旋肉碱	C02571	HMDB0000201		Lipids and lipid-like molecules	Fatty Acyls	Fatty acid esters	Acyl carnitines	39565.9	81113.5	41335.3	100155	49298.2	37598.1	30816.3	47721.7	61298.6	32079	61109.8	57281.3	50746.9	57037.4	55711.8	0.0608463	1.20241	0.437701	53281.1	0.913977	-
Acetylcholine	146.1/87	1.98	Amide	乙酰胆碱	C01996	HMDB0000895	Cytoplasm	Organic nitrogen compounds	Organonitrogen compounds	Quaternary ammonium salts	Acyl cholines	160.794	188.86	223.96	305.191	277.547	9.80934	292.996	49.5361	52.1185	240.014	57.7885	52.8302	48.9473	36.1091	18.8518	0.436011	1.56472	0.288498	159.287	0.945662	-
Adenosine-5'-triphosphate(ATP)	506/79	9.58	Amide	腺苷-5'-三磷酸	C00002	HMDB0000538	Cytoplasm	Nucleosides, nucleotides, and analogues	Purine nucleotides	Purine ribonucleotides	Purine ribonucleoside triphosphates	390890	684179	436573	582446	525264	769625	3.00462e+06	483566	554461	2.41684e+06	560868	878028	519178	709461	468770	0.224352	0.429072	0.129372	940614	0.394393	-
Adipic acid	145/82.9	2.04	C18	己二酸	C06104	HMDB0000448	Cytoplasm	Lipids and lipid-like molecules	Fatty Acyls	Fatty acids and conjugates	Medium-chain fatty acids	9107.29	5609.02	8046.51	4735.96	6618.95	7033.45	6622.52	7583.19	6396.69	6615.46	7092.29	5012.63	5937.88	6298.43	5931.97	0.0346582	1.0465	0.688754	6706.16	0.995661	-
AICAR	337/79	8.64	Amide	5-氨基-4-甲酰胺咪唑核糖核苷酸	C04677	HMDB0001517		Nucleosides, nucleotides, and analogues	Imidazole ribonucleosides and ribonucleotides	1-ribosyl-imidazolecarboxamides	1-ribosyl-imidazolecarboxamides	199479	331718	298498	650616	277688	200060	199876	264695	344509	275944	304700	274032	326289	265938	215641	0.205726	1.17689	0.50616	301818	0.886112	-
Alanine	90.1/43.9	6.41	Amide	丙氨酸	C00041	HMDB0000161	Cytoplasm	Organic acids and derivatives	Carboxylic acids and derivatives	Amino acids, peptides, and analogues	Alanine and derivatives	2.90914e+07	2.85321e+07	3.00553e+07	3.7003e+07	2.98066e+07	2.39671e+07	2.63817e+07	2.01201e+07	3.07653e+07	1.73968e+07	3.33978e+07	2.72699e+07	2.7691e+07	2.66723e+07	2.8423e+07	0.0318627	1.14887	0.232449	2.78156e+07	1.05906	-
Alloisoleucine	132.1/86.1	3.89	Amide	别异亮氨酸		HMDB0000557	Cytoplasm	Organic acids and derivatives	Carboxylic acids and derivatives	Amino acids, peptides, and analogues	Isoleucine and derivatives	4.52889e+06	3.46879e+06	4.4343e+06	2.09202e+06	1.48484e+06	6.97394e+06	5.56017e+06	3.19023e+06	4.95578e+06	5.22692e+06	3.44859e+06	6.3334e+06	5.03385e+06	4.64922e+06	3.97868e+06	0.117263	0.800373	0.337146	4.30816e+06	0.794736	-
Apocholic acid	389.4/389.403	8.72	C18	原胆酸	C15375							10553.1	9231.35	10553.1	8501.75	10354.6	10613.1	10359.1	10359.1	10553.1	10359.1	10354.6	9494.31	10354.6	11075	12351.7	0.0770695	0.972798	0.495243	10107.2	1.04481	-
Aspartylphenylalanine	281/166.1	2.32	C18	天冬氨酰苯丙氨酸		HMDB0000706		Organic acids and derivatives	Carboxylic acids and derivatives	Amino acids, peptides, and analogues	Peptides	4729.36	2417.41	6342.09	2478.73	2382.2	5044.47	40972.9	6455.8	7747.26	28233.1	3308.94	15201.1	8754.42	9915.98	10043.8	0.0742229	0.229537	0.0562478	10442.8	0.866746	-
Asymmetric dimethylarginine	203/70	8.14	Amide	二甲基精氨酸	C03626	HMDB0001539		Organic acids and derivatives	Carboxylic acids and derivatives	Amino acids, peptides, and analogues	Arginine and derivatives	604721	540488	697765	783676	432136	898800	604269	564894	828286	651059	664527	882009	704561	706845	655046	0.0424919	0.943395	0.656495	679386	0.900996	-
Benzamide	122.1/105.01	2.26	C18	苯甲酰胺	C09815	HMDB0004461		Benzenoids	Benzene and substituted derivatives	Benzoic acids and derivatives	Benzamides	9711.22	10136	9923.53	9540.3	9549.01	18810.8	9102.67	9858	9998.77	10258.6	11964.1	12239.5	13189.7	11379.6	12426	0.073687	1.067	0.666156	10924.4	1.00009	-
Beta-Alanine	90.1/44	6.4	Amide	β-丙氨酸	C00099	HMDB0000056	Cytoplasm	Organic acids and derivatives	Carboxylic acids and derivatives	Amino acids, peptides, and analogues	Beta amino acids and derivatives	1.79623e+07	1.8586e+07	1.61086e+07	2.03439e+07	1.44563e+07	1.33777e+07	1.51361e+07	1.19906e+07	1.83853e+07	1.08299e+07	2.03867e+07	1.62853e+07	1.47336e+07	1.45202e+07	1.6844e+07	0.0835934	1.08409	0.495468	1.61541e+07	1.01567	-
Caffeine	195/138.2	2.84	C18	咖啡因	C07481	HMDB0001847	Cytoplasm	Organoheterocyclic compounds	Imidazopyrimidines	Purines and purine derivatives	Xanthines	466.257	427.996	536.984	366.732	414.734	824.909	47.9866	439.135	472.983	509.244	364.188	515.679	304.073	300.411	450.685	0.243725	1.29303	0.274153	448.902	1.04401	-
Carnitine	162.1/103.1	6.55	Amide	肉碱	C00318	HMDB0000062	Cytoplasm	Organic nitrogen compounds	Organonitrogen compounds	Quaternary ammonium salts	Carnitines	312405	310163	310240	348522	298075	256335	321072	272642	430234	383900	345027	371529	343678	313674	310239	0.0570325	0.86412	0.0864493	330012	0.935471	-
Cellobiose	341.1/161.01	7.42	Amide	D-纤维二糖	C06422	HMDB0000055		Organic oxygen compounds	Organooxygen compounds	Carbohydrates and carbohydrate conjugates	O-glycosyl compounds	1.63523e+06	828503	1.63523e+06	1.67799e+06	1.67799e+06	1.67799e+06	2.8351e+06	1.61689e+06	2.11001e+06	2.14826e+06	2.07975e+06	1.43974e+06	2.13423e+06	1.23747e+06	1.67799e+06	0.376134	0.74678	0.0594878	1.78023e+06	0.674601	-
Choline	104/60.1	4.17	Amide	胆碱	C00114	HMDB0000097	Cytoplasm	Organic nitrogen compounds	Organonitrogen compounds	Quaternary ammonium salts	Cholines	1.27051e+06	1.04659e+06	1.10307e+06	1.0449e+06	727404	910603	1.32442e+06	1.09153e+06	1.14168e+06	182532	1.44768e+06	1.30808e+06	1.65503e+06	1.54204e+06	1.54531e+06	0.0406856	0.939528	0.752597	1.04992e+06	0.725376	-
cis-Aconitic acid	173/85	8.92	Amide	顺式乌头酸	C00417	HMDB0000072	Cytoplasm	Organic acids and derivatives	Carboxylic acids and derivatives	Tricarboxylic acids and derivatives	Tricarboxylic acids and derivatives	45306.1	49532.8	45306.1	44945.5	49532.8	36573.7	47826.2	47826.2	45306.1	47826.2	49532.8	28038.9	67613.5	48998.4	49532.8	0.225755	1.01817	0.837765	44796.1	1.01611	-
Citicoline	489/184	8.84	Amide	胞磷胆碱	C00307	HMDB0001413		Nucleosides, nucleotides, and analogues	Pyrimidine nucleotides	Pyrimidine ribonucleotides	Pyrimidine ribonucleoside diphosphates	284008	577982	647500	1.29349e+06	708058	453439	600970	559597	857650	546057	765765	478128	667529	538945	1.05245e+06	0.354866	1.04105	0.868034	647720	0.850324	-
Citrulline	176.1/159.2	7.49	Amide	瓜氨酸	C00327	HMDB0000904	Mitochondria	Organic acids and derivatives	Carboxylic acids and derivatives	Amino acids, peptides, and analogues	L-alpha-amino acids	1.35849e+06	806701	1.05723e+06	837502	588784	2.13359e+06	594249	583755	937490	749838	933080	1.11744e+06	1.28194e+06	790972	770246	0.305608	1.37968	0.229757	974846	1.01028	-
Creatine	132.0/90.1	6.4	Amide	肌肝酸	C00300	HMDB0000064	Cytoplasm	Organic acids and derivatives	Carboxylic acids and derivatives	Amino acids, peptides, and analogues	Alpha amino acids and derivatives	5.38163e+06	5.33169e+06	5.56082e+06	5.391e+06	4.04922e+06	5.33751e+06	5.99368e+06	3.51244e+06	5.81677e+06	5.76465e+06	5.78698e+06	5.28679e+06	4.79952e+06	5.15447e+06	4.70353e+06	0.0486181	0.965504	0.686309	5.26776e+06	1.07863	-
Cytidine	244.1/112	3.49	Amide	胞苷	C00475	HMDB0000089		Nucleosides, nucleotides, and analogues	Pyrimidine nucleosides	na	Pyrimidine nucleosides	14895.9	20133	12229.8	14794.5	20133	20133	69764.2	21738.1	20673.4	127320	24215.6	20751.8	27308.1	22441	24505.5	0.0986955	0.359691	0.120019	32231.9	0.48124	-
Cytidine 5'-diphosphate（CDP）	402/79	9.56	Amide	胞苷 5'-二磷酸	C00112	HMDB0001546		Nucleosides, nucleotides, and analogues	Pyrimidine nucleotides	Pyrimidine ribonucleotides	Pyrimidine ribonucleoside diphosphates	252926	352915	411567	819213	586010	300305	481739	300851	387021	366595	487556	284176	414319	354793	355524	0.0911187	1.17981	0.478154	419240	0.927669	-
Deoxycholic acid (DCA)	391.4/391.402	9.07	C18	脱氧胆酸	C04483	HMDB0000626	Extracellular	Lipids and lipid-like molecules	Steroids and steroid derivatives	Bile acids, alcohols and derivatives	Dihydroxy bile acids, alcohols and derivatives	8097.53	8815.96	7926.35	14866.2	15164.4	9993.81	6301.97	7322.19	6621.81	8187.17	8771.7	9060.13	8304.51	11782.5	12335.2	0.202186	1.40202	0.0568317	9260.77	1.03369	-
D-Glucosaminic acid	196/132	8.23	Amide	D-氨基葡萄糖酸	C03752	HMDB0250755		Organic acids and derivatives	Carboxylic acids and derivatives	Amino acids, peptides, and analogues	Alpha amino acids	26334.5	27863.9	28359.3	28359.3	28359.3	28359.3	28721.9	28721.9	28359.3	29084.1	28359.3	28721.9	28359.3	27633.4	31605.4	0.0948235	0.974804	0.0655173	28300.3	1.08611	-
Diethanolamine	106/88	4.35	Amide	二乙醇胺	C06772	HMDB0004437		Organic nitrogen compounds	Organonitrogen compounds	Amines	1,2-aminoalcohols	1721.62	1852.26	247.067	1521.37	1231.15	1858.35	1367.2	1401.23	1453.51	1386.92	1506.11	1002.17	1649.73	326.162	1283.43	0.629044	1.03877	0.845038	1379.08	0.896677	-
Dimethylamine	46.1/30.1	4.41	Amide	二甲胺	C00543	HMDB0000087	Cytoplasm	Organic nitrogen compounds	Organonitrogen compounds	Amines	Dialkylamines	1.25932e+06	1.13109e+06	1.53227e+06	658804	518831	2.18363e+06	2.71968e+06	1.10738e+06	2.00468e+06	2.52972e+06	1.4806e+06	2.03125e+06	1.53195e+06	1.74224e+06	1.71717e+06	0.0690344	0.613472	0.0545712	1.59644e+06	0.747874	-
D-Mannosamine	180/84	5.05	Amide	D-甘露糖胺	C03570							58415.4	64912.7	55921	40743.6	54881.1	54881.1	54583.8	54583.8	58415.4	50324.8	54881.1	54583.8	54881.1	65651.3	47176.6	0.231567	1.00728	0.909369	54760.6	1.03533	-
Dodecanoic acid	199.17/199.17	9.48	C18	月桂酸	C02679	HMDB0000638	Cytoplasm	Lipids and lipid-like molecules	Fatty Acyls	Fatty acids and conjugates	Medium-chain fatty acids	259646	271654	200887	236043	341734	291182	238772	232147	245170	183555	232255	280730	303912	330689	317207	0.0421997	1.13345	0.209276	251148	1.01226	-
Erucic Acid	337.311/337.311	11.95	C18	芥酸	C08316	HMDB0002068	Extracellular	Lipids and lipid-like molecules	Fatty Acyls	Fatty acids and conjugates	Very long-chain fatty acids	634976	467017	463533	329298	374352	737310	735067	433570	386415	543269	246106	504520	604171	522737	407398	0.193323	1.0553	0.782439	487953	1.08636	-
Flavin adenine dinucleotide(FAD)	784/346	8.11	Amide	黄素腺嘌呤二核苷酸	C00016	HMDB0001248		Nucleosides, nucleotides, and analogues	Flavin nucleotides	na	Flavin nucleotides	2.12345e+06	2.88688e+06	4.5069e+06	4.82692e+06	2.59535e+06	2.199e+06	3.5432e+06	2.59983e+06	2.49074e+06	2.97497e+06	3.35212e+06	3.22574e+06	3.76071e+06	2.27806e+06	2.25999e+06	0.31135	1.05234	0.763012	3.11043e+06	0.940214	-
Gallic acid	169/125	0.75	C18	没食子酸	C01424	HMDB0005807		Benzenoids	Benzene and substituted derivatives	Benzoic acids and derivatives	Gallic acids	7346.62	5589.19	1168.57	5133.93	5077.48	1055.06	4814.47	3709.95	3952.46	3657.15	4482.3	3899.16	3634.65	5285.39	415.164	0.795976	1.03489	0.895539	4157.2	0.764804	-
Gama-glutamylalanine	219.1/84	8.24	Amide	γ--谷氨酰基-丙氨酸	C03740	HMDB0006248	Extracellular	Organic acids and derivatives	Carboxylic acids and derivatives	Amino acids, peptides, and analogues	Dipeptides	56314	30263.3	53323	38803.9	16343.9	36269.8	35357.2	30580	24689.5	45557.7	37298.1	34544.7	37182.3	46581.4	49774.1	0.147056	1.11196	0.574658	36612.1	0.982746	-
gamma-Glutamyl-methionine	279.1/150.1	7.4	Amide	γ-谷氨酰蛋氨酸		HMDB0034367		Organic acids and derivatives	Carboxylic acids and derivatives	Amino acids, peptides, and analogues	Dipeptides	12345.4	9462.04	9750.32	7017.58	2840.08	15009	17611.3	14037.3	11390.7	14818.4	8150.41	11372.4	13993.2	9098.1	17572	0.313842	0.729182	0.141126	11150.4	0.700027	-
gamma-Glutamyl-phenylalanine	295.1/166.2	2.38	C18	γ-谷氨酰苯丙氨酸		HMDB0029562		Organic acids and derivatives	Carboxylic acids and derivatives	Amino acids, peptides, and analogues	Phenylalanine and derivatives	5572.2	4463.37	4097.8	3482.25	3403	8985.68	11183.3	5009.66	5269.02	8138.82	4167.37	8094.94	10452.9	9524.85	8722.35	0.0905241	0.716724	0.182626	5988.95	0.745933	-
Glucosamine 6-phosphate	258/79	9.47	Amide	D-葡糖胺-6-磷酸	C00352	HMDB0001254		Organic oxygen compounds	Organooxygen compounds	Carbohydrates and carbohydrate conjugates	Hexose phosphates	65673.4	51916.5	70956.8	44450.5	62026.9	48948.6	87096.9	63319.9	60645.4	46567.5	77091.2	53168	54805.3	59830.3	62603	0.0939244	0.886782	0.350833	60988.5	0.788015	-
Glucose 1-phosphate	259/79	9.2	Amide	1-磷酸葡萄糖	C00103	HMDB0001586		Organic oxygen compounds	Organooxygen compounds	Carbohydrates and carbohydrate conjugates	Monosaccharide phosphates	396258	204622	341892	139628	154202	472480	903222	284964	345482	724037	252251	348224	314892	360715	386153	0.102037	0.597962	0.152758	380605	0.649016	-
Glucose 6-phosphate （G6P）	259/97	9.36	Amide	6-磷酸葡萄糖	C00092	HMDB0001401	Endoplasmic reticulum	Organic oxygen compounds	Organooxygen compounds	Carbohydrates and carbohydrate conjugates	Hexose phosphates	467188	313843	407044	142138	162211	568787	763554	474016	352995	467915	298354	437025	376220	284903	272371	0.182177	0.737765	0.230773	404589	0.757448	-
Glycerophosphocholine	258.12/104.2	7.43	Amide	甘油磷酰胆碱	C00670	HMDB0000086		Lipids and lipid-like molecules	Glycerophospholipids	Glycerophosphocholines	Glycerophosphocholines	4.13027e+06	2.75152e+06	3.51702e+06	1.54551e+06	988151	3.43487e+06	2.71122e+06	2.32166e+06	3.09906e+06	3.46216e+06	2.11293e+06	2.78977e+06	2.61698e+06	3.19425e+06	3.17127e+06	0.109164	0.992153	0.968897	2.73868e+06	0.923238	-
Glycyl-glycine	133.1/76.1	6.99	Amide	甘氨酰甘氨酸	C02037	HMDB0011733		Organic acids and derivatives	Carboxylic acids and derivatives	Amino acids, peptides, and analogues	Dipeptides	446573	332399	287992	262844	253486	538307	453003	336721	427914	379778	320501	491406	329588	456818	334086	0.19329	0.88058	0.397856	377577	0.94002	-
Glycyl-Phenylalanine	223.1/120.1	2.21	C18	甘氨酰苯丙氨酸		HMDB0028848		Organic acids and derivatives	Carboxylic acids and derivatives	Amino acids, peptides, and analogues	Dipeptides	7784.87	6022.21	9213.83	6449.06	4042.37	9230.62	8969.16	8320.16	10319.2	8113.12	8014.04	10799.6	6589.66	6990.08	6175.15	0.061881	0.783766	0.0674499	8106.52	0.702403	-
Glycyltyrosine	239.1/182.1	4.18	Amide	甘氨酰酪氨酸		HMDB0028853		Organic acids and derivatives	Carboxylic acids and derivatives	Amino acids, peptides, and analogues	Peptides	80217.3	101051	219927	88300.4	103874	90781.7	81906.2	66111.2	77922.9	67893.3	117958	90543.8	157132	91947.8	101599	0.300965	1.36194	0.214062	98873.9	0.962542	-
Glycylvaline	175.1/72.1	4.16	Amide	甘氨酰缬氨酸		HMDB0028854		Organic acids and derivatives	Carboxylic acids and derivatives	Amino acids, peptides, and analogues	Dipeptides	40192.2	65102	81848.9	65102	28047.2	90054.2	91106.9	59064.2	81746.6	64118	65102	52596	63381.6	65102	70443.5	0.074628	0.895133	0.539471	65340	0.705017	-
Heptadecanoic acid	269.248/269.248	11.11	C18	十七烷酸		HMDB0002259	Cytoplasm	Lipids and lipid-like molecules	Fatty Acyls	Fatty acids and conjugates	Long-chain fatty acids	894107	672912	551127	468412	528749	868969	582341	501926	583315	571123	480563	670366	789706	774814	648898	0.104846	1.17543	0.238162	614492	1.15525	-
Hippuric acid	180.1/105	2.51	C18	马尿酸	C01586	HMDB0000714	Cytoplasm	Benzenoids	Benzene and substituted derivatives	Benzoic acids and derivatives	Hippuric acids	4235.16	3599	3760.1	4173.3	2930.54	1736.88	3593.95	2315.23	4450.81	2034.06	3824.28	3600.33	2090.09	2354.12	2994.79	0.18762	1.0311	0.853365	3354.47	0.903339	-
Histidine	156.1/110.1	7.15	Amide	组氨酸	C00135	HMDB0000177	Cytoplasm	Organic acids and derivatives	Carboxylic acids and derivatives	Amino acids, peptides, and analogues	Histidine and derivatives	4.86883e+06	4.35324e+06	4.25689e+06	3.27175e+06	2.91969e+06	7.19558e+06	5.69749e+06	3.32631e+06	4.49584e+06	4.20333e+06	3.22034e+06	5.82035e+06	4.40325e+06	3.66841e+06	4.38838e+06	0.101132	1.00382	0.982751	4.46914e+06	1.02084	-
Hydroxyproline	130.1/84.2	6.38	Amide	羟脯氨酸	C01157	HMDB0000725	Endoplasmic reticulum	Organic acids and derivatives	Carboxylic acids and derivatives	Amino acids, peptides, and analogues	Proline and derivatives	842173	789683	778433	810390	492280	448204	688485	688485	622631	688485	629010	688485	485463	467792	546671	0.0827918	1.03884	0.728409	680562	1.12947	-
Hydroxypropionic acid	89/59	4.25	Amide	羟基丙酸	C01013	HMDB0000700	Cytoplasm	Organic acids and derivatives	Hydroxy acids and derivatives	Beta hydroxy acids and derivatives	Beta hydroxy acids and derivatives	2.87683e+06	2.36651e+06	3.03495e+06	3.17725e+06	2.42447e+06	3.30926e+06	2.35902e+06	2.27444e+06	2.73847e+06	2.36375e+06	2.51707e+06	3.21831e+06	3.38178e+06	3.01248e+06	3.2294e+06	0.0578546	1.11106	0.213223	2.72169e+06	1.15336	-
Hypoxanthine	137/110	2.18	Amide	次黄嘌呤	C00262	HMDB0000157		Organoheterocyclic compounds	Imidazopyrimidines	Purines and purine derivatives	Hypoxanthines	6.98495e+06	6.11811e+06	7.58075e+06	6.03759e+06	4.75083e+06	7.06198e+06	8.89533e+06	5.30566e+06	7.80709e+06	8.82226e+06	6.68477e+06	6.21505e+06	6.22509e+06	6.62448e+06	5.85938e+06	0.0613618	0.881182	0.259644	6.85536e+06	1.08789	-
Indole-3-lactic Acid	206.2/187.9	3.73	C18	吲哚-3-乳酸	C02043	HMDB0000671		Organoheterocyclic compounds	Indoles and derivatives	Indolyl carboxylic acids and derivatives	Indolyl carboxylic acids and derivatives	43355.7	33869.4	45408	37010	30913.5	29741.6	44825	39793.6	42144.6	43808.5	39279.2	37502.1	22876.5	25085.7	29402.5	0.128711	0.890623	0.149577	38970.9	1.08483	-
Inosine-monophosphate(IMP)	347/79	9.07	Amide	5-肌苷酸	C00130	HMDB0000175		Nucleosides, nucleotides, and analogues	Purine nucleotides	Purine ribonucleotides	Purine ribonucleoside monophosphates	2.81233e+06	6.57693e+06	4.1099e+06	1.05161e+07	5.12026e+06	8.2272e+06	6.26881e+06	1.37132e+07	8.87096e+06	4.63954e+06	1.46973e+07	1.15856e+07	4.44749e+06	4.46385e+06	4.39685e+06	0.00787365	0.625052	0.0938883	8.09484e+06	0.630683	-
Inosine triphosphate(ITP)	509/137	9.83	Amide	肌苷-5'-三磷酸	C00081	HMDB0000189		Nucleosides, nucleotides, and analogues	Purine nucleotides	Purine ribonucleotides	Purine ribonucleoside triphosphates	233130	259813	244991	251774	237301	215747	237036	243490	229815	219820	236911	218920	231814	216549	244829	0.0612606	1.04096	0.237036	235729	1.12826	-
Isoleucine	132.1/86.201	3.89	Amide	异亮氨酸	C00407	HMDB0000172	Cytoplasm	Organic acids and derivatives	Carboxylic acids and derivatives	Amino acids, peptides, and analogues	Isoleucine and derivatives	8.69862e+06	6.84274e+06	1.12534e+07	5.55327e+06	3.27035e+06	1.44151e+07	1.15649e+07	6.58206e+06	9.80646e+06	1.01759e+07	6.91653e+06	1.30316e+07	1.15937e+07	9.55455e+06	8.97e+06	0.137199	0.861494	0.506358	9.00924e+06	0.806902	-
Isovalerylcarnitine	246.1/85.1	2.81	C18	异戊酰肉碱		HMDB0000688	Extracellular	Lipids and lipid-like molecules	Fatty Acyls	Fatty acid esters	Fatty acid esters	548.314	453.007	517.978	574.002	517.64	349.8	371.406	504.282	477.659	408.155	483.095	464.525	367.445	371.009	410.946	0.063038	1.09288	0.308799	472.488	1.07291	-
Kyotorphin	338/136.1	6.33	Amide	酪氨酰精氨酸（京都肽）	C02993	HMDB0005768		Organic acids and derivatives	Carboxylic acids and derivatives	Amino acids, peptides, and analogues	Peptides	3334.08	3486.78	2713.7	3428.2	3033.71	3013.19	2662.93	4077.24	3869.61	2901.34	4627.15	4506.71	4136.88	2582.06	3450.13	0.229864	0.839465	0.119815	3471.22	0.82669	-
Lactulose	367.1/205	7.44	Amide	乳果糖	C07064	HMDB0000740	Cytoplasm	Organic oxygen compounds	Organooxygen compounds	Carbohydrates and carbohydrate conjugates	O-glycosyl compounds	107285	99648.3	99603.9	86614.3	73681.7	96595.3	130712	102006	99840.7	105368	86672.4	110378	122634	77846.4	160685	0.344427	0.887322	0.151746	99867.2	1.19398	-
Leucine	132.1/86.2	3.57	Amide	亮氨酸	C00123	HMDB0000687	Extracellular	Organic acids and derivatives	Carboxylic acids and derivatives	Amino acids, peptides, and analogues	Leucine and derivatives	9.58397e+06	8.04573e+06	1.17414e+07	5.57521e+06	3.91884e+06	1.6084e+07	1.31866e+07	7.42721e+06	1.06614e+07	1.16448e+07	7.9851e+06	1.43616e+07	1.13298e+07	1.1722e+07	8.71187e+06	0.15456	0.841918	0.435997	1.0018e+07	0.81542	-
Leucylalanine	203.1/86.1	1.27	C18	亮氨酰丙氨酸		HMDB0028922		Organic acids and derivatives	Carboxylic acids and derivatives	Amino acids, peptides, and analogues	Peptides	5247.91	2544.17	6206.82	2188.46	1243.78	5766.37	9258.43	5480.34	3962.62	8401.93	3302.61	6857.55	3981.56	3823.37	3878.14	0.0206276	0.622526	0.102355	5038.42	0.741966	-
Linoleyl carnitine	424.2/85.1	9.47	C18	亚油酰肉碱		HMDB0006469	Cytoplasm	Lipids and lipid-like molecules	Fatty Acyls	Fatty acid esters	Acyl carnitines	518146	494849	500298	438052	511514	536951	493578	471311	442490	374891	465449	467629	602728	520001	499595	0.100993	1.10476	0.054694	476263	1.13188	-
Lipoamide	206/189	4.62	C18	硫辛酰胺	C00248	HMDB0000962	Membrane	Organoheterocyclic compounds	Dithiolanes	Lipoamides	Lipoamides	2027.01	2207.14	2010.6	2331.49	2356.06	2146.69	1893.68	2047.06	2033.87	2031.87	2145.43	2149.46	2739.3	2624.42	2679.86	0.021427	1.06321	0.09858	2115.03	1.09048	-
Lysine	147.1/84	9.14	Amide	赖氨酸	C00047	HMDB0000182	Cytoplasm	Organic acids and derivatives	Carboxylic acids and derivatives	Amino acids, peptides, and analogues	L-alpha-amino acids	2.25785e+07	1.65697e+07	1.86592e+07	1.52607e+07	1.1813e+07	3.02734e+07	3.4794e+07	2.03058e+07	2.08864e+07	2.63882e+07	1.59049e+07	2.88349e+07	1.83143e+07	1.77201e+07	1.95577e+07	0.0506009	0.782757	0.196375	2.18557e+07	0.844077	-
Malic acid	133/115.1	8.22	Amide	苹果酸	C00149	HMDB0000156	Cytoplasm	Organic acids and derivatives	Hydroxy acids and derivatives	Beta hydroxy acids and derivatives	Beta hydroxy acids and derivatives	685966	874469	865434	751963	901140	763457	720625	601608	781811	986171	684988	806310	1.17774e+06	979832	942785	0.122232	1.05695	0.511393	785328	1.06725	-
Mannose 6-phosphate	258.9/96.9	9.28	Amide	甘露糖-6-磷酸	C00275	HMDB0001078		Organic oxygen compounds	Organooxygen compounds	Carbohydrates and carbohydrate conjugates	Hexose phosphates	1.3712e+06	681055	875054	1.00525e+06	872525	2.3707e+06	3.41137e+06	1.09665e+06	2.05007e+06	2.73241e+06	1.10728e+06	1.65524e+06	1.72239e+06	1.43673e+06	1.43756e+06	0.107481	0.595352	0.103615	1.6024e+06	0.626952	-
Methionine	150.1/133	4.08	Amide	蛋氨酸	C00073	HMDB0000696	Extracellular	Organic acids and derivatives	Carboxylic acids and derivatives	Amino acids, peptides, and analogues	Methionine and derivatives	1.04621e+07	9.18998e+06	1.28757e+07	6.45309e+06	5.05451e+06	1.69415e+07	1.15754e+07	7.19001e+06	1.27012e+07	1.38044e+07	9.38138e+06	1.783e+07	1.10302e+07	1.37866e+07	1.06599e+07	0.144461	0.841264	0.428606	1.11216e+07	0.780665	-
Methionine sulfoxide	166.06/74.2	7.06	Amide	蛋氨酸亚砜	C02989	HMDB0002005		Organic acids and derivatives	Carboxylic acids and derivatives	Amino acids, peptides, and analogues	L-alpha-amino acids	173437	101025	117153	109480	159245	258531	141343	75972.4	115597	98412.8	84473.8	149633	99871.3	95170.3	142796	0.233056	1.38086	0.149841	132025	1.06108	-
Methylglutaric acid	145.1/82.9	2.1	C18	甲基戊二酸		HMDB0000752	Extracellular	Lipids and lipid-like molecules	Fatty Acyls	Fatty acids and conjugates	Methyl-branched fatty acids	9997.23	11800.9	10667.6	5985.3	9244.15	11300.8	9326.17	11031.3	12242.9	9070.15	12837.7	11729	6612.64	4485.72	7263.8	0.237374	0.890676	0.282531	10436.1	0.813059	-
Methylmalonic acid	117/72.9	7.63	Amide	甲基丙二酸	C02170	HMDB0000202	Cytoplasm	Organic acids and derivatives	Carboxylic acids and derivatives	Dicarboxylic acids and derivatives	Dicarboxylic acids and derivatives	3.95194e+06	3.43355e+06	5.00694e+06	2.66055e+06	2.07046e+06	3.27347e+06	2.38719e+06	1.90672e+06	3.85737e+06	2.43312e+06	2.36361e+06	1.99985e+06	4.11505e+06	2.95369e+06	2.55257e+06	0.253025	1.36454	0.103258	2.9454e+06	1.20349	-
Murideoxycholic acid	391.4/391.4	7.4	C18	鼠去氧胆酸	C15515	HMDB0000811	Extracellular	Lipids and lipid-like molecules	Steroids and steroid derivatives	Bile acids, alcohols and derivatives	Dihydroxy bile acids, alcohols and derivatives	37586.7	35329.6	43271.4	31197.1	39481	35432.7	37418.1	38824.5	42408.1	34779.4	32421.4	36238.8	25434.1	23926.6	29790.4	0.115415	1.00094	0.987682	37032.4	1.05077	-
N6-Acetyllysine	189.13/84.1	6.35	Amide	N-乙酰基赖氨酸	C02727	HMDB0000206	Cytoplasm	Organic acids and derivatives	Carboxylic acids and derivatives	Amino acids, peptides, and analogues	L-alpha-amino acids	30507.5	19799.8	26121.8	11920	9276.14	36005.7	33338.6	23103.6	15108.4	25996.9	17030.1	34544.7	23774.8	29302.7	21865.6	0.154618	0.896116	0.643788	23562.8	0.854832	-
N-Acetylphenylalanine	206/164	3.72	C18	N-乙酰苯丙氨酸	C03519	HMDB0000512	Cytoplasm	Organic acids and derivatives	Carboxylic acids and derivatives	Amino acids, peptides, and analogues	Phenylalanine and derivatives	7194.23	3129.68	8906.91	1757.67	445.392	7790.12	3782.8	2822.29	1439.56	3273.72	829.069	2352.38	2828.45	3293.62	3036.05	0.076336	2.01547	0.136101	3643.65	1.01916	-
N-Acetylputrescine	131/72	4.53	Amide	N-乙酰腐胺	C02714	HMDB0002064		Organic acids and derivatives	Carboximidic acids and derivatives	Carboximidic acids	Carboximidic acids	11671.3	11518.3	17547.6	11807	9316.46	15649.5	10760.3	10760.3	11432.9	10760.3	6665.19	8741.25	11538.4	11252	8417.93	0.203762	1.31106	0.0604859	11385.9	1.27683	-
N-Acetylserine	146/98	4.68	Amide	乙酰丝氨酸		HMDB0002931	Cytoplasm	Organic acids and derivatives	Carboxylic acids and derivatives	Amino acids, peptides, and analogues	N-acyl-L-alpha-amino acids	178559	206005	396018	146871	243181	336721	333342	258905	287470	209090	243181	258905	243181	191953	201853	0.0355516	0.947489	0.752626	258188	0.818319	-
N-Acetyltyrosine	224.1/178.1	2.04	C18	N-乙酰-酪氨酸	C01657	HMDB0000866	Cytoplasm	Organic acids and derivatives	Carboxylic acids and derivatives	Amino acids, peptides, and analogues	Tyrosine and derivatives	24166.4	12865.3	25245.3	8696.58	5183.79	25837.6	15057.3	9107.86	8073.42	11736.2	7082.78	11228.6	10149.8	11431.1	11671.1	0.0737937	1.63752	0.123807	13690.1	1.10263	-
N-Alpha-acetyllysine	189.01/84.01	7.37	Amide	N-乙酰赖氨酸	C12989	HMDB0000446		Organic acids and derivatives	Carboxylic acids and derivatives	Amino acids, peptides, and analogues	N-acyl-alpha amino acids	10417.1	25202.4	11794.6	7010.95	8822.72	12784.1	16807.8	6719.65	6833.03	7197.11	8406.2	5848.26	7605.52	18377.8	15872.8	0.404038	1.46745	0.225781	10653.7	0.896183	-
Nicotinamide	123/53	1.28	Amide	烟酰胺	C00153	HMDB0001406	Extracellular	Organoheterocyclic compounds	Pyridines and derivatives	Pyridinecarboxylic acids and derivatives	Nicotinamides	364631	399770	443124	507859	366916	375399	433113	332215	384925	472979	408480	349165	388465	385947	355698	0.0484057	1.03227	0.692777	403215	1.11731	-
Nicotinamide ribotide	335/123	9.18	Amide	β-烟酰胺单核苷酸	C00455	HMDB0000229		Nucleosides, nucleotides, and analogues	Pyridine nucleotides	Nicotinamide nucleotides	Nicotinamide nucleotides	8866.99	12696.5	11912.7	11517	11737.6	11248.8	21872.2	17869.5	6317.86	14621.2	16003.7	14171.7	9668.84	11333.5	15097.4	0.231117	0.748213	0.109176	13236.3	0.615759	-
Nicotinic acid(VB3)	124/80.2	2.94	Amide	烟酸	C00253	HMDB0001488	Cytoplasm	Organoheterocyclic compounds	Pyridines and derivatives	Pyridinecarboxylic acids and derivatives	Pyridinecarboxylic acids	1.58886e+06	1.11688e+06	1.48471e+06	739798	682624	1.72684e+06	1.30689e+06	619529	1.0064e+06	1.09527e+06	598800	934110	1.19363e+06	1.05097e+06	1.08129e+06	0.0677886	1.31985	0.196134	1.07506e+06	1.19157	-
N-Methylalanine	104.01/58.01	5.27	Amide	N-甲基丙氨酸	C02721	HMDB0094692		Organic acids and derivatives	Carboxylic acids and derivatives	Amino acids, peptides, and analogues	Alanine and derivatives	35946.2	34847.6	39804.2	34847.6	34847.6	29599.1	37004.1	28709.4	41774.5	37004.1	34847.6	48676.4	32150.4	34847.6	30909.7	0.0278234	0.920515	0.34585	36492.4	0.989852	-
Norleucine	132.1/86.11	3.62	Amide	正亮氨酸	C01933	HMDB0001645		Organic acids and derivatives	Carboxylic acids and derivatives	Amino acids, peptides, and analogues	L-alpha-amino acids	3.84022e+06	2.67661e+06	3.3958e+06	1.845e+06	1.71168e+06	4.97154e+06	4.0624e+06	1.9908e+06	3.12808e+06	5.08458e+06	1.9057e+06	5.1498e+06	3.4047e+06	4.4242e+06	3.12405e+06	0.187394	0.8649	0.552546	3.31352e+06	0.848854	-
Norvaline	118.1/72.2	4.4	Amide	戊氨酸	C01799	HMDB0013716		Organic acids and derivatives	Carboxylic acids and derivatives	Amino acids, peptides, and analogues	D-alpha-amino acids	3.79062e+06	2.5655e+06	3.29898e+06	1.71257e+06	1.67206e+06	5.05163e+06	5.22547e+06	2.23522e+06	4.12173e+06	4.58614e+06	2.82343e+06	4.89657e+06	3.12931e+06	3.57214e+06	3.0229e+06	0.0898627	0.757323	0.211181	3.49833e+06	0.79266	-
O-Phosphoethanolamine	142/44	9.19	Amide	O-磷酸乙醇胺	C00346	HMDB0000224		Organic acids and derivatives	Organic phosphoric acids and derivatives	Phosphate esters	Phosphoethanolamines	2.21214e+06	1.11353e+06	1.98225e+06	611869	674086	1.76471e+06	2.24128e+06	1.01743e+06	913830	1.11023e+06	820282	1.49424e+06	1.02768e+06	1.43267e+06	1.02691e+06	0.20134	1.10021	0.727962	1.32966e+06	0.973904	-
Oxidized glutathione	611.1/306.1	10.06	Amide	谷胱甘肽（氧化型）	C00127	HMDB0003337		Organic acids and derivatives	Carboxylic acids and derivatives	Amino acids, peptides, and analogues	Peptides	1.60836e+08	3.06271e+08	2.97589e+08	2.5527e+08	1.41059e+08	1.69093e+08	4.06114e+08	1.88113e+08	3.91357e+08	3.10951e+08	3.29621e+08	2.59416e+08	2.09571e+08	2.12991e+08	1.55179e+08	0.168425	0.70542	0.0663401	2.67974e+08	0.408443	-
Palmitic acid	255.232/255.232	10.97	C18	棕榈酸	C00249	HMDB0000220	Cytoplasm	Lipids and lipid-like molecules	Fatty Acyls	Fatty acids and conjugates	Long-chain fatty acids	2.20003e+07	1.93668e+07	1.3562e+07	9.87387e+06	1.00554e+07	1.95992e+07	1.71306e+07	1.68694e+07	2.03456e+07	1.57296e+07	1.7459e+07	2.07558e+07	2.81549e+07	2.76405e+07	3.0199e+07	0.0472111	0.872264	0.340636	1.68956e+07	0.784757	-
Palmitoylethanolamide	300.3/62.1	10.24	C18	棕榈酰乙醇酰胺	C16512	HMDB0002100	Extracellular	Organic acids and derivatives	Carboximidic acids and derivatives	Carboximidic acids	Carboximidic acids	1.12733e+06	909512	1.1236e+06	668138	575102	1.23954e+06	1.55542e+06	1.04108e+06	1.11444e+06	1.4228e+06	794246	1.23955e+06	995295	1.02212e+06	1.10524e+06	0.0550704	0.787332	0.137079	1.06756e+06	0.958796	-
p-Aminobenzoic acid	136/92	2.57	Amide	对氨基苯甲酸	C00568	HMDB0001392		Benzenoids	Benzene and substituted derivatives	Benzoic acids and derivatives	Aminobenzoic acids	4.90318e+06	3.63347e+06	4.86182e+06	4.56626e+06	4.22591e+06	4.86304e+06	4.74569e+06	4.22587e+06	5.13233e+06	4.68479e+06	3.71325e+06	4.64289e+06	5.14339e+06	4.62345e+06	3.86718e+06	0.141208	0.996642	0.958743	4.51654e+06	1.12966	-
Pentadecanoic acid	241.217/241.217	10.49	C18	十五酸	C16537	HMDB0000826	Cytoplasm	Lipids and lipid-like molecules	Fatty Acyls	Fatty acids and conjugates	Long-chain fatty acids	1.01094e+06	822176	788806	640511	715810	900527	524273	684206	754175	638394	848943	769415	649887	601583	747570	0.111612	1.15627	0.153049	758182	1.11718	-
Phenylacetylglycine	192.1/74	2.94	C18	苯乙酰甘氨酸	C05598	HMDB0000821		Organic acids and derivatives	Carboxylic acids and derivatives	Amino acids, peptides, and analogues	N-acyl-alpha amino acids	9542.39	7563.08	10242.9	9290.19	6415	4659.99	9402.83	8127.9	9179.68	6598.8	7809.17	7226.98	5301.58	5990.74	7117.56	0.149388	0.986931	0.916641	8004.91	1.02599	-
Phenylalanine	166.1/120.1	3.36	Amide	苯丙氨酸	C00079	HMDB0000159	Cytoplasm	Organic acids and derivatives	Carboxylic acids and derivatives	Amino acids, peptides, and analogues	Phenylalanine and derivatives	1.07882e+07	9.45833e+06	1.32168e+07	6.05569e+06	5.02015e+06	1.70636e+07	1.21424e+07	7.31204e+06	1.2684e+07	1.08021e+07	7.48493e+06	1.43526e+07	1.33526e+07	9.53454e+06	1.13343e+07	0.167444	0.950982	0.812868	1.05317e+07	0.89901	-
Phenylethylamine	122.1/105	2.18	C18	苯乙胺	C05332	HMDB0012275		Benzenoids	Benzene and substituted derivatives	Phenethylamines	Phenethylamines	8821.42	6418.14	10355.2	7204.44	6145.18	14687.7	5981.04	7778.58	7744.28	9109.52	10838.9	9517.95	5095.36	5651.03	6916.07	0.158489	1.05222	0.771915	8716.86	0.921907	-
Phosphonoacetate	139.1/79.1	9.29	Amide	磷酰基乙酸	C05682	HMDB0004110		Organic acids and derivatives	Organic phosphonic acids and derivatives	Organic phosphonic acids	Organic phosphonic acids	1.23385e+06	1.24943e+06	1.09621e+06	1.19879e+06	1.21353e+06	1.0423e+06	1.40082e+06	1.31491e+06	1.25848e+06	1.06097e+06	1.225e+06	1.32044e+06	1.74282e+06	1.2516e+06	1.06841e+06	0.257506	0.927907	0.149503	1.21789e+06	1.01881	-
Phosphoserine	186/88	9.53	Amide	O-磷酸丝氨酸	C01005	HMDB0000272		Organic acids and derivatives	Carboxylic acids and derivatives	Amino acids, peptides, and analogues	L-alpha-amino acids	111587	107908	108863	116708	115829	113023	102671	112067	125854	112225	101897	111555	146395	115105	104823	0.177323	1.01148	0.74605	111682	1.09658	-
Proline	116.1/70.1	5.15	Amide	脯氨酸	C00148	HMDB0000162	Cytoplasm	Organic acids and derivatives	Carboxylic acids and derivatives	Amino acids, peptides, and analogues	Proline and derivatives	2.63791e+07	2.19852e+07	1.90025e+07	1.79531e+07	1.49729e+07	2.68671e+07	1.63316e+07	1.3626e+07	1.95376e+07	1.60674e+07	1.4781e+07	2.47167e+07	2.28226e+07	2.4054e+07	2.4804e+07	0.0418683	1.21035	0.179902	1.93517e+07	1.18405	-
Protirelin	363/249.1	3.55	Amide	普罗瑞林	C03958	HMDB0060080		Organic acids and derivatives	Carboxylic acids and derivatives	Amino acids, peptides, and analogues	Oligopeptides	266.727	271.522	266.727	339.322	165.891	271.522	244.03	214.51	266.727	244.03	271.522	244.03	269.523	334.818	248.058	0.159037	1.06523	0.518973	255.547	1.04677	-
Protocatechuic acid	153/109.1	1.57	C18	原儿茶酸	C00230	HMDB0001856		Benzenoids	Benzene and substituted derivatives	Benzoic acids and derivatives	Hydroxybenzoic acid derivatives	6919.07	6919.07	8303.3	6919.07	6919.07	7161.66	6404.85	6805.94	6876.35	6341.37	6689.58	6805.94	6220.16	6263.37	6919.07	0.00489448	1.08058	0.052904	6922.1	1.16919	-
Purine	121.2/94	1.65	Amide	嘌呤	C15587	HMDB0001366		Organoheterocyclic compounds	Imidazopyrimidines	Purines and purine derivatives	Purines and purine derivatives	16257.6	9288.78	14647.1	3727.2	10948.2	22804.7	10795.2	10795.2	11979.8	10795.2	10948.2	10795.2	7229.63	7077.9	6552.92	0.051067	1.17494	0.487559	11981.9	0.943446	-
Pyridoxamine	169/134	3.65	Amide	吡多胺	C00534	HMDB0001431		Organoheterocyclic compounds	Pyridines and derivatives	Pyridoxamines	Pyridoxamine 5'-phosphates	34010.5	32831.1	40415.5	40746.6	26477.6	42669.4	39829.3	32289.2	31286.3	36431.1	29895.4	31404.5	33640.8	37101.9	28756.6	0.126418	1.07962	0.388844	34857.2	1.20294	-
Quinaldic acid	174/156	2.37	C18	喹哪啶酸	C06325	HMDB0000842		Organoheterocyclic compounds	Quinolines and derivatives	Quinoline carboxylic acids	Quinoline carboxylic acids	811.905	1105.66	789.737	868.942	1049.83	448.422	1121.09	290.998	753.36	256.239	975.701	1276.45	1586.57	1600.56	1557.8	0.0137824	1.08572	0.744045	812.36	0.828516	-
Riboflavin-5'-monophosphate	455.1/97	8.24	Amide	核黄素-5'-单磷酸	C00061	HMDB0001520	Cytoplasm	Nucleosides, nucleotides, and analogues	Flavin nucleotides	na	Flavin nucleotides	143255	256836	206490	263690	192668	116946	270095	114254	120563	242439	224496	160234	321156	163431	200953	0.460303	1.04223	0.83004	192664	0.937811	-
Ricinoleic acid	297.2/183.1	9.14	C18	蓖麻油酸	C08365	HMDB0034297	Extracellular	Lipids and lipid-like molecules	Fatty Acyls	Fatty acids and conjugates	Long-chain fatty acids	2574.79	2845.51	2288.38	2472.37	2844.21	3446.28	2807.29	2232.97	2360.7	1814.72	2959.41	3033.53	4767.21	3390.92	3625.39	0.187458	1.08304	0.430199	2640.01	1.05217	-
Sebacic acid	201.1/139.1	5.52	C18	葵二酸	C08277	HMDB0000792	Membrane	Lipids and lipid-like molecules	Fatty Acyls	Fatty acids and conjugates	Medium-chain fatty acids	89867.1	70570.2	76732.5	66727.3	67309.6	68902.6	84620.9	72994.4	71296.2	70442.4	67944	68128.3	56373.6	59238.8	61930.4	0.0469547	1.01076	0.863206	72961.3	1.16789	-
Serine	106/60	7.21	Amide	丝氨酸	C00065	HMDB0000187	Cytoplasm	Organic acids and derivatives	Carboxylic acids and derivatives	Amino acids, peptides, and analogues	Serine and derivatives	1.76129e+07	1.50936e+07	2.06314e+07	1.25079e+07	8.96692e+06	2.64564e+07	1.83346e+07	9.49684e+06	1.02058e+07	1.45325e+07	6.32904e+06	1.4051e+07	1.75266e+07	1.34286e+07	1.73035e+07	0.143243	1.3882	0.155693	1.45183e+07	1.17421	-
Succinic acid	117.1/73	7.94	Amide	琥珀酸	C00042	HMDB0000254	Endoplasmic reticulum	Organic acids and derivatives	Carboxylic acids and derivatives	Dicarboxylic acids and derivatives	Dicarboxylic acids and derivatives	9.1732e+06	8.47816e+06	7.80345e+06	6.73128e+06	5.2347e+06	5.7923e+06	4.38392e+06	4.36047e+06	7.16862e+06	8.17232e+06	4.60343e+06	4.71552e+06	9.32527e+06	8.06766e+06	8.0579e+06	0.0859202	1.29364	0.108502	6.38478e+06	1.24941	-
Tetradecanoylcarnitine	372.3/85.1	8.98	C18	肉豆蔻酰基肉碱		HMDB0005066	Extracellular	Lipids and lipid-like molecules	Fatty Acyls	Fatty acid esters	Acyl carnitines	786924	1.15167e+06	1.31647e+06	2.14551e+06	1.4468e+06	894577	1.08427e+06	1.2568e+06	1.56165e+06	1.08206e+06	1.52567e+06	1.46368e+06	939231	1.03739e+06	1.18552e+06	0.117628	0.970882	0.862507	1.30967e+06	0.89214	-
Thiamine monophosphate	345/122	9.5	Amide	一磷酸硫胺	C01081	HMDB0002666		Organoheterocyclic compounds	Diazines	Pyrimidines and pyrimidine derivatives	Thiamine phosphates	10984	12731.3	14002.3	22542.5	21924.9	22107	13876.2	13635.5	10845.9	13672.7	15235.9	17082.3	12063.9	11937.9	17080.6	0.214211	1.23644	0.186527	15720	1.01009	-
Trimethylamine-N-oxide	76.1/58	5.3	Amide	氧化三甲胺	C01104	HMDB0000925	Cytoplasm	Organic nitrogen compounds	Organonitrogen compounds	Aminoxides	Trialkyl amine oxides	81.2982	83.3072	76.2698	106.782	93.6755	83.1876	182.906	59.0937	62.7329	73.7966	88.4271	66.7352	96.6811	111.294	102.254	0.0713134	0.982815	0.939934	88.1844	0.892773	-
Trimethyllysine	189/84	9.08	Amide	三甲基赖氨酸	C03793	HMDB0001325		Organic acids and derivatives	Carboxylic acids and derivatives	Amino acids, peptides, and analogues	L-alpha-amino acids	52998.5	40020.5	36401.5	26139.7	29041	39720.2	34194.7	40475.7	37880	30552.7	37813.9	38008.2	38310.7	43140	38683.6	0.0671015	1.02465	0.83262	36937.2	1.02276	-
Tryptophan	205.2/188.1	3.42	Amide	色氨酸	C00078	HMDB0000929	Extracellular	Organoheterocyclic compounds	Indoles and derivatives	Indolyl carboxylic acids and derivatives	Indolyl carboxylic acids and derivatives	1.10795e+06	913769	1.2137e+06	666446	770399	1.98684e+06	1.10767e+06	676087	1.16932e+06	1.05214e+06	1.3088e+06	1.84191e+06	1.44667e+06	1.16619e+06	1.1531e+06	0.132114	0.930572	0.746313	1.15125e+06	0.841345	-
Tyrosine	182.1/136.1	4.79	Amide	酪氨酸	C00082	HMDB0000158	Cytoplasm	Organic acids and derivatives	Carboxylic acids and derivatives	Amino acids, peptides, and analogues	Tyrosine and derivatives	1.07812e+07	7.92911e+06	1.14641e+07	6.37221e+06	4.56591e+06	1.52708e+07	1.15488e+07	9.02762e+06	1.12266e+07	1.23988e+07	7.66751e+06	1.20066e+07	1.08951e+07	9.80986e+06	1.13181e+07	0.0728831	0.882703	0.494153	1.00216e+07	0.898098	-
Uracil	111/42	1.5	Amide	尿嘧啶	C00106	HMDB0000300		Organoheterocyclic compounds	Diazines	Pyrimidines and pyrimidine derivatives	Pyrimidones	6.18064e+06	4.03207e+06	5.88505e+06	2.72796e+06	1.93389e+06	5.66115e+06	1.03817e+07	4.15707e+06	5.48881e+06	1.01306e+07	4.71851e+06	6.53793e+06	5.07489e+06	5.53292e+06	5.05572e+06	0.0517404	0.637957	0.0893585	5.65295e+06	0.707759	-
Ureidopropionic acid	133/90	6.14	Amide	3-酰脲丙酸	C02642	HMDB0000026		Organic acids and derivatives	Organic carbonic acids and derivatives	Ureas	Ureas	8.95181e+06	1.01176e+07	8.23266e+06	9.76894e+06	7.35414e+06	7.09729e+06	9.61864e+06	8.63983e+06	1.05622e+07	9.64566e+06	1.0549e+07	9.9096e+06	9.79781e+06	9.64802e+06	9.90918e+06	0.0133927	0.874374	0.0614089	9.20394e+06	0.946052	-
Uric acid	167.1/124.1	6.6	Amide	尿酸	C00366	HMDB0000289		Organoheterocyclic compounds	Imidazopyrimidines	Purines and purine derivatives	Xanthines	486491	979053	542363	1.07978e+06	897418	350002	622111	622111	542363	622111	669860	622111	400790	495482	669860	0.149413	1.17144	0.412857	669648	0.977801	-
Uridine	243/200.1	2.18	Amide	尿苷	C00299	HMDB0000296		Nucleosides, nucleotides, and analogues	Pyrimidine nucleosides	na	Pyrimidine nucleosides	438452	464265	450292	523996	489669	519128	748634	413417	498197	682659	392836	488759	354135	473889	470982	0.157774	0.894961	0.377926	509192	0.998188	-
Uridine 5'-diphosphate(UDP)	403/111	9.33	Amide	尿苷-5’-二磷酸	C00015	HMDB0000295		Nucleosides, nucleotides, and analogues	Pyrimidine nucleotides	Pyrimidine ribonucleotides	Pyrimidine ribonucleoside diphosphates	1.84873e+06	4.17664e+06	4.16182e+06	1.39943e+07	1.23525e+07	3.11866e+06	1.17749e+07	7.99495e+06	1.19882e+07	1.08736e+07	1.5603e+07	1.04713e+07	7.18498e+06	5.31044e+06	5.65711e+06	0.164832	0.577135	0.0659645	9.02987e+06	0.758358	-
Uridine diphosphategalactose(UDP-galactose)	565.1/323.1	9.11	Amide	UDP-半乳糖	C00052	HMDB0000302		Nucleosides, nucleotides, and analogues	Pyrimidine nucleotides	Pyrimidine nucleotide sugars	Pyrimidine nucleotide sugars	3.66345e+06	7.89542e+06	6.22026e+06	1.10279e+07	8.90407e+06	4.89814e+06	4.47463e+06	5.82651e+06	4.98291e+06	2.95464e+06	7.42789e+06	6.07952e+06	5.96363e+06	5.78502e+06	3.91037e+06	0.217907	1.34219	0.184671	6.19628e+06	1.0109	-
Uridine diphosphate glucose(UDP-glucose)	564.9/322.9	9.07	Amide	UDP-葡萄糖	C00029	HMDB0000286		Nucleosides, nucleotides, and analogues	Pyrimidine nucleotides	Pyrimidine nucleotide sugars	Pyrimidine nucleotide sugars	3.53821e+06	6.98099e+06	4.15039e+06	1.00344e+07	7.47987e+06	4.14706e+06	3.49004e+06	6.54215e+06	4.09838e+06	2.45681e+06	8.5613e+06	4.69253e+06	5.27983e+06	6.17765e+06	3.99498e+06	0.212983	1.21748	0.450969	5.51435e+06	0.935962	-
Valerylcarnitine	246.1/85.1	2.8	C18	戊酰肉碱		HMDB0013128	Extracellular	Lipids and lipid-like molecules	Fatty Acyls	Fatty acid esters	Fatty acid esters	634.285	553.807	652.565	671.043	610.334	429.719	480.11	596.398	630.266	492.835	570.378	594.776	436.502	467.911	484.428	0.0525881	1.05557	0.495747	576.376	1.07196	-
Valine	118.1/55.1	4.68	Amide	缬氨酸	C00183	HMDB0000883	Extracellular	Organic acids and derivatives	Carboxylic acids and derivatives	Amino acids, peptides, and analogues	Valine and derivatives	7.28594e+06	6.0672e+06	7.52092e+06	4.19026e+06	3.03264e+06	1.42515e+07	9.99298e+06	6.17048e+06	8.5898e+06	9.57828e+06	4.40708e+06	9.29056e+06	7.94336e+06	7.04319e+06	7.1891e+06	0.0653604	0.881725	0.619043	7.53147e+06	0.844049	-
Vitamin B2	377/243	2.48	Amide	维生素B2	C00255	HMDB0000244	Extracellular	Organoheterocyclic compounds	Pteridines and derivatives	Alloxazines and isoalloxazines	Flavins	44189.9	31591.9	40620.2	16909.8	13859.7	55843.2	52180.7	34550.3	46568.1	51082.9	25303.7	56077.2	41926.6	42839.7	39945.3	0.0355944	0.763894	0.233022	39064.8	0.790846	-
Xanthine	151/108.1	3.51	Amide	黄嘌吟	C00385	HMDB0000292		Organoheterocyclic compounds	Imidazopyrimidines	Purines and purine derivatives	Xanthines	2.34054e+06	1.45371e+06	1.88299e+06	1.06379e+06	988088	2.07441e+06	266543	1.15855e+06	1.51731e+06	316323	1.40811e+06	1.15855e+06	968240	1.01974e+06	881505	0.0730407	1.6829	0.0629661	1.30241e+06	1.09816	-
Xanthurenate	206.1/159.9	1.93	C18	黄嘌呤	C02470	HMDB0000881	Membrane	Organoheterocyclic compounds	Quinolines and derivatives	Quinoline carboxylic acids	Quinoline carboxylic acids	11086.3	7037.32	9489.64	6363.37	6211.56	13501.4	9977.43	7727.49	10056.9	10452.7	6121.39	8966.14	6261.86	6656.59	8746.7	0.184907	1.00727	0.963679	8915.96	1.05921	-
