# Supplementary material for: SHMT2 deficiency disrupts transcriptional regulation through homocysteine-mediated suppression of histone lactylation in Huntington’s disease models
Source: J Clin Invest. 2026 Mar 10;136(9):e196094. doi: 10.1172/JCI196094 (PMC13132398; doi:10.1172/JCI196094)
Supplement: Supplemental table 2 [file jci-136-196094-s116.xlsx]

## Sheet: Sheet1
ENSEMBL	SYMBOL	baseMean	log2FoldChange	lfcSE	stat	pvalue	padj
ENSG00000000003	TSPAN6	1475.07	-0.660334	0.0855981	-7.71435	1.21603e-14	1.09428e-13
ENSG00000000005	TNMD	50.0146	1.67022	0.341015	4.89779	9.69204e-07	4.1472e-06
ENSG00000000419	DPM1	1120.06	0.524263	0.0913712	5.73773	9.59559e-09	5.17683e-08
ENSG00000001036	FUCA2	443.591	-1.43146	0.122782	-11.6586	2.07519e-31	4.19157e-30
ENSG00000001084	GCLC	597.917	-0.914554	0.118065	-7.74618	9.47e-15	8.58558e-14
ENSG00000001167	NFYA	2299.23	0.310821	0.0705821	4.40368	1.0643e-05	3.98891e-05
ENSG00000001460	STPG1	158.985	-2.04627	0.202339	-10.1131	4.83541e-24	7.33448e-23
ENSG00000001461	NIPAL3	844.896	0.443668	0.0925228	4.79523	1.62487e-06	6.74359e-06
ENSG00000001561	ENPP4	442.71	0.272171	0.118442	2.29792	0.0215661	0.0420422
ENSG00000001630	CYP51A1	4404.22	0.26091	0.0616618	4.23132	2.32329e-05	8.26192e-05
ENSG00000001631	KRIT1	847.825	-0.382609	0.1012	-3.78074	0.000156364	0.000483846
ENSG00000002016	RAD52	375.901	0.421124	0.132464	3.17916	0.00147701	0.00377263
ENSG00000002330	BAD	901.689	0.344931	0.147161	2.34389	0.0190835	0.0378052
ENSG00000002549	LAP3	604.069	-0.615839	0.109658	-5.61602	1.95411e-08	1.02006e-07
ENSG00000002586	CD99	1392.61	-0.392273	0.0951502	-4.12267	3.74499e-05	0.000128933
ENSG00000002746	HECW1	1026.82	-1.0795	0.121549	-8.88124	6.61215e-19	7.69791e-18
ENSG00000002834	LASP1	5390.37	0.383317	0.0692098	5.53847	3.05118e-08	1.56021e-07
ENSG00000002919	SNX11	614.217	-0.289752	0.105001	-2.75952	0.00578865	0.0130507
ENSG00000003096	KLHL13	1079.19	1.54992	0.0897916	17.2613	9.2049e-67	4.53773e-65
ENSG00000003137	CYP26B1	255.695	-4.8377	0.267494	-18.0853	4.16414e-73	2.29683e-71
ENSG00000003249	DBNDD1	564.993	0.42746	0.126869	3.3693	0.00075358	0.00203592
ENSG00000003402	CFLAR	441.478	-0.918545	0.143939	-6.38147	1.75398e-10	1.12843e-09
ENSG00000003987	MTMR7	726.731	0.341073	0.10286	3.31589	0.000913531	0.00242585
ENSG00000004059	ARF5	2629.32	0.663593	0.0713043	9.30649	1.32123e-20	1.70003e-19
ENSG00000004139	SARM1	1250.06	0.561587	0.0878906	6.38961	1.66306e-10	1.07256e-09
ENSG00000004142	POLDIP2	2382.86	0.280076	0.0897708	3.1199	0.00180913	0.00453143
ENSG00000004399	PLXND1	1198.86	-2.83267	0.130022	-21.7861	3.142e-105	2.8162e-103
ENSG00000004455	AK2	1774.94	-0.467198	0.0761457	-6.13557	8.48532e-10	5.09539e-09
ENSG00000004478	FKBP4	4159.55	0.339617	0.0641322	5.29558	1.18637e-07	5.66436e-07
ENSG00000004487	KDM1A	6223.16	0.388792	0.0547762	7.09783	1.26729e-12	9.87721e-12
ENSG00000004700	RECQL	1077.62	-0.731245	0.0861246	-8.49054	2.05676e-17	2.21622e-16
ENSG00000004777	ARHGAP33	1412.41	0.966949	0.0882966	10.9511	6.56109e-28	1.17348e-26
ENSG00000004799	PDK4	53.7894	-1.20091	0.320859	-3.74281	0.000181973	0.000556429
ENSG00000004838	ZMYND10	113.081	-1.13107	0.240312	-4.70665	2.51818e-06	1.02014e-05
ENSG00000004848	ARX	1498.65	2.50535	0.516579	4.84988	1.23533e-06	5.21332e-06
ENSG00000004864	SLC25A13	323.402	0.591553	0.154049	3.84003	0.000123019	0.000388669
ENSG00000004866	ST7	1129.83	0.979087	0.0893681	10.9557	6.24228e-28	1.11773e-26
ENSG00000005020	SKAP2	129.24	2.30683	0.223433	10.3245	5.46153e-25	8.73789e-24
ENSG00000005059	MCUB	540.963	-0.756307	0.122068	-6.19576	5.80034e-10	3.5548e-09
ENSG00000005100	DHX33	805.181	-0.258498	0.0898753	-2.87619	0.00402509	0.00938869
ENSG00000005108	THSD7A	2109.7	-3.52145	0.0983677	-35.7988	1.1509e-280	5.04317e-278
ENSG00000005206	SPPL2B	544.256	-0.484468	0.155375	-3.11806	0.00182049	0.00455699
ENSG00000005238	ATOSB	518.821	0.52668	0.109562	4.80716	1.53091e-06	6.38217e-06
ENSG00000005302	MSL3	741.87	0.292144	0.112825	2.58935	0.00961579	0.0205541
ENSG00000005436	GCFC2	244.91	-1.06691	0.166178	-6.42029	1.36012e-10	8.84051e-10
ENSG00000005448	WDR54	1209.12	-0.426521	0.109738	-3.88673	0.000101605	0.000326639
ENSG00000005469	CROT	425.72	0.76156	0.140691	5.41301	6.19726e-08	3.06367e-07
ENSG00000005513	SOX8	526.864	1.62933	0.119939	13.5846	4.94234e-42	1.43583e-40
ENSG00000005810	MYCBP2	2508.53	0.61102	0.0790324	7.73126	1.06488e-14	9.62664e-14
ENSG00000005812	FBXL3	1007.72	0.297112	0.0946641	3.13859	0.00169761	0.00427862
ENSG00000005893	LAMP2	1943.85	-0.551637	0.0679387	-8.11963	4.67626e-16	4.63076e-15
ENSG00000006007	GDE1	1543.95	0.353092	0.0870793	4.05484	5.01689e-05	0.000169686
ENSG00000006016	CRLF1	66.669	-2.24557	0.401981	-5.58627	2.31992e-08	1.19911e-07
ENSG00000006042	TMEM98	1515.74	-0.446524	0.113835	-3.92254	8.76193e-05	0.000284695
ENSG00000006116	CACNG3	44.588	0.957695	0.351508	2.72454	0.00643921	0.0143432
ENSG00000006128	TAC1	2082.46	6.31902	0.13259	47.6584	0	0
ENSG00000006210	CX3CL1	279.042	0.997122	0.153624	6.49066	8.54636e-11	5.67181e-10
ENSG00000006327	TNFRSF12A	63.5393	-1.72463	0.312089	-5.52609	3.27454e-08	1.66739e-07
ENSG00000006377	DLX6	1101.69	7.25353	0.229164	31.6522	7.08108e-220	2.03098e-217
ENSG00000006432	MAP3K9	1191.84	0.277225	0.0889893	3.11526	0.0018378	0.00459597
ENSG00000006459	KDM7A	765.15	-1.19137	0.0973156	-12.2423	1.84749e-34	4.14568e-33
ENSG00000006468	ETV1	792.972	0.739225	0.099453	7.43291	1.06237e-13	8.95714e-13
ENSG00000006607	FARP2	459.435	-0.794697	0.130396	-6.09448	1.09797e-09	6.50657e-09
ENSG00000006625	GGCT	714.947	-0.920704	0.101528	-9.06847	1.20695e-19	1.4601e-18
ENSG00000006704	GTF2IRD1	1085.52	0.431285	0.102556	4.20536	2.60661e-05	9.20219e-05
ENSG00000006712	PAF1	1346.17	0.257081	0.0784827	3.27564	0.00105424	0.00276487
ENSG00000006715	VPS41	1923.74	-0.512481	0.0898973	-5.70074	1.19288e-08	6.37239e-08
ENSG00000006740	ARHGAP44	431.28	-0.658148	0.135779	-4.84721	1.25212e-06	5.28133e-06
ENSG00000006757	PNPLA4	251.899	-1.02096	0.176195	-5.7945	6.85247e-09	3.7547e-08
ENSG00000006831	ADIPOR2	1719.73	-0.277632	0.0750482	-3.69938	0.00021613	0.000649914
ENSG00000006837	CDKL3	176.773	0.557601	0.204744	2.72341	0.00646118	0.0143881
ENSG00000007047	MARK4	1515.8	0.426165	0.088688	4.80521	1.54587e-06	6.44113e-06
ENSG00000007062	PROM1	477.48	-1.77019	0.122934	-14.3995	5.21015e-47	1.70519e-45
ENSG00000007237	GAS7	3414.82	0.684004	0.071426	9.5764	1.00486e-21	1.36888e-20
ENSG00000007255	TRAPPC6A	299.115	-0.498488	0.199433	-2.49953	0.0124358	0.025782
ENSG00000007350	TKTL1	247.202	-1.24672	0.187555	-6.64721	2.98694e-11	2.07572e-10
ENSG00000007392	LUC7L	1343.09	0.251579	0.0799443	3.14693	0.00164994	0.00416979
ENSG00000007402	CACNA2D2	657.11	0.77939	0.102562	7.59924	2.9788e-14	2.59904e-13
ENSG00000007516	BAIAP3	680.275	-0.468054	0.102125	-4.58315	4.58023e-06	1.79824e-05
ENSG00000007520	TSR3	781.525	0.343676	0.11576	2.96885	0.00298912	0.00718473
ENSG00000007866	TEAD3	149.937	-1.40262	0.209245	-6.70322	2.03871e-11	1.43895e-10
ENSG00000007923	DNAJC11	1077.54	0.38029	0.0848937	4.4796	7.47824e-06	2.85225e-05
ENSG00000007944	MYLIP	237.188	0.896473	0.15461	5.79829	6.6993e-09	3.67588e-08
ENSG00000008056	SYN1	684.434	0.734693	0.136716	5.37385	7.70749e-08	3.77244e-07
ENSG00000008083	JARID2	1151.6	-0.533722	0.0841206	-6.34472	2.22823e-10	1.42022e-09
ENSG00000008086	CDKL5	1028.94	-0.355825	0.085528	-4.16034	3.17779e-05	0.000110661
ENSG00000008118	CAMK1G	113.614	1.01003	0.245198	4.11922	3.8016e-05	0.00013074
ENSG00000008128	CDK11A	431.235	-0.40265	0.157153	-2.56215	0.0104026	0.02203
ENSG00000008256	CYTH3	699.491	-0.349931	0.0971334	-3.60258	0.000315077	0.00091636
ENSG00000008277	ADAM22	1063.89	0.354782	0.0874826	4.05546	5.00364e-05	0.000169274
ENSG00000008282	SYPL1	515.405	-1.43281	0.138592	-10.3383	4.72743e-25	7.5865e-24
ENSG00000008283	CYB561	329.669	-0.601519	0.134431	-4.47455	7.65741e-06	2.91707e-05
ENSG00000008294	SPAG9	5854.42	0.338294	0.0587721	5.75603	8.61168e-09	4.67478e-08
ENSG00000008300	CELSR3	1696.25	0.5396	0.0883466	6.10776	1.01038e-09	6.01464e-09
ENSG00000008311	AASS	370.758	-0.969931	0.132283	-7.33226	2.263e-13	1.85931e-12
ENSG00000008324	SS18L2	796.593	0.36369	0.0975059	3.72993	0.000191536	0.000583523
ENSG00000008394	MGST1	236.756	-2.66207	0.186637	-14.2634	3.70045e-46	1.18407e-44
ENSG00000008441	NFIX	859.414	-5.05684	0.157631	-32.0803	8.29535e-226	2.6706e-223
ENSG00000008513	ST3GAL1	785.052	-2.68563	0.11262	-23.8468	1.094e-125	1.2879e-123
ENSG00000008710	PKD1	2260.65	-0.62598	0.125058	-5.0055	5.57179e-07	2.46342e-06
ENSG00000008735	MAPK8IP2	1550.12	0.402527	0.104464	3.85327	0.000116551	0.000370312
ENSG00000008838	MED24	1302.56	0.313489	0.113427	2.7638	0.00571332	0.0128975
ENSG00000008853	RHOBTB2	1305.81	0.700215	0.117198	5.97465	2.30589e-09	1.32612e-08
ENSG00000008869	HEATR5B	1508.5	0.324808	0.0811326	4.00342	6.24338e-05	0.000207959
ENSG00000008988	RPS20	20838.5	-0.402089	0.0885211	-4.5423	5.56446e-06	2.15886e-05
ENSG00000009694	TENM1	424.398	0.798136	0.118727	6.72244	1.78708e-11	1.26816e-10
ENSG00000009830	POMT2	525.318	-0.356611	0.15805	-2.25631	0.0240511	0.0463199
ENSG00000010219	DYRK4	557.638	0.481259	0.128661	3.74052	0.000183638	0.000560869
ENSG00000010256	UQCRC1	2966.01	0.272928	0.0786612	3.46967	0.000521099	0.00145133
ENSG00000010270	STARD3NL	3240.2	0.285708	0.0698975	4.08752	4.36008e-05	0.000148553
ENSG00000010278	CD9	269.315	-0.456054	0.163865	-2.7831	0.00538417	0.0122368
ENSG00000010310	GIPR	62.5842	1.04031	0.305238	3.40819	0.000653954	0.00178975
ENSG00000010539	ZNF200	384.78	0.427628	0.127223	3.36124	0.000775922	0.00209162
ENSG00000010803	SCMH1	749.977	0.988896	0.123495	8.00757	1.16996e-15	1.12264e-14
ENSG00000010810	FYN	4145.2	0.451246	0.0693062	6.5109	7.47005e-11	4.98688e-10
ENSG00000010818	HIVEP2	826.97	0.534533	0.0909022	5.88031	4.09492e-09	2.2972e-08
ENSG00000011007	ELOA	1396.75	0.422038	0.0741155	5.69433	1.23859e-08	6.5965e-08
ENSG00000011028	MRC2	543.662	-0.746099	0.118937	-6.27306	3.54011e-10	2.22226e-09
ENSG00000011083	SLC6A7	88.4255	2.42399	0.300286	8.07226	6.90099e-16	6.7533e-15
ENSG00000011105	TSPAN9	1448.76	0.993861	0.105161	9.45085	3.36102e-21	4.45922e-20
ENSG00000011201	ANOS1	254.728	-0.574907	0.150449	-3.82128	0.000132759	0.000416273
ENSG00000011260	UTP18	1281.3	-0.360736	0.0783859	-4.60205	4.1835e-06	1.65111e-05
ENSG00000011275	RNF216	1052.28	-0.353733	0.0900055	-3.93013	8.49012e-05	0.000276718
ENSG00000011304	PTBP1	1767.68	-0.906762	0.0840541	-10.7878	3.92934e-27	6.87961e-26
ENSG00000011332	DPF1	2012.94	1.05228	0.0885649	11.8815	1.47746e-32	3.11174e-31
ENSG00000011405	PIK3C2A	1317.27	-0.764289	0.0848645	-9.006	2.13713e-19	2.56179e-18
ENSG00000011422	PLAUR	85.1514	-1.48565	0.28225	-5.26361	1.41251e-07	6.67735e-07
ENSG00000011451	WIZ	1346.89	0.551832	0.130221	4.23766	2.25863e-05	8.04648e-05
ENSG00000011523	CEP68	1246.64	0.300624	0.109401	2.74791	0.00599764	0.0134584
ENSG00000012048	BRCA1	300.77	-1.06122	0.148827	-7.1306	9.99312e-13	7.84677e-12
ENSG00000012660	ELOVL5	2481.89	-0.72883	0.0726818	-10.0277	1.15177e-23	1.72383e-22
ENSG00000013275	PSMC4	2217.52	0.48004	0.0837622	5.73099	9.9845e-09	5.37562e-08
ENSG00000013288	MAN2B2	316.007	-0.419721	0.141917	-2.9575	0.00310147	0.00743034
ENSG00000013306	SLC25A39	821.745	-0.838682	0.132937	-6.30888	2.81063e-10	1.77849e-09
ENSG00000013364	MVP	264.373	-0.832963	0.185333	-4.49442	6.97596e-06	2.67491e-05
ENSG00000013375	PGM3	2093.12	-0.577362	0.115249	-5.00971	5.45125e-07	2.41284e-06
ENSG00000013523	ANGEL1	406.319	0.278605	0.122346	2.2772	0.0227743	0.0441249
ENSG00000013563	DNASE1L1	205.233	-1.49538	0.215277	-6.94631	3.74974e-12	2.81543e-11
ENSG00000013573	DDX11	344.173	0.410608	0.159101	2.5808	0.00985719	0.020999
ENSG00000013583	HEBP1	334.392	-0.435883	0.145961	-2.98629	0.00282386	0.00682075
ENSG00000013619	MAMLD1	274.661	-1.78286	0.173709	-10.2635	1.02945e-24	1.62239e-23
ENSG00000014123	UFL1	1108.8	-0.688848	0.0903291	-7.62598	2.42185e-14	2.13076e-13
ENSG00000014216	CAPN1	1258.56	0.454056	0.0964048	4.70989	2.47853e-06	1.00511e-05
ENSG00000014641	MDH1	7338.77	0.3119	0.0597815	5.21733	1.81519e-07	8.46179e-07
ENSG00000014914	MTMR11	59.3814	-1.1034	0.31625	-3.48901	0.000484812	0.00135818
ENSG00000015532	XYLT2	155.108	-0.928118	0.212211	-4.37357	1.22232e-05	4.53375e-05
ENSG00000015592	STMN4	8424.96	0.928398	0.0695575	13.3472	1.22982e-40	3.45818e-39
ENSG00000015676	NUDCD3	3149.37	0.663036	0.101546	6.52939	6.60372e-11	4.43292e-10
ENSG00000016082	ISL1	360.962	4.89659	0.212857	23.0042	4.23427e-117	4.51322e-115
ENSG00000016864	GLT8D1	1254.77	-0.309695	0.0779414	-3.97343	7.08445e-05	0.000234047
ENSG00000017260	ATP2C1	3297.56	-0.374481	0.0732832	-5.11005	3.22068e-07	1.46247e-06
ENSG00000018236	CNTN1	2606.66	-1.02736	0.0705708	-14.5579	5.20598e-48	1.73624e-46
ENSG00000018408	WWTR1	365.773	0.853032	0.132493	6.43833	1.20796e-10	7.88071e-10
ENSG00000018510	AGPS	1365.15	-0.393338	0.087625	-4.48887	7.16005e-06	2.74084e-05
ENSG00000018625	ATP1A2	2048.67	-0.695981	0.0872053	-7.98095	1.45217e-15	1.385e-14
ENSG00000018869	ZNF582	136.952	0.789227	0.226744	3.48069	0.000500119	0.00139808
ENSG00000019144	PHLDB1	1596.6	0.337604	0.0919992	3.66964	0.000242889	0.000721984
ENSG00000019505	SYT13	5263	-0.328791	0.0587821	-5.59339	2.22683e-08	1.15326e-07
ENSG00000019549	SNAI2	55.322	-0.761494	0.332832	-2.28792	0.0221421	0.0430479
ENSG00000019995	ZRANB1	2527.29	0.283951	0.0757176	3.75014	0.000176739	0.000541369
ENSG00000020129	NCDN	1495.41	0.339382	0.0814211	4.16823	3.06971e-05	0.000107111
ENSG00000020577	SAMD4A	190.872	0.718353	0.200075	3.59042	0.00033014	0.000954889
ENSG00000020922	MRE11	438.967	-0.745059	0.156637	-4.75661	1.96873e-06	8.09612e-06
ENSG00000021300	PLEKHB1	185.325	-0.597888	0.182564	-3.27496	0.00105678	0.0027706
ENSG00000021645	NRXN3	944.556	2.30605	0.103117	22.3635	8.93306e-111	8.59262e-109
ENSG00000021762	OSBPL5	430.481	-0.420342	0.130244	-3.22733	0.00124951	0.00323492
ENSG00000021776	AQR	1436.48	-0.322709	0.082232	-3.92437	8.69565e-05	0.000282716
ENSG00000022277	RTF2	3464.01	0.256859	0.0725463	3.54062	0.000399182	0.00113646
ENSG00000022355	GABRA1	231.137	2.69911	0.17602	15.3341	4.52441e-53	1.69935e-51
ENSG00000022567	SLC45A4	179.198	-0.711149	0.298664	-2.3811	0.0172609	0.0346117
ENSG00000022840	RNF10	3372.74	0.397917	0.0914822	4.34967	1.36345e-05	5.01831e-05
ENSG00000023171	GRAMD1B	973.624	-0.994745	0.0941384	-10.5668	4.24608e-26	7.13332e-25
ENSG00000023318	ERP44	1301.52	-0.419637	0.0842767	-4.97928	6.38207e-07	2.79193e-06
ENSG00000023330	ALAS1	1635.92	0.572705	0.0804841	7.11575	1.11305e-12	8.71816e-12
ENSG00000023608	SNAPC1	369.942	-1.14325	0.133038	-8.59346	8.43879e-18	9.30922e-17
ENSG00000023697	DERA	308.993	-0.611931	0.154794	-3.95319	7.71158e-05	0.000253385
ENSG00000023902	PLEKHO1	1755.38	0.920718	0.0827528	11.1261	9.36164e-29	1.71721e-27
ENSG00000024526	DEPDC1	169.946	-0.779566	0.183674	-4.24429	2.19282e-05	7.82266e-05
ENSG00000024862	CCDC28A	134.108	-0.873597	0.207056	-4.21914	2.45239e-05	8.68968e-05
ENSG00000025039	RRAGD	1281.74	-0.783171	0.0905555	-8.64852	5.21716e-18	5.82453e-17
ENSG00000025156	HSF2	2288.05	0.366975	0.0736782	4.98078	6.33297e-07	2.77199e-06
ENSG00000025293	PHF20	1795.85	0.349997	0.088605	3.95008	7.8124e-05	0.000256484
ENSG00000025434	NR1H3	195.223	0.610913	0.201631	3.02985	0.00244676	0.00598134
ENSG00000026025	VIM	22214.5	-0.601438	0.0540149	-11.1347	8.5058e-29	1.56204e-27
ENSG00000026103	FAS	56.6906	0.977718	0.315808	3.09592	0.001962	0.00487948
ENSG00000026508	CD44	178.397	-2.0471	0.211982	-9.65695	4.59318e-22	6.35592e-21
ENSG00000026559	KCNG1	767.623	-1.54627	0.152062	-10.1687	2.73616e-24	4.21513e-23
ENSG00000026950	BTN3A1	706.788	0.608226	0.102421	5.93849	2.87659e-09	1.63584e-08
ENSG00000027001	MIPEP	257.691	-0.654414	0.156388	-4.18456	2.85713e-05	0.00010018
ENSG00000027075	PRKCH	82.5231	2.73459	0.28557	9.5759	1.0097e-21	1.37429e-20
ENSG00000028116	VRK2	82.401	-2.39271	0.303352	-7.88757	3.08122e-15	2.88123e-14
ENSG00000028203	VEZT	2418.58	0.41598	0.0854463	4.86832	1.12551e-06	4.77156e-06
ENSG00000028310	BRD9	1055.48	0.460354	0.0897691	5.1282	2.92524e-07	1.33292e-06
ENSG00000028839	TBPL1	904.123	0.439468	0.0872498	5.03689	4.73152e-07	2.11684e-06
ENSG00000029153	BMAL2	201.17	1.23578	0.177445	6.96432	3.29992e-12	2.48597e-11
ENSG00000029993	HMGB3	4177.6	0.637576	0.0759874	8.39055	4.83866e-17	5.09205e-16
ENSG00000030419	IKZF2	159.115	-0.640378	0.181798	-3.52247	0.000427552	0.00120807
ENSG00000030582	GRN	403.433	-1.12777	0.16126	-6.9935	2.68121e-12	2.04329e-11
ENSG00000031003	FAM13B	973.59	0.475257	0.0847148	5.61008	2.02231e-08	1.05356e-07
ENSG00000031081	ARHGAP31	82.436	-2.29415	0.310434	-7.39014	1.4668e-13	1.2204e-12
ENSG00000031691	CENPQ	330.417	-0.617896	0.140485	-4.39829	1.09107e-05	4.08245e-05
ENSG00000031698	SARS1	4860.95	0.263542	0.0630981	4.17671	2.95757e-05	0.000103495
ENSG00000032219	ARID4A	1647.47	0.606221	0.0907995	6.67649	2.44741e-11	1.71362e-10
ENSG00000032389	EIPR1	1098.75	0.507944	0.0936416	5.42434	5.81687e-08	2.88557e-07
ENSG00000032444	PNPLA6	442.66	-0.796226	0.134037	-5.94036	2.84393e-09	1.61902e-08
ENSG00000033050	ABCF2	1235.72	0.265161	0.0924551	2.868	0.00413081	0.00961255
ENSG00000033170	FUT8	1155.04	1.14594	0.0830862	13.7922	2.84057e-43	8.51902e-42
ENSG00000033178	UBA6	2131.77	-0.289991	0.072731	-3.98717	6.68654e-05	0.00022169
ENSG00000033627	ATP6V0A1	3006.17	0.425565	0.0691561	6.1537	7.56965e-10	4.58393e-09
ENSG00000033867	SLC4A7	1075.2	-0.648	0.100847	-6.42556	1.31388e-10	8.5505e-10
ENSG00000034053	APBA2	1293.28	-0.904013	0.100461	-8.99867	2.28472e-19	2.73249e-18
ENSG00000034239	CLXN	115.346	-1.74514	0.250155	-6.97624	3.03187e-12	2.295e-11
ENSG00000034510	TMSB10	37660.6	1.01542	0.0655178	15.4984	3.55805e-54	1.36234e-52
ENSG00000034677	RNF19A	1491.88	0.716014	0.0771757	9.27772	1.73142e-20	2.21518e-19
ENSG00000034713	GABARAPL2	4658.34	0.433339	0.0616809	7.0255	2.133e-12	1.6334e-11
ENSG00000035141	FAM136A	1025.43	0.533419	0.0856518	6.22776	4.73144e-10	2.92585e-09
ENSG00000035403	VCL	455.416	-0.435346	0.137284	-3.17114	0.00151844	0.00386719
ENSG00000035499	DEPDC1B	358.934	-0.561625	0.127103	-4.41867	9.93118e-06	3.73277e-05
ENSG00000035681	NSMAF	445.907	0.587598	0.146783	4.00319	6.24948e-05	0.000208118
ENSG00000035687	ADSS2	1404.15	0.293845	0.0850568	3.45469	0.000550934	0.00152688
ENSG00000036257	CUL3	3215.84	-0.307456	0.0998489	-3.07921	0.0020755	0.00513181
ENSG00000036530	CYP46A1	182.21	1.48353	0.178214	8.32448	8.47016e-17	8.81377e-16
ENSG00000037042	TUBG2	520.04	0.341334	0.113109	3.01773	0.00254675	0.00620367
ENSG00000037241	RPL26L1	1131	0.330112	0.0888651	3.71475	0.000203402	0.00061575
ENSG00000037280	FLT4	52.551	-1.09552	0.467925	-2.34124	0.0192199	0.0380323
ENSG00000037637	FBXO42	1209.36	0.262712	0.089037	2.95059	0.00317164	0.00758185
ENSG00000037749	MFAP3	1704.65	0.328557	0.0738899	4.44658	8.72485e-06	3.30217e-05
ENSG00000037757	MRI1	318.461	-0.771158	0.175899	-4.38409	1.16472e-05	4.33337e-05
ENSG00000038002	AGA	131.011	-1.25887	0.217831	-5.77911	7.50955e-09	4.10475e-08
ENSG00000038210	PI4K2B	206.982	-0.821846	0.185463	-4.43133	9.36522e-06	3.53352e-05
ENSG00000038274	MAT2B	1567.76	-0.336705	0.0799095	-4.21358	2.51352e-05	8.89374e-05
ENSG00000038358	EDC4	1256.35	0.681388	0.1298	5.24954	1.52479e-07	7.18019e-07
ENSG00000038382	TRIO	3549.67	0.55534	0.0666696	8.32973	8.10276e-17	8.43703e-16
ENSG00000038427	VCAN	3996.28	0.71743	0.0606608	11.8269	2.83385e-32	5.92105e-31
ENSG00000038532	CLEC16A	806.567	0.358063	0.10573	3.38658	0.000707706	0.00192186
ENSG00000039068	CDH1	48.3386	-1.43609	0.351335	-4.08753	4.35988e-05	0.000148553
ENSG00000039123	MTREX	2828.99	-0.255147	0.080668	-3.16293	0.0015619	0.00396955
ENSG00000039139	DNAH5	185.006	3.6976	0.209404	17.6577	8.87153e-70	4.68055e-68
ENSG00000039319	ZFYVE16	1187.86	-1.19416	0.0929595	-12.8461	9.05032e-38	2.27339e-36
ENSG00000039537	C6	61.6829	1.43054	0.316267	4.5232	6.09131e-06	2.3517e-05
ENSG00000039560	RAI14	1539.75	-0.492689	0.083729	-5.88433	3.99671e-09	2.24303e-08
ENSG00000039650	PNKP	411.526	0.40733	0.157495	2.5863	0.00970123	0.0207059
ENSG00000040275	SPDL1	601.425	-0.438096	0.145929	-3.00212	0.00268104	0.00649768
ENSG00000040341	STAU2	2475.89	0.257718	0.068104	3.78419	0.000154212	0.000477655
ENSG00000040531	CTNS	128.215	-0.953747	0.208718	-4.56955	4.88777e-06	1.91137e-05
ENSG00000040633	PHF23	1074.48	0.336501	0.113787	2.95728	0.00310361	0.00743274
ENSG00000040731	CDH10	356.287	1.24662	0.144005	8.65675	4.85418e-18	5.4424e-17
ENSG00000041353	RAB27B	198.417	2.96471	0.219734	13.4923	1.73709e-41	4.99135e-40
ENSG00000041515	MYO16	272.12	0.70868	0.166752	4.24991	2.1386e-05	7.64826e-05
ENSG00000041880	PARP3	132.483	0.486854	0.214137	2.27356	0.0229925	0.0444711
ENSG00000041982	TNC	556.485	1.36947	0.116705	11.7345	8.48734e-32	1.74106e-30
ENSG00000042088	TDP1	766.23	0.430418	0.0950814	4.52684	5.98722e-06	2.31435e-05
ENSG00000042286	AIFM2	120.83	0.644037	0.211372	3.04694	0.00231184	0.00566648
ENSG00000042317	SPATA7	501.944	0.391331	0.133945	2.92158	0.00348266	0.00823302
ENSG00000042429	MED17	1210.45	0.321688	0.0957458	3.35981	0.000779947	0.00210104
ENSG00000042493	CAPG	89.1566	-1.00779	0.344551	-2.92495	0.00344516	0.00816026
ENSG00000042753	AP2S1	1133.17	0.338751	0.0933073	3.63048	0.000282889	0.000831175
ENSG00000043143	JADE2	256.367	-0.413121	0.157344	-2.62559	0.00864988	0.0186767
ENSG00000043355	ZIC2	1237.15	-5.06301	0.135299	-37.4209	1.78651e-306	9.09104e-304
ENSG00000043514	TRIT1	632.047	0.307496	0.101318	3.03496	0.00240568	0.00588548
ENSG00000044115	CTNNA1	5946.74	0.498683	0.0682716	7.30439	2.78523e-13	2.273e-12
ENSG00000044459	CNTLN	373.833	-1.43768	0.135763	-10.5897	3.32731e-26	5.62576e-25
ENSG00000044524	EPHA3	1515.75	1.22884	0.075659	16.2418	2.55205e-59	1.09996e-57
ENSG00000044574	HSPA5	6617.22	-0.793391	0.0602226	-13.1743	1.23349e-39	3.30361e-38
ENSG00000046604	DSG2	410.603	-1.91887	0.156181	-12.2861	1.07506e-34	2.44367e-33
ENSG00000046889	PREX2	234.842	-1.4061	0.164523	-8.54651	1.26862e-17	1.38494e-16
ENSG00000047056	WDR37	1333.75	0.267463	0.0831669	3.21598	0.00130002	0.00335434
ENSG00000047230	CTPS2	859.636	-0.289708	0.0972073	-2.98031	0.00287957	0.00694469
ENSG00000047249	ATP6V1H	1544.47	0.263558	0.0752465	3.5026	0.000460735	0.00129395
ENSG00000047365	ARAP2	90.6612	2.30305	0.257964	8.92778	4.34636e-19	5.12819e-18
ENSG00000047410	TPR	2836.71	-0.552453	0.0857884	-6.43971	1.197e-10	7.81566e-10
ENSG00000047578	KATNIP	356.85	-0.642558	0.129897	-4.94668	7.54905e-07	3.2752e-06
ENSG00000047597	XK	81.7406	-0.774938	0.26036	-2.97641	0.00291641	0.00702454
ENSG00000047634	SCML1	678.468	-0.743291	0.097918	-7.59095	3.17566e-14	2.76163e-13
ENSG00000047849	MAP4	5642.88	0.361823	0.0566332	6.38889	1.67092e-10	1.07719e-09
ENSG00000048028	USP28	509.557	-1.00961	0.152932	-6.60174	4.06369e-11	2.78353e-10
ENSG00000048052	HDAC9	1566.71	-1.39973	0.0840957	-16.6445	3.31538e-62	1.52479e-60
ENSG00000048392	RRM2B	1331.77	-0.978226	0.0779479	-12.5497	3.98795e-36	9.50301e-35
ENSG00000048540	LMO3	5180.86	-0.594787	0.0672283	-8.84727	8.96865e-19	1.0403e-17
ENSG00000048649	RSF1	3358.67	-0.279808	0.092871	-3.01286	0.00258796	0.00629434
ENSG00000048828	FAM120A	637.929	-0.345773	0.126833	-2.72622	0.00640645	0.0142763
ENSG00000048991	R3HDM1	1054.62	-0.266907	0.105334	-2.5339	0.01128	0.0236688
ENSG00000049089	COL9A2	210.934	-1.23907	0.202381	-6.12245	9.21466e-10	5.51237e-09
ENSG00000049130	KITLG	730.137	0.622149	0.110487	5.63095	1.7922e-08	9.38644e-08
ENSG00000049192	ADAMTS6	57.6439	-2.14668	0.325226	-6.60057	4.09593e-11	2.80318e-10
ENSG00000049239	H6PD	487.983	-0.844275	0.117554	-7.18201	6.86932e-13	5.44267e-12
ENSG00000049245	VAMP3	490.375	-0.463028	0.134352	-3.44639	0.000568137	0.00157124
ENSG00000049323	LTBP1	317.967	-2.83379	0.174591	-16.231	3.04561e-59	1.30911e-57
ENSG00000049449	RCN1	4799.26	-0.770268	0.0637565	-12.0814	1.32452e-33	2.88995e-32
ENSG00000049540	ELN	187.854	1.60548	0.223934	7.16942	7.53158e-13	5.95841e-12
ENSG00000049759	NEDD4L	4876.07	0.783328	0.0793194	9.87561	5.31078e-23	7.75001e-22
ENSG00000049769	PPP1R3F	570.317	0.6745	0.123947	5.44185	5.27294e-08	2.62648e-07
ENSG00000049860	HEXB	775.016	-0.872099	0.102618	-8.49849	1.92077e-17	2.07601e-16
ENSG00000050165	DKK3	5360.49	-0.824496	0.0709846	-11.6151	3.45227e-31	6.92869e-30
ENSG00000050344	NFE2L3	126.694	-1.68999	0.238308	-7.09161	1.32556e-12	1.02958e-11
ENSG00000050393	MCUR1	962.941	-0.914565	0.107608	-8.49903	1.91178e-17	2.06848e-16
ENSG00000050438	SLC4A8	1945.49	-0.672623	0.0769801	-8.73762	2.38065e-18	2.70567e-17
ENSG00000050748	MAPK9	1679.74	0.29713	0.0733301	4.05195	5.0792e-05	0.000171609
ENSG00000051108	HERPUD1	1331.33	-0.312541	0.0955145	-3.27219	0.0010672	0.00279512
ENSG00000051128	HOMER3	616.937	0.385266	0.120532	3.19638	0.00139164	0.00357486
ENSG00000051382	PIK3CB	732.032	-0.434406	0.100026	-4.34294	1.40586e-05	5.15994e-05
ENSG00000051523	CYBA	216.146	-0.844194	0.219033	-3.85419	0.000116113	0.000369291
ENSG00000051596	THOC3	2051.97	0.419801	0.0688217	6.09983	1.0618e-09	6.2993e-09
ENSG00000051620	HEBP2	453.874	-1.15103	0.133366	-8.63064	6.10087e-18	6.78233e-17
ENSG00000052126	PLEKHA5	1597.1	-0.660436	0.0962035	-6.86499	6.6494e-12	4.89474e-11
ENSG00000052795	FNIP2	1347.85	1.02781	0.0844945	12.1642	4.82198e-34	1.0609e-32
ENSG00000052841	TTC17	2070.63	-0.449738	0.0945879	-4.75471	1.98736e-06	8.16849e-06
ENSG00000053108	FSTL4	204.47	-3.63671	0.222661	-16.3329	5.75348e-60	2.51416e-58
ENSG00000053371	AKR7A2	713.994	-0.374019	0.100547	-3.71985	0.000199341	0.000604846
ENSG00000053372	MRTO4	905.141	0.405507	0.106262	3.8161	0.000135577	0.000424434
ENSG00000053524	MCF2L2	251.146	0.885695	0.162027	5.46636	4.59376e-08	2.30126e-07
ENSG00000053747	LAMA3	103.037	1.39224	0.225344	6.17828	6.48028e-10	3.9546e-09
ENSG00000054116	TRAPPC3	1534.5	0.411509	0.0747388	5.50597	3.6715e-08	1.85456e-07
ENSG00000054148	PHPT1	2613.1	0.446919	0.105189	4.24874	2.14977e-05	7.68469e-05
ENSG00000054356	PTPRN	707.657	0.444859	0.121421	3.66377	0.000248534	0.000737235
ENSG00000054793	ATP9A	6199.18	0.713432	0.0565878	12.6075	1.91896e-36	4.60756e-35
ENSG00000054965	FAM168A	5307.99	0.356579	0.0573331	6.21943	4.98971e-10	3.07832e-09
ENSG00000054983	GALC	1206.71	-0.399786	0.0797412	-5.01354	5.34365e-07	2.36853e-06
ENSG00000055070	SZRD1	453.983	-1.01862	0.135233	-7.53233	4.98414e-14	4.28473e-13
ENSG00000055118	KCNH2	844.699	0.455858	0.0969104	4.70391	2.55225e-06	1.03341e-05
ENSG00000055163	CYFIP2	4389.27	0.580841	0.0691638	8.39804	4.53976e-17	4.79028e-16
ENSG00000055208	TAB2	1481.24	-0.365319	0.0779411	-4.68712	2.77083e-06	1.1179e-05
ENSG00000055211	GINM1	629.121	-0.413111	0.115441	-3.57853	0.000345531	0.000994299
ENSG00000055332	EIF2AK2	1085.19	-0.832552	0.0959976	-8.67263	4.22237e-18	4.75431e-17
ENSG00000055483	USP36	746.64	-0.911429	0.106718	-8.54051	1.33636e-17	1.45689e-16
ENSG00000055917	PUM2	4577.4	-0.401159	0.0558985	-7.17657	7.14806e-13	5.65783e-12
ENSG00000056277	ZNF280C	276.022	-0.39764	0.15361	-2.58863	0.00963582	0.0205885
ENSG00000056586	RC3H2	3179.72	-0.318537	0.0685509	-4.64672	3.37259e-06	1.34622e-05
ENSG00000056998	GYG2	222.998	-0.751144	0.168091	-4.46868	7.87028e-06	2.99165e-05
ENSG00000057019	DCBLD2	1302.55	1.004	0.0839881	11.954	6.18619e-33	1.32053e-31
ENSG00000057294	PKP2	99.9444	-1.50475	0.27367	-5.49841	3.83229e-08	1.93392e-07
ENSG00000057757	PITHD1	2561.44	0.728611	0.0916547	7.94953	1.87223e-15	1.77171e-14
ENSG00000057935	MTA3	1150.79	-0.32519	0.10435	-3.11634	0.0018311	0.00458137
ENSG00000058056	USP13	562.617	-0.714204	0.198167	-3.60406	0.000313286	0.000911488
ENSG00000058063	ATP11B	797.037	-0.475286	0.102061	-4.6569	3.21006e-06	1.28623e-05
ENSG00000058085	LAMC2	48.8481	-1.26384	0.335612	-3.76578	0.000166033	0.000511258
ENSG00000058091	CDK14	1564.2	-0.434881	0.08392	-5.18209	2.19416e-07	1.01296e-06
ENSG00000058335	RASGRF1	754.794	0.527183	0.0952794	5.53302	3.14765e-08	1.60641e-07
ENSG00000058453	CROCC	371.52	-0.496648	0.1582	-3.13937	0.00169314	0.00426869
ENSG00000058668	ATP2B4	2164.3	-0.50627	0.0805485	-6.28528	3.27267e-10	2.05929e-09
ENSG00000058804	NDC1	1162.26	-0.339485	0.0888992	-3.81876	0.000134123	0.000420468
ENSG00000058866	DGKG	53.5077	-1.76221	0.353139	-4.99012	6.03409e-07	2.65295e-06
ENSG00000059573	ALDH18A1	1687	-0.381054	0.0762481	-4.99756	5.80613e-07	2.56272e-06
ENSG00000059691	GATB	728.117	0.453803	0.108906	4.16692	3.08744e-05	0.000107705
ENSG00000059728	MXD1	744.362	0.294533	0.10001	2.94504	0.00322908	0.00770515
ENSG00000059758	CDK17	1985.02	0.264461	0.0698256	3.78745	0.000152202	0.000471673
ENSG00000059769	DNAJC25	535.388	-0.509476	0.122785	-4.14933	3.3345e-05	0.000115685
ENSG00000059804	SLC2A3	2377.69	-1.15433	0.0715427	-16.1348	1.45351e-58	6.13078e-57
ENSG00000059915	PSD	2228.04	0.557515	0.101408	5.49772	3.84734e-08	1.9409e-07
ENSG00000060138	YBX3	419.361	-0.573904	0.140227	-4.09269	4.26404e-05	0.000145564
ENSG00000060237	WNK1	2561.66	-0.38519	0.0897518	-4.29172	1.77294e-05	6.41323e-05
ENSG00000060642	PIGV	202.485	-0.418837	0.173465	-2.41454	0.0157553	0.0318844
ENSG00000060656	PTPRU	657.272	-1.58671	0.190816	-8.31539	9.14526e-17	9.48498e-16
ENSG00000060718	COL11A1	961.947	-1.85529	0.440649	-4.21035	2.5498e-05	9.0166e-05
ENSG00000060749	QSER1	1097.54	-0.609922	0.0944089	-6.46043	1.04409e-10	6.85417e-10
ENSG00000060762	MPC1	1322.18	0.286683	0.0845488	3.39074	0.00069705	0.00189618
ENSG00000060971	ACAA1	594.424	0.438341	0.124942	3.50836	0.000450872	0.0012685
ENSG00000061337	LZTS1	1121.32	0.293833	0.115678	2.5401	0.0110821	0.0233341
ENSG00000061656	SPAG4	24.0508	-1.28546	0.509823	-2.52139	0.0116894	0.0244044
ENSG00000061918	GUCY1B1	1552.1	-0.503625	0.0820117	-6.14089	8.20618e-10	4.93717e-09
ENSG00000061987	MON2	1184.14	-0.639744	0.11759	-5.44047	5.3139e-08	2.64605e-07
ENSG00000062038	CDH3	361.52	0.725866	0.132238	5.48911	4.03974e-08	2.0334e-07
ENSG00000062822	POLD1	465.569	-0.654704	0.140833	-4.64879	3.33893e-06	1.33413e-05
ENSG00000063015	SEZ6	1023.52	-0.732587	0.10156	-7.21333	5.46002e-13	4.36552e-12
ENSG00000063127	SLC6A16	56.0568	-2.20611	0.349757	-6.30755	2.83478e-10	1.79305e-09
ENSG00000063176	SPHK2	260.174	0.352288	0.155381	2.26725	0.023375	0.045127
ENSG00000063180	CA11	771.464	0.365415	0.115554	3.16227	0.00156544	0.00397549
ENSG00000063438	AHRR	137.578	-1.95569	0.247522	-7.90108	2.76495e-15	2.5978e-14
ENSG00000064042	LIMCH1	1497.52	-1.21247	0.0869123	-13.9505	3.12606e-44	9.53843e-43
ENSG00000064102	INTS13	516.751	-0.306099	0.134549	-2.275	0.0229058	0.0443336
ENSG00000064115	TM7SF3	1090.15	-0.753733	0.114824	-6.56427	5.22876e-11	3.54159e-10
ENSG00000064199	SPA17	397.341	-0.647749	0.147613	-4.38815	1.14319e-05	4.26131e-05
ENSG00000064225	ST3GAL6	235.886	-2.08755	0.183435	-11.3803	5.24007e-30	1.00562e-28
ENSG00000064300	NGFR	233.989	-0.90276	0.177625	-5.0824	3.72704e-07	1.68706e-06
ENSG00000064309	CDON	1066.42	-0.836323	0.0856722	-9.7619	1.6405e-22	2.32723e-21
ENSG00000064393	HIPK2	2113.82	-0.635533	0.0693981	-9.15779	5.29707e-20	6.58482e-19
ENSG00000064419	TNPO3	1938.53	0.355025	0.071067	4.99563	5.86429e-07	2.58333e-06
ENSG00000064545	TMEM161A	162.978	-0.57073	0.214497	-2.66078	0.00779588	0.0170215
ENSG00000064601	CTSA	246.053	-0.911457	0.162791	-5.59894	2.15661e-08	1.11947e-07
ENSG00000064607	SUGP2	3499.84	0.373303	0.0674665	5.53316	3.14518e-08	1.60567e-07
ENSG00000064651	SLC12A2	294.041	-0.420401	0.17062	-2.46396	0.0137412	0.0282103
ENSG00000064652	SNX24	261.244	-0.589312	0.16193	-3.63929	0.000273386	0.000804302
ENSG00000064666	CNN2	1261.93	0.784957	0.103457	7.58727	3.26704e-14	2.83641e-13
ENSG00000064703	DDX20	767.057	0.535242	0.0968596	5.52596	3.27688e-08	1.66805e-07
ENSG00000064763	FAR2	227.907	0.574719	0.162429	3.53828	0.000402745	0.00114577
ENSG00000064932	SBNO2	172.604	-1.27366	0.561332	-2.26899	0.023269	0.0449563
ENSG00000064933	PMS1	852.078	-0.348321	0.101417	-3.43454	0.000593564	0.00163611
ENSG00000064961	HMG20B	667.904	-0.552107	0.104961	-5.26012	1.43963e-07	6.80355e-07
ENSG00000064989	CALCRL	59.0444	1.82513	0.311478	5.85957	4.64061e-09	2.5886e-08
ENSG00000064995	TAF11	1130.36	0.457772	0.0792125	5.77904	7.51282e-09	4.10512e-08
ENSG00000064999	ANKS1A	1658.34	-0.505045	0.0930025	-5.43045	5.62127e-08	2.79205e-07
ENSG00000065054	NHERF2	147.18	-0.452565	0.199049	-2.27363	0.0229881	0.044468
ENSG00000065150	IPO5	4972.76	-0.2729	0.0646829	-4.21905	2.45337e-05	8.69107e-05
ENSG00000065154	OAT	1639.61	0.345269	0.0715943	4.82257	1.41721e-06	5.9364e-06
ENSG00000065243	PKN2	891.349	-0.601533	0.111412	-5.39917	6.69501e-08	3.30043e-07
ENSG00000065308	TRAM2	260.565	-1.19447	0.156694	-7.62299	2.47874e-14	2.17475e-13
ENSG00000065320	NTN1	434.068	0.540099	0.127196	4.2462	2.17427e-05	7.76173e-05
ENSG00000065328	MCM10	187.185	-0.712135	0.169221	-4.20832	2.57277e-05	9.09376e-05
ENSG00000065413	ANKRD44	660.56	-1.16634	0.114964	-10.1452	3.47925e-24	5.32349e-23
ENSG00000065485	PDIA5	127.068	-0.977449	0.224715	-4.34972	1.3631e-05	5.01817e-05
ENSG00000065491	TBC1D22B	699.914	0.477311	0.0973303	4.90404	9.38862e-07	4.02351e-06
ENSG00000065518	NDUFB4	2164.83	0.316561	0.099684	3.17564	0.00149505	0.00381317
ENSG00000065600	PACC1	663.987	-0.654739	0.100327	-6.52602	6.75393e-11	4.52797e-10
ENSG00000065613	SLK	1625.15	-0.876325	0.0832846	-10.5221	6.83625e-26	1.13518e-24
ENSG00000065615	CYB5R4	516.773	0.381667	0.133007	2.86952	0.00411097	0.00957205
ENSG00000065675	PRKCQ	78.5918	-3.13815	0.333011	-9.42357	4.36e-21	5.74637e-20
ENSG00000065802	ASB1	867.139	-0.273222	0.112744	-2.42339	0.0153763	0.0312095
ENSG00000065833	ME1	33.6326	1.67922	0.410783	4.08784	4.35399e-05	0.000148474
ENSG00000065882	TBC1D1	799.685	-1.1792	0.134411	-8.7731	1.73817e-18	1.99034e-17
ENSG00000065883	CDK13	954.349	-0.319417	0.133657	-2.38982	0.0168568	0.033866
ENSG00000065911	MTHFD2	1104.75	-0.872756	0.0976121	-8.94107	3.85431e-19	4.56469e-18
ENSG00000065970	FOXJ2	756.751	0.475514	0.0990967	4.79849	1.59866e-06	6.64704e-06
ENSG00000065989	PDE4A	537.488	0.559177	0.137008	4.08136	4.47731e-05	0.000152449
ENSG00000066027	PPP2R5A	336.858	-1.28212	0.139235	-9.20829	3.31364e-20	4.16848e-19
ENSG00000066032	CTNNA2	2590.46	0.711735	0.0693465	10.2635	1.02949e-24	1.62239e-23
ENSG00000066084	DIP2B	1930.2	0.263368	0.0704988	3.73578	0.000187137	0.000571224
ENSG00000066117	SMARCD1	2428.25	0.427098	0.072949	5.85475	4.7774e-09	2.66208e-08
ENSG00000066135	KDM4A	2413.82	0.280636	0.065482	4.28571	1.8216e-05	6.5772e-05
ENSG00000066136	NFYC	1034.17	0.403558	0.130667	3.08845	0.00201202	0.0049913
ENSG00000066230	SLC9A3	95.4917	-0.653184	0.247469	-2.63946	0.00830394	0.018021
ENSG00000066248	NGEF	881.789	2.67381	0.112782	23.7077	3.00392e-124	3.51014e-122
ENSG00000066279	ASPM	666.679	-0.274001	0.112633	-2.43268	0.0149876	0.0305225
ENSG00000066382	MPPED2	3498.47	1.6536	0.0679449	24.3373	7.90132e-131	9.51475e-129
ENSG00000066468	FGFR2	1835.43	-0.685356	0.0725471	-9.44705	3.48506e-21	4.61603e-20
ENSG00000066557	LRRC40	1709.58	0.357576	0.0777678	4.598	4.26569e-06	1.6806e-05
ENSG00000066629	EML1	1273.15	-2.21225	0.0847514	-26.1028	3.39176e-150	5.14471e-148
ENSG00000066651	TRMT11	895.45	-0.517515	0.0931366	-5.55651	2.75218e-08	1.41281e-07
ENSG00000066697	MSANTD3	1057.68	0.482731	0.0900213	5.36241	8.21195e-08	4.00939e-07
ENSG00000066735	KIF26A	957.15	0.802834	0.132255	6.07036	1.27621e-09	7.53169e-09
ENSG00000066855	MTFR1	416.677	0.369405	0.121271	3.04612	0.00231816	0.00568018
ENSG00000066933	MYO9A	1302.54	0.304505	0.104844	2.90437	0.00367993	0.00865861
ENSG00000067048	DDX3Y	4271.73	-0.404658	0.0659792	-6.13312	8.61737e-10	5.17075e-09
ENSG00000067141	NEO1	2621.82	-0.985997	0.0657393	-14.9986	7.4987e-51	2.66423e-49
ENSG00000067167	TRAM1	1562.7	-0.49807	0.0895165	-5.564	2.63656e-08	1.35655e-07
ENSG00000067182	TNFRSF1A	198.689	-0.728298	0.193226	-3.76914	0.00016381	0.000505101
ENSG00000067191	CACNB1	884.932	0.497737	0.101755	4.89151	1.00065e-06	4.26857e-06
ENSG00000067208	EVI5	426.09	-0.982242	0.136628	-7.18916	6.51922e-13	5.17047e-12
ENSG00000067221	STOML1	673.087	1.05949	0.144129	7.35095	1.96797e-13	1.62029e-12
ENSG00000067225	PKM	23979	-0.380336	0.0628045	-6.05587	1.39658e-09	8.20524e-09
ENSG00000067445	TRO	3065.54	0.573959	0.0646111	8.88329	6.49133e-19	7.56842e-18
ENSG00000067533	RRP15	531.045	0.330211	0.11175	2.95491	0.00312757	0.00748331
ENSG00000067646	ZFY	244.653	0.462695	0.167565	2.76128	0.00575753	0.012988
ENSG00000067704	IARS2	1959.06	-0.436337	0.0777313	-5.61341	1.98378e-08	1.03486e-07
ENSG00000067798	NAV3	1398	0.259198	0.0868216	2.98541	0.00283199	0.00683727
ENSG00000067829	IDH3G	1103.34	0.426373	0.121307	3.51483	0.000440032	0.00124044
ENSG00000067840	PDZD4	6484.43	0.97682	0.0950655	10.2752	9.11315e-25	1.44773e-23
ENSG00000067900	ROCK1	1017.47	-0.625452	0.137144	-4.56053	5.10242e-06	1.99087e-05
ENSG00000067955	CBFB	646.684	-1.26781	0.112378	-11.2816	1.61757e-29	3.03055e-28
ENSG00000068078	FGFR3	1031.84	-4.04489	0.134591	-30.0532	1.98078e-198	4.8823e-196
ENSG00000068137	PLEKHH3	279.067	-0.448284	0.201094	-2.22923	0.0257987	0.0493004
ENSG00000068308	OTUD5	1187.59	0.418856	0.0963233	4.34844	1.37112e-05	5.0436e-05
ENSG00000068323	TFE3	807.482	0.282131	0.0953972	2.95743	0.00310214	0.00743034
ENSG00000068383	INPP5A	809.066	-0.379342	0.0916948	-4.13701	3.51859e-05	0.000121616
ENSG00000068394	GPKOW	492.039	0.38531	0.116609	3.30429	0.00095218	0.00251686
ENSG00000068400	GRIPAP1	1563.9	0.369434	0.115624	3.19514	0.00139765	0.00358678
ENSG00000068438	FTSJ1	945.089	0.422378	0.0871789	4.84495	1.26642e-06	5.33738e-06
ENSG00000068489	PRR11	423.909	-0.843439	0.122822	-6.86717	6.54872e-12	4.82739e-11
ENSG00000068650	ATP11A	590.937	-1.05991	0.121648	-8.71294	2.96091e-18	3.35307e-17
ENSG00000068697	LAPTM4A	4162.69	-0.645989	0.0689204	-9.37297	7.05194e-21	9.20136e-20
ENSG00000068745	IP6K2	4492.53	0.701019	0.0552956	12.6777	7.86308e-37	1.92013e-35
ENSG00000068784	SRBD1	403.528	-0.49121	0.121345	-4.04804	5.16478e-05	0.000174314
ENSG00000068831	RASGRP2	388.239	1.4539	0.147897	9.83047	8.32311e-23	1.19687e-21
ENSG00000068885	IFT80	1145.08	-0.616504	0.0906266	-6.80268	1.02689e-11	7.4479e-11
ENSG00000068903	SIRT2	1321.28	0.542744	0.111016	4.88889	1.01405e-06	4.3211e-06
ENSG00000069188	SDK2	586.74	-0.87214	0.12259	-7.11428	1.12495e-12	8.78954e-12
ENSG00000069424	KCNAB2	475.428	0.309086	0.135278	2.28482	0.0223231	0.0433466
ENSG00000069431	ABCC9	49.9854	-0.805764	0.319434	-2.52247	0.0116533	0.0243419
ENSG00000069493	CLEC2D	80.4717	-0.672032	0.293814	-2.28727	0.02218	0.0431164
ENSG00000069535	MAOB	38.502	2.26544	0.39343	5.75819	8.50211e-09	4.62167e-08
ENSG00000069667	RORA	715.853	-2.64886	0.133094	-19.9022	3.89656e-88	2.76884e-86
ENSG00000069849	ATP1B3	2188.17	-0.274558	0.0662634	-4.14344	3.42141e-05	0.000118465
ENSG00000069869	NEDD4	288.169	-0.495925	0.210101	-2.36041	0.0182546	0.0364146
ENSG00000069974	RAB27A	86.4609	-0.705739	0.249798	-2.82524	0.00472457	0.010866
ENSG00000069998	HDHD5	1227.91	-0.531592	0.0850863	-6.24769	4.16575e-10	2.58821e-09
ENSG00000070018	LRP6	1184.89	-0.34989	0.0821935	-4.25691	2.07272e-05	7.42275e-05
ENSG00000070047	PHRF1	440.511	-1.07305	0.170253	-6.30269	2.92522e-10	1.84877e-09
ENSG00000070081	NUCB2	1830.56	-0.436823	0.0781407	-5.5902	2.26804e-08	1.17345e-07
ENSG00000070087	PFN2	16295.1	0.720467	0.0613624	11.7412	7.8384e-32	1.61004e-30
ENSG00000070159	PTPN3	83.9752	-1.36551	0.288254	-4.73718	2.16712e-06	8.8474e-06
ENSG00000070182	SPTB	353.734	0.936029	0.14166	6.60759	3.90615e-11	2.68261e-10
ENSG00000070214	SLC44A1	704.706	-0.711128	0.114274	-6.223	4.87727e-10	3.01249e-09
ENSG00000070371	CLTCL1	236.868	-0.567804	0.195189	-2.909	0.00362592	0.00854351
ENSG00000070495	JMJD6	1572.63	0.250655	0.0859866	2.91505	0.00355637	0.00839972
ENSG00000070501	POLB	1262.65	0.350588	0.0822498	4.26247	2.02175e-05	7.2534e-05
ENSG00000070540	WIPI1	236.961	-0.518407	0.15209	-3.40855	0.000653084	0.00178799
ENSG00000070610	GBA2	1283.31	0.481328	0.0798903	6.02486	1.6926e-09	9.86722e-09
ENSG00000070669	ASNS	3152.15	0.261379	0.0639783	4.08543	4.39958e-05	0.000149867
ENSG00000070756	PABPC1	8753.54	-0.461739	0.0588631	-7.84429	4.3541e-15	4.03087e-14
ENSG00000070761	CFAP20	1397.35	0.560446	0.0792689	7.07019	1.5472e-12	1.19584e-11
ENSG00000070778	PTPN21	334.07	-0.388057	0.135272	-2.86873	0.00412127	0.00959318
ENSG00000070808	CAMK2A	800.13	1.49274	0.101029	14.7754	2.11134e-49	7.30402e-48
ENSG00000070831	CDC42	12268.3	0.507261	0.0632086	8.02519	1.01368e-15	9.78631e-15
ENSG00000070886	EPHA8	141.507	1.35163	0.21386	6.32014	2.61329e-10	1.65694e-09
ENSG00000070961	ATP2B1	1137.75	-0.660602	0.089393	-7.38986	1.46978e-13	1.22159e-12
ENSG00000071073	MGAT4A	678.293	0.948399	0.117714	8.05683	7.82981e-16	7.62911e-15
ENSG00000071127	WDR1	1587.95	0.441728	0.0768369	5.7489	8.98282e-09	4.85953e-08
ENSG00000071189	SNX13	1202.39	-0.30782	0.0899159	-3.42342	0.000618393	0.00169862
ENSG00000071205	ARHGAP10	23.1918	-1.08454	0.486139	-2.23093	0.025686	0.0491327
ENSG00000071242	RPS6KA2	1788.35	0.93477	0.0795758	11.7469	7.3235e-32	1.51017e-30
ENSG00000071243	ING3	559.439	0.43454	0.109603	3.96466	7.35004e-05	0.00024206
ENSG00000071246	VASH1	4101.24	-0.527995	0.0760553	-6.94225	3.85911e-12	2.89479e-11
ENSG00000071282	LMCD1	135.192	-3.07503	0.28769	-10.6887	1.14987e-26	1.9738e-25
ENSG00000071537	SEL1L	1992.69	-0.49061	0.0838528	-5.85084	4.89093e-09	2.72149e-08
ENSG00000071564	TCF3	1794.43	-1.11253	0.0842675	-13.2024	8.50282e-40	2.30072e-38
ENSG00000071575	TRIB2	3308.32	0.268904	0.075995	3.53844	0.000402496	0.00114527
ENSG00000071967	CYBRD1	258.164	-1.19691	0.168832	-7.08934	1.34757e-12	1.04461e-11
ENSG00000072041	SLC6A15	1437.15	-2.37744	0.0960909	-24.7416	3.81981e-135	4.85947e-133
ENSG00000072062	PRKACA	1248.11	0.865428	0.0906129	9.55083	1.28662e-21	1.73771e-20
ENSG00000072121	ZFYVE26	447.424	0.459055	0.133691	3.4337	0.000595409	0.00164091
ENSG00000072134	EPN2	1065.4	0.362806	0.115015	3.15442	0.00160818	0.00407403
ENSG00000072135	PTPN18	473.803	-0.511571	0.116884	-4.37675	1.2046e-05	4.47012e-05
ENSG00000072274	TFRC	2108.32	-0.624081	0.0749191	-8.33006	8.08018e-17	8.41907e-16
ENSG00000072310	SREBF1	378.593	-0.487386	0.167859	-2.90354	0.00368974	0.00867835
ENSG00000072364	AFF4	4487.41	-0.383087	0.0653646	-5.86076	4.60749e-09	2.57195e-08
ENSG00000072415	PALS1	736.278	-0.57277	0.094852	-6.03857	1.55487e-09	9.09122e-09
ENSG00000072422	RHOBTB1	482.337	-1.4728	0.139038	-10.5928	3.21912e-26	5.44867e-25
ENSG00000072501	SMC1A	2235.62	-0.459365	0.064987	-7.06857	1.56535e-12	1.20928e-11
ENSG00000072518	MARK2	608.15	0.371374	0.145321	2.55555	0.0106021	0.0224103
ENSG00000072571	HMMR	215.892	-1.19438	0.164596	-7.2564	3.97535e-13	3.20937e-12
ENSG00000072657	TRHDE	111.855	3.22814	0.285148	11.3209	1.03394e-29	1.95569e-28
ENSG00000072682	P4HA2	252.471	-1.35637	0.16127	-8.41057	4.08011e-17	4.31682e-16
ENSG00000072778	ACADVL	1416.77	-0.73813	0.0870199	-8.48232	2.20755e-17	2.37707e-16
ENSG00000072786	STK10	162.817	-0.951463	0.215023	-4.42493	9.64743e-06	3.63218e-05
ENSG00000072832	CRMP1	19861.4	0.624904	0.0637042	9.80947	1.02505e-22	1.46868e-21
ENSG00000072840	EVC	154.623	-1.17051	0.197803	-5.91758	3.26719e-09	1.8493e-08
ENSG00000072952	IRAG1	46.9276	1.22484	0.34899	3.50968	0.000448654	0.00126271
ENSG00000073008	PVR	644.628	0.387205	0.108609	3.56512	0.00036369	0.00104199
ENSG00000073060	SCARB1	641.182	-1.2339	0.118243	-10.4353	1.71076e-25	2.79082e-24
ENSG00000073111	MCM2	1188.53	-0.762216	0.0948007	-8.0402	8.96914e-16	8.69092e-15
ENSG00000073331	ALPK1	245.027	-4.10409	0.229958	-17.8471	3.04231e-71	1.62686e-69
ENSG00000073464	CLCN4	1697.45	-0.43764	0.0773809	-5.65567	1.55244e-08	8.19328e-08
ENSG00000073536	NLE1	619.778	0.385697	0.127304	3.02972	0.00244782	0.00598301
ENSG00000073584	SMARCE1	5611.36	0.480178	0.0607747	7.90095	2.76785e-15	2.59898e-14
ENSG00000073605	GSDMB	416.324	-0.377747	0.121625	-3.10583	0.00189745	0.00473376
ENSG00000073614	KDM5A	957.175	-0.479779	0.0896753	-5.35019	8.7864e-08	4.2732e-07
ENSG00000073792	IGF2BP2	2139.99	-0.438706	0.0668654	-6.56103	5.34371e-11	3.6117e-10
ENSG00000073803	MAP3K13	1097.59	0.269468	0.0918404	2.93409	0.00334532	0.00795125
ENSG00000073910	FRY	1041.86	1.70255	0.132787	12.8216	1.24053e-37	3.09641e-36
ENSG00000073921	PICALM	3235.83	0.309828	0.0930586	3.32939	0.000870366	0.0023224
ENSG00000073969	NSF	3036.41	0.767867	0.0830682	9.24382	2.37847e-20	3.0161e-19
ENSG00000074047	GLI2	220.336	-1.00043	0.199998	-5.00221	5.66765e-07	2.5037e-06
ENSG00000074181	NOTCH3	315.922	-1.62651	0.19863	-8.18864	2.64195e-16	2.65965e-15
ENSG00000074201	CLNS1A	2879.76	-0.63832	0.0782135	-8.16124	3.31603e-16	3.3213e-15
ENSG00000074211	PPP2R2C	1317.28	0.73468	0.0755688	9.722	2.42965e-22	3.40845e-21
ENSG00000074219	TEAD2	729.927	-1.12495	0.146493	-7.6792	1.60084e-14	1.42835e-13
ENSG00000074317	SNCB	747.262	-0.953843	0.113983	-8.3683	5.84542e-17	6.13516e-16
ENSG00000074319	TSG101	2585.3	0.294645	0.0747598	3.94122	8.10686e-05	0.000265213
ENSG00000074356	NCBP3	1242.97	0.383337	0.118462	3.23594	0.00121243	0.0031473
ENSG00000074410	CA12	494.635	-0.879266	0.117513	-7.48226	7.30532e-14	6.21248e-13
ENSG00000074416	MGLL	512.045	-1.36354	0.144664	-9.42555	4.27874e-21	5.65777e-20
ENSG00000074527	NTN4	330.996	1.50827	0.134344	11.2269	3.00684e-29	5.58691e-28
ENSG00000074582	BCS1L	506.733	0.472143	0.120566	3.91604	9.00143e-05	0.000291876
ENSG00000074603	DPP8	947.671	-0.34554	0.111996	-3.0853	0.0020335	0.00503933
ENSG00000074621	SLC24A1	80.4162	-1.16194	0.355134	-3.27183	0.00106854	0.00279817
ENSG00000074695	LMAN1	1758.48	-0.881906	0.0888331	-9.92768	3.15517e-23	4.65166e-22
ENSG00000074706	IPCEF1	194.085	-1.77772	0.19318	-9.20241	3.50008e-20	4.39951e-19
ENSG00000074755	ZZEF1	1176.64	-0.316452	0.0997331	-3.17299	0.0015088	0.00384574
ENSG00000074800	ENO1	26994.7	-0.30048	0.0671521	-4.47462	7.65466e-06	2.91672e-05
ENSG00000074964	ARHGEF10L	656.001	0.695237	0.126238	5.50735	3.64277e-08	1.84181e-07
ENSG00000075188	NUP37	479.237	-0.625523	0.126765	-4.93449	8.03618e-07	3.47127e-06
ENSG00000075223	SEMA3C	466.457	2.56654	0.127497	20.1302	4.0101e-90	2.91518e-88
ENSG00000075234	TTC38	225.501	-1.1225	0.166727	-6.73258	1.66677e-11	1.18545e-10
ENSG00000075275	CELSR1	560.209	-1.59174	0.449193	-3.54356	0.000394759	0.00112467
ENSG00000075340	ADD2	5767.73	-0.250552	0.0622235	-4.02664	5.65791e-05	0.00018978
ENSG00000075391	RASAL2	1354.48	0.367869	0.0832183	4.42053	9.84606e-06	3.70431e-05
ENSG00000075407	ZNF37A	309.032	1.08238	0.199919	5.41408	6.16039e-08	3.04736e-07
ENSG00000075420	FNDC3B	391.756	-0.839005	0.168852	-4.96887	6.73426e-07	2.93786e-06
ENSG00000075429	CACNG5	511.079	-2.45083	0.152941	-16.0247	8.58505e-58	3.54527e-56
ENSG00000075461	CACNG4	3237.27	1.02343	0.073541	13.9164	5.03294e-44	1.52389e-42
ENSG00000075624	ACTB	40895.9	0.749132	0.106957	7.00404	2.4869e-12	1.90072e-11
ENSG00000075711	DLG1	1145.74	-0.658145	0.0937617	-7.01934	2.22918e-12	1.7054e-11
ENSG00000075790	BCAP29	757.165	-0.884251	0.112789	-7.83984	4.51129e-15	4.17394e-14
ENSG00000075826	SEC31B	265.917	-0.475255	0.149737	-3.17394	0.00150384	0.00383435
ENSG00000075856	SART3	1628.4	0.361119	0.0858315	4.2073	2.58434e-05	9.12853e-05
ENSG00000075945	KIFAP3	3623.43	0.590908	0.0651577	9.06889	1.20236e-19	1.45565e-18
ENSG00000075975	MKRN2	1383.93	0.308811	0.0829586	3.72247	0.000197283	0.000599179
ENSG00000076003	MCM6	1821.26	-0.549337	0.0726233	-7.5642	3.90256e-14	3.37146e-13
ENSG00000076067	RBMS2	328.11	-0.381594	0.143016	-2.6682	0.00762588	0.0166988
ENSG00000076108	BAZ2A	2006.66	-0.486726	0.0766422	-6.35063	2.14431e-10	1.3706e-09
ENSG00000076242	MLH1	1140.2	-0.328177	0.0804645	-4.07854	4.532e-05	0.000154244
ENSG00000076351	SLC46A1	186.626	0.601701	0.194363	3.09576	0.0019631	0.00488145
ENSG00000076356	PLXNA2	1800.83	0.694585	0.0857665	8.09856	5.56148e-16	5.49013e-15
ENSG00000076513	ANKRD13A	752.185	0.367123	0.104081	3.52727	0.000419867	0.00118906
ENSG00000076555	ACACB	127.212	-0.658382	0.222308	-2.96158	0.00306068	0.00734107
ENSG00000076604	TRAF4	1395.47	0.320631	0.102763	3.1201	0.00180791	0.00452911
ENSG00000076641	PAG1	726.805	0.536134	0.102366	5.23741	1.62841e-07	7.63394e-07
ENSG00000076650	GPATCH1	493.473	0.620981	0.134679	4.61083	4.01064e-06	1.58526e-05
ENSG00000076706	MCAM	548.722	-0.875112	0.133004	-6.57957	4.71811e-11	3.21226e-10
ENSG00000076716	GPC4	1718.19	-1.23606	0.0811672	-15.2285	2.28613e-52	8.46565e-51
ENSG00000076864	RAP1GAP	1439.24	0.800641	0.0915296	8.74734	2.18439e-18	2.4862e-17
ENSG00000076928	ARHGEF1	217.666	-0.553523	0.210824	-2.62552	0.00865166	0.018678
ENSG00000077063	CTTNBP2	770.037	-0.726692	0.115317	-6.30172	2.94368e-10	1.85895e-09
ENSG00000077080	ACTL6B	1148.89	1.12562	0.110802	10.1588	3.02669e-24	4.65361e-23
ENSG00000077092	RARB	325.495	3.65819	0.176694	20.7036	3.21507e-95	2.54863e-93
ENSG00000077147	TM9SF3	4981.18	-0.464372	0.0603769	-7.69123	1.45728e-14	1.30542e-13
ENSG00000077150	NFKB2	159.352	-0.84416	0.220724	-3.82451	0.00013103	0.000411261
ENSG00000077232	DNAJC10	2956.73	-0.392579	0.0701991	-5.59237	2.23996e-08	1.1593e-07
ENSG00000077235	GTF3C1	1563.54	-0.394285	0.141301	-2.7904	0.00526432	0.0119903
ENSG00000077264	PAK3	2620.92	0.278662	0.0645175	4.31917	1.5662e-05	5.69806e-05
ENSG00000077279	DCX	20247.4	1.36566	0.0552539	24.7162	7.16544e-135	9.04279e-133
ENSG00000077380	DYNC1I2	7958.6	0.597099	0.0571431	10.4492	1.4779e-25	2.42096e-24
ENSG00000077514	POLD3	786.439	-0.403437	0.0917602	-4.39664	1.09938e-05	4.11158e-05
ENSG00000077549	CAPZB	3592.98	0.318608	0.0604787	5.2681	1.37841e-07	6.52008e-07
ENSG00000077585	GPR137B	529.389	-0.462982	0.121864	-3.79918	0.000145174	0.000452057
ENSG00000077721	UBE2A	1542.57	0.36828	0.0759111	4.85146	1.22553e-06	5.17889e-06
ENSG00000077782	FGFR1	1397.42	-0.603958	0.110121	-5.4845	4.14642e-08	2.08378e-07
ENSG00000078043	PIAS2	879.158	-0.344271	0.0954906	-3.60529	0.000311804	0.000907844
ENSG00000078053	AMPH	1407.16	-0.961163	0.08003	-12.01	3.14692e-33	6.78178e-32
ENSG00000078114	NEBL	842.591	-1.00242	0.110686	-9.05642	1.34798e-19	1.62821e-18
ENSG00000078142	PIK3C3	1647.87	-0.373244	0.121129	-3.08137	0.00206049	0.00509871
ENSG00000078177	N4BP2	1142.02	-0.37389	0.0876975	-4.26341	2.01332e-05	7.22807e-05
ENSG00000078237	TIGAR	598.131	-0.312964	0.11918	-2.62597	0.00864028	0.0186625
ENSG00000078269	SYNJ2	55.7531	-2.40124	0.360702	-6.65712	2.79246e-11	1.94658e-10
ENSG00000078295	ADCY2	1706.6	-2.77116	0.106821	-25.942	2.24075e-148	3.27295e-146
ENSG00000078328	RBFOX1	1500.83	2.38306	0.0845041	28.2005	5.76866e-175	1.09639e-172
ENSG00000078369	GNB1	20193	0.588258	0.0538035	10.9334	7.97574e-28	1.42166e-26
ENSG00000078487	ZCWPW1	104.056	0.569377	0.233721	2.43613	0.0148452	0.0302718
ENSG00000078549	ADCYAP1R1	1677.07	-1.11927	0.0891371	-12.5567	3.65356e-36	8.71934e-35
ENSG00000078668	VDAC3	5294.63	0.821628	0.0607212	13.5311	1.02414e-41	2.95353e-40
ENSG00000078725	BRINP1	451.854	-0.839702	0.123367	-6.80651	9.99914e-12	7.26896e-11
ENSG00000078747	ITCH	1896.8	-0.296455	0.0758602	-3.90791	9.30988e-05	0.000300765
ENSG00000078808	SDF4	1340.89	-0.260044	0.0998637	-2.60399	0.00921461	0.0197662
ENSG00000079102	RUNX1T1	2163.82	1.36579	0.0785743	17.3821	1.12745e-67	5.75583e-66
ENSG00000079134	THOC1	834.116	-0.292535	0.0972431	-3.00828	0.00262729	0.00637818
ENSG00000079150	FKBP7	421.971	0.590272	0.138571	4.2597	2.04705e-05	7.33746e-05
ENSG00000079215	SLC1A3	2242.99	1.04544	0.0695685	15.0275	4.85106e-51	1.73527e-49
ENSG00000079277	MKNK1	148.119	-0.564439	0.242159	-2.33086	0.0197609	0.0389562
ENSG00000079308	TNS1	318.864	-0.946136	0.158402	-5.97302	2.32898e-09	1.33842e-08
ENSG00000079335	CDC14A	137.067	-2.13322	0.237563	-8.97958	2.718e-19	3.2384e-18
ENSG00000079435	LIPE	165.982	0.86141	0.243651	3.53543	0.000407116	0.00115633
ENSG00000079462	PAFAH1B3	2935.99	0.766619	0.0975991	7.85477	4.005e-15	3.71821e-14
ENSG00000079482	OPHN1	916.333	-0.42758	0.106282	-4.02307	5.74445e-05	0.000192519
ENSG00000079689	SCGN	251.98	5.50776	0.280067	19.6659	4.22824e-86	2.91269e-84
ENSG00000079691	CARMIL1	426.957	0.947192	0.123395	7.67612	1.6398e-14	1.46229e-13
ENSG00000079739	PGM1	875.027	-0.643548	0.0967592	-6.65103	2.9105e-11	2.02528e-10
ENSG00000079805	DNM2	1133.36	-0.302833	0.098257	-3.08205	0.00205583	0.00508876
ENSG00000079819	EPB41L2	320.702	-0.725498	0.146742	-4.94405	7.65161e-07	3.31787e-06
ENSG00000079841	RIMS1	256.426	0.505546	0.156749	3.2252	0.00125887	0.00325711
ENSG00000079931	MOXD1	1354.68	5.45604	0.131947	41.3502	0	0
ENSG00000079950	STX7	4059.45	0.66593	0.0642042	10.3721	3.32275e-25	5.36504e-24
ENSG00000079974	RABL2B	1411.64	0.742585	0.0787909	9.42476	4.31098e-21	5.69562e-20
ENSG00000079999	KEAP1	939.27	0.405613	0.126262	3.21248	0.00131593	0.00339085
ENSG00000080166	DCT	47.8556	-1.56132	0.337416	-4.6273	3.70468e-06	1.47208e-05
ENSG00000080200	CRYBG3	112.42	-1.22421	0.245893	-4.97864	6.40331e-07	2.79967e-06
ENSG00000080224	EPHA6	272.215	-0.614372	0.168743	-3.64088	0.000271712	0.000799972
ENSG00000080298	RFX3	1588.09	-0.838735	0.078403	-10.6977	1.04285e-26	1.794e-25
ENSG00000080345	RIF1	1449.39	-0.282069	0.0764241	-3.69084	0.000223514	0.000669693
ENSG00000080493	SLC4A4	462.964	1.77299	0.143855	12.3248	6.65915e-35	1.52023e-33
ENSG00000080546	SESN1	669.344	0.81608	0.114702	7.11475	1.12116e-12	8.7686e-12
ENSG00000080823	MOK	559.929	0.411084	0.108898	3.77495	0.000160042	0.000494064
ENSG00000080845	DLGAP4	2188.66	0.524351	0.0768433	6.82364	8.87625e-12	6.48254e-11
ENSG00000080854	IGSF9B	1711.5	0.470108	0.085533	5.49622	3.88023e-08	1.95686e-07
ENSG00000080986	NDC80	525.04	-0.298013	0.114719	-2.59778	0.00938287	0.0200979
ENSG00000081014	AP4E1	341.675	-0.330638	0.13045	-2.5346	0.0112575	0.0236373
ENSG00000081026	MAGI3	704.69	-0.758146	0.100814	-7.52021	5.46895e-14	4.68618e-13
ENSG00000081138	CDH7	422.486	-1.82615	0.183915	-9.92928	3.10492e-23	4.58186e-22
ENSG00000081177	EXD2	1249.29	0.32246	0.0931421	3.46202	0.00053614	0.00149033
ENSG00000081181	ARG2	1357.94	1.00125	0.087247	11.476	1.74143e-30	3.3873e-29
ENSG00000081189	MEF2C	1405.65	0.762349	0.100456	7.58888	3.22678e-14	2.803e-13
ENSG00000081307	UBA5	1807.83	-0.334572	0.0893148	-3.74599	0.000179685	0.000549966
ENSG00000081320	STK17B	231.882	-1.22925	0.171924	-7.14996	8.68014e-13	6.83621e-12
ENSG00000081479	LRP2	130.108	-1.74694	0.229657	-7.60674	2.81095e-14	2.4553e-13
ENSG00000081665	ZNF506	1199.46	0.78149	0.0910324	8.58474	9.10405e-18	1.00291e-16
ENSG00000081692	JMJD4	271.131	0.647851	0.161342	4.01538	5.93491e-05	0.000198354
ENSG00000081721	DUSP12	893.933	0.578648	0.0998672	5.79418	6.86568e-09	3.76063e-08
ENSG00000081760	AACS	903.208	-0.360289	0.125804	-2.86388	0.00418483	0.00972679
ENSG00000081913	PHLPP1	927.355	-0.584821	0.0885408	-6.6051	3.97253e-11	2.72582e-10
ENSG00000082014	SMARCD3	2741.02	1.19821	0.072047	16.631	4.15772e-62	1.90663e-60
ENSG00000082196	C1QTNF3	267.005	-1.54821	0.16799	-9.21611	3.08087e-20	3.89429e-19
ENSG00000082212	ME2	1758.41	-0.332818	0.0763667	-4.35815	1.31168e-05	4.83791e-05
ENSG00000082269	FAM135A	687.866	-0.531242	0.112851	-4.70747	2.50805e-06	1.01682e-05
ENSG00000082397	EPB41L3	2691.41	-2.12535	0.0776294	-27.3782	4.98872e-165	8.74411e-163
ENSG00000082438	COBLL1	41.4764	-1.49174	0.446266	-3.34271	0.000829644	0.00222451
ENSG00000082482	KCNK2	201.717	1.04422	0.16803	6.21449	5.14925e-10	3.17178e-09
ENSG00000082497	SERTAD4	936.795	2.75237	0.101515	27.113	6.91175e-162	1.19816e-159
ENSG00000082512	TRAF5	140.121	-1.8817	0.214633	-8.76709	1.83337e-18	2.09728e-17
ENSG00000082515	MRPL22	675.627	0.690044	0.101338	6.80934	9.8045e-12	7.14392e-11
ENSG00000082516	GEMIN5	573.005	0.351134	0.120977	2.9025	0.00370198	0.00870583
ENSG00000082641	NFE2L1	3180.68	-0.449623	0.0696323	-6.4571	1.06726e-10	6.99462e-10
ENSG00000082684	SEMA5B	912.011	-0.931196	0.124146	-7.50079	6.34344e-14	5.42079e-13
ENSG00000082781	ITGB5	148.922	-0.552774	0.241733	-2.28671	0.0222125	0.0431636
ENSG00000083067	TRPM3	1597.17	-5.44975	0.112873	-48.2822	0	0
ENSG00000083123	BCKDHB	332.582	-0.662007	0.150935	-4.38603	1.15439e-05	4.29999e-05
ENSG00000083223	TUT7	691.841	-0.47465	0.110374	-4.3004	1.70493e-05	6.18139e-05
ENSG00000083290	ULK2	1829.28	-0.347649	0.11172	-3.11179	0.00185959	0.00464382
ENSG00000083312	TNPO1	5864.3	-0.934267	0.0729601	-12.8052	1.53375e-37	3.81623e-36
ENSG00000083444	PLOD1	834.206	-1.8395	0.125859	-14.6156	2.23368e-48	7.52914e-47
ENSG00000083454	P2RX5	47.0698	1.33026	0.359312	3.70224	0.000213706	0.000643358
ENSG00000083544	TDRD3	800.356	-0.345675	0.0962092	-3.59295	0.000326956	0.000947068
ENSG00000083635	NUFIP1	397.19	-0.286889	0.118896	-2.41294	0.0158243	0.0320077
ENSG00000083642	PDS5B	1814.5	0.564444	0.0794612	7.10339	1.21729e-12	9.49693e-12
ENSG00000083720	OXCT1	2377.66	0.465899	0.0705064	6.6079	3.89808e-11	2.67823e-10
ENSG00000083750	RRAGB	1182.13	0.286032	0.105526	2.71054	0.00671734	0.0149038
ENSG00000083812	ZNF324	442.18	0.480302	0.129897	3.69756	0.000217678	0.00065382
ENSG00000083814	ZNF671	529.952	0.499424	0.112166	4.45254	8.48591e-06	3.21637e-05
ENSG00000083817	ZNF416	209.954	0.565802	0.157519	3.59196	0.000328196	0.00095031
ENSG00000083844	ZNF264	718.849	-0.351816	0.105938	-3.32097	0.000897067	0.00238528
ENSG00000083857	FAT1	1515.85	-0.790334	0.0902229	-8.75979	1.95619e-18	2.23292e-17
ENSG00000083896	YTHDC1	3264.74	0.29924	0.0888897	3.36642	0.00076151	0.00205593
ENSG00000083937	CHMP2B	1435.73	0.361335	0.0763408	4.73318	2.21025e-06	9.01183e-06
ENSG00000084070	SMAP2	2265.81	0.743979	0.0666494	11.1626	6.21624e-29	1.1429e-27
ENSG00000084073	ZMPSTE24	821.025	-0.325375	0.097017	-3.35379	0.00079712	0.0021451
ENSG00000084093	REST	352.404	-1.56346	0.146369	-10.6817	1.24034e-26	2.12448e-25
ENSG00000084207	GSTP1	3910.19	-0.429842	0.0966217	-4.44871	8.63874e-06	3.27115e-05
ENSG00000084234	APLP2	6064.83	-0.774555	0.0552498	-14.0191	1.19042e-44	3.68214e-43
ENSG00000084453	SLCO1A2	84.3172	-3.3868	0.346655	-9.76993	1.51551e-22	2.15186e-21
ENSG00000084623	EIF3I	4185.73	0.288005	0.0690741	4.16951	3.05255e-05	0.000106559
ENSG00000084628	NKAIN1	1682.17	0.635379	0.0744216	8.53755	1.37093e-17	1.49251e-16
ENSG00000084636	COL16A1	156.727	-1.04468	0.215155	-4.85545	1.20112e-06	5.07842e-06
ENSG00000084693	AGBL5	1086.69	0.334446	0.0842258	3.97083	7.16238e-05	0.000236275
ENSG00000084710	EFR3B	2034.3	-0.568069	0.0748905	-7.58533	3.31649e-14	2.87618e-13
ENSG00000084731	KIF3C	6907.58	0.554775	0.0572331	9.69325	3.22128e-22	4.48902e-21
ENSG00000084754	HADHA	2708.85	-0.383504	0.0662114	-5.79211	6.95068e-09	3.80455e-08
ENSG00000084764	MAPRE3	1928.05	0.651322	0.0895383	7.27423	3.48406e-13	2.82286e-12
ENSG00000085117	CD82	514.45	-1.02748	0.126225	-8.14008	3.95019e-16	3.94145e-15
ENSG00000085185	BCORL1	390.561	-0.359551	0.139822	-2.57149	0.0101261	0.0214935
ENSG00000085382	HACE1	822.234	-0.279269	0.103782	-2.69093	0.00712525	0.0157196
ENSG00000085415	SEH1L	723.251	-0.598506	0.101383	-5.90343	3.56024e-09	2.00653e-08
ENSG00000085449	WDFY1	1891.5	-0.720008	0.0770966	-9.33904	9.7214e-21	1.26011e-19
ENSG00000085491	SLC25A24	524.25	0.352017	0.108232	3.25243	0.00114422	0.00298398
ENSG00000085511	MAP3K4	584.647	-0.630989	0.140432	-4.49319	7.01637e-06	2.68975e-05
ENSG00000085552	IGSF9	389.966	-1.07268	0.146385	-7.32784	2.33899e-13	1.91776e-12
ENSG00000085644	ZNF213	400.326	0.398646	0.136676	2.91671	0.00353739	0.0083574
ENSG00000085662	AKR1B1	2286.61	0.387869	0.0769313	5.04176	4.61267e-07	2.06601e-06
ENSG00000085760	MTIF2	594.833	-0.503563	0.106913	-4.71004	2.47664e-06	1.0046e-05
ENSG00000085840	ORC1	112.106	-0.605309	0.245623	-2.46438	0.0137252	0.0281846
ENSG00000085978	ATG16L1	782.2	0.507659	0.109091	4.65355	3.26272e-06	1.30666e-05
ENSG00000085999	RAD54L	87.924	-1.39169	0.318294	-4.37234	1.22922e-05	4.55827e-05
ENSG00000086015	MAST2	1781.05	0.757371	0.0896391	8.44912	2.93519e-17	3.12856e-16
ENSG00000086062	B4GALT1	177.176	-2.48316	0.199032	-12.4762	1.00731e-35	2.35412e-34
ENSG00000086200	IPO11	816.382	-0.6601	0.0922565	-7.15505	8.36436e-13	6.60399e-12
ENSG00000086232	EIF2AK1	3328.18	-0.341814	0.0897423	-3.80884	0.000139619	0.000435877
ENSG00000086289	EPDR1	304.012	-0.833034	0.151282	-5.5065	3.66039e-08	1.84954e-07
ENSG00000086300	SNX10	605.953	-1.12776	0.122878	-9.17789	4.39639e-20	5.48245e-19
ENSG00000086589	RBM22	1748.51	0.433065	0.0768714	5.63363	1.76458e-08	9.24484e-08
ENSG00000086619	ERO1B	306.283	-1.47627	0.151877	-9.72018	2.47346e-22	3.46219e-21
ENSG00000086717	PPEF1	179.515	-4.41623	0.269258	-16.4015	1.86676e-60	8.24876e-59
ENSG00000087053	MTMR2	1425.26	0.362057	0.0942963	3.83957	0.00012325	0.000389164
ENSG00000087074	PPP1R15A	1378.35	0.474732	0.0797533	5.95251	2.64056e-09	1.50868e-08
ENSG00000087076	HSD17B14	205.478	0.594256	0.177101	3.35546	0.000792336	0.00213259
ENSG00000087085	ACHE	142.883	0.565695	0.212588	2.661	0.00779095	0.017013
ENSG00000087086	FTL	18379.3	0.385615	0.0815377	4.72928	2.25316e-06	9.18203e-06
ENSG00000087088	BAX	782.516	0.35466	0.123885	2.86282	0.00419884	0.00975504
ENSG00000087095	NLK	1647.53	0.377326	0.0733083	5.14711	2.64528e-07	1.21236e-06
ENSG00000087111	PIGS	828.155	-0.384494	0.103808	-3.70388	0.000212323	0.000639564
ENSG00000087116	ADAMTS2	151.977	-1.2752	0.213341	-5.97726	2.26923e-09	1.30646e-08
ENSG00000087152	ATXN7L3	3059.22	0.631297	0.0745756	8.4652	2.55718e-17	2.74232e-16
ENSG00000087245	MMP2	88.5582	-2.05806	0.31461	-6.54162	6.0855e-11	4.09551e-10
ENSG00000087253	LPCAT2	79.4751	-2.24169	0.321802	-6.96605	3.25973e-12	2.45687e-11
ENSG00000087258	GNAO1	3726.55	0.613179	0.0640904	9.56741	1.09613e-21	1.48936e-20
ENSG00000087266	SH3BP2	1269.5	0.895228	0.105093	8.51842	1.6174e-17	1.75478e-16
ENSG00000087274	ADD1	4974.36	0.351619	0.0580394	6.05829	1.3758e-09	8.08915e-09
ENSG00000087299	L2HGDH	414.037	-0.370074	0.136505	-2.71106	0.00670679	0.0148846
ENSG00000087338	GMCL1	480.933	-0.409429	0.116884	-3.50287	0.000460271	0.00129287
ENSG00000087448	KLHL42	1317.05	0.434597	0.0788228	5.51359	3.5159e-08	1.78224e-07
ENSG00000087460	GNAS	31213.2	0.486763	0.0534779	9.10214	8.85726e-20	1.08229e-18
ENSG00000087495	PHACTR3	1466.6	-0.305301	0.0762039	-4.00637	6.1658e-05	0.000205592
ENSG00000087884	AAMDC	153.311	-0.657835	0.190739	-3.44888	0.000562925	0.00155847
ENSG00000087903	RFX2	243.697	-1.13945	0.184938	-6.16126	7.21697e-10	4.37876e-09
ENSG00000087995	METTL2A	937.915	0.435633	0.106127	4.10485	4.04581e-05	0.000138474
ENSG00000088038	CNOT3	388.242	0.437937	0.135794	3.22501	0.00125966	0.00325811
ENSG00000088179	PTPN4	939.941	-0.400695	0.115099	-3.4813	0.000498992	0.00139518
ENSG00000088280	ASAP3	679.975	-0.518561	0.107675	-4.81597	1.46483e-06	6.11638e-06
ENSG00000088298	EDEM2	258.638	0.395309	0.1435	2.75478	0.00587324	0.013215
ENSG00000088305	DNMT3B	255.073	0.393923	0.15798	2.4935	0.012649	0.0261723
ENSG00000088356	PDRG1	1043.48	0.589019	0.10103	5.83016	5.53733e-09	3.06927e-08
ENSG00000088367	EPB41L1	2299.55	0.525237	0.0737204	7.12472	1.04292e-12	8.17694e-12
ENSG00000088387	DOCK9	652.857	-2.16994	0.114325	-18.9805	2.47112e-80	1.5168e-78
ENSG00000088451	TGDS	256.338	-1.06913	0.15217	-7.02589	2.1271e-12	1.62967e-11
ENSG00000088538	DOCK3	1255.2	-0.311201	0.0850929	-3.65719	0.000254999	0.000754711
ENSG00000088543	C3orf18	670.117	0.489718	0.111067	4.40921	1.03749e-05	3.89397e-05
ENSG00000088727	KIF9	107.074	-1.10459	0.23228	-4.75541	1.98044e-06	8.14214e-06
ENSG00000088812	ATRN	1865.18	-0.344512	0.0857337	-4.01839	5.85964e-05	0.000196046
ENSG00000088833	NSFL1C	2318.77	0.4529	0.0879163	5.15148	2.58434e-07	1.18581e-06
ENSG00000088854	DNAAF9	1294.75	0.558689	0.0774837	7.2104	5.57857e-13	4.45805e-12
ENSG00000088881	EBF4	322.598	-0.495329	0.138269	-3.58235	0.000340513	0.000980756
ENSG00000088882	CPXM1	470.768	-0.609227	0.122216	-4.98485	6.201e-07	2.71724e-06
ENSG00000088888	MAVS	938.254	-0.490804	0.0936976	-5.23817	1.62172e-07	7.60485e-07
ENSG00000088970	KIZ	194.751	-1.91337	0.194208	-9.85219	6.70652e-23	9.69709e-22
ENSG00000089060	SLC8B1	44.1871	-1.30856	0.367813	-3.55767	0.000374152	0.00106886
ENSG00000089091	DZANK1	325.153	0.712001	0.134807	5.28162	1.28044e-07	6.08036e-07
ENSG00000089116	LHX5	411.886	-5.70145	0.263975	-21.5984	1.8577e-103	1.59268e-101
ENSG00000089154	GCN1	1530.83	-0.802561	0.243236	-3.29952	0.000968502	0.00255444
ENSG00000089159	PXN	794.177	-0.586153	0.100465	-5.83441	5.39828e-09	2.9943e-08
ENSG00000089195	TRMT6	621.371	0.371566	0.103045	3.60587	0.000311107	0.000906318
ENSG00000089220	PEBP1	7652.58	0.39416	0.0641037	6.14879	7.80756e-10	4.71532e-09
ENSG00000089248	ERP29	1764.74	-0.385898	0.0771515	-5.00183	5.67899e-07	2.50801e-06
ENSG00000089280	FUS	10138.1	0.464653	0.0635593	7.31053	2.66081e-13	2.17596e-12
ENSG00000089486	CDIP1	953.167	0.55745	0.110415	5.04866	4.44929e-07	1.99566e-06
ENSG00000089558	KCNH4	47.558	1.36819	0.379254	3.6076	0.000309047	0.000900983
ENSG00000089597	GANAB	2581.75	-0.531191	0.0769131	-6.90637	4.97201e-12	3.6962e-11
ENSG00000089682	RBM41	680.527	-0.306729	0.120958	-2.53582	0.0112185	0.0235711
ENSG00000089693	MLF2	4008.79	0.441636	0.080191	5.50729	3.64393e-08	1.84181e-07
ENSG00000089723	OTUB2	159.221	-0.643199	0.185843	-3.46097	0.000538229	0.00149508
ENSG00000089737	DDX24	1069.35	0.262881	0.0981329	2.67883	0.00738796	0.0162319
ENSG00000089775	ZBTB25	440.077	-0.687416	0.148143	-4.64023	3.48018e-06	1.38706e-05
ENSG00000089818	NECAP1	4661.99	0.523401	0.0679771	7.69967	1.3642e-14	1.22553e-13
ENSG00000089847	ANKRD24	82.0104	0.585439	0.259878	2.25274	0.0242754	0.046729
ENSG00000089876	DHX32	584.614	-0.443543	0.117273	-3.78215	0.000155483	0.000481401
ENSG00000089902	RCOR1	897.556	-0.390084	0.0930394	-4.19267	2.75685e-05	9.69012e-05
ENSG00000090006	LTBP4	799.196	-0.714649	0.132398	-5.39775	6.74812e-08	3.3235e-07
ENSG00000090020	SLC9A1	117.035	-0.754028	0.312739	-2.41104	0.0159069	0.0321501
ENSG00000090054	SPTLC1	1554.59	-0.270698	0.0752583	-3.59692	0.000322009	0.000934453
ENSG00000090061	CCNK	902.864	-0.304339	0.10635	-2.86167	0.00421413	0.00978912
ENSG00000090238	YPEL3	588.263	0.433761	0.13602	3.18894	0.00142794	0.00365619
ENSG00000090263	MRPS33	1140.13	0.371102	0.0906924	4.09188	4.27892e-05	0.000146041
ENSG00000090266	NDUFB2	1482.18	0.356433	0.0754435	4.7245	2.30679e-06	9.38843e-06
ENSG00000090316	MAEA	875.431	0.288468	0.101525	2.84134	0.00449237	0.0103818
ENSG00000090372	STRN4	2772.33	0.33534	0.0907708	3.69436	0.000220439	0.000661108
ENSG00000090432	MUL1	664.196	0.323619	0.121908	2.65461	0.00793999	0.0172954
ENSG00000090447	TFAP4	181.492	-0.499326	0.176012	-2.83688	0.0045556	0.0105142
ENSG00000090539	CHRD	48.5689	-1.20496	0.41519	-2.90219	0.00370563	0.00871313
ENSG00000090565	RAB11FIP3	271.668	0.531434	0.177474	2.99444	0.0027495	0.00665645
ENSG00000090615	GOLGA3	2343.14	-0.301898	0.0936598	-3.22334	0.00126704	0.0032745
ENSG00000090857	PDPR	1448.79	-0.607162	0.0749952	-8.09602	5.67888e-16	5.59902e-15
ENSG00000090863	GLG1	1996.94	-0.292374	0.0866397	-3.3746	0.00073924	0.00199889
ENSG00000090905	TNRC6A	1798.94	-0.380549	0.134171	-2.8363	0.00456396	0.0105289
ENSG00000090932	DLL3	469.969	0.534306	0.135743	3.93615	8.27998e-05	0.000270372
ENSG00000090989	EXOC1	1630.29	0.265656	0.0739193	3.59386	0.000325812	0.000944061
ENSG00000091127	PUS7	277.101	-0.725031	0.151824	-4.77547	1.79287e-06	7.40769e-06
ENSG00000091129	NRCAM	3638.35	-1.34762	0.0890897	-15.1266	1.08171e-51	3.95915e-50
ENSG00000091136	LAMB1	1058.02	-2.98926	0.276902	-10.7954	3.61991e-27	6.34489e-26
ENSG00000091157	WDR7	787.173	0.37253	0.11922	3.12473	0.00177969	0.00446408
ENSG00000091317	CMTM6	836.32	-0.925429	0.0994899	-9.30174	1.38169e-20	1.77204e-19
ENSG00000091409	ITGA6	578.464	-0.482201	0.134864	-3.57545	0.00034962	0.00100478
ENSG00000091428	RAPGEF4	284.423	1.15691	0.179762	6.43579	1.22831e-10	8.01015e-10
ENSG00000091436	MAP3K20	405.598	-0.657806	0.12473	-5.27384	1.336e-07	6.32704e-07
ENSG00000091490	SEL1L3	752.886	-1.44028	0.117765	-12.2301	2.14663e-34	4.79891e-33
ENSG00000091527	CDV3	3707.29	-0.362422	0.0648009	-5.59286	2.23361e-08	1.15639e-07
ENSG00000091622	PITPNM3	646.026	-1.04603	0.113924	-9.18184	4.23788e-20	5.29316e-19
ENSG00000091656	ZFHX4	1469.58	1.4718	0.0847031	17.3759	1.25549e-67	6.38884e-66
ENSG00000091664	SLC17A6	637.926	-3.99615	0.13964	-28.6175	4.07317e-180	7.83589e-178
ENSG00000091732	ZC3HC1	521.471	0.437407	0.133642	3.27298	0.0010642	0.0027882
ENSG00000091844	RGS17	994.933	-0.593971	0.0934924	-6.35315	2.10952e-10	1.34891e-09
ENSG00000091947	TMEM101	459.707	-0.496499	0.129252	-3.84134	0.000122365	0.000386758
ENSG00000091972	CD200	3523.62	0.653018	0.0614071	10.6342	2.06512e-26	3.51426e-25
ENSG00000092010	PSME1	1033.65	-0.762518	0.082801	-9.20904	3.29068e-20	4.14289e-19
ENSG00000092051	JPH4	2149.33	0.451745	0.0684374	6.60084	4.08828e-11	2.79916e-10
ENSG00000092054	MYH7	136.347	0.824103	0.194497	4.2371	2.26427e-05	8.06475e-05
ENSG00000092068	SLC7A8	425.778	-2.44088	0.183277	-13.318	1.81909e-40	5.06105e-39
ENSG00000092330	TINF2	983.233	0.454746	0.0929553	4.8921	9.9768e-07	4.25938e-06
ENSG00000092421	SEMA6A	1087.67	-2.07813	0.107859	-19.2672	1.01305e-82	6.41801e-81
ENSG00000092439	TRPM7	763.378	-0.636154	0.139397	-4.56362	5.02792e-06	1.96228e-05
ENSG00000092445	TYRO3	944.339	-0.59043	0.0977719	-6.03886	1.55212e-09	9.07847e-09
ENSG00000092531	SNAP23	214.439	-0.821618	0.159629	-5.14705	2.64615e-07	1.2124e-06
ENSG00000092621	PHGDH	2295.1	-1.02061	0.126315	-8.0799	6.48182e-16	6.36679e-15
ENSG00000092820	EZR	2874.61	-0.580545	0.0701634	-8.27418	1.29337e-16	1.32918e-15
ENSG00000092841	MYL6	10848.6	0.290083	0.0822553	3.52662	0.000420897	0.00119161
ENSG00000092847	AGO1	1816.7	-0.608148	0.0758882	-8.01374	1.11275e-15	1.07099e-14
ENSG00000092850	TEKT2	299.439	-0.558696	0.144011	-3.87953	0.000104657	0.000336038
ENSG00000092964	DPYSL2	9159.12	0.50284	0.0511549	9.82974	8.3835e-23	1.20446e-21
ENSG00000092969	TGFB2	161.669	-3.0062	0.234084	-12.8424	9.48517e-38	2.37883e-36
ENSG00000092978	GPATCH2	501.76	-0.304896	0.111383	-2.73735	0.00619355	0.0138508
ENSG00000093009	CDC45	152.598	-0.557786	0.19494	-2.86133	0.00421869	0.00979827
ENSG00000093010	COMT	121.602	3.17621	0.269958	11.7656	5.87065e-32	1.21376e-30
ENSG00000093072	ADA2	39.5329	-1.67302	0.428049	-3.90849	9.28754e-05	0.000300166
ENSG00000094804	CDC6	260.956	-0.672769	0.159446	-4.21941	2.44946e-05	8.68318e-05
ENSG00000094841	UPRT	444.488	0.397698	0.119087	3.33957	0.000839091	0.00224579
ENSG00000094975	SUCO	2824.52	-0.326559	0.0736026	-4.43679	9.13102e-06	3.44928e-05
ENSG00000095002	MSH2	2114.35	-0.341534	0.0731691	-4.66774	3.04533e-06	1.22395e-05
ENSG00000095015	MAP3K1	438.388	-0.349356	0.127384	-2.74255	0.00609646	0.0136646
ENSG00000095059	DHPS	2422.8	0.437054	0.0907794	4.81447	1.47593e-06	6.15786e-06
ENSG00000095321	CRAT	664.93	-0.253528	0.107256	-2.36377	0.0180901	0.0361276
ENSG00000095397	WHRN	425.528	-1.16242	0.157776	-7.36753	1.73812e-13	1.4378e-12
ENSG00000095485	CWF19L1	572.534	0.419898	0.116655	3.59949	0.000318837	0.000925589
ENSG00000095539	SEMA4G	308.456	-0.601204	0.182812	-3.28865	0.00100671	0.00264945
ENSG00000095564	BTAF1	2769.02	-0.974147	0.0738541	-13.1901	9.9995e-40	2.68269e-38
ENSG00000095587	TLL2	23.5777	-1.18653	0.532746	-2.22719	0.0259344	0.0495297
ENSG00000095739	BAMBI	279.698	-4.39297	0.21729	-20.217	6.93111e-91	5.0855e-89
ENSG00000095777	MYO3A	167.972	-0.746661	0.203863	-3.66257	0.000249697	0.00073999
ENSG00000095932	SMIM24	90.0986	2.84201	0.31306	9.07816	1.10426e-19	1.34101e-18
ENSG00000095951	HIVEP1	320.219	-1.19411	0.160813	-7.42545	1.12397e-13	9.44628e-13
ENSG00000096070	BRPF3	1106.67	0.306923	0.0916565	3.34863	0.000812132	0.00218177
ENSG00000096080	MRPS18A	467.834	0.451935	0.123252	3.66676	0.000245642	0.000729345
ENSG00000096092	TMEM14A	1361.13	0.683651	0.0808755	8.45313	2.83585e-17	3.02472e-16
ENSG00000096717	SIRT1	1119.82	0.270679	0.0851183	3.18004	0.00147257	0.00376191
ENSG00000096872	IFT74	448.561	-0.81779	0.131267	-6.22999	4.66465e-10	2.88795e-09
ENSG00000096968	JAK2	469.911	0.334965	0.121809	2.74992	0.00596095	0.0133856
ENSG00000097007	ABL1	1727.88	0.409447	0.0936899	4.37023	1.24115e-05	4.60035e-05
ENSG00000097021	ACOT7	1909.31	0.654262	0.0975982	6.70363	2.03311e-11	1.43564e-10
ENSG00000097033	SH3GLB1	2836.23	0.694114	0.0693768	10.005	1.44905e-23	2.1626e-22
ENSG00000099139	PCSK5	135.903	-3.82337	0.27246	-14.0328	9.82223e-45	3.04412e-43
ENSG00000099194	SCD	21384.4	-0.708719	0.0526361	-13.4645	2.52976e-41	7.22953e-40
ENSG00000099204	ABLIM1	799.457	-1.4293	0.101345	-14.1034	3.61975e-45	1.13297e-43
ENSG00000099219	ERMP1	326.72	-0.954234	0.142734	-6.6854	2.30299e-11	1.61537e-10
ENSG00000099250	NRP1	219.722	-0.932236	0.196122	-4.75334	2.00085e-06	8.21749e-06
ENSG00000099260	PALMD	452.185	-0.346108	0.122797	-2.81854	0.00482433	0.0110713
ENSG00000099282	TSPAN15	143.183	-1.31789	0.220249	-5.98363	2.18215e-09	1.25909e-08
ENSG00000099284	MACROH2A2	3554.22	0.636937	0.0832531	7.65061	2.00022e-14	1.77167e-13
ENSG00000099364	FBXL19	1670.15	0.744799	0.121057	6.15245	7.62946e-10	4.614e-09
ENSG00000099365	STX1B	1187.4	0.635364	0.10111	6.28388	3.30231e-10	2.07628e-09
ENSG00000099385	BCL7C	532.636	0.305707	0.131663	2.32189	0.0202386	0.0397688
ENSG00000099617	EFNA2	385.86	0.863371	0.166059	5.19919	2.00154e-07	9.28654e-07
ENSG00000099622	CIRBP	8595.49	0.352756	0.06468	5.45386	4.92884e-08	2.4652e-07
ENSG00000099625	CBARP	421.423	0.472233	0.189122	2.49698	0.0125257	0.0259582
ENSG00000099797	TECR	1183.76	-0.328911	0.0916581	-3.58846	0.00033264	0.000961236
ENSG00000099860	GADD45B	74.8165	-2.30333	0.326525	-7.05408	1.73746e-12	1.33831e-11
ENSG00000099864	PALM	2258.56	0.504627	0.115745	4.35983	1.30161e-05	4.80546e-05
ENSG00000099866	MADCAM1	56.2677	1.86672	0.363783	5.13141	2.87574e-07	1.31226e-06
ENSG00000099875	MKNK2	814.759	-0.339349	0.118317	-2.86813	0.00412902	0.0096098
ENSG00000099889	ARVCF	789.622	0.256302	0.111071	2.30755	0.0210244	0.0411131
ENSG00000099904	ZDHHC8	272.996	-0.514005	0.1657	-3.10201	0.00192209	0.00478853
ENSG00000099910	KLHL22	763.26	0.406854	0.0984522	4.1325	3.58832e-05	0.000123837
ENSG00000099940	SNAP29	966.379	0.476131	0.0976852	4.87413	1.09287e-06	4.64693e-06
ENSG00000099954	CECR2	673.13	-2.47944	0.11563	-21.4429	5.32114e-102	4.53735e-100
ENSG00000099968	BCL2L13	1267.32	-0.316717	0.0832559	-3.80414	0.000142296	0.000443667
ENSG00000099977	DDT	508.023	0.62962	0.131097	4.80271	1.56532e-06	6.51701e-06
ENSG00000099992	TBC1D10A	302.978	0.442392	0.138306	3.19864	0.0013808	0.00354873
ENSG00000100003	SEC14L2	320	-1.14659	0.141096	-8.12628	4.42664e-16	4.39737e-15
ENSG00000100023	PPIL2	753.291	0.482532	0.111635	4.3224	1.54341e-05	5.62292e-05
ENSG00000100027	YPEL1	2074.3	0.976364	0.0674236	14.481	1.59657e-47	5.26901e-46
ENSG00000100030	MAPK1	4061.53	-0.259205	0.0676722	-3.83031	0.000127984	0.00040226
ENSG00000100056	ESS2	656.497	0.582807	0.127307	4.57797	4.69507e-06	1.84103e-05
ENSG00000100060	MFNG	146.455	-0.990814	0.213061	-4.65038	3.31321e-06	1.32419e-05
ENSG00000100075	SLC25A1	1141.35	-0.32091	0.106783	-3.00526	0.00265355	0.00643402
ENSG00000100077	GRK3	1682.8	-0.532278	0.0858326	-6.20135	5.59813e-10	3.43888e-09
ENSG00000100078	PLA2G3	84.7522	-0.991946	0.248775	-3.98732	6.68225e-05	0.000221594
ENSG00000100084	HIRA	1129.6	0.258176	0.084651	3.04989	0.00228923	0.00561626
ENSG00000100095	SEZ6L	860.58	-0.579122	0.0936624	-6.18308	6.28646e-10	3.84227e-09
ENSG00000100104	SRRD	802.251	0.450084	0.122286	3.68058	0.000232702	0.000694846
ENSG00000100106	TRIOBP	641.98	-0.301613	0.111505	-2.70492	0.00683208	0.0151265
ENSG00000100109	TFIP11	990.446	0.398687	0.0927053	4.30058	1.70351e-05	6.17768e-05
ENSG00000100116	GCAT	244.443	-0.71263	0.208333	-3.42063	0.000624764	0.00171522
ENSG00000100124	ANKRD54	644.803	0.35118	0.121016	2.90192	0.00370879	0.00871924
ENSG00000100138	SNU13	3671.31	0.553001	0.0826877	6.68782	2.26513e-11	1.59236e-10
ENSG00000100150	DEPDC5	358.591	0.472416	0.150826	3.1322	0.00173503	0.00436594
ENSG00000100151	PICK1	640.057	0.924185	0.122031	7.57335	3.6373e-14	3.1492e-13
ENSG00000100162	CENPM	103.194	-0.583331	0.240603	-2.42445	0.0153315	0.0311388
ENSG00000100167	SEPTIN3	22218.1	0.530163	0.0522745	10.1419	3.59963e-24	5.49701e-23
ENSG00000100196	KDELR3	107.715	-1.23216	0.225758	-5.45788	4.81853e-08	2.41232e-07
ENSG00000100211	CBY1	872.225	0.263587	0.106971	2.4641	0.0137358	0.0282027
ENSG00000100216	TOMM22	1428.75	0.706296	0.134431	5.25398	1.48846e-07	7.01537e-07
ENSG00000100218	RSPH14	43.1089	1.21811	0.344751	3.53329	0.000410419	0.00116487
ENSG00000100219	XBP1	942.424	-0.672112	0.101274	-6.63659	3.2103e-11	2.22311e-10
ENSG00000100221	JOSD1	1766.4	0.495855	0.0749152	6.61889	3.61917e-11	2.49421e-10
ENSG00000100226	GTPBP1	2776.54	0.525292	0.119044	4.4126	1.02135e-05	3.83615e-05
ENSG00000100227	POLDIP3	3655.02	0.493116	0.0745696	6.61283	3.7703e-11	2.59496e-10
ENSG00000100228	RAB36	246.042	-0.636563	0.149796	-4.24954	2.14214e-05	7.65917e-05
ENSG00000100234	TIMP3	578.484	-1.07941	0.111205	-9.70649	2.82921e-22	3.95313e-21
ENSG00000100243	CYB5R3	1130.38	-0.336018	0.11262	-2.98365	0.00284829	0.00687135
ENSG00000100246	DNAL4	750.357	0.553118	0.126043	4.38833	1.14224e-05	4.25878e-05
ENSG00000100258	LMF2	382.655	-0.728163	0.206616	-3.52423	0.000424709	0.00120133
ENSG00000100280	AP1B1	1527.16	0.513468	0.0906641	5.66341	1.48398e-08	7.85035e-08
ENSG00000100284	TOM1	512.677	-0.299803	0.129056	-2.32305	0.0201766	0.0396718
ENSG00000100285	NEFH	89.8833	-1.09351	0.279093	-3.91808	8.9258e-05	0.000289602
ENSG00000100292	HMOX1	87.4086	0.951884	0.248428	3.83163	0.000127296	0.000400497
ENSG00000100297	MCM5	575.158	-0.982091	0.134014	-7.32826	2.33163e-13	1.91271e-12
ENSG00000100299	ARSA	146.214	-0.818621	0.246063	-3.32688	0.000878236	0.00234153
ENSG00000100300	TSPO	342.21	-1.04003	0.206131	-5.04549	4.52366e-07	2.02729e-06
ENSG00000100302	RASD2	122.132	0.923373	0.222501	4.14997	3.32526e-05	0.000115389
ENSG00000100304	TTLL12	842.427	-0.367373	0.111106	-3.30651	0.000944648	0.00249905
ENSG00000100311	PDGFB	109.888	-1.27453	0.245292	-5.19597	2.03653e-07	9.44058e-07
ENSG00000100320	RBFOX2	14174.9	0.850606	0.0565109	15.0521	3.34562e-51	1.20221e-49
ENSG00000100324	TAB1	902.715	0.412455	0.116652	3.53577	0.000406581	0.00115564
ENSG00000100336	APOL4	161.284	-0.500596	0.185316	-2.70131	0.00690676	0.0152789
ENSG00000100344	PNPLA3	381.24	-0.313058	0.129193	-2.42318	0.0153854	0.0312241
ENSG00000100345	MYH9	976.9	-0.523471	0.100785	-5.19395	2.05877e-07	9.53599e-07
ENSG00000100347	SAMM50	1412.54	0.334079	0.0824423	4.05228	5.07216e-05	0.000171408
ENSG00000100360	IFT27	972.568	0.391745	0.0998021	3.92521	8.66526e-05	0.000282019
ENSG00000100364	KIAA0930	2436.42	0.318633	0.0808926	3.93897	8.18324e-05	0.00026749
ENSG00000100376	FAM118A	442.858	0.465498	0.124699	3.73297	0.000189236	0.000577409
ENSG00000100395	L3MBTL2	585.272	0.501129	0.128231	3.908	9.3062e-05	0.000300707
ENSG00000100410	PHF5A	1320.78	0.266036	0.100268	2.65326	0.00797196	0.0173579
ENSG00000100417	PMM1	882.742	0.490199	0.109663	4.47003	7.82089e-06	2.9736e-05
ENSG00000100422	CERK	2200.79	-0.293699	0.0869876	-3.37634	0.00073458	0.00198731
ENSG00000100425	BRD1	1204.07	0.330546	0.10518	3.14265	0.00167423	0.00422644
ENSG00000100433	KCNK10	341.915	-0.86231	0.136305	-6.32634	2.51047e-10	1.59495e-09
ENSG00000100439	ABHD4	338.369	-0.561838	0.146481	-3.83557	0.000125275	0.000394978
ENSG00000100441	KHNYN	693.013	-1.00887	0.118678	-8.5009	1.88124e-17	2.03683e-16
ENSG00000100461	RBM23	2084.68	0.44987	0.0728535	6.17499	6.61667e-10	4.03471e-09
ENSG00000100473	COCH	526.114	-0.281935	0.11306	-2.49367	0.0126429	0.0261631
ENSG00000100478	AP4S1	343.215	0.839121	0.131053	6.40291	1.52442e-10	9.86372e-10
ENSG00000100479	POLE2	105.473	-0.640187	0.237908	-2.6909	0.0071259	0.0157196
ENSG00000100483	VCPKMT	344.158	0.78972	0.129266	6.10928	1.00084e-09	5.96231e-09
ENSG00000100504	PYGL	168.168	0.492474	0.186716	2.63755	0.00835062	0.0181123
ENSG00000100526	CDKN3	308.593	-0.595913	0.141436	-4.21331	2.51655e-05	8.90101e-05
ENSG00000100554	ATP6V1D	3186.41	0.287472	0.0654347	4.39326	1.11663e-05	4.1692e-05
ENSG00000100564	PIGH	479.383	0.28086	0.120141	2.33775	0.0194003	0.0383461
ENSG00000100568	VTI1B	2403.97	0.618703	0.0728473	8.49315	2.01109e-17	2.16997e-16
ENSG00000100578	KIAA0586	534.555	-0.416995	0.111917	-3.72595	0.000194585	0.000592124
ENSG00000100591	AHSA1	2850.42	0.316339	0.0672892	4.70119	2.58651e-06	1.04648e-05
ENSG00000100592	DAAM1	3902.61	0.528809	0.0800044	6.60974	3.84988e-11	2.64742e-10
ENSG00000100600	LGMN	570.875	-0.564004	0.111536	-5.05669	4.266e-07	1.91781e-06
ENSG00000100603	SNW1	2286.7	0.327445	0.0779337	4.20159	2.65048e-05	9.34332e-05
ENSG00000100604	CHGA	280.014	-0.840712	0.186657	-4.50405	6.66713e-06	2.56022e-05
ENSG00000100612	DHRS7	866.968	0.50941	0.0918636	5.54528	2.93478e-08	1.50215e-07
ENSG00000100625	SIX4	73.7294	-2.9547	0.352616	-8.37938	5.32066e-17	5.59183e-16
ENSG00000100626	GALNT16	441.438	-0.396195	0.139798	-2.83406	0.00459606	0.0106014
ENSG00000100629	CEP128	140.906	-0.492899	0.197282	-2.49844	0.0124741	0.0258579
ENSG00000100632	ERH	4438.43	0.252629	0.0810998	3.11504	0.00183918	0.00459868
ENSG00000100647	SUSD6	444.357	-0.347356	0.13888	-2.50113	0.0123797	0.0256724
ENSG00000100664	EIF5	6875.74	0.252885	0.0703566	3.59433	0.000325227	0.000942578
ENSG00000100722	ZC3H14	1944.78	-0.330314	0.0771198	-4.28314	1.84278e-05	6.64757e-05
ENSG00000100731	PCNX1	1339.86	-0.682871	0.0992193	-6.88244	5.88345e-12	4.35734e-11
ENSG00000100744	GSKIP	961.987	0.380122	0.0872142	4.35849	1.30964e-05	4.83264e-05
ENSG00000100749	VRK1	1636.35	-0.334177	0.0753019	-4.43783	9.08707e-06	3.4335e-05
ENSG00000100813	ACIN1	3912.46	0.34691	0.0794294	4.36753	1.25659e-05	4.65322e-05
ENSG00000100814	CCNB1IP1	2847.64	-0.375587	0.0804846	-4.66657	3.06266e-06	1.22998e-05
ENSG00000100815	TRIP11	778.38	0.410623	0.0902446	4.55011	5.36182e-06	2.0864e-05
ENSG00000100842	EFS	827.846	-1.00984	0.114661	-8.80721	1.28302e-18	1.47951e-17
ENSG00000100867	DHRS2	47.2963	-1.37101	0.361384	-3.79377	0.000148377	0.00046103
ENSG00000100884	CPNE6	112.544	-2.0066	0.31601	-6.34979	2.15612e-10	1.3776e-09
ENSG00000100889	PCK2	131.951	-0.979407	0.22159	-4.4199	9.87471e-06	3.7142e-05
ENSG00000100906	NFKBIA	550.75	0.303229	0.112283	2.70058	0.00692197	0.0153083
ENSG00000100908	EMC9	314.114	0.40598	0.13645	2.9753	0.00292705	0.00704626
ENSG00000100918	REC8	249.307	-1.04687	0.212678	-4.92234	8.5516e-07	3.68583e-06
ENSG00000100926	TM9SF1	582.969	-0.308294	0.120332	-2.56204	0.0104061	0.0220343
ENSG00000100941	PNN	3650.53	-0.567584	0.0747162	-7.59653	3.04169e-14	2.64951e-13
ENSG00000100949	RABGGTA	391.775	0.437168	0.141636	3.08656	0.00202489	0.00502164
ENSG00000100968	NFATC4	387.441	-1.64667	0.138326	-11.9043	1.12401e-32	2.38324e-31
ENSG00000100979	PLTP	764.092	-1.48405	0.126491	-11.7324	8.69205e-32	1.78074e-30
ENSG00000100982	PCIF1	908.74	0.663496	0.131826	5.03311	4.82574e-07	2.15349e-06
ENSG00000100991	TRPC4AP	2198.39	0.277578	0.072836	3.811	0.000138408	0.00043244
ENSG00000101019	UQCC1	1277.5	0.3654	0.0845879	4.31977	1.56192e-05	5.68511e-05
ENSG00000101040	ZMYND8	1237.08	0.44097	0.123902	3.55903	0.000372221	0.00106373
ENSG00000101052	IFT52	1607.44	0.298733	0.0776622	3.84657	0.000119781	0.00037958
ENSG00000101084	RAB5IF	1552.94	0.255145	0.0887521	2.87481	0.00404271	0.00942562
ENSG00000101098	RIMS4	2119.35	1.67943	0.106647	15.7475	7.14211e-56	2.84512e-54
ENSG00000101104	PABPC1L	90.1898	-1.19295	0.26261	-4.54266	5.55497e-06	2.15624e-05
ENSG00000101109	STK4	965.672	-0.312062	0.094458	-3.30372	0.000954122	0.00252073
ENSG00000101115	SALL4	32.5285	-0.966828	0.415085	-2.32923	0.0198469	0.0390975
ENSG00000101134	DOK5	839.805	-0.714427	0.0913026	-7.82483	5.08348e-15	4.68958e-14
ENSG00000101138	CSTF1	775.116	0.343078	0.112598	3.04694	0.00231185	0.00566648
ENSG00000101144	BMP7	1361.43	-1.91193	0.0920187	-20.7777	6.89299e-96	5.49177e-94
ENSG00000101146	RAE1	1629.46	0.503486	0.0701542	7.17685	7.1335e-13	5.64915e-12
ENSG00000101152	DNAJC5	3751.72	0.25835	0.082672	3.12501	0.00177801	0.00446058
ENSG00000101161	PRPF6	3391.75	0.374774	0.0776912	4.82389	1.40784e-06	5.9034e-06
ENSG00000101166	PRELID3B	1080.86	-0.621573	0.0907344	-6.85047	7.36069e-12	5.40069e-11
ENSG00000101182	PSMA7	4341.08	0.382992	0.0706392	5.42181	5.89989e-08	2.92308e-07
ENSG00000101187	SLCO4A1	109.697	-1.37073	0.272234	-5.03511	4.77564e-07	2.13531e-06
ENSG00000101188	NTSR1	118.378	-0.933895	0.261914	-3.56565	0.000362955	0.00104008
ENSG00000101189	MRGBP	639.619	0.267443	0.114591	2.3339	0.0196009	0.0386843
ENSG00000101190	TCFL5	427.714	-0.994773	0.119623	-8.31594	9.10312e-17	9.44748e-16
ENSG00000101198	NKAIN4	596.917	-0.887386	0.141857	-6.25552	3.96195e-10	2.46937e-09
ENSG00000101204	CHRNA4	345.033	-0.919521	0.230271	-3.99321	6.51845e-05	0.00021639
ENSG00000101222	SPEF1	31.6259	-1.15605	0.412618	-2.80173	0.00508295	0.0116157
ENSG00000101236	RNF24	1453.23	0.573978	0.082379	6.96754	3.22539e-12	2.43321e-11
ENSG00000101246	ARFRP1	448.066	0.492946	0.13993	3.52282	0.000426988	0.0012069
ENSG00000101247	NDUFAF5	755.102	0.555956	0.11304	4.91822	8.73346e-07	3.76113e-06
ENSG00000101255	TRIB3	430.246	-0.734995	0.128635	-5.71381	1.10473e-08	5.9175e-08
ENSG00000101265	RASSF2	1770.25	0.547061	0.0795031	6.881	5.94343e-12	4.39764e-11
ENSG00000101298	SNPH	597.46	0.798062	0.117428	6.79616	1.07446e-11	7.77508e-11
ENSG00000101327	PDYN	1938.82	5.95626	0.128223	46.4524	0	0
ENSG00000101333	PLCB4	666.624	0.407536	0.100761	4.0446	5.24136e-05	0.00017671
ENSG00000101346	POFUT1	729.66	-0.447028	0.0931917	-4.79686	1.6117e-06	6.69771e-06
ENSG00000101349	PAK5	1248.98	0.256856	0.0782757	3.28143	0.00103282	0.00271364
ENSG00000101361	NOP56	2104.06	0.317782	0.0688191	4.61764	3.88121e-06	1.53835e-05
ENSG00000101365	IDH3B	1718.04	0.701949	0.07858	8.93292	4.14901e-19	4.899e-18
ENSG00000101384	JAG1	342.255	-0.494202	0.154128	-3.20645	0.00134386	0.00346055
ENSG00000101417	PXMP4	200.343	-1.17141	0.217213	-5.3929	6.93286e-08	3.41235e-07
ENSG00000101421	CHMP4B	2424.99	0.258018	0.0748441	3.44741	0.000565986	0.00156584
ENSG00000101438	SLC32A1	795.045	4.13922	0.129767	31.8974	2.89995e-223	8.63146e-221
ENSG00000101439	CST3	562.06	-0.457013	0.141822	-3.22243	0.00127108	0.00328387
ENSG00000101442	ACTR5	268.993	0.726166	0.147786	4.91363	8.94057e-07	3.84516e-06
ENSG00000101445	PPP1R16B	524.438	0.695832	0.110941	6.27208	3.56254e-10	2.23367e-09
ENSG00000101457	DNTTIP1	848.658	0.559123	0.106987	5.2261	1.7312e-07	8.08457e-07
ENSG00000101463	SYNDIG1	204.502	-2.27657	0.18228	-12.4894	8.52996e-36	1.99941e-34
ENSG00000101493	ZNF516	696.865	-0.589557	0.101305	-5.81962	5.89814e-09	3.25782e-08
ENSG00000101542	CDH20	202.365	-1.6772	0.176476	-9.50381	2.0234e-21	2.71421e-20
ENSG00000101544	ADNP2	928.874	-0.396078	0.0867267	-4.56697	4.94818e-06	1.93451e-05
ENSG00000101577	LPIN2	1328.37	-0.297972	0.0757045	-3.93599	8.28539e-05	0.000270492
ENSG00000101596	SMCHD1	2586.99	-0.57802	0.074362	-7.77305	7.66195e-15	6.97848e-14
ENSG00000101624	CEP76	278.672	-0.503642	0.189431	-2.6587	0.00784423	0.0171152
ENSG00000101638	ST8SIA5	351.377	4.51409	0.252506	17.8772	1.77557e-71	9.59231e-70
ENSG00000101639	CEP192	897.536	-0.313345	0.0986091	-3.17765	0.00148473	0.0037893
ENSG00000101665	SMAD7	171.215	-0.818355	0.214355	-3.81775	0.000134676	0.000421865
ENSG00000101670	LIPG	634.459	0.886182	0.115203	7.69236	1.44447e-14	1.29616e-13
ENSG00000101680	LAMA1	460.737	-0.979744	0.149294	-6.56251	5.29082e-11	3.57902e-10
ENSG00000101746	NOL4	1348.85	-0.956526	0.0835807	-11.4443	2.51004e-30	4.84649e-29
ENSG00000101751	POLI	887.237	-0.477471	0.100543	-4.74891	2.04518e-06	8.38209e-06
ENSG00000101752	MIB1	4488.65	-1.06884	0.0598615	-17.8552	2.63474e-71	1.41371e-69
ENSG00000101773	RBBP8	654.566	-1.47393	0.140382	-10.4995	8.68784e-26	1.43509e-24
ENSG00000101812	H2BW2	55.5442	1.19846	0.308282	3.88752	0.000101272	0.000325769
ENSG00000101843	PSMD10	2836.3	0.258482	0.0746686	3.46173	0.000536722	0.00149142
ENSG00000101849	TBL1X	658.123	0.367546	0.104542	3.51578	0.000438465	0.00123694
ENSG00000101856	PGRMC1	6858.27	0.448271	0.0723537	6.19554	5.80849e-10	3.55841e-09
ENSG00000101871	MID1	916.793	-1.52324	0.0921751	-16.5255	2.40286e-61	1.09236e-59
ENSG00000101882	NKAP	745.547	-0.447281	0.102131	-4.37948	1.18963e-05	4.41769e-05
ENSG00000101888	NXT2	229.179	-0.581234	0.156338	-3.71781	0.000200955	0.000608925
ENSG00000101898	MCTS2	321.824	0.491106	0.15421	3.18465	0.0014493	0.00370726
ENSG00000101935	AMMECR1	191.058	1.17626	0.171424	6.86172	6.80343e-12	5.00113e-11
ENSG00000101938	CHRDL1	1171.08	0.667262	0.0798697	8.35438	6.57759e-17	6.8853e-16
ENSG00000101958	GLRA2	634.226	2.65816	0.116227	22.8705	9.14779e-116	9.37055e-114
ENSG00000101972	STAG2	3389.43	-0.691951	0.0710616	-9.73735	2.08928e-22	2.94009e-21
ENSG00000101974	ATP11C	1101.06	-1.42772	0.0904542	-15.7839	4.01796e-56	1.61692e-54
ENSG00000101977	MCF2	103.626	1.67209	0.267581	6.24892	4.13303e-10	2.56991e-09
ENSG00000102003	SYP	4068.31	0.376745	0.0931755	4.04339	5.26848e-05	0.000177548
ENSG00000102007	PLP2	147.219	-1.43089	0.208664	-6.85739	7.01323e-12	5.15295e-11
ENSG00000102024	PLS3	5206.74	-3.85034	0.0767679	-50.1556	0	0
ENSG00000102030	NAA10	759.661	0.345009	0.108611	3.17656	0.00149031	0.00380229
ENSG00000102034	ELF4	47.4219	-1.55315	0.378033	-4.10851	3.98225e-05	0.000136476
ENSG00000102053	ZC3H12B	143.904	-0.933329	0.202175	-4.61645	3.90365e-06	1.54646e-05
ENSG00000102057	KCND1	46.115	-1.47316	0.424899	-3.46708	0.000526139	0.00146433
ENSG00000102078	SLC25A14	613.691	0.513772	0.103038	4.98622	6.15707e-07	2.701e-06
ENSG00000102081	FMR1	1571.11	-0.436163	0.0931167	-4.68404	2.8127e-06	1.13363e-05
ENSG00000102103	PQBP1	1331.98	0.484499	0.108046	4.48418	7.3196e-06	2.79513e-05
ENSG00000102109	PCSK1N	1244.14	0.590433	0.143885	4.1035	4.0695e-05	0.000139255
ENSG00000102119	EMD	1341.43	0.273642	0.0865271	3.1625	0.00156418	0.00397342
ENSG00000102158	MAGT1	648.106	-1.54234	0.128965	-11.9594	5.8e-33	1.23977e-31
ENSG00000102178	UBL4A	877.76	0.574028	0.10714	5.35776	8.4262e-08	4.10637e-07
ENSG00000102181	CD99L2	2249.03	0.308815	0.0771578	4.00239	6.27058e-05	0.000208689
ENSG00000102218	RP2	478.147	-0.360167	0.116463	-3.09254	0.0019845	0.00493
ENSG00000102225	CDK16	3438.73	0.385138	0.0774207	4.97461	6.53775e-07	2.8545e-06
ENSG00000102226	USP11	6342.65	0.813352	0.0786188	10.3455	4.38531e-25	7.05181e-24
ENSG00000102230	PCYT1B	1175.3	1.66163	0.101488	16.3727	2.99534e-60	1.31987e-58
ENSG00000102265	TIMP1	78.3471	0.989344	0.277386	3.56666	0.000361556	0.00103663
ENSG00000102302	FGD1	792.418	0.506352	0.102248	4.95219	7.33824e-07	3.18724e-06
ENSG00000102309	PIN4	554.212	0.354104	0.11481	3.08427	0.00204049	0.00505397
ENSG00000102316	MAGED2	8169.8	0.640454	0.0747921	8.56313	1.09843e-17	1.20667e-16
ENSG00000102349	KLF8	617.96	1.04005	0.106176	9.79553	1.17677e-22	1.67844e-21
ENSG00000102385	DRP2	419.447	2.79105	0.13515	20.6515	9.46926e-95	7.43172e-93
ENSG00000102390	PBDC1	618.301	0.357816	0.0987128	3.62482	0.00028916	0.000847389
ENSG00000102409	BEX4	4209.04	0.420922	0.0561927	7.49069	6.85108e-14	5.84509e-13
ENSG00000102452	NALCN	207.87	1.66099	0.176256	9.42375	4.35256e-21	5.74575e-20
ENSG00000102466	FGF14	888.58	1.10329	0.0928231	11.8859	1.40038e-32	2.9573e-31
ENSG00000102531	FNDC3A	2397.06	-0.458029	0.0736125	-6.22216	4.90344e-10	3.02747e-09
ENSG00000102547	CAB39L	1439.04	0.735641	0.0756167	9.72855	2.27812e-22	3.20298e-21
ENSG00000102554	KLF5	59.2161	1.30382	0.305191	4.27214	1.93607e-05	6.96498e-05
ENSG00000102580	DNAJC3	785.197	-0.515819	0.0936862	-5.50582	3.6746e-08	1.85553e-07
ENSG00000102595	UGGT2	389.076	-1.23493	0.161587	-7.64252	2.13018e-14	1.8815e-13
ENSG00000102606	ARHGEF7	4814.11	0.676254	0.0609614	11.0931	1.35454e-28	2.47314e-27
ENSG00000102699	PARP4	457.185	-1.18244	0.116531	-10.147	3.41543e-24	5.23599e-23
ENSG00000102743	SLC25A15	402.913	0.467664	0.11954	3.91221	9.14543e-05	0.000295876
ENSG00000102780	DGKH	208.473	-0.427298	0.189807	-2.25122	0.0243715	0.0468854
ENSG00000102781	KATNAL1	1343.18	-0.373419	0.0897985	-4.15841	3.20474e-05	0.000111526
ENSG00000102786	INTS6	870.794	-0.356267	0.107638	-3.30985	0.00093346	0.00247318
ENSG00000102804	TSC22D1	8074.77	0.841668	0.0576686	14.5949	3.02636e-48	1.01793e-46
ENSG00000102805	CLN5	579.698	-0.705152	0.10415	-6.77054	1.28302e-11	9.20399e-11
ENSG00000102870	ZNF629	1022.65	0.292257	0.083216	3.51203	0.000444703	0.00125227
ENSG00000102878	HSF4	71.0944	-1.56042	0.346379	-4.50495	6.6389e-06	2.55125e-05
ENSG00000102882	MAPK3	993.54	0.29983	0.0904228	3.31587	0.000913597	0.00242585
ENSG00000102897	LYRM1	994.2	0.726985	0.0892706	8.14361	3.83665e-16	3.83058e-15
ENSG00000102898	NUTF2	1842.69	0.356532	0.0717929	4.96612	6.83057e-07	2.97823e-06
ENSG00000102900	NUP93	2788.35	0.981052	0.0715577	13.7099	8.85266e-43	2.62996e-41
ENSG00000102908	NFAT5	917.807	-0.49587	0.100113	-4.95312	7.30313e-07	3.17287e-06
ENSG00000102924	CBLN1	752.496	-3.31874	0.126135	-26.311	1.43688e-152	2.20067e-150
ENSG00000102935	ZNF423	532.395	-2.2934	0.135574	-16.9162	3.41509e-64	1.60336e-62
ENSG00000102977	ACD	442.75	0.62852	0.12937	4.85833	1.18379e-06	5.00918e-06
ENSG00000102981	PARD6A	309.344	0.341015	0.153023	2.22852	0.0258457	0.0493723
ENSG00000102984	ZNF821	1052.53	0.715723	0.0860895	8.3137	9.27615e-17	9.61441e-16
ENSG00000103021	CFAP263	620.235	-0.356892	0.132458	-2.69437	0.00705208	0.0155742
ENSG00000103034	NDRG4	5561.92	0.834199	0.0846479	9.85493	6.52632e-23	9.4452e-22
ENSG00000103037	SETD6	395.897	-0.320342	0.129932	-2.46545	0.013684	0.0281147
ENSG00000103044	HAS3	434.146	-0.315582	0.122266	-2.5811	0.00984865	0.0209864
ENSG00000103047	TANGO6	420.307	0.735136	0.139993	5.25124	1.51075e-07	7.11616e-07
ENSG00000103056	SMPD3	881.541	1.02355	0.140587	7.28053	3.32514e-13	2.69826e-12
ENSG00000103064	SLC7A6	1146.97	-0.923884	0.106732	-8.65608	4.8825e-18	5.46639e-17
ENSG00000103148	NPRL3	525.424	-0.34046	0.123655	-2.7533	0.00589975	0.0132633
ENSG00000103154	NECAB2	639.151	0.383929	0.115578	3.32182	0.00089432	0.00237867
ENSG00000103184	SEC14L5	41.3781	-1.25201	0.35391	-3.53766	0.000403695	0.00114806
ENSG00000103199	ZNF500	237.587	0.403606	0.163752	2.46474	0.0137112	0.0281633
ENSG00000103202	NME4	1117.03	-0.923158	0.100106	-9.22178	2.92217e-20	3.69665e-19
ENSG00000103222	ABCC1	90.37	-0.970948	0.353856	-2.74391	0.00607123	0.013612
ENSG00000103227	LMF1	220.524	0.64503	0.218017	2.95863	0.00309011	0.00740716
ENSG00000103249	CLCN7	518.083	-0.567913	0.13058	-4.34917	1.36651e-05	5.02839e-05
ENSG00000103257	SLC7A5	1191.42	-1.11529	0.0963148	-11.5796	5.22746e-31	1.0412e-29
ENSG00000103260	METRN	482.53	-0.505817	0.187156	-2.70265	0.00687896	0.0152238
ENSG00000103266	STUB1	1250.81	0.320368	0.110014	2.91208	0.00359036	0.00847365
ENSG00000103269	RHBDL1	74.6447	0.940004	0.294125	3.19593	0.00139381	0.00357809
ENSG00000103274	NUBP1	432.478	0.788093	0.11746	6.70946	1.9535e-11	1.38129e-10
ENSG00000103275	UBE2I	3715.62	0.420011	0.064884	6.47327	9.59061e-11	6.32227e-10
ENSG00000103316	CRYM	343.716	-1.87438	0.141301	-13.2652	3.68673e-40	1.01498e-38
ENSG00000103343	ZNF174	257.464	0.493877	0.145514	3.39402	0.000688742	0.0018765
ENSG00000103365	GGA2	1523.31	-0.694699	0.0960026	-7.23626	4.61243e-13	3.70852e-12
ENSG00000103415	HMOX2	760.912	0.634556	0.127486	4.97745	6.44275e-07	2.81458e-06
ENSG00000103429	BFAR	1024.97	0.339046	0.113831	2.97851	0.00289652	0.00697992
ENSG00000103449	SALL1	748.639	0.700152	0.110024	6.36363	1.97044e-10	1.26408e-09
ENSG00000103460	TOX3	429.679	0.336936	0.11579	2.90987	0.00361573	0.00852079
ENSG00000103485	QPRT	635.448	-0.740914	0.112891	-6.56307	5.271e-11	3.56714e-10
ENSG00000103495	MAZ	6640.46	0.476228	0.0827088	5.75788	8.51758e-09	4.62848e-08
ENSG00000103496	STX4	502.561	0.349187	0.110852	3.15003	0.00163253	0.00412843
ENSG00000103510	KAT8	1239.78	0.374741	0.0832287	4.50254	6.71451e-06	2.5766e-05
ENSG00000103549	RNF40	2178.08	0.274214	0.0762089	3.59819	0.000320437	0.000930064
ENSG00000103599	IQCH	41.6899	-1.31518	0.456715	-2.87966	0.00398106	0.00929838
ENSG00000103647	CORO2B	2455.4	-0.355018	0.0790762	-4.48956	7.13688e-06	2.73329e-05
ENSG00000103653	CSK	840.175	0.346404	0.115419	3.00128	0.0026885	0.00651476
ENSG00000103671	TRIP4	748.334	0.28377	0.0927481	3.05958	0.00221651	0.00545228
ENSG00000103723	AP3B2	804.159	0.817168	0.156129	5.23394	1.65932e-07	7.76962e-07
ENSG00000103740	ACSBG1	71.1612	3.2578	0.377139	8.63821	5.71017e-18	6.35695e-17
ENSG00000103742	IGDCC4	380.611	-0.422144	0.122016	-3.45974	0.000540706	0.00150143
ENSG00000103811	CTSH	43.9895	-1.24241	0.36474	-3.40628	0.000658542	0.00180199
ENSG00000103852	TTC23	418.827	-0.488642	0.149152	-3.27613	0.00105239	0.00276048
ENSG00000103855	CD276	1119.44	0.374953	0.0976599	3.83938	0.000123347	0.000389392
ENSG00000103932	RPAP1	526.692	-0.419592	0.151459	-2.77033	0.00559987	0.0126704
ENSG00000103966	EHD4	100.088	-0.683117	0.234524	-2.91278	0.00358232	0.0084572
ENSG00000103994	ZNF106	1408.34	-0.276554	0.0884343	-3.12723	0.00176463	0.00443123
ENSG00000103995	CEP152	147.537	-0.653189	0.188463	-3.46587	0.000528516	0.00147069
ENSG00000104064	GABPB1	719.09	0.491086	0.0960507	5.11278	3.17455e-07	1.44235e-06
ENSG00000104067	TJP1	231.086	-1.22935	0.188123	-6.53481	6.36888e-11	4.28075e-10
ENSG00000104081	BMF	381.785	-1.24651	0.130038	-9.58576	9.17826e-22	1.2514e-20
ENSG00000104093	DMXL2	2397.78	-0.28729	0.0733964	-3.91423	9.06932e-05	0.000293896
ENSG00000104112	SCG3	2777.11	0.490123	0.0767413	6.3867	1.69509e-10	1.09187e-09
ENSG00000104129	DNAJC17	318.442	0.444797	0.178639	2.48993	0.0127769	0.0264058
ENSG00000104140	RHOV	86.7214	0.597437	0.242202	2.46668	0.0136371	0.0280256
ENSG00000104147	OIP5	121.199	-0.917653	0.2494	-3.67945	0.000233742	0.000697555
ENSG00000104154	SLC30A4	278.799	0.343903	0.145914	2.35689	0.0184286	0.0367245
ENSG00000104218	CSPP1	498.949	-0.379967	0.144857	-2.62305	0.00871463	0.0188062
ENSG00000104219	ZDHHC2	893.093	-1.02614	0.0998673	-10.275	9.13387e-25	1.44957e-23
ENSG00000104221	BRF2	569.834	0.418621	0.115894	3.61209	0.000303737	0.000886484
ENSG00000104228	TRIM35	553.116	0.495459	0.115858	4.27644	1.89902e-05	6.8364e-05
ENSG00000104267	CA2	446.279	-3.5019	0.161318	-21.708	1.72318e-104	1.51862e-102
ENSG00000104299	INTS9	373.086	0.496633	0.142379	3.4881	0.000486459	0.00136255
ENSG00000104320	NBN	791.914	-0.304067	0.0979476	-3.10438	0.00190679	0.00475266
ENSG00000104325	DECR1	424.473	-0.662512	0.125177	-5.29258	1.20602e-07	5.74946e-07
ENSG00000104327	CALB1	425.205	-3.7023	0.173978	-21.2803	1.72747e-100	1.44184e-98
ENSG00000104331	BPNT2	2284.8	-0.380657	0.0776733	-4.90074	9.54762e-07	4.08943e-06
ENSG00000104332	SFRP1	4443.2	1.10197	0.0703341	15.6676	2.51785e-55	9.83144e-54
ENSG00000104341	LAPTM4B	3497.99	-0.784403	0.0643903	-12.182	3.87624e-34	8.5761e-33
ENSG00000104368	PLAT	81.6062	1.59314	0.26866	5.92993	3.03062e-09	1.71909e-08
ENSG00000104369	JPH1	184.784	0.910812	0.179649	5.06996	3.97905e-07	1.7965e-06
ENSG00000104375	STK3	126.827	-1.12035	0.232014	-4.82882	1.37347e-06	5.7639e-06
ENSG00000104381	GDAP1	2240.25	0.675834	0.0747595	9.04011	1.56516e-19	1.88621e-18
ENSG00000104388	RAB2A	5591.11	0.306527	0.0649288	4.72096	2.3473e-06	9.54591e-06
ENSG00000104408	EIF3E	12592.8	-0.809848	0.0700595	-11.5594	6.61518e-31	1.30606e-29
ENSG00000104412	EMC2	855.722	-1.09287	0.0909359	-12.018	2.85656e-33	6.16447e-32
ENSG00000104419	NDRG1	718.182	-2.01647	0.127219	-15.8504	1.39696e-56	5.66503e-55
ENSG00000104427	ZC2HC1A	1406.16	0.728564	0.0817395	8.91323	4.95651e-19	5.81763e-18
ENSG00000104435	STMN2	36344	1.10591	0.0586809	18.8462	3.16015e-79	1.91736e-77
ENSG00000104447	TRPS1	236.785	-0.800091	0.160155	-4.99573	5.86138e-07	2.58277e-06
ENSG00000104450	SPAG1	88.6106	-1.9821	0.280009	-7.0787	1.45509e-12	1.12575e-11
ENSG00000104490	NCALD	2292.58	-1.10939	0.0852098	-13.0195	9.47897e-39	2.47978e-37
ENSG00000104529	EEF1D	3629.19	-0.882635	0.13039	-6.76919	1.29502e-11	9.28164e-11
ENSG00000104613	INTS10	1531.28	0.726782	0.0955501	7.6063	2.82065e-14	2.46241e-13
ENSG00000104635	SLC39A14	422.798	-0.775386	0.123845	-6.26096	3.82609e-10	2.38941e-09
ENSG00000104643	MTMR9	376.727	-3.97579	0.217976	-18.2396	2.50291e-74	1.42539e-72
ENSG00000104660	LEPROTL1	2686.74	0.375402	0.0645004	5.82016	5.8793e-09	3.24855e-08
ENSG00000104679	R3HCC1	1124.01	0.426624	0.0940468	4.5363	5.72508e-06	2.21791e-05
ENSG00000104691	UBXN8	191.224	-0.473682	0.18013	-2.62966	0.00854706	0.018485
ENSG00000104722	NEFM	2120.7	1.28868	0.0699842	18.4139	1.01597e-75	5.93592e-74
ENSG00000104723	TUSC3	4135.95	-0.394281	0.0687604	-5.73413	9.80157e-09	5.28073e-08
ENSG00000104728	ARHGEF10	442.467	-1.47756	0.149706	-9.86977	5.62939e-23	8.18467e-22
ENSG00000104738	MCM4	2046.83	-0.850614	0.132953	-6.39788	1.57553e-10	1.01819e-09
ENSG00000104756	KCTD9	453.175	-0.338473	0.146322	-2.3132	0.0207117	0.0405856
ENSG00000104765	BNIP3L	9965.52	-0.28377	0.0599279	-4.73518	2.18856e-06	8.93028e-06
ENSG00000104774	MAN2B1	421.129	-1.02301	0.178566	-5.72903	1.01008e-08	5.43451e-08
ENSG00000104833	TUBB4A	1284.54	0.547896	0.099378	5.51325	3.52269e-08	1.78511e-07
ENSG00000104852	SNRNP70	2679.58	-0.281285	0.106036	-2.65272	0.00798459	0.0173806
ENSG00000104856	RELB	49.3316	0.749207	0.32363	2.31501	0.0206124	0.0404277
ENSG00000104863	LIN7B	256.371	0.678755	0.189295	3.58571	0.000336167	0.000970542
ENSG00000104866	PPP1R37	698.252	0.272169	0.119529	2.27701	0.0227859	0.0441419
ENSG00000104870	FCGRT	88.0738	-1.02303	0.306061	-3.34256	0.000830105	0.00222513
ENSG00000104872	PIH1D1	922.906	-0.265353	0.11345	-2.33894	0.0193387	0.0382386
ENSG00000104881	PPP1R13L	59.2871	-0.812812	0.338425	-2.40175	0.0163168	0.032911
ENSG00000104884	ERCC2	814.599	0.366542	0.108931	3.36489	0.000765746	0.00206598
ENSG00000104888	SLC17A7	1747.32	-4.16906	0.105875	-39.3771	0	0
ENSG00000104899	AMH	49.6528	-1.80307	0.38539	-4.67856	2.88901e-06	1.1629e-05
ENSG00000104907	TRMT1	629.377	-0.510864	0.111021	-4.6015	4.1946e-06	1.65507e-05
ENSG00000104960	PTOV1	3947.19	0.290154	0.0909524	3.19017	0.0014219	0.00364308
ENSG00000104964	TLE5	9349.59	0.614679	0.0748836	8.20846	2.2404e-16	2.26844e-15
ENSG00000104967	NOVA2	2246.03	0.293272	0.0693898	4.22644	2.37413e-05	8.42561e-05
ENSG00000104973	MED25	838.481	-0.314405	0.119909	-2.62204	0.00874057	0.0188505
ENSG00000105011	ASF1B	156.98	-0.832854	0.194348	-4.28538	1.82423e-05	6.58368e-05
ENSG00000105063	PPP6R1	1102.08	-0.283415	0.104987	-2.69954	0.00694363	0.0153519
ENSG00000105135	ILVBL	1043.65	0.393972	0.149643	2.63275	0.00846957	0.0183401
ENSG00000105143	SLC1A6	472.467	0.516271	0.114662	4.50254	6.71466e-06	2.5766e-05
ENSG00000105171	POP4	590.457	0.431967	0.146645	2.94567	0.00322259	0.00769199
ENSG00000105176	URI1	1532.06	-0.392409	0.0849336	-4.62019	3.83394e-06	1.52075e-05
ENSG00000105186	ANKRD27	523.105	-0.3531	0.111131	-3.17732	0.00148641	0.00379297
ENSG00000105204	DYRK1B	295.281	0.534498	0.186412	2.8673	0.00413995	0.009631
ENSG00000105220	GPI	6511.06	-0.427626	0.0930056	-4.59785	4.2687e-06	1.68137e-05
ENSG00000105227	PRX	121.806	-2.02572	0.260149	-7.78677	6.87453e-15	6.2758e-14
ENSG00000105248	YJU2	510.5	0.81172	0.13396	6.05944	1.36597e-09	8.03434e-09
ENSG00000105251	SHD	304.869	1.69433	0.147728	11.4693	1.88247e-30	3.64816e-29
ENSG00000105254	TBCB	3182.57	0.435627	0.0794826	5.48078	4.23463e-08	2.12607e-07
ENSG00000105278	ZFR2	133.424	0.609738	0.19926	3.06002	0.00221326	0.00544551
ENSG00000105281	SLC1A5	455.819	-1.72205	0.144311	-11.9329	7.97265e-33	1.69728e-31
ENSG00000105290	APLP1	4709.35	0.59305	0.0848276	6.99123	2.72485e-12	2.07455e-11
ENSG00000105321	CCDC9	442.568	-0.862977	0.131586	-6.55825	5.44421e-11	3.67176e-10
ENSG00000105325	FZR1	1226.99	0.333024	0.1271	2.62017	0.00878853	0.0189449
ENSG00000105329	TGFB1	107.717	-1.40487	0.245447	-5.72374	1.04205e-08	5.59888e-08
ENSG00000105341	DMAC2	972.387	0.35814	0.0994946	3.59959	0.000318716	0.000925576
ENSG00000105355	PLIN3	566.262	-0.689087	0.121437	-5.67442	1.3916e-08	7.38396e-08
ENSG00000105357	MYH14	90.6769	-1.79881	0.265527	-6.7745	1.24836e-11	8.96762e-11
ENSG00000105379	ETFB	5181.37	0.8063	0.0903851	8.92072	4.63271e-19	5.45381e-18
ENSG00000105393	BABAM1	1465.78	0.368889	0.0977677	3.77312	0.000161221	0.000497507
ENSG00000105402	NAPA	1778.43	0.420713	0.0836437	5.02982	4.90932e-07	2.18831e-06
ENSG00000105419	MEIS3	2132.38	0.814123	0.0904313	9.00267	2.20303e-19	2.63679e-18
ENSG00000105426	PTPRS	5752.3	-0.329136	0.101108	-3.25527	0.00113283	0.00295819
ENSG00000105429	MEGF8	1307.46	-0.285891	0.0914471	-3.1263	0.00177018	0.00444306
ENSG00000105443	CYTH2	2565.17	0.706526	0.0919386	7.68476	1.53281e-14	1.37153e-13
ENSG00000105447	GRWD1	437.766	0.489238	0.13479	3.62963	0.000283824	0.000833655
ENSG00000105499	PLA2G4C	305.273	1.66592	0.168565	9.88298	4.9345e-23	7.20756e-22
ENSG00000105509	HAS1	52.6676	1.46213	0.322576	4.53265	5.82478e-06	2.25376e-05
ENSG00000105514	RAB3D	780.223	-0.444966	0.109116	-4.0779	4.54451e-05	0.000154604
ENSG00000105516	DBP	140.879	-0.779283	0.241995	-3.22025	0.0012808	0.00330844
ENSG00000105520	PLPPR2	1873.22	0.69877	0.0898938	7.77328	7.64776e-15	6.96958e-14
ENSG00000105556	MIER2	432.096	0.586347	0.167663	3.49718	0.000470204	0.00131937
ENSG00000105568	PPP2R1A	9848.84	0.598031	0.106782	5.6005	2.13729e-08	1.11053e-07
ENSG00000105583	WDR83OS	1359.38	0.591774	0.104967	5.6377	1.72338e-08	9.04102e-08
ENSG00000105605	CACNG7	1701.41	0.830007	0.121921	6.80776	9.91281e-12	7.21285e-11
ENSG00000105612	DNASE2	375.138	-1.7654	0.137183	-12.8689	6.7317e-38	1.69637e-36
ENSG00000105613	MAST1	1336.63	0.544467	0.132239	4.11731	3.83327e-05	0.000131657
ENSG00000105619	TFPT	335.292	0.372957	0.127017	2.93628	0.00332178	0.00790254
ENSG00000105640	RPL18A	16301.1	-0.435032	0.0759573	-5.72732	1.02027e-08	5.48558e-08
ENSG00000105643	ARRDC2	50.7356	-0.941566	0.324252	-2.90381	0.00368656	0.00867215
ENSG00000105647	PIK3R2	2194.45	0.356131	0.0852915	4.17545	2.97393e-05	0.000103999
ENSG00000105649	RAB3A	3170.69	0.685331	0.094169	7.27767	3.39629e-13	2.75458e-12
ENSG00000105650	PDE4C	34.8103	2.13896	0.557669	3.83553	0.000125291	0.000394978
ENSG00000105655	ISYNA1	1368	-0.503313	0.125397	-4.01374	5.97632e-05	0.000199611
ENSG00000105671	DDX49	1128.59	0.489524	0.0920533	5.31784	1.05009e-07	5.04728e-07
ENSG00000105676	ARMC6	662.3	0.521161	0.132522	3.93263	8.40202e-05	0.00027413
ENSG00000105696	TMEM59L	1759.37	-0.30797	0.0982375	-3.13496	0.0017188	0.00432895
ENSG00000105698	USF2	1825.35	0.497375	0.0814861	6.10381	1.03572e-09	6.15616e-09
ENSG00000105722	ERF	458.287	-0.654448	0.14069	-4.65172	3.2918e-06	1.3173e-05
ENSG00000105723	GSK3A	2254.48	0.677144	0.0844044	8.02261	1.0352e-15	9.98793e-15
ENSG00000105767	CADM4	4993.61	0.403145	0.0927737	4.34546	1.38983e-05	5.10823e-05
ENSG00000105784	RUNDC3B	531.744	0.980906	0.126421	7.75902	8.55849e-15	7.76366e-14
ENSG00000105792	CFAP69	82.1128	-1.66498	0.283439	-5.87419	4.24919e-09	2.37867e-08
ENSG00000105808	RASA4	1644.73	1.13184	0.0856021	13.2222	6.53677e-40	1.77483e-38
ENSG00000105854	PON2	1535.61	-0.778894	0.0758917	-10.2632	1.03196e-24	1.62467e-23
ENSG00000105855	ITGB8	900.361	-1.12951	0.107163	-10.5401	5.64226e-26	9.3988e-25
ENSG00000105856	HBP1	1401.42	-0.842548	0.0864849	-9.74214	1.99308e-22	2.81224e-21
ENSG00000105866	SP4	885.916	0.634858	0.117268	5.41376	6.17154e-08	3.05191e-07
ENSG00000105877	DNAH11	138.484	-2.788	0.3336	-8.35733	6.41516e-17	6.71973e-16
ENSG00000105887	MTPN	8753.91	0.34015	0.0579765	5.86703	4.4366e-09	2.48006e-08
ENSG00000105926	PALS2	540.725	-0.959815	0.11781	-8.14712	3.72679e-16	3.72561e-15
ENSG00000105928	GSDME	675.729	0.455111	0.106787	4.26187	2.02719e-05	7.27126e-05
ENSG00000105939	ZC3HAV1	103.399	-1.55894	0.261009	-5.97274	2.33297e-09	1.34022e-08
ENSG00000105948	IFT56	240.069	-0.769897	0.154658	-4.97805	6.42286e-07	2.80666e-06
ENSG00000105963	ADAP1	425.599	-0.412345	0.176725	-2.33326	0.0196346	0.0387386
ENSG00000105993	DNAJB6	5923.45	0.259884	0.0607459	4.27821	1.88404e-05	6.78866e-05
ENSG00000106003	LFNG	243.276	-1.24831	0.187806	-6.64679	2.99545e-11	2.08052e-10
ENSG00000106009	BRAT1	441.121	-0.335082	0.150687	-2.2237	0.0261687	0.0499409
ENSG00000106012	IQCE	1251.6	-0.609783	0.0920713	-6.62294	3.5212e-11	2.42881e-10
ENSG00000106028	SSBP1	1666.48	0.314208	0.138147	2.27445	0.0229392	0.0443789
ENSG00000106049	HIBADH	282.804	-0.918595	0.143367	-6.40728	1.48139e-10	9.59313e-10
ENSG00000106066	CPVL	134.905	0.747436	0.247349	3.02178	0.00251291	0.00612785
ENSG00000106069	CHN2	1052.32	1.55942	0.0849447	18.3581	2.84395e-75	1.63734e-73
ENSG00000106070	GRB10	1476.65	0.457556	0.0909081	5.03317	4.82444e-07	2.15349e-06
ENSG00000106078	COBL	55.7939	-0.956897	0.33112	-2.88988	0.00385392	0.00902547
ENSG00000106086	PLEKHA8	1455.91	0.276159	0.0761404	3.62698	0.000286761	0.000840983
ENSG00000106089	STX1A	533.235	0.386182	0.120171	3.21362	0.00131075	0.00337805
ENSG00000106100	NOD1	53.0581	-1.44702	0.44648	-3.24094	0.00119135	0.00309512
ENSG00000106113	CRHR2	46.6432	-2.31082	0.380219	-6.07761	1.2199e-09	7.20207e-09
ENSG00000106123	EPHB6	124.504	1.61304	0.262774	6.13852	8.32916e-10	5.00734e-09
ENSG00000106125	MINDY4	52.7777	-0.82149	0.329356	-2.49423	0.0126229	0.0261355
ENSG00000106144	CASP2	669.191	0.31711	0.102992	3.07896	0.00207723	0.00513448
ENSG00000106153	CHCHD2	1109.63	2.84938	0.0975323	29.2147	1.26152e-187	2.80288e-185
ENSG00000106211	HSPB1	893.078	-0.948757	0.171458	-5.53345	3.13987e-08	1.60348e-07
ENSG00000106236	NPTX2	227.478	-2.46181	0.194609	-12.65	1.11851e-36	2.71872e-35
ENSG00000106244	PDAP1	3421.85	0.309604	0.0780614	3.96616	7.30401e-05	0.000240645
ENSG00000106245	BUD31	2502.23	0.36287	0.0723092	5.01831	5.21267e-07	2.31568e-06
ENSG00000106268	NUDT1	595.101	0.36416	0.127078	2.86564	0.00416163	0.00967428
ENSG00000106278	PTPRZ1	6587.42	-1.19849	0.0764978	-15.667	2.54482e-55	9.91221e-54
ENSG00000106290	TAF6	1031.1	0.251957	0.101342	2.4862	0.0129114	0.0266558
ENSG00000106341	PPP1R17	202.667	-0.372467	0.164035	-2.27066	0.0231679	0.0447774
ENSG00000106348	IMPDH1	687.39	0.340562	0.127691	2.66709	0.00765119	0.0167496
ENSG00000106351	AGFG2	93.0635	0.618237	0.247099	2.50198	0.01235	0.025621
ENSG00000106355	LSM5	1397.79	0.275369	0.091312	3.0157	0.00256388	0.00624057
ENSG00000106367	AP1S1	2231.88	0.587361	0.0825496	7.11525	1.11712e-12	8.74566e-12
ENSG00000106392	C1GALT1	568.826	-0.70201	0.147322	-4.76515	1.88711e-06	7.7787e-06
ENSG00000106415	GLCCI1	1612.58	0.591552	0.0895874	6.60307	4.02721e-11	2.76094e-10
ENSG00000106459	NRF1	585.084	0.415399	0.110254	3.76764	0.000164798	0.000507753
ENSG00000106460	TMEM106B	2194.49	-1.02126	0.0738241	-13.8337	1.59498e-43	4.80169e-42
ENSG00000106477	CEP41	812.652	0.423243	0.0893319	4.73787	2.15972e-06	8.82174e-06
ENSG00000106484	MEST	3862.48	-1.47763	0.0636291	-23.2225	2.69636e-119	2.99543e-117
ENSG00000106536	POU6F2	110.656	-3.35795	0.285075	-11.7792	4.99692e-32	1.03583e-30
ENSG00000106537	TSPAN13	4562.31	0.441782	0.0591163	7.47309	7.83347e-14	6.64371e-13
ENSG00000106546	AHR	78.3477	-2.22538	0.307247	-7.24297	4.38969e-13	3.53123e-12
ENSG00000106605	BLVRA	801.54	0.263078	0.103609	2.53916	0.011112	0.0233817
ENSG00000106608	URGCP	790.837	0.608369	0.108749	5.59426	2.21562e-08	1.14783e-07
ENSG00000106624	AEBP1	339.703	-1.57254	0.164297	-9.57131	1.0556e-21	1.43552e-20
ENSG00000106635	BCL7B	579.053	0.433514	0.106042	4.08814	4.34845e-05	0.000148318
ENSG00000106638	TBL2	656.821	0.40213	0.111512	3.60618	0.000310741	0.000905418
ENSG00000106683	LIMK1	1172.38	0.34951	0.092282	3.78742	0.000152221	0.000471673
ENSG00000106688	SLC1A1	538.362	0.717366	0.111847	6.41384	1.41904e-10	9.20448e-10
ENSG00000106689	LHX2	1496.33	-2.93792	0.100506	-29.2312	7.78082e-188	1.75346e-185
ENSG00000106692	FKTN	694.413	-0.728274	0.151791	-4.79787	1.60366e-06	6.66606e-06
ENSG00000106714	CNTNAP3	380.847	-0.554629	0.143075	-3.87648	0.000105978	0.000339935
ENSG00000106723	SPIN1	5544.36	0.380267	0.0703705	5.40378	6.52495e-08	3.21961e-07
ENSG00000106771	TMEM245	2469.33	-0.415258	0.0723575	-5.73897	9.5252e-09	5.14061e-08
ENSG00000106772	PRUNE2	1160.51	-0.666594	0.100607	-6.62573	3.45532e-11	2.38546e-10
ENSG00000106799	TGFBR1	1846.15	-0.413015	0.0695408	-5.93917	2.86463e-09	1.62963e-08
ENSG00000106804	C5	185.419	-1.0202	0.190727	-5.34898	8.845e-08	4.29852e-07
ENSG00000106829	TLE4	1619.69	1.89518	0.0826081	22.9418	1.77801e-116	1.86987e-114
ENSG00000106853	PTGR1	425.465	-1.20461	0.12357	-9.74841	1.87388e-22	2.64642e-21
ENSG00000106976	DNM1	1836.5	0.313777	0.0944401	3.3225	0.000892151	0.00237531
ENSG00000106992	AK1	1282.9	0.745128	0.105985	7.0305	2.05797e-12	1.57978e-11
ENSG00000106993	CDC37L1	1051.12	0.435079	0.0867082	5.01774	5.22827e-07	2.32196e-06
ENSG00000107036	RIC1	524.929	-0.326671	0.118528	-2.75606	0.00585023	0.0131726
ENSG00000107104	KANK1	240.455	-1.0316	0.164403	-6.27483	3.5002e-10	2.19895e-09
ENSG00000107105	ELAVL2	2463.36	-0.607057	0.0752873	-8.0632	7.43201e-16	7.25495e-15
ENSG00000107130	NCS1	4058.95	0.802184	0.0854609	9.38657	6.19887e-21	8.10167e-20
ENSG00000107140	TESK1	751.813	0.499455	0.114631	4.35705	1.31828e-05	4.86112e-05
ENSG00000107159	CA9	273.164	-5.04205	0.283676	-17.774	1.12417e-70	5.95093e-69
ENSG00000107175	CREB3	1962	0.687368	0.0688276	9.98681	1.7409e-23	2.58838e-22
ENSG00000107186	MPDZ	1235.71	-1.12194	0.0845076	-13.2762	3.17934e-40	8.79897e-39
ENSG00000107249	GLIS3	125.162	-2.2463	0.296121	-7.58574	3.30596e-14	2.86862e-13
ENSG00000107262	BAG1	1169.06	0.317182	0.0817206	3.88129	0.000103903	0.000333891
ENSG00000107282	APBA1	1333.63	-0.279752	0.0890701	-3.1408	0.00168487	0.00424858
ENSG00000107295	SH3GL2	1619.77	-2.13718	0.0791572	-26.9992	1.51137e-160	2.56363e-158
ENSG00000107317	PTGDS	122.851	-2.07947	0.25282	-8.22512	1.94992e-16	1.98451e-15
ENSG00000107331	ABCA2	1111.19	-1.01541	0.131178	-7.7407	9.88677e-15	8.95314e-14
ENSG00000107338	SHB	948.424	0.437427	0.0994295	4.39937	1.08567e-05	4.06513e-05
ENSG00000107372	ZFAND5	5690.33	0.374767	0.0574587	6.52237	6.92039e-11	4.63367e-10
ENSG00000107438	PDLIM1	86.2799	-1.6599	0.272712	-6.08662	1.15317e-09	6.82087e-09
ENSG00000107518	ATRNL1	1339.96	0.470023	0.10346	4.54305	5.54462e-06	2.15275e-05
ENSG00000107521	HPS1	339.49	-0.713006	0.133427	-5.34378	9.10269e-08	4.40881e-07
ENSG00000107537	PHYH	602.901	0.309332	0.127063	2.43448	0.0149131	0.0303906
ENSG00000107554	DNMBP	238.986	-1.08883	0.164064	-6.63663	3.20941e-11	2.22311e-10
ENSG00000107560	RAB11FIP2	1114.79	-0.614338	0.0926813	-6.6285	3.39105e-11	2.34416e-10
ENSG00000107562	CXCL12	407.709	0.651239	0.120176	5.41904	5.99193e-08	2.96774e-07
ENSG00000107566	ERLIN1	639.667	-0.308519	0.110874	-2.78262	0.00539223	0.0122515
ENSG00000107581	EIF3A	4449.1	-0.441139	0.0647222	-6.81589	9.3685e-12	6.83255e-11
ENSG00000107651	SEC23IP	843.3	-0.467901	0.128327	-3.64615	0.000266202	0.000785509
ENSG00000107719	PALD1	221.556	-1.72237	0.170828	-10.0824	6.60685e-24	9.93547e-23
ENSG00000107731	UNC5B	603.254	-2.31	0.117103	-19.7262	1.28353e-86	8.91971e-85
ENSG00000107736	CDH23	279.818	-2.09836	0.166524	-12.601	2.08548e-36	4.99976e-35
ENSG00000107742	SPOCK2	2161.94	0.565853	0.0728785	7.76433	8.20772e-15	7.46694e-14
ENSG00000107745	MICU1	1566.6	0.317132	0.0766243	4.13879	3.49144e-05	0.000120757
ENSG00000107758	PPP3CB	4870.3	0.337972	0.0643978	5.2482	1.53594e-07	7.22619e-07
ENSG00000107779	BMPR1A	869.54	-0.453002	0.0934417	-4.84797	1.24732e-06	5.26251e-06
ENSG00000107789	MINPP1	540.952	-0.313389	0.110717	-2.83053	0.0046471	0.010705
ENSG00000107796	ACTA2	56.3978	1.05203	0.375224	2.80373	0.00505153	0.0115506
ENSG00000107798	LIPA	921.859	-1.1121	0.099077	-11.2246	3.08875e-29	5.73237e-28
ENSG00000107816	LZTS2	719.22	-0.40662	0.120421	-3.37666	0.000733726	0.00198534
ENSG00000107862	GBF1	1805.72	-0.263536	0.104277	-2.52726	0.0114957	0.0240669
ENSG00000107863	ARHGAP21	5061.22	0.439966	0.0675388	6.51427	7.30422e-11	4.88031e-10
ENSG00000107864	CPEB3	403.811	0.874287	0.128917	6.78177	1.18713e-11	8.55117e-11
ENSG00000107872	FBXL15	296.83	0.382606	0.160373	2.38573	0.0170453	0.0342099
ENSG00000107874	CUEDC2	1875.4	0.438316	0.109191	4.01423	5.96411e-05	0.000199246
ENSG00000107897	ACBD5	1387.16	0.355028	0.0785318	4.52082	6.15997e-06	2.3753e-05
ENSG00000107951	MTPAP	514.822	-0.267129	0.11989	-2.22811	0.0258729	0.0494181
ENSG00000107954	NEURL1	278.644	1.22987	0.171009	7.19184	6.39242e-13	5.07756e-12
ENSG00000107957	SH3PXD2A	902.621	-0.512289	0.0929659	-5.5105	3.57816e-08	1.81031e-07
ENSG00000107959	PITRM1	1426.5	0.60785	0.101499	5.98874	2.11474e-09	1.22332e-08
ENSG00000107960	STN1	290.569	-0.354628	0.144921	-2.44705	0.014403	0.0294578
ENSG00000107968	MAP3K8	100.1	-1.27086	0.233909	-5.43315	5.53678e-08	2.75182e-07
ENSG00000108018	SORCS1	456.62	-0.465261	0.139728	-3.32976	0.000869217	0.00231973
ENSG00000108021	TASOR2	921.116	-0.378347	0.108484	-3.48759	0.000487401	0.00136471
ENSG00000108039	XPNPEP1	2061.53	-0.250726	0.0855376	-2.93118	0.00337672	0.00801621
ENSG00000108064	TFAM	1840.42	-0.612103	0.084457	-7.24751	4.24508e-13	3.4174e-12
ENSG00000108100	CCNY	2019.02	-0.373423	0.101122	-3.6928	0.000221802	0.000664817
ENSG00000108106	UBE2S	2041.8	0.389408	0.117698	3.30854	0.000937826	0.00248392
ENSG00000108107	RPL28	7220.47	-0.506675	0.080113	-6.32451	2.5404e-10	1.61202e-09
ENSG00000108175	ZMIZ1	3541.83	0.414835	0.0845396	4.90699	9.24842e-07	3.96774e-06
ENSG00000108176	DNAJC12	640.124	0.572394	0.0995309	5.75092	8.87601e-09	4.8067e-08
ENSG00000108179	PPIF	603.791	-0.303644	0.108778	-2.79141	0.00524787	0.0119563
ENSG00000108231	LGI1	664.264	-1.59141	0.118333	-13.4485	3.14103e-41	8.96016e-40
ENSG00000108256	NUFIP2	2527.55	-0.621332	0.0738346	-8.41518	3.92291e-17	4.15607e-16
ENSG00000108306	FBXL20	898.813	0.300643	0.095839	3.13696	0.00170709	0.00430113
ENSG00000108309	RUNDC3A	2198.58	0.30198	0.0901479	3.34983	0.000808619	0.00217382
ENSG00000108344	PSMD3	3402.64	0.365675	0.0764714	4.78186	1.73684e-06	7.18748e-06
ENSG00000108370	RGS9	139.725	1.27057	0.272269	4.6666	3.06219e-06	1.22998e-05
ENSG00000108384	RAD51C	383.473	-1.11559	0.130557	-8.54488	1.28672e-17	1.40374e-16
ENSG00000108406	DHX40	3023.85	-0.492636	0.0681415	-7.2296	4.84407e-13	3.89079e-12
ENSG00000108423	TUBD1	268.592	0.65127	0.184113	3.53734	0.000404186	0.00114925
ENSG00000108424	KPNB1	6765	-0.360621	0.0628549	-5.73736	9.61613e-09	5.18614e-08
ENSG00000108465	CDK5RAP3	1710.14	-0.419365	0.108265	-3.87352	0.000107274	0.000343674
ENSG00000108468	CBX1	8832.37	0.322941	0.0572274	5.64312	1.66997e-08	8.78128e-08
ENSG00000108510	MED13	1498.14	-0.29355	0.0900527	-3.25976	0.00111506	0.00291322
ENSG00000108515	ENO3	82.5847	-0.669414	0.293515	-2.28068	0.0225674	0.0437669
ENSG00000108523	RNF167	1601.79	0.393234	0.0815776	4.82036	1.43298e-06	5.99767e-06
ENSG00000108528	SLC25A11	1440.71	0.496245	0.105209	4.71674	2.39648e-06	9.7409e-06
ENSG00000108551	RASD1	204.813	0.950658	0.171327	5.5488	2.8764e-08	1.47418e-07
ENSG00000108582	CPD	1430.78	-1.1456	0.0867743	-13.2021	8.53774e-40	2.30621e-38
ENSG00000108588	CCDC47	1980.23	-0.355875	0.0668107	-5.32662	1.00056e-07	4.82688e-07
ENSG00000108604	SMARCD2	222.242	-0.48759	0.173231	-2.81468	0.0048826	0.0111985
ENSG00000108639	SYNGR2	133.552	-1.26098	0.237286	-5.31419	1.07132e-07	5.14308e-07
ENSG00000108654	DDX5	22621.2	0.291237	0.0571262	5.09813	3.43031e-07	1.55587e-06
ENSG00000108666	C17orf75	917.369	0.770973	0.0937534	8.22342	1.97786e-16	2.01166e-15
ENSG00000108669	CYTH1	1430.62	0.683791	0.09548	7.16161	7.97369e-13	6.2987e-12
ENSG00000108679	LGALS3BP	829.489	-0.775144	0.124775	-6.21235	5.21997e-10	3.21283e-09
ENSG00000108774	RAB5C	2805.2	0.373247	0.076092	4.9052	9.33306e-07	4.00079e-06
ENSG00000108788	MLX	880.464	0.298043	0.0879318	3.38948	0.000700246	0.00190455
ENSG00000108797	CNTNAP1	403.427	-0.502687	0.141997	-3.54014	0.000399918	0.00113835
ENSG00000108799	EZH1	1153.49	0.28202	0.106191	2.65579	0.00791224	0.0172421
ENSG00000108819	PPP1R9B	2219.63	0.303555	0.101703	2.98471	0.00283847	0.00684871
ENSG00000108826	MRPL27	639.616	0.582739	0.120123	4.85117	1.22737e-06	5.18525e-06
ENSG00000108828	VAT1	2689.53	0.330116	0.075061	4.39797	1.0927e-05	4.08757e-05
ENSG00000108829	LRRC59	2576.17	0.383946	0.0644606	5.95629	2.58034e-09	1.47696e-08
ENSG00000108830	RND2	1367.54	0.786861	0.0860952	9.13942	6.27853e-20	7.76206e-19
ENSG00000108848	LUC7L3	6913.23	-0.295132	0.0697778	-4.2296	2.34107e-05	8.32141e-05
ENSG00000108861	DUSP3	1514.67	-0.501936	0.0893256	-5.61917	1.91876e-08	1.00293e-07
ENSG00000108924	HLF	92.9233	-1.74763	0.265591	-6.58017	4.69907e-11	3.20068e-10
ENSG00000108947	EFNB3	2497.82	0.348209	0.0653914	5.32499	1.00959e-07	4.86746e-07
ENSG00000108953	YWHAE	28383.5	0.322145	0.0622142	5.178	2.2428e-07	1.0339e-06
ENSG00000108960	MMD	2684.29	0.341006	0.0688722	4.95129	7.37225e-07	3.20025e-06
ENSG00000108961	RANGRF	450.823	0.514292	0.13145	3.91245	9.13656e-05	0.00029571
ENSG00000108963	DPH1	573.371	0.502111	0.137537	3.65074	0.000261488	0.000772179
ENSG00000108984	MAP2K6	1616.83	-0.541626	0.0883305	-6.13181	8.68824e-10	5.21129e-09
ENSG00000109016	DHRS7B	178.855	0.392519	0.175841	2.23224	0.0255988	0.0489778
ENSG00000109046	WSB1	6224.49	-0.389625	0.0616772	-6.31716	2.66418e-10	1.68853e-09
ENSG00000109066	TMEM104	266.919	-1.00425	0.154916	-6.48255	9.01841e-11	5.96251e-10
ENSG00000109079	TNFAIP1	1435.45	0.449795	0.0840252	5.3531	8.64586e-08	4.20822e-07
ENSG00000109083	IFT20	867.536	0.434176	0.0901792	4.81459	1.47501e-06	6.15562e-06
ENSG00000109084	TMEM97	897.525	-0.340387	0.114417	-2.97497	0.0029302	0.00705169
ENSG00000109099	PMP22	121.787	-0.543783	0.240578	-2.26032	0.0238012	0.0458722
ENSG00000109107	ALDOC	3182.15	-0.390904	0.0859556	-4.54774	5.42253e-06	2.10899e-05
ENSG00000109113	RAB34	201.387	-1.04349	0.182084	-5.73082	9.99435e-09	5.37908e-08
ENSG00000109133	TMEM33	1118.03	-0.498085	0.0878271	-5.6712	1.418e-08	7.51374e-08
ENSG00000109171	SLAIN2	1254.99	-0.493943	0.110789	-4.45841	8.25692e-06	3.13259e-05
ENSG00000109180	OCIAD1	5199.82	0.42173	0.0698488	6.03776	1.56273e-09	9.13377e-09
ENSG00000109184	DCUN1D4	1624.11	0.299035	0.0737492	4.05475	5.0188e-05	0.000169714
ENSG00000109189	USP46	1015.28	-0.515717	0.111809	-4.61248	3.97892e-06	1.5747e-05
ENSG00000109220	CHIC2	405.706	0.919971	0.133402	6.89625	5.33926e-12	3.96548e-11
ENSG00000109255	NMU	195.153	-1.59429	0.17726	-8.99409	2.38204e-19	2.84671e-18
ENSG00000109323	MANBA	462.817	-0.388991	0.131028	-2.96877	0.00298994	0.00718561
ENSG00000109339	MAPK10	2318.26	0.738953	0.0929746	7.94791	1.8969e-15	1.79398e-14
ENSG00000109436	TBC1D9	1841.97	-0.575045	0.0734946	-7.82431	5.10433e-15	4.70332e-14
ENSG00000109445	ZNF330	859.254	-0.38464	0.0926271	-4.15257	3.28762e-05	0.000114209
ENSG00000109452	INPP4B	106.338	-3.91576	0.310004	-12.6314	1.41818e-36	3.43125e-35
ENSG00000109458	GAB1	426.737	-0.570048	0.122136	-4.66731	3.05168e-06	1.22619e-05
ENSG00000109466	KLHL2	872.087	0.441709	0.0886315	4.98366	6.23928e-07	2.7325e-06
ENSG00000109472	CPE	8747.87	-0.279471	0.0599732	-4.65994	3.16302e-06	1.26802e-05
ENSG00000109501	WFS1	270.789	-0.673821	0.167854	-4.01433	5.96151e-05	0.000199201
ENSG00000109576	AADAT	620.461	0.59525	0.105474	5.64358	1.66547e-08	8.76052e-08
ENSG00000109586	GALNT7	402.849	-0.974691	0.139282	-6.99795	2.59731e-12	1.98126e-11
ENSG00000109670	FBXW7	1080.38	0.521643	0.0880544	5.9241	3.14019e-09	1.77933e-08
ENSG00000109685	NSD2	5227.17	0.419947	0.063516	6.61166	3.80024e-11	2.61442e-10
ENSG00000109686	SH3D19	56.6127	-2.38265	0.433685	-5.49397	3.92986e-08	1.97936e-07
ENSG00000109689	STIM2	755.716	-0.280227	0.11344	-2.47026	0.0135014	0.0277866
ENSG00000109738	GLRB	558.947	-0.883948	0.11438	-7.72815	1.09123e-14	9.83767e-14
ENSG00000109762	SNX25	575.909	-1.16448	0.11243	-10.3574	3.87493e-25	6.2502e-24
ENSG00000109771	LRP2BP	183.156	-0.857145	0.202357	-4.23581	2.2773e-05	8.10753e-05
ENSG00000109787	KLF3	948.095	-0.736711	0.0917717	-8.02765	9.93554e-16	9.60374e-15
ENSG00000109790	KLHL5	1140.05	-0.415431	0.090129	-4.60929	4.04046e-06	1.59665e-05
ENSG00000109794	FAM149A	320.044	-1.72232	0.152426	-11.2994	1.32142e-29	2.48752e-28
ENSG00000109805	NCAPG	630.203	-0.970191	0.127354	-7.61805	2.57528e-14	2.25444e-13
ENSG00000109819	PPARGC1A	193.636	1.22697	0.166606	7.36447	1.77852e-13	1.4702e-12
ENSG00000109832	DDX25	771.09	0.773431	0.109729	7.04855	1.80789e-12	1.39187e-11
ENSG00000109846	CRYAB	90.4082	-3.66901	0.324117	-11.32	1.04453e-29	1.97335e-28
ENSG00000109854	HTATIP2	41.4876	-1.42818	0.379374	-3.76457	0.000166835	0.000513628
ENSG00000109861	CTSC	484.294	-2.35216	0.127991	-18.3776	1.98692e-75	1.15659e-73
ENSG00000109906	ZBTB16	270.169	-2.49431	0.182026	-13.7031	9.73327e-43	2.88072e-41
ENSG00000109917	ZPR1	1394.93	0.443535	0.0864078	5.13304	2.85103e-07	1.30174e-06
ENSG00000109919	MTCH2	2274.53	0.254466	0.0813128	3.12947	0.00175119	0.0044017
ENSG00000109920	FNBP4	1668.36	-0.310212	0.100376	-3.09051	0.00199811	0.00495947
ENSG00000109956	B3GAT1	3412.18	-1.30297	0.0767059	-16.9866	1.03266e-64	4.8773e-63
ENSG00000110011	DNAJC4	324.121	-0.348792	0.137161	-2.54293	0.0109926	0.0231706
ENSG00000110025	SNX15	505.295	0.41441	0.129922	3.18968	0.00142433	0.00364812
ENSG00000110042	DTX4	1925.65	-0.503956	0.0692831	-7.27387	3.49327e-13	2.82887e-12
ENSG00000110057	UNC93B1	50.1995	-1.42116	0.358483	-3.96438	7.35879e-05	0.000242247
ENSG00000110060	PUS3	332.589	0.421472	0.132403	3.18325	0.00145631	0.00372279
ENSG00000110076	NRXN2	3102.11	0.376924	0.101357	3.71876	0.0002002	0.000607338
ENSG00000110080	ST3GAL4	413.308	0.394865	0.132001	2.99138	0.00277722	0.00671633
ENSG00000110092	CCND1	727.32	-3.87372	0.129387	-29.939	6.11357e-197	1.46124e-194
ENSG00000110107	PRPF19	2109.36	0.309639	0.0779758	3.97097	7.15818e-05	0.000236186
ENSG00000110148	CCKBR	156.398	0.682216	0.185018	3.6873	0.000226643	0.000678166
ENSG00000110171	TRIM3	682.902	0.310414	0.110411	2.81145	0.00493186	0.0113016
ENSG00000110200	ANAPC15	956.477	0.818954	0.0853759	9.59233	8.61181e-22	1.1762e-20
ENSG00000110237	ARHGEF17	473.213	-0.400076	0.115883	-3.45242	0.000555582	0.00153922
ENSG00000110318	CEP126	330.495	-0.386876	0.143382	-2.69821	0.00697132	0.0154088
ENSG00000110321	EIF4G2	38237.1	0.385185	0.0650104	5.92498	3.12334e-09	1.77041e-08
ENSG00000110328	GALNT18	226.892	-2.53877	0.196436	-12.9242	3.28911e-38	8.39575e-37
ENSG00000110367	DDX6	7840.02	0.274057	0.0577675	4.74414	2.09391e-06	8.56436e-06
ENSG00000110422	HIPK3	891.466	-0.569564	0.103741	-5.49027	4.0132e-08	2.02069e-07
ENSG00000110435	PDHX	1550.08	0.290014	0.0931257	3.11423	0.00184428	0.00461071
ENSG00000110436	SLC1A2	3149.25	-0.682987	0.070252	-9.72195	2.43075e-22	3.40845e-21
ENSG00000110442	COMMD9	1011.44	0.568268	0.0895334	6.347	2.19558e-10	1.4011e-09
ENSG00000110492	MDK	711.31	-0.569039	0.144217	-3.94571	7.95628e-05	0.000260882
ENSG00000110497	AMBRA1	808.704	0.492119	0.148382	3.31656	0.000911325	0.00242063
ENSG00000110514	MADD	1861.21	0.369986	0.088752	4.16876	3.06261e-05	0.000106886
ENSG00000110619	CARS1	440.982	-1.14405	0.147734	-7.74402	9.63206e-15	8.7275e-14
ENSG00000110628	SLC22A18	45.4249	-1.38348	0.38234	-3.61845	0.000296375	0.000867565
ENSG00000110660	SLC35F2	40.6393	-2.31074	0.400191	-5.77409	7.73693e-09	4.22027e-08
ENSG00000110675	ELMOD1	632.756	1.0535	0.104055	10.1245	4.30349e-24	6.54653e-23
ENSG00000110693	SOX6	287.201	0.502722	0.161454	3.11373	0.00184742	0.00461781
ENSG00000110721	CHKA	1000.79	-0.315693	0.127275	-2.4804	0.0131235	0.0270406
ENSG00000110756	HPS5	347.67	-0.66826	0.140077	-4.77066	1.83625e-06	7.57304e-06
ENSG00000110786	PTPN5	938.223	1.34684	0.0900824	14.9512	1.52867e-50	5.38274e-49
ENSG00000110811	P3H3	249.127	-0.381434	0.157021	-2.42919	0.0151327	0.0307747
ENSG00000110880	CORO1C	6247.29	0.63435	0.0619362	10.242	1.28561e-24	2.00997e-23
ENSG00000110881	ASIC1	885.909	-0.273743	0.115583	-2.36837	0.0178668	0.0357178
ENSG00000110906	KCTD10	1787.51	0.567576	0.0785339	7.22715	4.9325e-13	3.9598e-12
ENSG00000110911	SLC11A2	1160.95	-0.488858	0.080939	-6.03983	1.54277e-09	9.02713e-09
ENSG00000110921	MVK	735.607	0.431033	0.103715	4.15593	3.23961e-05	0.00011269
ENSG00000110925	CSRNP2	3158.43	0.621119	0.0664329	9.34957	8.80079e-21	1.14265e-19
ENSG00000110931	CAMKK2	1655.77	0.493787	0.0822249	6.00533	1.90944e-09	1.10944e-08
ENSG00000110955	ATP5F1B	22335.7	0.355044	0.051092	6.94911	3.67592e-12	2.76263e-11
ENSG00000110987	BCL7A	2023.5	-0.340261	0.0669616	-5.08144	3.74589e-07	1.69462e-06
ENSG00000111052	LIN7A	1816.73	-1.38342	0.0921701	-15.0094	6.36875e-51	2.27301e-49
ENSG00000111057	KRT18	145.962	-3.78263	0.265161	-14.2654	3.5946e-46	1.15489e-44
ENSG00000111058	ACSS3	148.549	-2.56983	0.238819	-10.7606	5.28274e-27	9.16779e-26
ENSG00000111110	PPM1H	232.094	-0.418194	0.185014	-2.26034	0.0238001	0.0458722
ENSG00000111144	LTA4H	1665.13	-0.321273	0.0777442	-4.13244	3.58935e-05	0.000123845
ENSG00000111186	WNT5B	395.478	-0.872952	0.130292	-6.69995	2.08498e-11	1.46964e-10
ENSG00000111203	ITFG2	271.575	0.528565	0.175528	3.01128	0.00260145	0.00632131
ENSG00000111218	PRMT8	263.835	0.616163	0.143027	4.30802	1.64722e-05	5.9818e-05
ENSG00000111229	ARPC3	4437.73	0.298813	0.0700797	4.26391	2.00881e-05	7.21353e-05
ENSG00000111237	VPS29	1435.99	0.397803	0.0804716	4.9434	7.6772e-07	3.32805e-06
ENSG00000111247	RAD51AP1	314.594	-0.616621	0.16103	-3.82924	0.000128541	0.000403851
ENSG00000111249	CUX2	460.304	-2.43792	0.127636	-19.1006	2.49746e-81	1.55108e-79
ENSG00000111261	MANSC1	313.806	-0.586085	0.146696	-3.99524	6.46293e-05	0.000214728
ENSG00000111262	KCNA1	404.564	1.50412	0.137581	10.9326	8.04926e-28	1.43315e-26
ENSG00000111275	ALDH2	1579.89	0.357184	0.0804507	4.43979	9.00464e-06	3.40398e-05
ENSG00000111276	CDKN1B	3660.6	-0.328053	0.0686825	-4.77637	1.78492e-06	7.37676e-06
ENSG00000111344	RASAL1	61.0396	-0.87014	0.29392	-2.96047	0.00307172	0.00736532
ENSG00000111361	EIF2B1	1199.18	0.368166	0.0886135	4.15473	3.25667e-05	0.000113258
ENSG00000111412	SPRING1	2289.95	0.326511	0.0651015	5.01542	5.29168e-07	2.34682e-06
ENSG00000111445	RFC5	530.193	-0.345093	0.113307	-3.04565	0.0023218	0.00568821
ENSG00000111450	STX2	816.457	-0.316362	0.0905205	-3.49491	0.000474214	0.00132991
ENSG00000111481	COPZ1	5014.93	0.292104	0.068515	4.26336	2.01378e-05	7.22807e-05
ENSG00000111540	RAB5B	3957.75	0.268885	0.0682217	3.94134	8.10261e-05	0.000265129
ENSG00000111554	MDM1	693.299	-1.47845	0.139689	-10.5839	3.53956e-26	5.97822e-25
ENSG00000111581	NUP107	1423.23	-0.300418	0.0847193	-3.54604	0.000391073	0.00111498
ENSG00000111602	TIMELESS	801.512	-0.445969	0.0954792	-4.67085	2.9995e-06	1.20614e-05
ENSG00000111605	CPSF6	3749.97	0.28686	0.0860486	3.3337	0.000856976	0.00228977
ENSG00000111641	NOP2	665.625	0.297687	0.11596	2.56715	0.0102537	0.0217379
ENSG00000111647	BLTP3B	978.768	0.270809	0.101293	2.67352	0.007506	0.0164706
ENSG00000111653	ING4	1901.43	0.43982	0.0729848	6.02618	1.67877e-09	9.79387e-09
ENSG00000111666	CHPT1	506.615	-0.427437	0.113573	-3.76355	0.000167521	0.000515234
ENSG00000111696	NT5DC3	170.752	-0.752414	0.176598	-4.2606	2.03881e-05	7.30959e-05
ENSG00000111707	SUDS3	1977.54	0.36803	0.0738225	4.98534	6.18534e-07	2.71189e-06
ENSG00000111716	LDHB	22859	-0.330433	0.0632077	-5.22774	1.71595e-07	8.01808e-07
ENSG00000111725	PRKAB1	1023.74	0.540576	0.100325	5.38826	7.11444e-08	3.49518e-07
ENSG00000111728	ST8SIA1	549.273	-0.551701	0.11123	-4.96	7.04948e-07	3.06689e-06
ENSG00000111731	C2CD5	2089.23	0.286537	0.0748623	3.82752	0.000129438	0.000406427
ENSG00000111737	RAB35	1727.55	0.509048	0.0957998	5.31366	1.07444e-07	5.15489e-07
ENSG00000111752	PHC1	2582.27	0.358692	0.0636021	5.63962	1.70429e-08	8.9468e-08
ENSG00000111783	RFX4	408.704	-1.60189	0.128378	-12.4779	9.85185e-36	2.30583e-34
ENSG00000111785	RIC8B	917.311	0.539705	0.0949485	5.68418	1.31441e-08	6.99084e-08
ENSG00000111786	SRSF9	4025.11	0.285637	0.0658226	4.33949	1.42811e-05	5.23429e-05
ENSG00000111817	DSE	262.233	-0.501933	0.144935	-3.46315	0.000533886	0.00148459
ENSG00000111834	RSPH4A	129.084	-1.21163	0.210456	-5.75719	8.5525e-09	4.64586e-08
ENSG00000111843	TMEM14C	1847.73	-0.531917	0.0710427	-7.48728	7.03132e-14	5.99562e-13
ENSG00000111846	GCNT2	420.79	0.526588	0.13846	3.80319	0.000142847	0.000445249
ENSG00000111859	NEDD9	318.487	-0.326054	0.13841	-2.35571	0.0184874	0.0368184
ENSG00000111860	CEP85L	745.227	-0.991399	0.0962093	-10.3046	6.71622e-25	1.07127e-23
ENSG00000111875	ASF1A	1282.04	0.280879	0.0895966	3.13493	0.00171896	0.00432895
ENSG00000111877	MCM9	114.257	-0.636697	0.253073	-2.51586	0.0118741	0.0247704
ENSG00000111880	RNGTT	970.915	0.344868	0.0900382	3.83024	0.000128018	0.000402288
ENSG00000111885	MAN1A1	142.875	-1.31746	0.204057	-6.45632	1.07279e-10	7.02795e-10
ENSG00000111907	TPD52L1	168.651	1.67832	0.199302	8.421	3.73276e-17	3.95994e-16
ENSG00000111912	NCOA7	514.686	-0.5382	0.158823	-3.38868	0.000702306	0.00190949
ENSG00000111913	RIPOR2	1544.11	1.14366	0.0944501	12.1086	9.50984e-34	2.08358e-32
ENSG00000111961	SASH1	271.839	-1.71446	0.159867	-10.7243	7.8257e-27	1.35066e-25
ENSG00000111962	UST	244	-2.31685	0.17386	-13.3259	1.63637e-40	4.56881e-39
ENSG00000111981	ULBP1	39.1903	-2.01404	0.3863	-5.21368	1.85135e-07	8.62268e-07
ENSG00000112033	PPARD	383.636	-0.874048	0.136676	-6.39502	1.60522e-10	1.03653e-09
ENSG00000112038	OPRM1	69.3709	-2.37798	0.332699	-7.14753	8.83528e-13	6.95145e-12
ENSG00000112081	SRSF3	11297.4	0.623812	0.069805	8.93649	4.01732e-19	4.74705e-18
ENSG00000112118	MCM3	1064.17	-0.747896	0.0937753	-7.9754	1.51884e-15	1.44771e-14
ENSG00000112130	RNF8	891.855	0.465832	0.103919	4.48264	7.37236e-06	2.81459e-05
ENSG00000112137	PHACTR1	1093.82	0.461274	0.105737	4.36244	1.28618e-05	4.75274e-05
ENSG00000112139	MDGA1	606.97	-2.80222	0.129682	-21.6083	1.50045e-103	1.29342e-101
ENSG00000112146	FBXO9	854.082	0.38983	0.0898745	4.33749	1.44117e-05	5.27726e-05
ENSG00000112149	CD83	306.514	-1.26284	0.13872	-9.10356	8.74217e-20	1.06905e-18
ENSG00000112167	SAYSD1	886.245	0.353076	0.0901494	3.91656	8.98202e-05	0.000291306
ENSG00000112183	RBM24	163.635	-1.6988	0.205341	-8.27308	1.30546e-16	1.34073e-15
ENSG00000112186	CAP2	1644.81	-1.87828	0.0867374	-21.6548	5.48247e-104	4.77823e-102
ENSG00000112200	ZNF451	1261.77	-0.388326	0.0844257	-4.59962	4.23256e-06	1.66922e-05
ENSG00000112210	RAB23	561.12	-0.599972	0.117006	-5.12771	2.93287e-07	1.33601e-06
ENSG00000112218	GPR63	218.189	-1.35918	0.167638	-8.10782	5.15374e-16	5.094e-15
ENSG00000112234	FBXL4	296.42	-0.586296	0.148224	-3.95547	7.63831e-05	0.000251239
ENSG00000112242	E2F3	450.333	-0.511796	0.119295	-4.29018	1.78531e-05	6.45503e-05
ENSG00000112249	ASCC3	1100.12	-0.285645	0.0900195	-3.17314	0.00150799	0.00384429
ENSG00000112276	POPDC1	126.491	-2.08315	0.228462	-9.11813	7.64285e-20	9.37526e-19
ENSG00000112280	COL9A1	129.87	-2.3191	0.247914	-9.35446	8.4031e-21	1.09372e-19
ENSG00000112304	ACOT13	677.714	-0.306457	0.109718	-2.79312	0.00522021	0.0119001
ENSG00000112309	B3GAT2	1431.71	-1.96496	0.0902975	-21.761	5.43762e-105	4.84624e-103
ENSG00000112312	GMNN	589.839	-0.323455	0.101948	-3.17275	0.00151003	0.00384827
ENSG00000112319	EYA4	412.412	-2.83292	0.146395	-19.3512	1.99113e-83	1.28204e-81
ENSG00000112320	SOBP	1067.18	0.411148	0.0916538	4.48588	7.26142e-06	2.77425e-05
ENSG00000112333	NR2E1	473.875	-0.318065	0.119775	-2.65552	0.0079187	0.0172538
ENSG00000112367	FIG4	1087.63	-0.338052	0.0832121	-4.06253	4.8544e-05	0.000164366
ENSG00000112379	ARFGEF3	848.747	-1.71115	0.105687	-16.1908	5.85979e-59	2.49833e-57
ENSG00000112394	SLC16A10	133.953	-2.60971	0.255778	-10.203	1.92254e-24	2.98505e-23
ENSG00000112406	HECA	855.019	-0.827003	0.0918428	-9.00454	2.16566e-19	2.59402e-18
ENSG00000112419	PHACTR2	100.733	-2.31407	0.304657	-7.59566	3.06232e-14	2.66601e-13
ENSG00000112425	EPM2A	245.322	0.571989	0.167939	3.40593	0.000659386	0.00180368
ENSG00000112514	CUTA	2256.25	0.327665	0.0816788	4.01163	6.03015e-05	0.000201239
ENSG00000112539	C6orf118	69.2588	-3.07974	0.33431	-9.21225	3.19364e-20	4.03037e-19
ENSG00000112541	PDE10A	1549.8	0.574619	0.0795642	7.22207	5.12009e-13	4.10205e-12
ENSG00000112559	MDFI	705.617	0.734186	0.122511	5.99282	2.06232e-09	1.19475e-08
ENSG00000112561	TFEB	44.4133	1.07791	0.371803	2.89914	0.00374191	0.00878402
ENSG00000112562	SMOC2	61.5938	-2.62311	0.344032	-7.62459	2.44803e-14	2.15261e-13
ENSG00000112578	BYSL	485.149	0.345695	0.110025	3.14197	0.00167815	0.00423499
ENSG00000112584	FAM120B	661.087	1.23168	0.154131	7.99112	1.33714e-15	1.27839e-14
ENSG00000112592	TBP	711.888	0.510156	0.108182	4.71571	2.40864e-06	9.78781e-06
ENSG00000112624	BICRAL	565.469	0.268006	0.102613	2.61182	0.00900606	0.0193715
ENSG00000112640	PPP2R5D	1943.22	0.353667	0.0795615	4.44521	8.78076e-06	3.32094e-05
ENSG00000112655	PTK7	770.998	-1.09136	0.135903	-8.03045	9.71186e-16	9.39906e-15
ENSG00000112658	SRF	711.833	0.629001	0.111089	5.66214	1.49496e-08	7.90582e-08
ENSG00000112679	DUSP22	876.267	0.988287	0.0969576	10.193	2.13123e-24	3.29933e-23
ENSG00000112685	EXOC2	1681.51	-0.376163	0.077053	-4.88188	1.05079e-06	4.47401e-06
ENSG00000112695	COX7A2	6038.28	0.388356	0.0632002	6.14485	8.00385e-10	4.82095e-09
ENSG00000112697	TMEM30A	4851.22	-0.440173	0.0653842	-6.73209	1.67243e-11	1.18894e-10
ENSG00000112701	SENP6	1641.73	-0.322941	0.0816692	-3.95425	7.67739e-05	0.000252367
ENSG00000112715	VEGFA	5324.73	-1.01088	0.083953	-12.0411	2.161e-33	4.68266e-32
ENSG00000112742	TTK	608.44	-0.485195	0.109544	-4.42923	9.45684e-06	3.56468e-05
ENSG00000112759	SLC29A1	367.796	0.71169	0.144075	4.93972	7.82334e-07	3.38675e-06
ENSG00000112763	BTN2A1	791.636	0.592934	0.0996616	5.94948	2.69003e-09	1.5364e-08
ENSG00000112773	TENT5A	39.1081	-1.77409	0.389788	-4.55143	5.32835e-06	2.07389e-05
ENSG00000112787	FBRSL1	882.006	-0.46674	0.161146	-2.89639	0.00377487	0.00885479
ENSG00000112851	ERBIN	1367.17	-0.936439	0.0855838	-10.9418	7.27576e-28	1.29983e-26
ENSG00000112852	PCDHB2	1217.03	0.506107	0.0832691	6.07797	1.21713e-09	7.18838e-09
ENSG00000112855	HARS2	1057.74	0.419727	0.0880192	4.76859	1.85519e-06	7.64913e-06
ENSG00000112874	NUDT12	747.73	-0.345704	0.0996911	-3.46775	0.000524835	0.00146122
ENSG00000112893	MAN2A1	269.864	-1.48742	0.160725	-9.25444	2.15354e-20	2.73748e-19
ENSG00000112902	SEMA5A	476.28	2.00338	0.125521	15.9605	2.40688e-57	9.88764e-56
ENSG00000112964	GHR	56.6286	-2.51079	0.348643	-7.20159	5.95141e-13	4.74214e-12
ENSG00000112972	HMGCS1	28900.3	-0.28695	0.0571762	-5.0187	5.20232e-07	2.31173e-06
ENSG00000112977	DAP	1195.02	-0.593081	0.0839616	-7.06371	1.62109e-12	1.25172e-11
ENSG00000112981	NME5	106.59	-1.52335	0.241365	-6.31136	2.76587e-10	1.75087e-09
ENSG00000113068	PFDN1	1633.52	0.466606	0.0912017	5.1162	3.11759e-07	1.4177e-06
ENSG00000113100	CDH9	225.674	4.40682	0.244296	18.0389	9.6482e-73	5.28473e-71
ENSG00000113108	APBB3	940.229	0.575414	0.107995	5.32815	9.92183e-08	4.78791e-07
ENSG00000113140	SPARC	4737.24	-1.14511	0.0632649	-18.1003	3.17097e-73	1.75516e-71
ENSG00000113141	IK	3690.06	0.340132	0.0686942	4.95139	7.36834e-07	3.19944e-06
ENSG00000113163	CERT1	885.272	-0.286509	0.0952733	-3.00723	0.00263637	0.00639629
ENSG00000113209	PCDHB5	317.561	-3.97744	0.190213	-20.9104	4.30806e-97	3.48511e-95
ENSG00000113211	PCDHB6	60.0628	-1.07464	0.292204	-3.6777	0.00023535	0.000701558
ENSG00000113231	PDE8B	82.4317	0.718297	0.276692	2.59602	0.00943111	0.0201976
ENSG00000113248	PCDHB15	719.661	-1.49995	0.106231	-14.1198	2.86954e-45	9.01734e-44
ENSG00000113273	ARSB	496.851	-0.704315	0.116368	-6.05249	1.42626e-09	8.37338e-09
ENSG00000113312	TTC1	1304.06	0.39638	0.0883377	4.4871	7.21999e-06	2.75976e-05
ENSG00000113327	GABRG2	1412.39	-0.328513	0.0798027	-4.11657	3.84552e-05	0.000132048
ENSG00000113361	CDH6	320.923	-1.00513	0.151441	-6.63714	3.1983e-11	2.21675e-10
ENSG00000113389	NPR3	252.914	-3.54075	0.198112	-17.8724	1.93369e-71	1.04109e-69
ENSG00000113407	TARS1	2738.25	-0.297437	0.0785245	-3.78783	0.00015197	0.000471174
ENSG00000113504	SLC12A7	384.96	-2.30412	0.169353	-13.6055	3.71474e-42	1.08318e-40
ENSG00000113522	RAD50	1011.51	-0.351235	0.105105	-3.34177	0.000832464	0.0022307
ENSG00000113532	ST8SIA4	586.192	-0.627211	0.119368	-5.25442	1.48492e-07	7.00077e-07
ENSG00000113569	NUP155	978.18	-0.252509	0.10866	-2.32385	0.0201334	0.0396015
ENSG00000113580	NR3C1	169.592	-0.964868	0.198139	-4.86965	1.11798e-06	4.74729e-06
ENSG00000113593	PPWD1	716.905	-0.630821	0.0973733	-6.47838	9.27127e-11	6.11431e-10
ENSG00000113594	LIFR	2038.5	-1.56715	0.0751921	-20.842	1.80156e-96	1.44998e-94
ENSG00000113597	TRAPPC13	858.029	-0.414022	0.0949934	-4.35843	1.30997e-05	4.83275e-05
ENSG00000113615	SEC24A	1002.63	-0.616524	0.090332	-6.82508	8.78736e-12	6.42953e-11
ENSG00000113645	WWC1	443.94	-2.68283	0.13715	-19.5612	3.31322e-85	2.20532e-83
ENSG00000113649	TCERG1	2574.65	-0.324424	0.0821051	-3.95133	7.77187e-05	0.000255313
ENSG00000113657	DPYSL3	38492.2	0.736644	0.0482196	15.2769	1.0907e-52	4.08689e-51
ENSG00000113658	SMAD5	1507.33	-0.899792	0.0876761	-10.2627	1.03781e-24	1.63062e-23
ENSG00000113719	ERGIC1	1879.68	-0.352762	0.0777289	-4.53836	5.66925e-06	2.19735e-05
ENSG00000113732	ATP6V0E1	880.359	-0.747057	0.0955457	-7.81884	5.3312e-15	4.9095e-14
ENSG00000113739	STC2	1761.03	-4.24038	0.104973	-40.3949	0	0
ENSG00000113742	CPEB4	2043.75	-0.252207	0.0760226	-3.31753	0.000908181	0.00241269
ENSG00000113749	HRH2	91.7195	0.751172	0.248162	3.02694	0.00247041	0.00603263
ENSG00000113761	ZNF346	760.403	0.344196	0.0948336	3.62947	0.000284002	0.000833978
ENSG00000113763	UNC5A	517.679	-1.64789	0.131399	-12.5411	4.44697e-36	1.05808e-34
ENSG00000113810	SMC4	1662.43	-0.463888	0.116901	-3.96822	7.24119e-05	0.000238725
ENSG00000113916	BCL6	135.45	-0.841938	0.229903	-3.66215	0.000250109	0.000741071
ENSG00000113966	ARL6	630.707	-0.37153	0.124417	-2.98618	0.00282491	0.00682224
ENSG00000113971	NPHP3	167.598	-1.79637	0.273804	-6.56078	5.35279e-11	3.61629e-10
ENSG00000114021	NIT2	393.617	-1.0779	0.144437	-7.46275	8.47369e-14	7.17511e-13
ENSG00000114023	FAM162A	3494.88	-0.838067	0.068813	-12.1789	4.02612e-34	8.89524e-33
ENSG00000114026	OGG1	539.928	0.321384	0.139171	2.30928	0.020928	0.0409399
ENSG00000114054	PCCB	1075.18	-0.636937	0.0836037	-7.61853	2.56578e-14	2.24738e-13
ENSG00000114115	RBP1	388.34	1.52849	0.134453	11.3682	6.01914e-30	1.15233e-28
ENSG00000114120	SLC25A36	3832.8	-0.515758	0.0603206	-8.55027	1.22799e-17	1.34338e-16
ENSG00000114125	RNF7	1819.39	0.384288	0.0787514	4.87976	1.06216e-06	4.51999e-06
ENSG00000114126	TFDP2	1530.43	-0.446795	0.108455	-4.11964	3.79469e-05	0.000130531
ENSG00000114127	XRN1	952.538	-0.298752	0.126093	-2.3693	0.0178216	0.0356364
ENSG00000114166	KAT2B	548.409	0.285439	0.111903	2.55078	0.0107483	0.0226889
ENSG00000114251	WNT5A	736.098	-5.91533	0.206303	-28.6731	8.2614e-181	1.60893e-178
ENSG00000114270	COL7A1	123.607	-0.769907	0.286444	-2.68781	0.00719217	0.0158437
ENSG00000114315	HES1	569.935	-3.03555	0.1431	-21.2128	7.28153e-100	6.01394e-98
ENSG00000114316	USP4	1313.08	0.275375	0.0861113	3.1979	0.00138431	0.00355716
ENSG00000114346	ECT2	938.464	-1.09742	0.0946434	-11.5954	4.35068e-31	8.68759e-30
ENSG00000114383	TUSC2	1201.12	0.530092	0.106805	4.96316	6.93538e-07	3.02058e-06
ENSG00000114388	NPRL2	1115.21	0.667686	0.0824613	8.09697	5.63465e-16	5.55888e-15
ENSG00000114395	CYB561D2	248.966	0.513174	0.152556	3.36383	0.000768679	0.00207281
ENSG00000114405	CEP15	1482.03	-0.369863	0.110449	-3.34874	0.000811805	0.00218127
ENSG00000114416	FXR1	4383.19	-0.616986	0.0610519	-10.1059	5.20045e-24	7.85797e-23
ENSG00000114423	CBLB	794.753	-0.737547	0.0986506	-7.47635	7.64133e-14	6.48424e-13
ENSG00000114439	BBX	1511.23	-0.530959	0.0829538	-6.40066	1.5471e-10	1.00064e-09
ENSG00000114446	IFT57	1050.83	-0.606864	0.0831864	-7.29522	2.98162e-13	2.42699e-12
ENSG00000114473	IQCG	592.554	-0.735747	0.113063	-6.50742	7.64545e-11	5.09966e-10
ENSG00000114480	GBE1	312.489	-0.613714	0.133883	-4.58396	4.56262e-06	1.79186e-05
ENSG00000114503	NCBP2	4189.57	0.255335	0.0615577	4.1479	3.35534e-05	0.000116356
ENSG00000114541	FRMD4B	640.014	-1.0497	0.114591	-9.16042	5.16969e-20	6.43154e-19
ENSG00000114626	ABTB1	137.175	-1.70037	0.240828	-7.06053	1.65873e-12	1.27953e-11
ENSG00000114631	PODXL2	3299.48	0.273941	0.0752354	3.64111	0.000271461	0.000799383
ENSG00000114646	CSPG5	842.329	1.00812	0.099359	10.1463	3.44243e-24	5.27226e-23
ENSG00000114648	KLHL18	793.592	0.873261	0.290361	3.0075	0.00263407	0.0063917
ENSG00000114656	CFAP92	76.9454	-1.09692	0.287453	-3.81599	0.000135639	0.000424544
ENSG00000114670	NEK11	186.61	-1.19415	0.186353	-6.40801	1.47434e-10	9.55144e-10
ENSG00000114738	MAPKAPK3	472.428	-1.16322	0.120397	-9.66147	4.39511e-22	6.08716e-21
ENSG00000114742	WDR48	2707.32	0.25437	0.0700939	3.62898	0.000284543	0.000835411
ENSG00000114757	PEX5L	123.175	-2.78931	0.259688	-10.741	6.53477e-27	1.13157e-25
ENSG00000114770	ABCC5	1200.18	0.40984	0.0813972	5.03507	4.77686e-07	2.13531e-06
ENSG00000114779	ABHD14B	70.223	-1.22072	0.291118	-4.19322	2.7502e-05	9.67321e-05
ENSG00000114784	EIF1B	2372.08	0.361643	0.0685146	5.27833	1.30368e-07	6.17768e-07
ENSG00000114790	ARHGEF26	207.928	-0.730195	0.167601	-4.35675	1.3201e-05	4.86668e-05
ENSG00000114796	KLHL24	1650.22	-1.24238	0.084531	-14.6973	6.70487e-49	2.30434e-47
ENSG00000114841	DNAH1	114.037	0.977341	0.233416	4.18712	2.82518e-05	9.91044e-05
ENSG00000114857	NKTR	2232.65	-0.451686	0.0810606	-5.57221	2.51533e-08	1.29586e-07
ENSG00000114861	FOXP1	1478.05	2.88392	0.0895969	32.1877	2.62385e-227	8.62317e-225
ENSG00000114923	SLC4A3	436.387	0.487587	0.116762	4.17589	2.96826e-05	0.000103823
ENSG00000114933	INO80D	713.786	-0.41414	0.0987575	-4.1935	2.74684e-05	9.66355e-05
ENSG00000114948	ADAM23	1032	0.430524	0.0840714	5.12093	3.04025e-07	1.38373e-06
ENSG00000114956	DGUOK	1913.36	0.573995	0.069569	8.25072	1.57439e-16	1.60959e-15
ENSG00000114978	MOB1A	1383.02	-0.378364	0.0982535	-3.85089	0.000117689	0.000373702
ENSG00000115020	PIKFYVE	1493.25	-0.302584	0.0830111	-3.64511	0.000267283	0.000788403
ENSG00000115041	KCNIP3	233.666	-1.10839	0.219039	-5.06026	4.18687e-07	1.88385e-06
ENSG00000115084	SLC35F5	1491.96	-0.782874	0.0829166	-9.4417	3.66767e-21	4.85382e-20
ENSG00000115129	TP53I3	168.202	1.41799	0.207596	6.83053	8.45998e-12	6.19286e-11
ENSG00000115137	DNAJC27	501.217	0.60235	0.117087	5.14445	2.68313e-07	1.22899e-06
ENSG00000115159	GPD2	715.082	-0.600914	0.0986378	-6.09213	1.11419e-09	6.60023e-09
ENSG00000115170	ACVR1	384.955	-1.10173	0.133731	-8.23842	1.74494e-16	1.78049e-15
ENSG00000115183	TANC1	203.823	-1.7163	0.173122	-9.91381	3.62548e-23	5.33009e-22
ENSG00000115211	EIF2B4	718.447	0.47615	0.0991311	4.80324	1.56122e-06	6.50166e-06
ENSG00000115216	NRBP1	2474.51	0.356129	0.0681266	5.22745	1.71862e-07	8.02819e-07
ENSG00000115226	FNDC4	1375.98	0.57288	0.082083	6.97927	2.9671e-12	2.25029e-11
ENSG00000115233	PSMD14	2890.57	-0.669372	0.0678094	-9.87137	5.54026e-23	8.07741e-22
ENSG00000115234	SNX17	1425.8	0.366225	0.0790993	4.62994	3.65769e-06	1.45524e-05
ENSG00000115239	ASB3	805.131	-0.256738	0.105975	-2.42263	0.0154084	0.0312668
ENSG00000115241	PPM1G	2698.43	0.343089	0.0643102	5.33491	9.55907e-08	4.61993e-07
ENSG00000115252	PDE1A	1680	-3.46891	0.0950654	-36.4898	1.61213e-291	7.26612e-289
ENSG00000115257	PCSK4	63.3559	-1.46876	0.327221	-4.48858	7.16984e-06	2.74325e-05
ENSG00000115266	APC2	2740.37	0.853597	0.130967	6.51764	7.14237e-11	4.77824e-10
ENSG00000115267	IFIH1	43.9354	-1.80135	0.40477	-4.45031	8.57457e-06	3.24841e-05
ENSG00000115268	RPS15	8474.99	-0.331916	0.0991796	-3.34661	0.000818054	0.00219581
ENSG00000115271	GCA	1053.28	-0.400492	0.0984256	-4.06898	4.72199e-05	0.000160158
ENSG00000115274	INO80B	317.357	0.412563	0.141087	2.92418	0.00345363	0.00817542
ENSG00000115290	GRB14	100.304	1.60865	0.268818	5.98418	2.17488e-09	1.25581e-08
ENSG00000115317	HTRA2	717.144	0.727619	0.110623	6.57746	4.78559e-11	3.254e-10
ENSG00000115318	LOXL3	294.083	-0.595619	0.146921	-4.054	5.03493e-05	0.000170223
ENSG00000115325	DOK1	98.2734	-0.68934	0.297306	-2.31862	0.0204156	0.0400817
ENSG00000115339	GALNT3	41.2624	2.10654	0.476614	4.41981	9.87874e-06	3.71483e-05
ENSG00000115350	POLE4	447.268	-0.575827	0.12007	-4.79577	1.62052e-06	6.72729e-06
ENSG00000115355	CCDC88A	3489.16	0.503833	0.0699024	7.20766	5.69216e-13	4.54652e-12
ENSG00000115365	LANCL1	3964.03	-0.289574	0.0591824	-4.89292	9.93532e-07	4.24397e-06
ENSG00000115414	FN1	213.238	-2.21172	0.223188	-9.90966	3.77936e-23	5.55115e-22
ENSG00000115415	STAT1	1509.58	-1.25365	0.086356	-14.5173	9.42138e-48	3.11577e-46
ENSG00000115423	DNAH6	154.419	-1.14142	0.336031	-3.39676	0.000681876	0.00185939
ENSG00000115425	PECR	187.834	-0.679478	0.171224	-3.96836	7.23702e-05	0.000238637
ENSG00000115457	IGFBP2	10460.1	-0.32611	0.102425	-3.1839	0.00145304	0.00371622
ENSG00000115459	ELMOD3	432.145	0.742957	0.162985	4.55845	5.15324e-06	2.00821e-05
ENSG00000115461	IGFBP5	5027.55	-2.34864	0.0711861	-32.993	1.02244e-238	3.66569e-236
ENSG00000115468	EFHD1	244.232	-3.53188	0.203447	-17.3602	1.65133e-67	8.3493e-66
ENSG00000115486	GGCX	721.372	0.368749	0.108264	3.40603	0.000659157	0.00180337
ENSG00000115504	EHBP1	2466.49	0.41494	0.0889921	4.66266	3.12147e-06	1.25232e-05
ENSG00000115507	OTX1	120.757	-2.48227	0.242896	-10.2195	1.62228e-24	2.5313e-23
ENSG00000115514	TXNDC9	696.082	0.285909	0.104327	2.74052	0.00613419	0.0137394
ENSG00000115520	COQ10B	730.256	0.289112	0.0981024	2.94704	0.00320832	0.0076614
ENSG00000115525	ST3GAL5	1277.93	0.652358	0.0826328	7.89466	2.91103e-15	2.72693e-14
ENSG00000115539	PDCL3	591.923	0.506113	0.122623	4.12738	3.66924e-05	0.000126463
ENSG00000115548	KDM3A	5912.92	-0.833247	0.0734896	-11.3383	8.47817e-30	1.60942e-28
ENSG00000115556	PLCD4	46.1163	-1.52105	0.376327	-4.04183	5.30349e-05	0.000178613
ENSG00000115685	PPP1R7	1690.12	0.332033	0.0942352	3.52346	0.000425958	0.00120421
ENSG00000115738	ID2	1389.65	-2.20125	0.083034	-26.5102	7.40197e-155	1.16766e-152
ENSG00000115761	NOL10	387.093	-0.370406	0.13406	-2.76298	0.00572768	0.012928
ENSG00000115808	STRN	896.357	-0.430095	0.0924298	-4.65321	3.26805e-06	1.30847e-05
ENSG00000115825	PRKD3	780.805	0.471345	0.0971757	4.85044	1.23188e-06	5.20151e-06
ENSG00000115828	QPCT	120.437	1.22028	0.240722	5.06924	3.99408e-07	1.80276e-06
ENSG00000115840	SLC25A12	927.667	0.760517	0.101437	7.49741	6.50902e-14	5.55626e-13
ENSG00000115841	RMDN2	51.3346	0.893701	0.325979	2.7416	0.00611416	0.0136985
ENSG00000115844	DLX2	807.855	5.73082	0.174678	32.808	4.53235e-236	1.58884e-233
ENSG00000115866	DARS1	2748.07	-0.440835	0.0728483	-6.05141	1.43584e-09	8.42649e-09
ENSG00000115875	SRSF7	4173.21	0.359459	0.0622924	5.7705	7.90344e-09	4.30662e-08
ENSG00000115896	PLCL1	369.482	-1.24565	0.130304	-9.55959	1.18223e-21	1.60083e-20
ENSG00000115904	SOS1	1436.88	-0.276588	0.0832857	-3.32095	0.000897109	0.00238528
ENSG00000115935	WIPF1	125.996	-0.79072	0.230331	-3.43297	0.000597011	0.00164418
ENSG00000115944	COX7A2L	5717.62	0.272179	0.0761611	3.57373	0.000351931	0.00101087
ENSG00000115947	ORC4	2997.75	0.818695	0.0648672	12.6211	1.61557e-36	3.90285e-35
ENSG00000115963	RND3	5102.36	1.06104	0.0614673	17.2618	9.12419e-67	4.51204e-65
ENSG00000115970	THADA	492.27	-0.488751	0.136077	-3.59171	0.000328513	0.000950879
ENSG00000115993	TRAK2	1332.76	-0.33061	0.0757337	-4.36542	1.26878e-05	4.69396e-05
ENSG00000115998	C2orf42	190.795	0.610465	0.180709	3.37817	0.000729691	0.00197612
ENSG00000116005	PCYOX1	1702.1	-0.30794	0.0886603	-3.47326	0.000514183	0.00143334
ENSG00000116044	NFE2L2	1278.7	-0.827371	0.0859112	-9.63053	5.94223e-22	8.20111e-21
ENSG00000116062	MSH6	2569.21	-0.326748	0.0649661	-5.02952	4.91709e-07	2.19054e-06
ENSG00000116106	EPHA4	1923.9	1.55518	0.114015	13.6401	2.31137e-42	6.77731e-41
ENSG00000116117	PARD3B	436.21	-1.79546	0.144983	-12.3839	3.19377e-35	7.36274e-34
ENSG00000116127	ALMS1	1179	-0.420442	0.0795176	-5.28741	1.24063e-07	5.90377e-07
ENSG00000116128	BCL9	1293.31	-0.272598	0.0755284	-3.60921	0.00030713	0.000895892
ENSG00000116133	DHCR24	2761.87	-0.325608	0.062568	-5.20408	1.94963e-07	9.05372e-07
ENSG00000116147	TNR	371.42	-1.36095	0.130541	-10.4254	1.89764e-25	3.09248e-24
ENSG00000116157	GPX7	186.62	-1.3604	0.178294	-7.6301	2.34567e-14	2.06721e-13
ENSG00000116183	PAPPA2	270.057	-3.75712	0.629279	-5.97052	2.36502e-09	1.35765e-08
ENSG00000116191	RALGPS2	1187.99	-0.402927	0.100254	-4.01905	5.8434e-05	0.00019559
ENSG00000116194	ANGPTL1	74.6744	1.71595	0.289359	5.93019	3.02579e-09	1.71697e-08
ENSG00000116199	FAM20B	1839.72	-0.387282	0.0747861	-5.17853	2.23644e-07	1.03127e-06
ENSG00000116205	TCEANC2	582.133	-0.435799	0.10659	-4.08856	4.34057e-05	0.000148081
ENSG00000116209	TMEM59	4976.11	-0.28226	0.0637229	-4.42948	9.44589e-06	3.56225e-05
ENSG00000116237	ICMT	866.979	-0.397714	0.103684	-3.83583	0.00012514	0.000394659
ENSG00000116251	RPL22	18487.3	-0.290719	0.0756726	-3.8418	0.000122136	0.000386266
ENSG00000116254	CHD5	599.692	-0.48845	0.172679	-2.82866	0.00467434	0.0107631
ENSG00000116260	QSOX1	545.726	-0.391555	0.143433	-2.72987	0.00633594	0.0141411
ENSG00000116266	STXBP3	606.159	-0.885765	0.101056	-8.76506	1.86672e-18	2.13233e-17
ENSG00000116350	SRSF4	2752.24	0.336008	0.0893941	3.75873	0.000170778	0.00052464
ENSG00000116396	KCNC4	184.884	-0.697137	0.1769	-3.94085	8.1194e-05	0.000265568
ENSG00000116455	WDR77	637.481	0.540792	0.097285	5.55884	2.71567e-08	1.39497e-07
ENSG00000116478	HDAC1	715.928	-0.535465	0.102754	-5.21115	1.87669e-07	8.73555e-07
ENSG00000116514	RNF19B	1131.74	0.90483	0.0817083	11.0739	1.67903e-28	3.05852e-27
ENSG00000116521	SCAMP3	650.222	0.399313	0.151038	2.6438	0.00819816	0.0178072
ENSG00000116544	DLGAP3	332.085	0.513956	0.175413	2.92998	0.00338984	0.00804252
ENSG00000116574	RHOU	958.753	-2.1612	0.0954662	-22.6383	1.81767e-113	1.80338e-111
ENSG00000116584	ARHGEF2	1846.55	0.340509	0.0963962	3.53239	0.000411816	0.00116841
ENSG00000116604	MEF2D	1060.9	0.442354	0.109598	4.03617	5.4332e-05	0.000182748
ENSG00000116649	SRM	888.927	0.452179	0.102321	4.4192	9.90662e-06	3.72443e-05
ENSG00000116661	FBXO2	148.248	-0.57337	0.214028	-2.67895	0.00738536	0.0162284
ENSG00000116663	FBXO6	117.298	0.85642	0.23062	3.71356	0.000204367	0.000618197
ENSG00000116675	DNAJC6	1834.21	-0.269442	0.0816449	-3.30018	0.000966241	0.00254891
ENSG00000116685	KIAA2013	614.75	-0.577151	0.111692	-5.16733	2.37459e-07	1.09338e-06
ENSG00000116688	MFN2	3332.28	0.418194	0.0704478	5.93622	2.9166e-09	1.6568e-08
ENSG00000116704	SLC35D1	522.708	0.357724	0.117773	3.03742	0.00238615	0.00583952
ENSG00000116717	GADD45A	530.242	-0.522855	0.121175	-4.31487	1.59698e-05	5.80471e-05
ENSG00000116729	WLS	4117.67	-2.75658	0.0649949	-42.4122	0	0
ENSG00000116741	RGS2	978.338	0.738396	0.0933909	7.9065	2.64718e-15	2.49458e-14
ENSG00000116747	RO60	1256.35	-0.687891	0.0870402	-7.90314	2.71965e-15	2.55677e-14
ENSG00000116750	UCHL5	1363.74	0.275	0.0988297	2.78256	0.00539312	0.0122518
ENSG00000116752	BCAS2	1613.35	0.301352	0.0797549	3.77848	0.000157788	0.000487581
ENSG00000116761	CTH	243.577	-0.634949	0.172574	-3.67928	0.000233896	0.000697882
ENSG00000116791	CRYZ	715.15	-0.809691	0.0985299	-8.21771	2.07419e-16	2.10692e-15
ENSG00000116793	PHTF1	468.998	-1.20499	0.131677	-9.15109	5.63606e-20	7.00069e-19
ENSG00000116809	ZBTB17	759.474	0.334092	0.118471	2.82003	0.00480186	0.0110309
ENSG00000116830	TTF2	148.614	-0.873369	0.212055	-4.11859	3.81196e-05	0.000131039
ENSG00000116852	KIF21B	7470.31	0.835341	0.077027	10.8448	2.11148e-27	3.71748e-26
ENSG00000116863	ADPRS	816.257	0.466946	0.122456	3.81318	0.000137188	0.000428882
ENSG00000116871	MAP7D1	2716.34	0.508317	0.0795499	6.38991	1.65982e-10	1.0709e-09
ENSG00000116898	MRPS15	598.283	0.350608	0.111436	3.14626	0.00165373	0.00417803
ENSG00000116962	NID1	43.5397	-0.989548	0.344429	-2.87301	0.00406578	0.00947661
ENSG00000116977	LGALS8	692.609	0.280478	0.109987	2.55009	0.0107696	0.0227309
ENSG00000116983	HPCAL4	2444.14	1.39999	0.0715285	19.5726	2.65069e-85	1.77181e-83
ENSG00000116984	MTR	906.357	-0.349295	0.0868372	-4.02241	5.76058e-05	0.000193019
ENSG00000116991	SIPA1L2	1412.21	-0.672701	0.0777818	-8.64856	5.21516e-18	5.82453e-17
ENSG00000117000	RLF	1834.48	-0.316623	0.0852656	-3.71338	0.000204513	0.000618517
ENSG00000117020	AKT3	6148.91	-0.815194	0.0626492	-13.012	1.0451e-38	2.72955e-37
ENSG00000117069	ST6GALNAC5	687.881	1.62552	0.103584	15.6928	1.69317e-55	6.6608e-54
ENSG00000117114	ADGRL2	1332.17	0.545787	0.0771271	7.07647	1.47872e-12	1.14347e-11
ENSG00000117122	MFAP2	531.295	-1.90688	0.135439	-14.0793	5.09264e-45	1.59082e-43
ENSG00000117143	UAP1	1280.94	-0.255637	0.0991755	-2.57762	0.00994835	0.0211731
ENSG00000117151	CTBS	124.577	-2.65236	0.24207	-10.957	6.14974e-28	1.10241e-26
ENSG00000117152	RGS4	365.096	-4.73159	0.23122	-20.4636	4.54934e-93	3.48378e-91
ENSG00000117154	IGSF21	476.988	-2.13053	0.140874	-15.1237	1.13066e-51	4.12873e-50
ENSG00000117155	SSX2IP	1030.37	-1.68152	0.095767	-17.5584	5.12622e-69	2.66007e-67
ENSG00000117245	KIF17	140.33	0.784152	0.241176	3.25136	0.00114853	0.00299323
ENSG00000117266	CDK18	203.793	-2.02955	0.202954	-10	1.5232e-23	2.27113e-22
ENSG00000117280	RAB29	167.354	-0.919846	0.186768	-4.92508	8.4324e-07	3.64042e-06
ENSG00000117308	GALE	537.626	1.02183	0.130091	7.85471	4.00695e-15	3.71821e-14
ENSG00000117335	CD46	2088.42	-0.491276	0.0680077	-7.22383	5.05416e-13	4.05394e-12
ENSG00000117394	SLC2A1	2940.7	-2.17116	0.0754722	-28.7677	5.43586e-182	1.09937e-179
ENSG00000117408	IPO13	761.919	0.354592	0.128438	2.76081	0.00576576	0.0130047
ENSG00000117410	ATP6V0B	3132.06	0.445984	0.0892455	4.99727	5.81463e-07	2.56542e-06
ENSG00000117411	B4GALT2	1747.67	0.290276	0.103186	2.81313	0.00490616	0.0112476
ENSG00000117419	ERI3	1828.07	0.519325	0.0761931	6.81591	9.36689e-12	6.83255e-11
ENSG00000117450	PRDX1	4919.68	-0.454297	0.0621696	-7.30738	2.72393e-13	2.22527e-12
ENSG00000117461	PIK3R3	4137.52	0.792869	0.0831531	9.53505	1.49814e-21	2.01821e-20
ENSG00000117475	BLZF1	658.935	-0.471569	0.104979	-4.49205	7.05414e-06	2.70292e-05
ENSG00000117477	CCDC181	400.978	-0.542726	0.129135	-4.2028	2.63639e-05	9.2978e-05
ENSG00000117479	SLC19A2	566.171	-0.516581	0.10413	-4.9609	7.01663e-07	3.05428e-06
ENSG00000117480	FAAH	298.42	1.14917	0.166368	6.9074	4.93623e-12	3.67307e-11
ENSG00000117500	TMED5	1103.74	-0.42688	0.0877927	-4.86237	1.15991e-06	4.91344e-06
ENSG00000117569	PTBP2	3164.04	0.447298	0.0734441	6.09032	1.12683e-09	6.67009e-09
ENSG00000117597	UTP25	626.889	0.355056	0.103244	3.43898	0.000583903	0.00161089
ENSG00000117600	PLPPR4	936.887	0.445411	0.0888811	5.01131	5.40595e-07	2.39413e-06
ENSG00000117602	RCAN3	525.716	1.19443	0.111215	10.7398	6.61859e-27	1.14483e-25
ENSG00000117614	SYF2	1444.06	-0.283824	0.0803072	-3.53423	0.000408972	0.00116097
ENSG00000117620	SLC35A3	584.166	-0.521084	0.108451	-4.8048	1.54906e-06	6.45271e-06
ENSG00000117632	STMN1	35930.6	0.97319	0.0609878	15.9571	2.54211e-57	1.0416e-55
ENSG00000117640	MTFR1L	2050.68	0.261568	0.0707989	3.69452	0.000220301	0.000660821
ENSG00000117643	MAN1C1	200.666	-2.23899	0.183475	-12.2033	2.98609e-34	6.65333e-33
ENSG00000117650	NEK2	325.752	-0.567862	0.131243	-4.3268	1.51292e-05	5.51822e-05
ENSG00000117682	DHDDS	861.81	0.333707	0.0914819	3.64779	0.000264505	0.000780795
ENSG00000117691	NENF	439.191	0.305355	0.121965	2.50364	0.0122924	0.0255114
ENSG00000117707	PROX1	57.0409	-2.71465	0.356468	-7.61541	2.62857e-14	2.29982e-13
ENSG00000117724	CENPF	1396.93	-0.466053	0.0911522	-5.11291	3.17228e-07	1.44174e-06
ENSG00000117758	STX12	3655.5	0.392418	0.0633304	6.19637	5.77806e-10	3.54251e-09
ENSG00000117791	MTARC2	59.7843	-1.88275	0.343424	-5.48228	4.19875e-08	2.10873e-07
ENSG00000117868	ESYT2	921.227	-0.744489	0.0898454	-8.28633	1.16801e-16	1.20191e-15
ENSG00000117899	MESD	981.779	-0.60858	0.0859649	-7.0794	1.44785e-12	1.1207e-11
ENSG00000117971	CHRNB4	28.4888	-0.986269	0.440402	-2.23948	0.025125	0.0481763
ENSG00000117984	CTSD	977.311	-0.723109	0.100557	-7.19105	6.42973e-13	5.10206e-12
ENSG00000118007	STAG1	1580.39	0.43353	0.0801162	5.41127	6.25809e-08	3.09181e-07
ENSG00000118096	IFT46	666.091	0.371443	0.132994	2.79294	0.00522318	0.0119052
ENSG00000118162	KPTN	290.352	0.641116	0.166892	3.8415	0.000122284	0.000386656
ENSG00000118193	KIF14	166.702	-0.44499	0.17633	-2.52362	0.0116152	0.0242721
ENSG00000118217	ATF6	1368.6	-0.469753	0.08276	-5.67608	1.37813e-08	7.32232e-08
ENSG00000118257	NRP2	1518	-2.35486	0.0812134	-28.996	7.39051e-185	1.57548e-182
ENSG00000118263	KLF7	1993.43	0.394326	0.0770359	5.11874	3.07587e-07	1.39954e-06
ENSG00000118276	B4GALT6	335.521	-2.13135	0.147547	-14.4453	2.68432e-47	8.8219e-46
ENSG00000118298	CA14	287.961	-0.790346	0.142973	-5.52792	3.24049e-08	1.65166e-07
ENSG00000118307	DNAI7	72.6636	-1.157	0.277104	-4.17533	2.97548e-05	0.00010403
ENSG00000118363	SPCS2	3191.27	0.395921	0.0855606	4.62737	3.70343e-06	1.47195e-05
ENSG00000118369	USP35	362.498	0.324119	0.137873	2.35085	0.0187308	0.0372373
ENSG00000118418	HMGN3	1895.1	-0.819081	0.0766233	-10.6897	1.13718e-26	1.95413e-25
ENSG00000118473	SGIP1	1222.72	0.754138	0.0997582	7.55965	4.04141e-14	3.48759e-13
ENSG00000118482	PHF3	2442.19	-0.254067	0.0799192	-3.17905	0.00147756	0.00377344
ENSG00000118495	PLAGL1	254.418	-2.02109	0.167502	-12.066	1.59678e-33	3.47436e-32
ENSG00000118507	AKAP7	340.728	1.90927	0.14675	13.0104	1.06781e-38	2.78426e-37
ENSG00000118515	SGK1	222.49	-1.11118	0.180769	-6.14695	7.89879e-10	4.76312e-09
ENSG00000118564	FBXL5	2426.1	0.39102	0.0662358	5.90345	3.55974e-09	2.00653e-08
ENSG00000118596	SLC16A7	188.684	-0.525663	0.193813	-2.71222	0.00668339	0.0148368
ENSG00000118600	RXYLT1	418.544	-0.358835	0.125308	-2.86362	0.00418832	0.00973346
ENSG00000118680	MYL12B	3665.81	0.432454	0.064755	6.67831	2.41708e-11	1.69389e-10
ENSG00000118689	FOXO3	1853.32	-0.299976	0.0695236	-4.31474	1.59794e-05	5.80684e-05
ENSG00000118707	TGIF2	461.569	-1.31207	0.187714	-6.98973	2.75418e-12	2.09485e-11
ENSG00000118733	OLFM3	328.075	-2.59439	0.15928	-16.2883	1.19519e-59	5.17971e-58
ENSG00000118762	PKD2	423.852	0.293752	0.125432	2.34192	0.0191849	0.0379774
ENSG00000118785	SPP1	118.02	4.07315	0.304097	13.3943	6.53287e-41	1.85353e-39
ENSG00000118804	STBD1	54.4224	0.898972	0.304782	2.94956	0.0031823	0.00760502
ENSG00000118816	CCNI	18052.5	0.732027	0.0553237	13.2317	5.75623e-40	1.5656e-38
ENSG00000118855	MFSD1	437.73	-0.617033	0.128232	-4.81186	1.49528e-06	6.23529e-06
ENSG00000118873	RAB3GAP2	2108.24	-0.519058	0.0782683	-6.63178	3.31673e-11	2.2948e-10
ENSG00000118898	PPL	71.0598	-0.876647	0.322872	-2.71515	0.00662453	0.0147186
ENSG00000118922	KLF12	2243.88	0.489889	0.0695364	7.04507	1.85374e-12	1.42647e-11
ENSG00000118946	PCDH17	344.873	-0.826795	0.146176	-5.65617	1.54786e-08	8.17186e-08
ENSG00000118960	HS1BP3	209.767	-0.924071	0.19163	-4.82215	1.42018e-06	5.94727e-06
ENSG00000118965	WDR35	650.396	-0.706771	0.104813	-6.74318	1.54953e-11	1.10505e-10
ENSG00000118971	CCND2	4144.99	-0.286201	0.0748726	-3.8225	0.000132105	0.000414469
ENSG00000118985	ELL2	95.9794	-0.691077	0.256565	-2.69357	0.00706903	0.0156073
ENSG00000118997	DNAH7	91.0948	-2.15472	0.276567	-7.79095	6.65067e-15	6.07847e-14
ENSG00000119041	GTF3C3	1626.94	-0.512174	0.0849967	-6.02581	1.68262e-09	9.81272e-09
ENSG00000119042	SATB2	58.0039	-2.10168	0.399839	-5.25632	1.46967e-07	6.93301e-07
ENSG00000119048	UBE2B	1606.31	0.274324	0.087672	3.12898	0.00175414	0.0044084
ENSG00000119125	GDA	50.4213	-2.50374	0.384056	-6.51919	7.06862e-11	4.73091e-10
[truncated: 5,612 more rows]
