# Supplementary material for: SHMT2 deficiency disrupts transcriptional regulation through homocysteine-mediated suppression of histone lactylation in Huntington’s disease models
Source: J Clin Invest. 2026 Mar 10;136(9):e196094. doi: 10.1172/JCI196094 (PMC13132398; doi:10.1172/JCI196094)
Supplement: Supplemental table 3 [file jci-136-196094-s117.xlsx]

## Sheet: Sheet1
	Row.names	baseMean	lfcSE	stat	pvalue	SYMBOL	Q7-1	Q7-2	Q7-3	Q111-1	Q111-2	Q111-3	SYMBOL	padj	log2FoldChange
ENSMUSG00000029372	ENSMUSG00000029372	10123.2	0.727699	13.0188	9.57162e-39	Arfgef3	1031.49	916.298	1019.1	0.01	0.01	4.20426	Arfgef3	6.55972e-38	-9.47373
ENSMUSG00000020553	ENSMUSG00000020553	184.436	1.02839	9.17196	4.64516e-20	Dynap	497.573	496.916	445.857	1.06799	0.01	1.05107	Dynap	1.94458e-19	-9.43234
ENSMUSG00000028036	ENSMUSG00000028036	2279.12	0.728624	12.8981	4.61217e-38	Ppp1r9a	1033.35	920.704	859.345	4.27197	0.01	0.01	Ppp1r9a	3.13016e-37	-9.39788
ENSMUSG00000029309	ENSMUSG00000029309	150.289	0.258025	36.2538	8.65564e-288	Lrp2	6896.14	8259.9	7363.43	8.54394	13.1416	12.6128	Lrp2	4.66794e-286	-9.35439
ENSMUSG00000026664	ENSMUSG00000026664	472.889	0.516026	17.5807	3.46039e-69	c	1541.17	1422.91	1527.61	2.13598	0.01	6.30639	Hook1	3.88352e-68	-9.07211
ENSMUSG00000039883	ENSMUSG00000039883	427.437	1.03106	8.79736	1.40066e-18	Khdrbs3	395.077	385.903	339.353	0.01	2.02178	0.01	Khdrbs3	5.56629e-18	-9.07061
ENSMUSG00000107385	ENSMUSG00000107385	115.02	0.378034	23.779	5.50917e-125	Tbx20	2806.53	2604.4	2538.36	9.61193	2.02178	4.20426	Tbx20	1.13656e-123	-8.98927
ENSMUSG00000020826	ENSMUSG00000020826	2907.66	1.03247	8.59185	8.55821e-18	Ildr2	352.214	301.321	322.646	0.01	2.02178	0.01	Ildr2	3.31499e-17	-8.87086
ENSMUSG00000026580	ENSMUSG00000026580	942.105	1.03225	8.58446	9.12614e-18	Prdm16	349.419	302.202	318.469	0.01	0.01	2.10213	Prdm16	3.52902e-17	-8.8613
ENSMUSG00000031253	ENSMUSG00000031253	99.3226	0.378127	23.3756	7.56115e-121	Tenm3	2274.49	2462.55	2426.63	7.47594	2.02178	6.30639	Tenm3	1.52084e-119	-8.83896
ENSMUSG00000046818	ENSMUSG00000046818	92.4825	0.152285	57.6185	0	Podxl	14434.3	14701.3	14236.1	29.9038	39.4247	29.4298	Podxl	0	-8.77442
ENSMUSG00000048938	ENSMUSG00000048938	331.868	1.0342	8.38486	5.07847e-17	Ptprb	251.582	299.559	299.674	2.13598	0.01	0.01	Ptprb	1.91542e-16	-8.67159
ENSMUSG00000090958	ENSMUSG00000090958	3589.34	0.733732	11.4599	2.09866e-30	Kcnf1	518.072	445.814	453.166	2.13598	2.02178	0.01	Kcnf1	1.18135e-29	-8.40846
ENSMUSG00000033316	ENSMUSG00000033316	159.289	0.356292	23.5459	1.38176e-122	Sorbs2	1944.63	2014.98	1984.95	9.61193	2.02178	6.30639	Sorbs2	2.81093e-121	-8.38924
ENSMUSG00000022015	ENSMUSG00000022015	75.2604	0.299331	27.7715	9.59647e-170	Acta2	23209.8	23437.9	22995.6	95.0513	80.8711	43.0937	Acta2	2.66825e-168	-8.31287
ENSMUSG00000022126	ENSMUSG00000022126	74.2933	1.03748	8.01247	1.12427e-15	Cldn9	240.4	221.145	201.523	2.13598	0.01	0.01	Cldn9	4.02318e-15	-8.31281
ENSMUSG00000043099	ENSMUSG00000043099	1014.12	1.20497	6.87295	6.28885e-12	Gal3st3	114.609	116.299	117.99	0.01	1.01089	0.01	Gal3st3	1.91635e-11	-8.28166
ENSMUSG00000020679	ENSMUSG00000020679	726.523	0.20214	40.2322	0	Crabp1	5440.69	5204.4	5157.11	24.5638	18.196	13.6639	Crabp1	0	-8.13255
ENSMUSG00000029671	ENSMUSG00000029671	232.465	0.776919	10.373	3.29086e-25	Pdgfb	1666.03	1544.49	1566.24	8.54394	0.01	9.45959	Pdgfb	1.62132e-24	-8.05897
ENSMUSG00000032436	ENSMUSG00000032436	673.773	0.302917	26.4723	2.02202e-154	Stmn2	2320.14	2079.29	2092.5	12.8159	6.06533	6.30639	Stmn2	5.10943e-153	-8.01891
ENSMUSG00000017002	ENSMUSG00000017002	2133.48	0.661365	11.8903	1.32975e-32	Pou3f3	415.576	437.885	360.236	2.13598	1.01089	2.10213	Pou3f3	7.87995e-32	-7.86381
ENSMUSG00000072905	ENSMUSG00000072905	55.4959	0.161235	48.4879	0	Cadm1	6800.16	6721.58	6713.96	33.1077	30.3267	26.2766	Cadm1	0	-7.81794
ENSMUSG00000022217	ENSMUSG00000022217	105.498	0.222622	35.0966	7.59843e-270	Fhl1	11696.7	11639.6	11474.3	73.6914	40.4355	40.9916	Fhl1	3.76896e-268	-7.81326
ENSMUSG00000057182	ENSMUSG00000057182	571.581	0.607223	12.5031	7.18357e-36	Casq1	373.645	453.744	379.031	1.06799	2.02178	3.1532	Casq1	4.62158e-35	-7.59215
ENSMUSG00000037994	ENSMUSG00000037994	49.9452	0.856679	8.7762	1.69088e-18	Pid1	176.107	197.357	200.479	2.13598	0.01	1.05107	Pid1	6.70303e-18	-7.51839
ENSMUSG00000020641	ENSMUSG00000020641	891.067	1.05269	7.11284	1.13682e-12	Cdh26	101.564	125.11	148.271	2.13598	0.01	0.01	Cdh26	3.58232e-12	-7.48759
ENSMUSG00000062342	ENSMUSG00000062342	351.98	0.747153	9.90853	3.82211e-23	Bmp2	208.72	278.414	218.23	2.13598	2.02178	0.01	Bmp2	1.77581e-22	-7.40319
ENSMUSG00000047686	ENSMUSG00000047686	48.4451	1.05485	6.96377	3.31284e-12	AU021092	119.268	124.229	95.0187	0.01	2.02178	0.01	AU021092	1.02465e-11	-7.34577
ENSMUSG00000025746	ENSMUSG00000025746	4019.88	0.190031	38.6532	0	Adamtsl3	3419.65	3627.31	3634.73	16.0199	25.2722	24.1745	Adamtsl3	0	-7.34529
ENSMUSG00000079450	ENSMUSG00000079450	44.5386	0.667931	10.9383	7.55988e-28	Edn1	274.876	301.321	248.51	1.06799	0.01	4.20426	Edn1	3.98998e-27	-7.30603
ENSMUSG00000000730	ENSMUSG00000000730	40.5579	1.06016	6.73561	1.63243e-11	Gstk1	95.9738	81.9382	116.946	0.01	0.01	2.10213	Gstk1	4.85649e-11	-7.14079
ENSMUSG00000048040	ENSMUSG00000048040	39.8409	0.75393	9.28265	1.65308e-20	Dkk2	151.881	205.286	176.463	4.27197	0.01	0.01	Dkk2	7.03381e-20	-6.99848
ENSMUSG00000020806	ENSMUSG00000020806	636.823	0.867629	8.04891	8.35379e-16	Rgs20	122.996	135.683	136.785	0.01	3.03267	0.01	Rgs20	3.00546e-15	-6.98346
ENSMUSG00000032454	ENSMUSG00000032454	35.7029	0.570388	12.0993	1.06523e-33	Kif26b	282.331	315.418	273.57	0.01	5.05444	2.10213	Kif26b	6.49445e-33	-6.90129
ENSMUSG00000044041	ENSMUSG00000044041	442.266	0.348207	19.5298	6.13049e-85	Tnnt2	781.767	697.796	727.781	4.27197	11.1198	4.20426	Tnnt2	8.41359e-84	-6.8004
ENSMUSG00000042604	ENSMUSG00000042604	369.944	0.504369	13.453	2.95464e-41	Elavl2	346.624	320.704	368.589	2.13598	2.02178	5.25533	Elavl2	2.1151e-40	-6.7853
ENSMUSG00000056073	ENSMUSG00000056073	117.744	1.06791	6.34818	2.17882e-10	Mfng	77.3381	79.295	72.0472	0.01	2.02178	0.01	Mfng	6.1067e-10	-6.77929
ENSMUSG00000029321	ENSMUSG00000029321	31.9297	0.0598457	112.853	0	Rps2-ps13	35953.8	34016.7	33903.9	297.97	301.245	363.669	Rps2-ps13	0	-6.75376
ENSMUSG00000033722	ENSMUSG00000033722	402.934	1.07405	6.28196	3.34334e-10	Gm16897	57.7706	94.273	72.0472	2.13598	0.01	0.01	Gm16897	9.26553e-10	-6.74711
ENSMUSG00000068252	ENSMUSG00000068252	31.1394	0.275158	24.3855	2.44e-131	Fras1	1067.82	1207.05	1108.9	6.40795	6.06533	19.9702	Fras1	5.2848e-130	-6.70985
ENSMUSG00000000982	ENSMUSG00000000982	112.675	0.241188	27.8191	2.54685e-170	Sox6	1475.95	1480.17	1410.66	23.4958	8.08711	10.5107	Sox6	7.13074e-169	-6.70963
ENSMUSG00000033207	ENSMUSG00000033207	30.8405	0.392398	17.0885	1.80614e-65	Asxl3	514.345	585.902	531.478	5.33996	6.06533	4.20426	Asxl3	1.92228e-64	-6.70552
ENSMUSG00000041695	ENSMUSG00000041695	437.064	0.682194	9.79314	1.20493e-22	Kcnn3	156.54	215.859	161.845	1.06799	2.02178	2.10213	Kcnn3	5.49658e-22	-6.68082
ENSMUSG00000033355	ENSMUSG00000033355	160.508	1.07344	6.2028	5.54661e-10	Fndc3c1	74.5427	57.2686	79.3563	2.13598	0.01	0.01	Fndc3c1	1.51804e-09	-6.65833
ENSMUSG00000037747	ENSMUSG00000037747	28.6855	0.622123	10.5996	2.99335e-26	Wnt7a	227.355	198.238	178.552	2.13598	2.02178	2.10213	Wnt7a	1.5142e-25	-6.59424
ENSMUSG00000079092	ENSMUSG00000079092	20404	0.235119	27.9143	1.78835e-171	Dmrta2	1338.04	1409.69	1590.26	13.8839	24.2613	7.35746	Dmrta2	5.05107e-170	-6.56318
ENSMUSG00000045871	ENSMUSG00000045871	27.3437	1.08442	6.0395	1.54589e-09	Orm3	53.1117	54.6255	87.7096	0.01	2.02178	0.01	Orm3	4.12965e-09	-6.54936
ENSMUSG00000064115	ENSMUSG00000064115	26.5506	1.08053	6.05312	1.42065e-09	Slc16a14	81.997	53.7444	58.4731	0.01	0.01	2.10213	Slc16a14	3.80332e-09	-6.5406
ENSMUSG00000038932	ENSMUSG00000038932	94.5565	0.225878	28.9039	1.06532e-183	Tmem171	1464.76	1481.94	1480.62	9.61193	21.2287	16.817	Tmem171	3.31156e-182	-6.52876
ENSMUSG00000032625	ENSMUSG00000032625	2573.29	0.346811	18.5432	9.25175e-77	Pax6	1721.94	1766.52	1818.93	28.8358	24.2613	8.40852	Pax6	1.14197e-75	-6.43098
ENSMUSG00000000182	ENSMUSG00000000182	25.564	0.884535	7.24873	4.20697e-13	Adamtsl1	72.6792	96.9162	97.107	2.13598	0.01	1.05107	Adamtsl1	1.3491e-12	-6.41176
ENSMUSG00000027102	ENSMUSG00000027102	92.5771	0.768274	8.3106	9.52216e-17	Nol4	106.223	107.489	135.741	4.27197	0.01	0.01	Nol4	3.55554e-16	-6.38482
ENSMUSG00000043259	ENSMUSG00000043259	1034.76	0.123259	50.9857	0	Fmnl1	4343.05	4456.38	4614.15	50.1956	54.588	67.2682	Fmnl1	0	-6.28447
ENSMUSG00000021747	ENSMUSG00000021747	89.8116	1.08943	5.7594	8.44116e-09	Ninj2	55.9071	63.436	41.7665	1.06799	1.01089	0.01	Ninj2	2.16119e-08	-6.27444
ENSMUSG00000105504	ENSMUSG00000105504	24.4213	0.638335	9.81834	9.38757e-23	Igfbp5	136.04	207.929	137.829	2.13598	0.01	4.20426	Igfbp5	4.29211e-22	-6.2674
ENSMUSG00000045693	ENSMUSG00000045693	23.8895	0.261439	23.8969	3.29958e-126	Dtna	919.671	896.034	957.496	8.54394	14.1524	13.6639	Dtna	6.86886e-125	-6.24757
ENSMUSG00000035566	ENSMUSG00000035566	171.663	0.266577	23.2494	1.44288e-119	Sall3	814.379	914.536	872.919	11.7479	13.1416	10.5107	Sall3	2.85925e-118	-6.19775
ENSMUSG00000036972	ENSMUSG00000036972	83.9954	0.493474	12.5346	4.82651e-36	Acsl6	287.921	216.74	253.731	0.01	6.06533	4.20426	Acsl6	3.11889e-35	-6.18551
ENSMUSG00000019848	ENSMUSG00000019848	21.9149	0.266803	22.9194	2.97615e-116	Tenm4	809.721	833.479	812.358	8.54394	18.196	8.40852	Tenm4	5.67375e-115	-6.11497
ENSMUSG00000068373	ENSMUSG00000068373	21.6858	0.775465	7.86644	3.64886e-15	Snca	89.4513	103.084	93.9745	4.27197	0.01	0.01	Snca	1.28233e-14	-6.10015
ENSMUSG00000031586	ENSMUSG00000031586	1094.92	0.20893	29.1349	1.297e-186	Dok7	1312.88	1290.75	1436.77	16.0199	28.3049	14.7149	Dok7	4.08707e-185	-6.08717
ENSMUSG00000008999	ENSMUSG00000008999	21.4176	0.45009	13.4517	3.00731e-41	Igf1	294.444	251.101	286.1	1.06799	5.05444	6.30639	Igf1	2.15185e-40	-6.0545
ENSMUSG00000090634	ENSMUSG00000090634	21.1141	0.348658	17.3504	1.95815e-67	Adamts12	466.824	478.413	436.46	8.54394	2.02178	10.5107	Adamts12	2.14515e-66	-6.04937
ENSMUSG00000059146	ENSMUSG00000059146	21.0549	1.10141	5.49165	3.98187e-08	B3galt1	54.9753	35.2422	48.0314	0.01	0.01	2.10213	B3galt1	9.80128e-08	-6.04855
ENSMUSG00000062488	ENSMUSG00000062488	188.912	1.30489	4.62384	3.76697e-06	1700001C19Rik	17.7039	25.5506	30.2807	0.01	1.01089	0.01	1700001C19Rik	8.16659e-06	-6.03358
ENSMUSG00000079029	ENSMUSG00000079029	74.7074	0.140428	42.7114	0	Epb41l4a	2805.6	2897.79	2964.37	64.0795	37.4029	34.6852	Epb41l4a	0	-5.99788
ENSMUSG00000022223	ENSMUSG00000022223	183.65	0.312973	19.1044	2.32119e-81	Sp8	518.072	548.017	578.466	8.54394	11.1198	6.30639	Sp8	3.02545e-80	-5.97916
ENSMUSG00000028037	ENSMUSG00000028037	70.5099	0.49957	11.8098	3.47404e-32	Hecw1	208.72	235.242	178.552	7.47594	2.02178	1.05107	Hecw1	2.03913e-31	-5.89982
ENSMUSG00000066026	ENSMUSG00000066026	982.649	1.10555	5.31559	1.06313e-07	Cd200	40.0667	38.7665	43.8548	0.01	0.01	2.10213	Cd200	2.5539e-07	-5.87666
ENSMUSG00000036446	ENSMUSG00000036446	18.5788	0.185579	31.4142	1.29628e-216	Kif5c	1438.67	1469.6	1422.15	34.1757	22.2396	19.9702	Kif5c	4.82236e-215	-5.82981
ENSMUSG00000021728	ENSMUSG00000021728	2829.91	1.11886	5.20903	1.89831e-07	Hunk	39.1349	51.9823	27.1482	0.01	0.01	2.10213	Hunk	4.48578e-07	-5.82819
ENSMUSG00000014329	ENSMUSG00000014329	1089.89	0.356516	16.3126	8.03404e-60	Renbp	346.624	399.999	427.062	2.13598	12.1307	6.30639	Renbp	7.87767e-59	-5.81569
ENSMUSG00000068122	ENSMUSG00000068122	17.5435	0.201327	28.7829	3.51589e-182	Dock3	1140.5	1290.75	1215.4	21.3598	20.2178	24.1745	Dock3	1.07832e-180	-5.79476
ENSMUSG00000006281	ENSMUSG00000006281	1279.57	0.0531312	108.371	0	Cd34	23262.9	23122.4	22962.2	461.372	437.715	382.588	Cd34	0	-5.75787
ENSMUSG00000042377	ENSMUSG00000042377	332.061	0.295578	19.404	7.14613e-84	Stc2	560.934	548.898	499.109	5.33996	15.1633	9.45959	Stc2	9.68342e-83	-5.73538
ENSMUSG00000049536	ENSMUSG00000049536	16.373	1.11504	5.12539	2.96927e-07	Ngfr	43.7939	33.4801	32.369	1.06799	0.01	1.05107	Ngfr	6.92485e-07	-5.71502
ENSMUSG00000029409	ENSMUSG00000029409	31.3766	0.949646	6.01291	1.82225e-09	Zfp979	42.8621	30.837	90.8421	0.01	0.01	3.1532	Zfp979	4.84697e-09	-5.71013
ENSMUSG00000048424	ENSMUSG00000048424	229.88	0.439926	12.9258	3.21726e-38	Nrarp	210.583	250.22	237.025	3.20398	5.05444	5.25533	Nrarp	2.18994e-37	-5.68641
ENSMUSG00000039519	ENSMUSG00000039519	15.0498	0.238986	23.5954	4.29718e-123	Ces1g	824.629	762.113	752.841	22.4278	10.1089	14.7149	Ces1g	8.80868e-122	-5.63898
ENSMUSG00000050854	ENSMUSG00000050854	54.5916	0.275531	20.4581	5.09186e-93	Nrg2	634.545	559.471	570.112	17.0879	13.1416	5.25533	Nrg2	7.69091e-92	-5.63682
ENSMUSG00000068245	ENSMUSG00000068245	79.8883	0.797555	7.02352	2.16353e-12	Ptgds	71.7474	54.6255	76.2238	0.01	2.02178	2.10213	Ptgds	6.74231e-12	-5.60164
ENSMUSG00000079440	ENSMUSG00000079440	14.5846	0.219379	25.5337	8.32252e-144	Myl9	880.536	896.034	907.376	16.0199	16.1742	23.1234	Myl9	1.96983e-142	-5.60156
ENSMUSG00000052430	ENSMUSG00000052430	14.4926	0.159545	35.0944	8.19369e-270	Ndn	1738.71	1839.64	1679.01	38.4477	27.294	43.0937	Ndn	4.05171e-268	-5.59916
ENSMUSG00000041482	ENSMUSG00000041482	52.5617	1.14355	4.86957	1.1184e-06	Klhl13	19.5675	31.718	48.0314	0.01	0.01	2.10213	Klhl13	2.5117e-06	-5.56859
ENSMUSG00000019929	ENSMUSG00000019929	8953.46	0.196408	28.2966	3.80559e-176	Lratd2	1086.46	1146.25	1108.9	36.3117	18.196	16.817	Lratd2	1.11605e-174	-5.55769
ENSMUSG00000031379	ENSMUSG00000031379	199.998	0.604224	9.19554	3.73112e-20	Tmem151b	112.746	122.467	107.549	2.13598	5.05444	0.01	Tmem151b	1.5693e-19	-5.55617
ENSMUSG00000060429	ENSMUSG00000060429	49.8762	0.800158	6.91884	4.55363e-12	Rprm	71.7474	52.8634	68.9147	0.01	2.02178	2.10213	Rprm	1.39792e-11	-5.53616
ENSMUSG00000071317	ENSMUSG00000071317	50.0159	0.321095	17.1253	9.60442e-66	Sall1	1369.72	1519.82	1472.27	17.0879	46.5009	32.583	Sall1	1.02696e-64	-5.49886
ENSMUSG00000024598	ENSMUSG00000024598	645.919	0.129631	42.4006	0	Rgs16	2473.89	2474.01	2540.45	63.0115	44.4791	58.8597	Rgs16	0	-5.49641
ENSMUSG00000041347	ENSMUSG00000041347	147.843	1.13392	4.84437	1.27015e-06	Ms4a4d	27.9535	38.7665	27.1482	0.01	0.01	2.10213	Ms4a4d	2.83862e-06	-5.49312
ENSMUSG00000040253	ENSMUSG00000040253	141.072	0.655666	8.33794	7.55975e-17	Plcb4	94.1102	77.5329	105.46	2.13598	2.02178	2.10213	Plcb4	2.83464e-16	-5.46691
ENSMUSG00000074274	ENSMUSG00000074274	13.4278	1.35206	4.03696	5.41493e-05	Spdye4b	15.8403	16.7401	16.7066	1.06799	0.01	0.01	Spdye4b	0.00010704	-5.45819
ENSMUSG00000025329	ENSMUSG00000025329	26.2174	1.1364	4.78812	1.68354e-06	Gpr141	26.09	27.3127	37.5898	2.13598	0.01	0.01	Gpr141	3.73705e-06	-5.44123
ENSMUSG00000020642	ENSMUSG00000020642	190.564	0.136428	39.8359	0	Pdpn	2371.39	2449.34	2119.65	50.1956	60.6533	49.4001	Pdpn	0	-5.43473
ENSMUSG00000043833	ENSMUSG00000043833	13.1444	1.14084	4.74492	2.08593e-06	Hcrtr1	22.3628	35.2422	31.3248	0.01	0.01	2.10213	Hcrtr1	4.60165e-06	-5.4132
ENSMUSG00000023122	ENSMUSG00000023122	13.0756	0.299496	18.051	7.75056e-73	1700012B09Rik	410.917	444.933	426.018	10.6799	12.1307	7.35746	1700012B09Rik	9.15204e-72	-5.4062
ENSMUSG00000036218	ENSMUSG00000036218	13.0707	0.317979	16.9768	1.21956e-64	Thsd4	409.053	352.422	382.163	6.40795	8.08711	12.6128	Thsd4	1.28606e-63	-5.39826
ENSMUSG00000022875	ENSMUSG00000022875	46.1992	0.729483	7.39507	1.41331e-13	Nkx2-5	75.4745	88.1056	55.3406	0.01	1.01089	4.20426	Nkx2-5	4.62121e-13	-5.39458
ENSMUSG00000049123	ENSMUSG00000049123	46.0001	0.223097	24.1042	2.26e-128	Lhfpl4	790.153	780.616	725.692	19.2239	20.2178	15.766	Lhfpl4	4.7853e-127	-5.37756
ENSMUSG00000060962	ENSMUSG00000060962	685.992	0.939392	5.71229	1.11465e-08	Bche	48.4528	49.3391	31.3248	3.20398	0.01	0.01	Bche	2.83218e-08	-5.36608
ENSMUSG00000024087	ENSMUSG00000024087	9253.42	0.809137	6.61962	3.60124e-11	H2bu2	61.4978	46.696	62.6497	0.01	2.02178	2.10213	H2bu2	1.04961e-10	-5.35618
ENSMUSG00000027849	ENSMUSG00000027849	12.4102	1.14489	4.64112	3.46522e-06	H2-M2	26.09	24.6696	32.369	0.01	0.01	2.10213	H2-M2	7.53479e-06	-5.31358
ENSMUSG00000049001	ENSMUSG00000049001	403.45	0.227864	23.2075	3.82629e-119	Lhx1	656.908	838.765	783.121	16.0199	29.3158	12.6128	Lhx1	7.55433e-118	-5.28815
ENSMUSG00000041698	ENSMUSG00000041698	12.3009	1.14786	4.60584	4.10809e-06	Shh	21.431	29.9559	30.2807	2.13598	0.01	0.01	Shh	8.8762e-06	-5.28687
ENSMUSG00000063060	ENSMUSG00000063060	12.2998	0.228254	23.0269	2.50953e-117	Reep2	675.544	660.792	696.456	18.1559	17.1851	17.8681	Reep2	4.83001e-116	-5.25598
ENSMUSG00000030559	ENSMUSG00000030559	44.6371	0.175487	29.9216	1.03034e-196	Cldn1	1374.38	1318.94	1117.25	41.6517	32.3484	26.2766	Cldn1	3.47869e-195	-5.25086
ENSMUSG00000031089	ENSMUSG00000031089	12.2604	1.38055	3.79442	0.000147991	Gm36582	14.9085	15.859	11.4858	0.01	1.01089	0.01	Gm36582	0.00028113	-5.23838
ENSMUSG00000021720	ENSMUSG00000021720	12.1165	1.15138	4.53274	5.82224e-06	Ptprn2	23.2946	27.3127	27.1482	0.01	0.01	2.10213	Ptprn2	1.24163e-05	-5.21891
ENSMUSG00000050737	ENSMUSG00000050737	3028.23	0.515811	10.1044	5.28373e-24	Cyria	135.109	129.515	122.167	6.40795	2.02178	2.10213	Cyria	2.51599e-23	-5.21194
ENSMUSG00000068794	ENSMUSG00000068794	104.592	0.520686	10.009	1.39203e-23	Dmrta1	146.29	103.965	136.785	4.27197	2.02178	4.20426	Dmrta1	6.53561e-23	-5.21153
ENSMUSG00000054072	ENSMUSG00000054072	11.4289	1.38582	3.73864	0.00018502	Slc8a1	14.9085	13.2158	12.5299	0.01	1.01089	0.01	Slc8a1	0.000348465	-5.18107
ENSMUSG00000104713	ENSMUSG00000104713	10.9788	0.521724	9.85723	6.37864e-23	Tlx2	112.746	114.537	140.962	2.13598	6.06533	2.10213	Tlx2	2.93392e-22	-5.14275
ENSMUSG00000003051	ENSMUSG00000003051	158.282	1.16455	4.40611	1.05241e-05	Vsnl1	27.9535	27.3127	17.7507	0.01	0.01	2.10213	Vsnl1	2.20312e-05	-5.13116
ENSMUSG00000002147	ENSMUSG00000002147	3523.56	0.283951	18.0205	1.34464e-72	Artn	423.962	396.475	409.311	5.33996	13.1416	16.817	Artn	1.57851e-71	-5.11695
ENSMUSG00000067006	ENSMUSG00000067006	10.8272	0.294493	17.3681	1.43964e-67	Dock8	408.121	406.167	340.397	10.6799	14.1524	8.40852	Dock8	1.58036e-66	-5.11478
ENSMUSG00000022132	ENSMUSG00000022132	10.7758	0.429383	11.8541	2.04852e-32	Scn5a	166.789	183.26	183.772	6.40795	0.01	9.45959	Scn5a	1.2077e-31	-5.08996
ENSMUSG00000079262	ENSMUSG00000079262	77.9041	0.166489	30.4586	9.22582e-204	Sorl1	1128.39	1187.66	1189.3	35.2437	35.3811	33.6341	Sorl1	3.22322e-202	-5.07103
ENSMUSG00000029561	ENSMUSG00000029561	367.821	1.16599	4.33693	1.44485e-05	Vat1l	24.2264	20.2643	25.0599	0.01	0.01	2.10213	Vat1l	2.9892e-05	-5.05681
ENSMUSG00000087626	ENSMUSG00000087626	20.8341	0.7404	6.81921	9.15457e-12	Kcnb1	57.7706	68.7224	45.9431	2.13598	1.01089	2.10213	Kcnb1	2.76184e-11	-5.04894
ENSMUSG00000025804	ENSMUSG00000025804	77.086	0.151559	33.1914	1.43224e-241	Wnt7b	1389.29	1438.76	1531.79	30.9718	56.6098	45.1958	Wnt7b	6.10543e-240	-5.03045
ENSMUSG00000060459	ENSMUSG00000060459	76.6888	1.18418	4.20194	2.64641e-05	Camk4	14.9085	26.4317	24.0157	0.01	2.02178	0.01	Camk4	5.3612e-05	-4.97585
ENSMUSG00000056888	ENSMUSG00000056888	249.613	0.690413	7.20124	5.96669e-13	Cyp1a1	73.611	46.696	76.2238	0.01	2.02178	4.20426	Cyp1a1	1.90184e-12	-4.97183
ENSMUSG00000042842	ENSMUSG00000042842	76.5427	1.41602	3.50498	0.000456634	Fgf17	10.2496	13.2158	11.4858	0.01	0.01	1.05107	Fgf17	0.000830248	-4.96312
ENSMUSG00000029844	ENSMUSG00000029844	37.6965	0.766539	6.45901	1.0539e-10	Ccdc149	51.2481	39.6475	69.9588	0.01	5.05444	0.01	Ccdc149	3.00786e-10	-4.95108
ENSMUSG00000026939	ENSMUSG00000026939	75.7172	0.229512	21.562	4.08384e-103	Epha4	546.026	586.783	574.289	18.1559	16.1742	21.0213	Epha4	6.82239e-102	-4.94874
ENSMUSG00000052776	ENSMUSG00000052776	299.279	1.18136	4.17794	2.94155e-05	Lrp8os3	17.7039	22.9075	22.9716	0.01	2.02178	0.01	Lrp8os3	5.93964e-05	-4.93566
ENSMUSG00000069763	ENSMUSG00000069763	10.2379	0.960875	5.12536	2.96977e-07	Necab2	27.9535	32.5991	34.4573	0.01	1.01089	2.10213	Necab2	6.92501e-07	-4.92483
ENSMUSG00000032690	ENSMUSG00000032690	10.0694	0.352071	13.9742	2.23976e-44	Col11a1	251.582	212.334	262.085	4.27197	10.1089	9.45959	Col11a1	1.70998e-43	-4.91992
ENSMUSG00000091635	ENSMUSG00000091635	36.5944	0.9598	5.12119	3.03607e-07	Tspoap1	121.132	190.308	159.757	0.01	4.04355	11.5617	Tspoap1	7.07344e-07	-4.91532
ENSMUSG00000090124	ENSMUSG00000090124	36.3504	0.36805	13.2418	5.03021e-40	Snrpn	199.402	220.264	223.451	11.7479	3.03267	7.35746	Snrpn	3.52093e-39	-4.87366
ENSMUSG00000014813	ENSMUSG00000014813	248.863	0.424709	11.3912	4.62407e-30	Fam241b	178.903	157.709	139.918	2.13598	6.06533	8.40852	Fam241b	2.58212e-29	-4.83796
ENSMUSG00000056019	ENSMUSG00000056019	70.6831	0.978343	4.93809	7.88933e-07	Gm11266	29.8171	37.8854	20.8832	0.01	2.02178	1.05107	Gm11266	1.78753e-06	-4.83114
ENSMUSG00000020638	ENSMUSG00000020638	229.171	0.489015	9.86587	5.85253e-23	Skap1	122.996	114.537	117.99	7.47594	0.01	5.25533	Skap1	2.69578e-22	-4.82456
ENSMUSG00000031375	ENSMUSG00000031375	12075.7	0.596965	8.07007	7.02555e-16	Bmp8b	73.611	73.1276	88.7537	1.06799	2.02178	5.25533	Bmp8b	2.53725e-15	-4.81755
ENSMUSG00000032532	ENSMUSG00000032532	9.54034	0.485182	9.87334	5.4324e-23	Pcdhgb5	109.951	114.537	122.167	5.33996	3.03267	4.20426	Pcdhgb5	2.50442e-22	-4.79037
ENSMUSG00000037138	ENSMUSG00000037138	35.0016	0.261691	18.2134	4.04194e-74	Wnt4	442.598	404.405	372.766	11.7479	13.1416	19.9702	Wnt4	4.85849e-73	-4.76627
ENSMUSG00000069421	ENSMUSG00000069421	9.40323	0.493936	9.64624	5.09928e-22	Cdh22	128.586	120.705	90.8421	5.33996	2.02178	5.25533	Cdh22	2.27451e-21	-4.76462
ENSMUSG00000026822	ENSMUSG00000026822	5589.05	0.76077	6.23247	4.5913e-10	Fgf15	49.3846	48.4581	41.7665	1.06799	0.01	4.20426	Fgf15	1.26239e-09	-4.74148
ENSMUSG00000039313	ENSMUSG00000039313	9.35388	0.571563	8.28132	1.21818e-16	AI467606	85.7242	66.0792	98.1512	4.27197	4.04355	1.05107	AI467606	4.52344e-16	-4.7333
ENSMUSG00000060044	ENSMUSG00000060044	356.893	1.20395	3.91875	8.90085e-05	Gjb3	13.9768	21.1453	19.8391	0.01	0.01	2.10213	Gjb3	0.000172656	-4.71798
ENSMUSG00000026398	ENSMUSG00000026398	9.17941	0.991892	4.74318	2.10393e-06	Cr2	34.476	26.4317	20.8832	3.20398	0.01	0.01	Cr2	4.63945e-06	-4.70472
ENSMUSG00000057346	ENSMUSG00000057346	1354.96	0.849988	5.51068	3.57454e-08	Foxl2	39.1349	30.837	37.5898	2.13598	0.01	2.10213	Foxl2	8.82568e-08	-4.68401
ENSMUSG00000049538	ENSMUSG00000049538	9.03207	0.408694	11.4394	2.65688e-30	2700054A10Rik	141.631	185.022	153.492	8.54394	2.02178	8.40852	2700054A10Rik	1.49296e-29	-4.67522
ENSMUSG00000039372	ENSMUSG00000039372	8.91648	0.981975	4.74556	2.07931e-06	Flacc1	26.09	29.0748	24.0157	1.06799	0.01	2.10213	Flacc1	4.58766e-06	-4.66002
ENSMUSG00000039200	ENSMUSG00000039200	8.86747	0.402898	11.5618	6.43518e-31	Khk	781.767	972.686	878.14	48.0596	40.4355	15.766	Khk	3.66867e-30	-4.65822
ENSMUSG00000022425	ENSMUSG00000022425	1366.61	0.0853473	54.4325	0	Nup210	4101.71	4525.1	4342.67	150.587	172.862	194.447	Nup210	0	-4.64567
ENSMUSG00000067276	ENSMUSG00000067276	681.165	0.294823	15.7247	1.02478e-55	Sox21	339.169	283.7	285.056	10.6799	8.08711	17.8681	Sox21	9.411e-55	-4.63599
ENSMUSG00000048399	ENSMUSG00000048399	31.6453	0.454657	10.1963	2.06009e-24	Trpv2	128.586	147.136	113.814	11.7479	2.02178	2.10213	Trpv2	9.9602e-24	-4.63581
ENSMUSG00000020325	ENSMUSG00000020325	78.1352	1.21374	3.80821	0.000139977	Ugt8a	16.7721	17.6211	16.7066	0.01	2.02178	0.01	Ugt8a	0.000267011	-4.62217
ENSMUSG00000021217	ENSMUSG00000021217	171.303	0.237762	19.4176	5.4758e-84	Lonrf3	500.368	447.576	432.283	19.2239	24.2613	12.6128	Lonrf3	7.43257e-83	-4.61677
ENSMUSG00000048126	ENSMUSG00000048126	15732.3	0.778522	5.91634	3.29191e-09	Fam189a1	33.5442	37.0044	56.3847	0.01	3.03267	2.10213	Fam189a1	8.61915e-09	-4.606
ENSMUSG00000045930	ENSMUSG00000045930	30.6425	0.134028	34.2767	1.74533e-257	Hapln4	1440.54	1437	1477.49	58.7396	72.784	48.349	Hapln4	8.22557e-256	-4.59404
ENSMUSG00000055489	ENSMUSG00000055489	8.3779	1.22676	3.73609	0.000186906	Npas3	14.9085	11.4537	24.0157	2.13598	0.01	0.01	Npas3	0.000351853	-4.5833
ENSMUSG00000095304	ENSMUSG00000095304	45.5108	0.172627	26.5365	3.67788e-155	Rps18-ps3	917.807	921.585	829.064	25.6318	36.392	49.4001	Rps18-ps3	9.33762e-154	-4.58093
ENSMUSG00000090523	ENSMUSG00000090523	829.096	0.615432	7.4375	1.02612e-13	Frmpd1	59.6342	66.9603	73.0913	2.13598	0.01	6.30639	Frmpd1	3.37855e-13	-4.57727
ENSMUSG00000006651	ENSMUSG00000006651	226.676	0.670009	6.80559	1.00637e-11	Tmem200a	40.0667	60.7929	71.003	2.13598	5.05444	0.01	Tmem200a	3.0293e-11	-4.55981
ENSMUSG00000033114	ENSMUSG00000033114	270.548	1.22687	3.70996	0.000207294	Gm30794	18.6357	12.3348	17.7507	0.01	2.02178	0.01	Gm30794	0.000388821	-4.55165
ENSMUSG00000020010	ENSMUSG00000020010	8.17417	0.0534527	85.0426	0	Map1b	12133.7	11968.3	12522.6	556.424	488.259	524.482	Map1b	0	-4.54576
ENSMUSG00000072875	ENSMUSG00000072875	8.14949	0.0981868	46.2521	0	Flt1	2889.46	3278.41	3037.47	131.363	114.23	150.302	Flt1	0	-4.54135
ENSMUSG00000019880	ENSMUSG00000019880	29.4702	0.287954	15.7504	6.82062e-56	Nol3	311.216	283.7	346.662	8.54394	23.2504	8.40852	Nol3	6.29966e-55	-4.5354
ENSMUSG00000028339	ENSMUSG00000028339	382.509	0.785505	5.76514	8.15879e-09	LOC115486408	43.7939	51.1012	25.0599	2.13598	2.02178	1.05107	LOC115486408	2.09023e-08	-4.52855
ENSMUSG00000041696	ENSMUSG00000041696	234.813	0.250547	18.0348	1.03808e-72	Cap2	430.484	364.757	398.87	9.61193	21.2287	21.0213	Cap2	1.22309e-71	-4.51857
ENSMUSG00000001504	ENSMUSG00000001504	73.1065	0.493379	9.15638	5.36657e-20	Hck	577.706	534.801	658.866	14.9519	16.1742	46.2469	Hck	2.24191e-19	-4.51757
ENSMUSG00000053825	ENSMUSG00000053825	8.00568	0.298798	15.0936	1.78431e-51	Mef2c	296.307	257.268	253.731	10.6799	13.1416	11.5617	Mef2c	1.5351e-50	-4.50994
ENSMUSG00000021281	ENSMUSG00000021281	3868.56	0.724198	6.21785	5.0402e-10	Acox2	38.2032	38.7665	65.7822	4.27197	0.01	2.10213	Acox2	1.38298e-09	-4.50295
ENSMUSG00000027208	ENSMUSG00000027208	6874.57	1.23263	3.64599	0.000266367	Ube2ql1	13.045	14.978	18.7949	0.01	2.02178	0.01	Ube2ql1	0.000494375	-4.49415
ENSMUSG00000086844	ENSMUSG00000086844	7.80971	0.255594	17.5207	9.9603e-69	Npl	341.965	355.066	419.753	19.2239	16.1742	14.7149	Npl	1.11007e-67	-4.47819
ENSMUSG00000039616	ENSMUSG00000039616	99.8961	0.673903	6.62962	3.36548e-11	Ocln	66.1567	59.0308	36.5457	4.27197	0.01	3.1532	Ocln	9.82143e-11	-4.46772
ENSMUSG00000026167	ENSMUSG00000026167	1985.36	0.880081	5.07439	3.88739e-07	Fgfbp1	34.476	20.2643	37.5898	2.13598	2.02178	0.01	Fgfbp1	8.98909e-07	-4.46587
ENSMUSG00000003824	ENSMUSG00000003824	563.389	0.612088	7.29136	3.06846e-13	Gm39307	61.4978	61.6739	60.5614	2.13598	4.04355	2.10213	Gm39307	9.88836e-13	-4.46295
ENSMUSG00000052392	ENSMUSG00000052392	7.67154	0.883269	5.04503	4.53458e-07	Doc2b	28.8853	30.837	31.3248	0.01	4.04355	0.01	Doc2b	1.04331e-06	-4.45612
ENSMUSG00000021388	ENSMUSG00000021388	208.793	0.436164	10.2158	1.68492e-24	Foxj1	136.972	110.132	119.034	6.40795	6.06533	4.20426	Foxj1	8.17334e-24	-4.45576
ENSMUSG00000030921	ENSMUSG00000030921	55.5341	0.715017	6.21083	5.27041e-10	Tspan18	41.9303	47.577	45.9431	0.01	4.04355	2.10213	Tspan18	1.44393e-09	-4.44085
ENSMUSG00000075324	ENSMUSG00000075324	27.6269	0.225405	19.6896	2.64749e-86	C130071C03Rik	427.689	475.77	475.094	21.3598	24.2613	17.8681	C130071C03Rik	3.69981e-85	-4.43814
ENSMUSG00000115149	ENSMUSG00000115149	81.4077	0.360215	12.2608	1.471e-34	Slc9a7	191.016	154.185	190.037	8.54394	6.06533	10.5107	Slc9a7	9.19149e-34	-4.41651
ENSMUSG00000021047	ENSMUSG00000021047	144.996	0.58187	7.58416	3.34655e-14	Tnik	73.611	67.8413	58.4731	3.20398	2.02178	4.20426	Tnik	1.12633e-13	-4.41299
ENSMUSG00000025780	ENSMUSG00000025780	53.2924	0.570736	7.71208	1.23785e-14	Rem2	74.5427	62.555	82.4888	0.01	8.08711	2.10213	Rem2	4.24892e-14	-4.40156
ENSMUSG00000050635	ENSMUSG00000050635	52.3154	0.0527566	83.3967	0	Slc38a1	12609.8	13376.2	12852.6	632.251	644.947	562.32	Slc38a1	0	-4.39973
ENSMUSG00000044103	ENSMUSG00000044103	104.233	0.876057	5.0182	5.21578e-07	Alox12e	29.8171	24.6696	33.4132	2.13598	2.02178	0.01	Alox12e	1.19525e-06	-4.39623
ENSMUSG00000047793	ENSMUSG00000047793	3321.78	0.789442	5.56697	2.59206e-08	Emid1	49.3846	29.0748	31.3248	2.13598	1.01089	2.10213	Emid1	6.44845e-08	-4.3948
ENSMUSG00000022510	ENSMUSG00000022510	142.12	0.737717	5.94609	2.74616e-09	Lef1	201.265	228.194	199.435	1.06799	12.1307	16.817	Lef1	7.23975e-09	-4.38653
ENSMUSG00000033227	ENSMUSG00000033227	153.563	0.367326	11.9302	8.23596e-33	Dnajc22	179.834	164.757	155.58	6.40795	6.06533	11.5617	Dnajc22	4.90586e-32	-4.38228
ENSMUSG00000053199	ENSMUSG00000053199	151.795	0.137391	31.6919	2.00789e-220	Mfap3l	1355.75	1179.73	1367.85	57.6716	67.7295	65.1661	Mfap3l	7.71982e-219	-4.35417
ENSMUSG00000002289	ENSMUSG00000002289	2488.06	0.100533	43.0974	0	Prex2	2734.79	2448.45	2741.97	119.615	120.296	153.456	Prex2	0	-4.33272
ENSMUSG00000070369	ENSMUSG00000070369	37.572	1.35569	3.19303	0.00140788	Gm266	47.521	34.3612	45.9431	6.40795	0.01	0.01	Gm266	0.00243185	-4.32877
ENSMUSG00000020604	ENSMUSG00000020604	74.7439	0.311201	13.8995	6.38258e-44	Cpeb1	198.47	256.387	255.82	7.47594	12.1307	15.766	Cpeb1	4.8407e-43	-4.32552
ENSMUSG00000041046	ENSMUSG00000041046	2734.17	0.398269	10.854	1.90806e-27	Gm11127	117.405	160.352	159.757	2.13598	10.1089	9.45959	Gm11127	9.9657e-27	-4.32283
ENSMUSG00000093846	ENSMUSG00000093846	13.3786	0.306274	14.1085	3.36856e-45	Abcg4	232.014	233.48	222.406	12.8159	10.1089	11.5617	Abcg4	2.6216e-44	-4.32105
ENSMUSG00000029563	ENSMUSG00000029563	6.79107	0.134711	31.8682	7.36612e-223	AI661453	1205.73	1302.2	1336.53	58.7396	58.6315	78.8299	AI661453	2.8944e-221	-4.29301
ENSMUSG00000060703	ENSMUSG00000060703	184.206	0.63192	6.78004	1.2014e-11	Fendrr	47.521	55.5065	59.5172	4.27197	4.04355	0.01	Fendrr	3.59881e-11	-4.28445
ENSMUSG00000029231	ENSMUSG00000029231	8121.41	0.255848	16.7337	7.44636e-63	Mmp25	350.351	368.281	294.454	19.2239	16.1742	16.817	Mmp25	7.6761e-62	-4.28128
ENSMUSG00000113251	ENSMUSG00000113251	24.4056	0.165401	25.8006	8.73322e-147	Nptx1	754.745	879.294	815.49	42.7197	42.4573	42.0426	Nptx1	2.09168e-145	-4.26744
ENSMUSG00000040584	ENSMUSG00000040584	226.993	0.904237	4.7151	2.4159e-06	Platr27	27.9535	25.5506	26.104	0.01	4.04355	0.01	Platr27	5.30046e-06	-4.26357
ENSMUSG00000078627	ENSMUSG00000078627	6.23698	0.0538056	79.1274	0	Nes	9702.67	10029.9	9639.7	491.276	515.553	528.686	Nes	0	-4.2575
ENSMUSG00000024043	ENSMUSG00000024043	776.063	0.259254	16.4053	1.75334e-60	Cgn	1637.14	1823.79	1870.09	93.9833	123.328	62.0129	Cgn	1.7383e-59	-4.25313
ENSMUSG00000084989	ENSMUSG00000084989	87.7097	0.392413	10.8245	2.63404e-27	B4galnt3	146.29	170.925	117.99	4.27197	6.06533	12.6128	B4galnt3	1.3704e-26	-4.24769
ENSMUSG00000028373	ENSMUSG00000028373	21.852	0.0661832	63.7142	0	Cxcl12	5711.84	5923.34	5657.27	292.63	307.31	330.035	Cxcl12	0	-4.21681
ENSMUSG00000044349	ENSMUSG00000044349	21.424	0.812538	5.18528	2.15688e-07	Spns3	43.7939	25.5506	27.1482	2.13598	3.03267	0.01	Spns3	5.07662e-07	-4.21324
ENSMUSG00000044748	ENSMUSG00000044748	53.33	0.258052	16.2931	1.10477e-59	Coro6	350.351	312.775	372.766	11.7479	31.3375	12.6128	Coro6	1.08195e-58	-4.20446
ENSMUSG00000017868	ENSMUSG00000017868	234.483	0.336394	12.4907	8.38845e-36	Mertk	187.289	217.621	170.198	14.9519	12.1307	4.20426	Mertk	5.38812e-35	-4.20181
ENSMUSG00000041112	ENSMUSG00000041112	895.93	0.69278	6.05363	1.41621e-09	Rnf208	49.3846	32.5991	52.2081	2.13598	0.01	5.25533	Rnf208	3.79205e-09	-4.19383
ENSMUSG00000028341	ENSMUSG00000028341	440.496	1.27003	3.28744	0.00101102	Dner	14.9085	11.4537	11.4858	2.13598	0.01	0.01	Dner	0.00177304	-4.17514
ENSMUSG00000012428	ENSMUSG00000012428	229.802	0.486688	8.57779	9.67164e-18	Padi2	96.9056	111.013	75.1796	11.7479	2.02178	2.10213	Padi2	3.73547e-17	-4.1747
ENSMUSG00000033192	ENSMUSG00000033192	102.842	0.146304	28.4028	1.86932e-177	Ttbk1	964.397	1009.69	941.834	46.9916	55.5989	60.9618	Ttbk1	5.54278e-176	-4.15544
ENSMUSG00000006586	ENSMUSG00000006586	225.799	0.310145	13.3535	1.12991e-40	Aspa	218.969	200	224.495	11.7479	18.196	6.30639	Aspa	7.99593e-40	-4.14152
ENSMUSG00000027820	ENSMUSG00000027820	3011.51	0.27834	14.8486	7.09887e-50	Hecw2	250.65	275.771	258.952	11.7479	21.2287	11.5617	Hecw2	5.95749e-49	-4.13298
ENSMUSG00000044734	ENSMUSG00000044734	8261.46	0.23185	17.8246	4.55056e-71	Gli1	400.667	348.898	385.296	20.2918	18.196	26.2766	Gli1	5.24621e-70	-4.13265
ENSMUSG00000030790	ENSMUSG00000030790	806.483	0.12877	31.9951	1.27483e-224	Rps19-ps6	1384.63	1215.86	1390.82	73.6914	71.7731	84.0852	Rps19-ps6	5.03384e-223	-4.12002
ENSMUSG00000112963	ENSMUSG00000112963	199.621	0.491036	8.37714	5.42273e-17	Igsf9	99.7009	76.6519	76.2238	2.13598	4.04355	8.40852	Igsf9	2.04334e-16	-4.11348
ENSMUSG00000030107	ENSMUSG00000030107	127.916	0.488124	8.42327	3.66112e-17	Adm2	87.5877	76.6519	87.7096	1.06799	7.07622	6.30639	Adm2	1.38769e-16	-4.1116
ENSMUSG00000074527	ENSMUSG00000074527	10.4214	0.192164	21.2664	2.32515e-100	Iqgap2	674.612	576.211	554.45	22.4278	37.4029	46.2469	Iqgap2	3.78981e-99	-4.08662
ENSMUSG00000001155	ENSMUSG00000001155	28.7316	0.242313	16.8641	8.26686e-64	Usp44	384.827	320.704	321.602	19.2239	20.2178	21.0213	Usp44	8.61587e-63	-4.08638
ENSMUSG00000035692	ENSMUSG00000035692	519.958	0.811592	5.03347	4.81684e-07	Cryba4	28.8853	28.1938	31.3248	0.01	2.02178	3.1532	Cryba4	1.10651e-06	-4.08512
ENSMUSG00000039529	ENSMUSG00000039529	19.2514	0.684439	5.96071	2.51144e-09	Gm10432	39.1349	38.7665	45.9431	4.27197	1.01089	2.10213	Gm10432	6.63401e-09	-4.07974
ENSMUSG00000047180	ENSMUSG00000047180	320.897	0.066914	60.9161	0	Lurap1l	5131.34	5060.79	5285.55	289.426	311.354	316.371	Lurap1l	0	-4.07614
ENSMUSG00000038508	ENSMUSG00000038508	188.759	0.506151	8.047	8.48456e-16	Adora1	74.5427	69.6034	84.5771	4.27197	2.02178	7.35746	Adora1	3.05182e-15	-4.073
ENSMUSG00000028289	ENSMUSG00000028289	18.7678	0.244576	16.6328	4.03574e-62	Adgrl3	374.577	295.154	363.368	25.6318	19.2069	16.817	Adgrl3	4.12323e-61	-4.06797
ENSMUSG00000026450	ENSMUSG00000026450	18.949	0.922533	4.4023	1.07108e-05	Ly6f	29.8171	14.0969	26.104	2.13598	0.01	2.10213	Ly6f	2.24073e-05	-4.06127
ENSMUSG00000027514	ENSMUSG00000027514	81.3567	0.747483	5.41926	5.98449e-08	Clca3b	28.8853	39.6475	35.5015	3.20398	0.01	3.1532	Clca3b	1.45833e-07	-4.05081
ENSMUSG00000035493	ENSMUSG00000035493	8501.74	0.331342	12.1535	5.49876e-34	Jakmip3	155.608	207.048	180.64	6.40795	12.1307	14.7149	Jakmip3	3.38455e-33	-4.02695
ENSMUSG00000037921	ENSMUSG00000037921	37.2222	0.17421	23.0924	5.52296e-118	Pcdhgb2	670.885	720.704	660.954	58.7396	36.392	31.532	Pcdhgb2	1.07068e-116	-4.02292
ENSMUSG00000022220	ENSMUSG00000022220	18.5768	0.15529	25.8567	2.04811e-147	Spns2	849.787	872.245	892.758	42.7197	44.4791	74.6256	Spns2	4.92007e-146	-4.01527
ENSMUSG00000044337	ENSMUSG00000044337	6142.82	0.0931737	43.0425	0	Tubb2b	2381.64	2575.33	2469.44	164.471	161.742	134.536	Tubb2b	0	-4.01043
ENSMUSG00000015568	ENSMUSG00000015568	674.066	0.0603735	66.3247	0	Dpysl3	6937.13	7016.73	6680.55	418.653	403.345	464.571	Dpysl3	0	-4.00426
ENSMUSG00000018925	ENSMUSG00000018925	35.8614	0.683194	5.85748	4.69948e-09	Pkd1l1	27.0217	51.1012	56.3847	6.40795	0.01	2.10213	Pkd1l1	1.21894e-08	-4.0018
ENSMUSG00000061414	ENSMUSG00000061414	86.7954	0.588809	6.78733	1.14225e-11	Mir99ahg	52.1799	52.8634	61.6055	6.40795	4.04355	0.01	Mir99ahg	3.42546e-11	-3.99644
ENSMUSG00000027559	ENSMUSG00000027559	34.982	0.463285	8.61999	6.69629e-18	Plek2	82.9288	99.5593	82.4888	2.13598	8.08711	6.30639	Plek2	2.59942e-17	-3.99351
ENSMUSG00000020609	ENSMUSG00000020609	68.8376	0.938505	4.25241	2.11478e-05	Lrrc4	20.4993	27.3127	18.7949	4.27197	0.01	0.01	Lrrc4	4.31467e-05	-3.99091
ENSMUSG00000005360	ENSMUSG00000005360	774.808	0.0846497	47.1192	0	Col4a6	3135.45	3466.96	3271.36	181.559	231.494	208.111	Col4a6	0	-3.98863
ENSMUSG00000020121	ENSMUSG00000020121	291.862	0.665879	5.98157	2.20996e-09	Chrna5	35.4078	48.4581	48.0314	0.01	2.02178	6.30639	Chrna5	5.85111e-09	-3.983
ENSMUSG00000033249	ENSMUSG00000033249	101.828	0.0855433	46.3852	0	Ston2	2713.36	2871.36	2901.73	185.831	179.938	176.579	Ston2	0	-3.96795
ENSMUSG00000023992	ENSMUSG00000023992	50.4707	0.431207	9.18385	4.15931e-20	Rgs9	123.927	115.418	85.6213	6.40795	2.02178	12.6128	Rgs9	1.74392e-19	-3.96014
ENSMUSG00000028370	ENSMUSG00000028370	673.556	0.210614	18.7843	1.0159e-78	Dchs1	416.508	414.096	416.62	28.8358	21.2287	30.4809	Dchs1	1.28454e-77	-3.95624
ENSMUSG00000002831	ENSMUSG00000002831	2043.23	0.0937881	42.1658	0	Atp6v0e2	2189.69	2296.91	2254.34	136.703	146.579	151.353	Atp6v0e2	0	-3.95465
ENSMUSG00000031722	ENSMUSG00000031722	504.43	1.3039	3.02688	0.0024709	Pou4f1	11.1814	9.69162	11.4858	2.13598	0.01	0.01	Pou4f1	0.00415984	-3.94676
ENSMUSG00000001497	ENSMUSG00000001497	3262.92	0.631069	6.23389	4.54984e-10	Adrb3	55.9071	38.7665	49.0756	6.40795	3.03267	0.01	Adrb3	1.25121e-09	-3.93402
ENSMUSG00000024245	ENSMUSG00000024245	15.9082	0.275063	14.291	2.49031e-46	1110002E22Rik	233.878	230.837	251.643	18.1559	14.1524	14.7149	1110002E22Rik	1.97639e-45	-3.93093
ENSMUSG00000066829	ENSMUSG00000066829	104.051	0.574571	6.83747	8.0605e-12	Lepr	54.9753	42.2907	78.3121	6.40795	2.02178	3.1532	Lepr	2.43955e-11	-3.92861
ENSMUSG00000058624	ENSMUSG00000058624	194.428	0.191251	20.4951	2.38266e-93	Chd7	2208.33	2392.07	2227.2	108.935	179.938	161.864	Chd7	3.60902e-92	-3.9197
ENSMUSG00000021303	ENSMUSG00000021303	8.53289	0.2193	17.8564	2.57692e-71	Tlcd4	421.166	374.449	384.251	29.9038	31.3375	16.817	Tlcd4	2.9837e-70	-3.9159
ENSMUSG00000040747	ENSMUSG00000040747	107.1	0.404042	9.66973	4.0543e-22	Mmp10	107.155	111.894	126.344	10.6799	2.02178	10.5107	Mmp10	1.81343e-21	-3.90698
ENSMUSG00000029759	ENSMUSG00000029759	316.828	0.342738	11.3805	5.2292e-30	Hoxc8	132.313	170.044	180.64	13.8839	12.1307	6.30639	Hoxc8	2.91093e-29	-3.90053
ENSMUSG00000040732	ENSMUSG00000040732	62.0101	0.0979924	39.6642	0	Pkp1	1931.59	2000.88	2022.54	129.227	129.394	143.996	Pkp1	0	-3.88679
ENSMUSG00000027200	ENSMUSG00000027200	207.833	0.202611	19.1833	5.10321e-82	Nat8l	455.642	508.369	456.299	45.9237	26.2831	24.1745	Nat8l	6.70047e-81	-3.88674
ENSMUSG00000023064	ENSMUSG00000023064	23.1479	0.0659539	58.8135	0	Pcdh18	5927.08	6133.03	5776.3	406.905	355.833	450.907	Pcdh18	0	-3.87898
ENSMUSG00000018417	ENSMUSG00000018417	1709.74	0.360152	10.7273	7.57476e-27	Erc2	124.859	155.066	129.476	9.61193	10.1089	8.40852	Erc2	3.89175e-26	-3.86347
ENSMUSG00000064373	ENSMUSG00000064373	211.679	0.317458	12.1465	5.98627e-34	Slc9a9	191.016	182.379	154.536	10.6799	12.1307	13.6639	Slc9a9	3.67758e-33	-3.85601
ENSMUSG00000056498	ENSMUSG00000056498	210.676	0.232077	16.551	1.57469e-61	Alkal1	422.098	402.643	294.454	25.6318	27.294	25.2256	Alkal1	1.59262e-60	-3.8411
ENSMUSG00000035944	ENSMUSG00000035944	157.464	0.27852	13.7799	3.36848e-43	B4galnt2	249.718	226.431	256.864	23.4958	7.07622	21.0213	B4galnt2	2.51556e-42	-3.83797
ENSMUSG00000016087	ENSMUSG00000016087	29.8795	0.943893	4.06183	4.86905e-05	Gm25047	20.4993	22.9075	15.6624	0.01	3.03267	1.05107	Gm25047	9.65937e-05	-3.83393
ENSMUSG00000035104	ENSMUSG00000035104	14.9198	1.08598	3.52222	0.000427947	Atp4a	11.1814	19.3832	13.5741	1.06799	2.02178	0.01	Atp4a	0.000780385	-3.82508
ENSMUSG00000038665	ENSMUSG00000038665	15.1078	0.387345	9.85365	6.60984e-23	Flywch2	121.132	124.229	106.504	8.54394	12.1307	4.20426	Flywch2	3.03939e-22	-3.81676
ENSMUSG00000040026	ENSMUSG00000040026	1957.49	0.775745	4.89833	9.6655e-07	Scml4	33.5442	28.1938	25.0599	2.13598	4.04355	0.01	Scml4	2.17769e-06	-3.79986
ENSMUSG00000075592	ENSMUSG00000075592	1077.56	0.0347693	109.089	0	Ccnd1	32091.6	32918	31885.6	2368.81	2296.74	2326.01	Ccnd1	0	-3.79296
ENSMUSG00000072620	ENSMUSG00000072620	137.575	0.726904	5.20072	1.98521e-07	Gatm	36.3396	26.4317	37.5898	0.01	2.02178	5.25533	Gatm	4.68561e-07	-3.78042
ENSMUSG00000030077	ENSMUSG00000030077	14.4303	0.491587	7.67162	1.69843e-14	Gm35019	67.0885	59.0308	87.7096	4.27197	6.06533	5.25533	Gm35019	5.79399e-14	-3.77127
ENSMUSG00000070942	ENSMUSG00000070942	14.5689	0.28432	13.2637	3.75928e-40	Entpd2	226.424	269.603	217.186	20.2918	7.07622	25.2256	Entpd2	2.63592e-39	-3.77113
ENSMUSG00000026365	ENSMUSG00000026365	71.2377	0.971686	3.87748	0.000105544	Ces1f	18.6357	15.859	21.9274	0.01	4.04355	0.01	Ces1f	0.000203503	-3.76769
ENSMUSG00000046203	ENSMUSG00000046203	449.132	0.29449	12.782	2.06667e-37	Cxcr6	190.084	181.498	224.495	14.9519	12.1307	16.817	Cxcr6	1.38102e-36	-3.76418
ENSMUSG00000046782	ENSMUSG00000046782	14.4621	0.211429	17.7859	9.0918e-71	Blnk	392.281	370.925	382.163	26.6998	23.2504	34.6852	Blnk	1.04293e-69	-3.76045
ENSMUSG00000079164	ENSMUSG00000079164	14.4564	0.862175	4.35472	1.33235e-05	Ankrd66	32.6124	17.6211	19.8391	0.01	3.03267	2.10213	Ankrd66	2.76465e-05	-3.75453
ENSMUSG00000005836	ENSMUSG00000005836	384.407	0.861718	4.35605	1.32429e-05	Galntl6	19.5675	17.6211	33.4132	3.20398	2.02178	0.01	Galntl6	2.74828e-05	-3.75369
ENSMUSG00000032257	ENSMUSG00000032257	28.2247	0.486984	7.69364	1.43011e-14	Slc40a1	76.4063	66.9603	66.8263	7.47594	4.04355	4.20426	Slc40a1	4.89317e-14	-3.74668
ENSMUSG00000037736	ENSMUSG00000037736	1121.09	0.0995227	37.6156	0	Uchl1	2225.1	2171.8	1983.91	178.355	167.808	130.332	Uchl1	0	-3.74361
ENSMUSG00000030789	ENSMUSG00000030789	13.6939	0.817614	4.57601	4.73933e-06	Nebl	94.1102	73.1276	81.4446	0.01	10.1089	8.40852	Nebl	1.01962e-05	-3.74141
ENSMUSG00000027435	ENSMUSG00000027435	640.838	0.789029	4.72326	2.3209e-06	Il12rb2	24.2264	22.9075	35.5015	0.01	4.04355	2.10213	Il12rb2	5.09761e-06	-3.72679
ENSMUSG00000031734	ENSMUSG00000031734	1448.31	0.547798	6.80099	1.039e-11	Hoxc12	61.4978	48.4581	55.3406	3.20398	6.06533	3.1532	Hoxc12	3.12282e-11	-3.72557
ENSMUSG00000040624	ENSMUSG00000040624	95.8818	0.787369	4.7112	2.4626e-06	Cyp26a1	32.6124	22.0264	27.1482	0.01	2.02178	4.20426	Cyp26a1	5.39998e-06	-3.70946
ENSMUSG00000045954	ENSMUSG00000045954	3715.83	0.0828871	44.7363	0	Afap1l2	2988.23	2903.96	2933.05	242.434	188.025	245.949	Afap1l2	0	-3.70806
ENSMUSG00000024134	ENSMUSG00000024134	122.168	0.124766	29.6696	1.89789e-193	Ccdc88c	1135.84	1134.8	1176.77	103.595	90.98	70.4214	Ccdc88c	6.23743e-192	-3.70176
ENSMUSG00000030607	ENSMUSG00000030607	167.945	0.506265	7.31114	2.64886e-13	Cd40	67.0885	66.0792	56.3847	4.27197	6.06533	4.20426	Cd40	8.56362e-13	-3.70137
ENSMUSG00000027546	ENSMUSG00000027546	297.695	0.112995	32.6375	1.20534e-233	Dtx4	1561.67	1622.91	1565.2	158.063	101.089	110.362	Dtx4	4.91652e-232	-3.68789
ENSMUSG00000070780	ENSMUSG00000070780	160.587	0.187704	19.6453	6.33774e-86	Nmnat2	574.911	505.726	493.888	53.3996	27.294	42.0426	Nmnat2	8.7805e-85	-3.68752
ENSMUSG00000063488	ENSMUSG00000063488	106.322	0.0850867	43.3211	0	Fabp5	2470.16	2451.1	2552.98	185.831	208.243	186.039	Fabp5	0	-3.68605
ENSMUSG00000026896	ENSMUSG00000026896	178.506	0.0724996	50.7554	0	Ccn2	3894.86	4188.54	4034.64	337.485	329.55	278.532	Ccn2	0	-3.67974
ENSMUSG00000032238	ENSMUSG00000032238	123.914	0.203957	18.0032	1.83794e-72	Cst6	450.052	380.616	419.753	29.9038	26.2831	42.0426	Cst6	2.15289e-71	-3.67189
ENSMUSG00000068246	ENSMUSG00000068246	645.828	0.130401	27.9873	2.32258e-172	St8sia2	1207.59	1247.58	1083.84	82.2354	120.296	78.8299	St8sia2	6.61811e-171	-3.64955
ENSMUSG00000027220	ENSMUSG00000027220	947.079	0.870171	4.19366	2.74483e-05	Igfbpl1	23.2946	14.978	27.1482	2.13598	3.03267	0.01	Igfbpl1	5.5529e-05	-3.64921
ENSMUSG00000030560	ENSMUSG00000030560	75.8647	0.320453	11.3605	6.57463e-30	Fam189a2	149.085	155.066	176.463	9.61193	18.196	10.5107	Fam189a2	3.64851e-29	-3.64052
ENSMUSG00000068874	ENSMUSG00000068874	12.6009	0.394628	9.22078	2.94941e-20	Cdhr1	84.7924	130.396	122.167	10.6799	12.1307	4.20426	Cdhr1	1.24475e-19	-3.63878
ENSMUSG00000041633	ENSMUSG00000041633	218.271	0.0551962	65.8227	0	Vcam1	7526.02	7700.43	7346.72	627.979	560.032	632.741	Vcam1	0	-3.63316
ENSMUSG00000027832	ENSMUSG00000027832	7169.75	0.940062	3.84265	0.000121715	Togaram2	81.0652	73.1276	46.9873	0.01	11.1198	5.25533	Togaram2	0.000233311	-3.61232
ENSMUSG00000056445	ENSMUSG00000056445	24.7292	0.134662	26.6752	9.13096e-157	Mfsd2a	873.082	936.563	931.392	81.1674	81.882	64.115	Mfsd2a	2.3479e-155	-3.59215
ENSMUSG00000046056	ENSMUSG00000046056	1809.76	0.469689	7.63487	2.26041e-14	Lhx1os	77.3381	62.555	86.6654	10.6799	2.02178	6.30639	Lhx1os	7.65908e-14	-3.58602
ENSMUSG00000101969	ENSMUSG00000101969	12.3017	1.12138	3.1915	0.00141534	4833411C07Rik	9.31784	10.5727	17.7507	1.06799	0.01	2.10213	4833411C07Rik	0.00244369	-3.57889
ENSMUSG00000049115	ENSMUSG00000049115	12.2841	0.103358	34.4836	1.4122e-260	Celsr2	1604.53	1774.45	1761.5	122.819	154.666	156.609	Celsr2	6.69483e-259	-3.56414
ENSMUSG00000033082	ENSMUSG00000033082	12.5534	1.00519	3.54346	0.000394908	Il23r	15.8403	13.2158	19.8391	0.01	4.04355	0.01	Il23r	0.000722432	-3.56187
ENSMUSG00000063564	ENSMUSG00000063564	203.097	0.291707	12.1937	3.35678e-34	Zfp605	223.628	176.211	214.053	9.61193	15.1633	27.3277	Zfp605	2.07807e-33	-3.557
ENSMUSG00000095440	ENSMUSG00000095440	428.639	0.0646671	54.9294	0	Zfp469	5207.74	5388.54	5240.65	420.789	508.477	419.375	Zfp469	0	-3.55213
ENSMUSG00000092243	ENSMUSG00000092243	18.2033	0.44592	7.94	2.02175e-15	Plpp7	86.6559	74.0087	69.9588	6.40795	5.05444	8.40852	Plpp7	7.16777e-15	-3.5406
ENSMUSG00000020865	ENSMUSG00000020865	341.295	0.810366	4.36727	1.2581e-05	Lratd1	31.6807	18.5022	22.9716	4.27197	0.01	2.10213	Lratd1	2.61564e-05	-3.53908
ENSMUSG00000061186	ENSMUSG00000061186	279	0.0814599	43.3768	0	Lhx2	2874.55	2957.7	2732.57	266.998	217.341	256.46	Lhx2	0	-3.53347
ENSMUSG00000031216	ENSMUSG00000031216	48.7346	0.595849	5.92553	3.11286e-09	Golga7b	57.7706	41.4096	45.9431	9.61193	3.03267	0.01	Golga7b	8.16763e-09	-3.53072
ENSMUSG00000053897	ENSMUSG00000053897	45.7466	0.229235	15.381	2.19482e-53	Mboat2	338.238	297.797	288.189	19.2239	26.2831	34.6852	Mboat2	1.94128e-52	-3.52586
ENSMUSG00000059588	ENSMUSG00000059588	192.135	0.69052	5.08822	3.61443e-07	Itga4	35.4078	24.6696	35.5015	4.27197	2.02178	2.10213	Itga4	8.3772e-07	-3.51352
ENSMUSG00000038067	ENSMUSG00000038067	101.429	0.303082	11.554	7.04491e-31	Cds1	179.834	159.471	193.17	23.4958	15.1633	8.40852	Cds1	4.01058e-30	-3.50181
ENSMUSG00000021136	ENSMUSG00000021136	34.3087	0.733519	4.76377	1.90008e-06	Gm5124	37.2714	24.6696	31.3248	0.01	7.07622	1.05107	Gm5124	4.20097e-06	-3.49432
ENSMUSG00000024810	ENSMUSG00000024810	781.42	0.159972	21.8286	1.24272e-105	Amigo2	655.044	682.818	678.705	68.3515	71.7731	38.8894	Amigo2	2.15678e-104	-3.49196
ENSMUSG00000025105	ENSMUSG00000025105	871.596	0.702562	4.96411	6.90156e-07	Gjb2	49.3846	23.7885	31.3248	0.01	7.07622	2.10213	Gjb2	1.56992e-06	-3.4876
ENSMUSG00000056144	ENSMUSG00000056144	23.2974	0.230306	15.1297	1.03158e-51	Dpysl5	350.351	319.823	284.012	20.2918	40.4355	24.1745	Dpysl5	8.92281e-51	-3.48447
ENSMUSG00000038327	ENSMUSG00000038327	46.8933	0.0714624	48.6474	0	Klhdc8a	4437.16	4247.57	4410.54	399.429	441.758	334.239	Klhdc8a	0	-3.47646
ENSMUSG00000053158	ENSMUSG00000053158	161.833	0.114611	30.2317	9.07886e-201	Acp6	1185.23	1255.5	1289.54	119.615	121.307	96.698	Acp6	3.13104e-199	-3.46488
ENSMUSG00000000386	ENSMUSG00000000386	11.5044	0.139117	24.8979	7.83639e-137	P2ry2	789.221	768.281	837.418	79.0314	67.7295	70.4214	P2ry2	1.76138e-135	-3.46373
ENSMUSG00000028270	ENSMUSG00000028270	497.351	0.139468	24.7526	2.90487e-135	C1ql1	787.358	825.549	795.651	67.2835	65.7078	87.2384	C1ql1	6.46596e-134	-3.45221
ENSMUSG00000031209	ENSMUSG00000031209	147.653	0.27276	12.6506	1.11e-36	Nhs	218.969	186.784	198.391	14.9519	18.196	22.0724	Nhs	7.28712e-36	-3.45058
ENSMUSG00000029287	ENSMUSG00000029287	10352.2	0.216567	15.9266	4.14478e-57	Itgb4	334.511	419.383	387.384	37.3797	20.2178	47.2979	Itgb4	3.91137e-56	-3.44917
ENSMUSG00000054545	ENSMUSG00000054545	22.4505	0.0908901	37.7848	0	Pax2	1944.63	1972.68	2031.94	163.403	198.134	188.141	Pax2	0	-3.43427
ENSMUSG00000022040	ENSMUSG00000022040	22.3064	0.611552	5.61379	1.97945e-08	Gpha2	39.1349	45.8149	38.634	5.33996	6.06533	0.01	Gpha2	4.95974e-08	-3.43313
ENSMUSG00000034855	ENSMUSG00000034855	3976.55	0.120479	28.4225	1.06682e-177	Prodh	1127.46	1057.27	1070.27	89.7113	115.241	97.7491	Prodh	3.16911e-176	-3.42431
ENSMUSG00000104063	ENSMUSG00000104063	83.18	0.152849	22.3769	6.60511e-111	Fjx1	695.111	689.867	625.453	71.5555	51.5553	65.1661	Fjx1	1.19944e-109	-3.42029
ENSMUSG00000041540	ENSMUSG00000041540	1082.04	0.216707	15.7695	5.04133e-56	Slc9a2	295.376	337.444	314.293	28.8358	26.2831	33.6341	Slc9a2	4.67239e-55	-3.41736
ENSMUSG00000002265	ENSMUSG00000002265	43.1706	0.353439	9.64245	5.29113e-22	Fam43b	126.723	103.084	124.255	10.6799	14.1524	8.40852	Fam43b	2.35812e-21	-3.40802
ENSMUSG00000047842	ENSMUSG00000047842	84.9138	0.393935	8.62229	6.5628e-18	9130019O22Rik	105.292	112.775	77.268	6.40795	13.1416	8.40852	9130019O22Rik	2.54883e-17	-3.39662
ENSMUSG00000022883	ENSMUSG00000022883	64.1451	0.065456	51.8472	0	Slc22a23	4330.93	4602.64	4460.66	396.225	461.976	415.171	Slc22a23	0	-3.39371
ENSMUSG00000029380	ENSMUSG00000029380	51606.8	0.522127	6.49673	8.20826e-11	Map7	54.0435	65.1981	56.3847	11.7479	4.04355	1.05107	Map7	2.35352e-10	-3.39212
ENSMUSG00000098098	ENSMUSG00000098098	89.6651	0.0575015	58.9693	0	Prune2	5283.22	5404.4	5359.68	507.296	496.346	526.584	Prune2	0	-3.39082
ENSMUSG00000027831	ENSMUSG00000027831	73.8321	0.516262	6.56216	5.30324e-11	Tmem130	50.3163	55.5065	58.4731	7.47594	2.02178	6.30639	Tmem130	1.53371e-10	-3.3878
ENSMUSG00000053797	ENSMUSG00000053797	78.4244	0.674202	5.02293	5.08889e-07	Lemd1	35.4078	30.837	32.369	4.27197	0.01	5.25533	Lemd1	1.16684e-06	-3.38647
ENSMUSG00000041481	ENSMUSG00000041481	83.2761	0.507631	6.67024	2.55387e-11	Bik	43.7939	97.7972	54.2964	4.27197	5.05444	9.45959	Bik	7.51294e-11	-3.38602
ENSMUSG00000027238	ENSMUSG00000027238	1041.37	0.248219	13.6038	3.80146e-42	Ccl20	230.151	227.312	291.321	23.4958	20.2178	28.3788	Ccl20	2.77823e-41	-3.37672
ENSMUSG00000014704	ENSMUSG00000014704	51.5393	0.645742	5.22277	1.76262e-07	Vipr2	34.476	38.7665	34.4573	0.01	4.04355	6.30639	Vipr2	4.17187e-07	-3.37257
ENSMUSG00000097354	ENSMUSG00000097354	44.5889	0.0995997	33.8477	3.91792e-251	Otx1	1583.1	1547.13	1540.14	153.791	162.753	134.536	Otx1	1.74902e-249	-3.37122
ENSMUSG00000066755	ENSMUSG00000066755	60.9394	0.173633	19.3999	7.73864e-84	Atp8a1	492.914	496.916	473.005	39.5157	55.5989	46.2469	Atp8a1	1.04687e-82	-3.36846
ENSMUSG00000022180	ENSMUSG00000022180	289.232	0.0917636	36.6851	1.26424e-294	Sox2	2246.53	2132.16	2044.47	206.122	179.938	237.541	Sox2	6.95806e-293	-3.36635
ENSMUSG00000062515	ENSMUSG00000062515	113.549	0.115271	29.1958	2.19008e-187	Etl4	1172.18	1268.72	1148.58	131.363	112.209	105.107	Etl4	6.91488e-186	-3.36544
ENSMUSG00000035964	ENSMUSG00000035964	19.772	0.0784698	42.7687	0	Scrn1	3044.14	3065.19	3057.31	311.854	332.582	250.154	Scrn1	0	-3.35605
ENSMUSG00000028864	ENSMUSG00000028864	74.0826	0.114598	29.2778	1.98582e-188	Syngr1	1420.04	1247.58	1273.88	138.839	106.143	140.843	Syngr1	6.29469e-187	-3.35518
ENSMUSG00000021125	ENSMUSG00000021125	333.051	0.128938	26.016	3.26209e-149	Rnf144b	860.969	919.822	863.522	85.4394	85.9255	87.2384	Rnf144b	7.95524e-148	-3.35445
ENSMUSG00000060487	ENSMUSG00000060487	39.3305	0.0780902	42.7415	0	Zfp462	2609.93	2777.97	2662.61	261.658	282.038	252.256	Zfp462	0	-3.33769
ENSMUSG00000030220	ENSMUSG00000030220	1997.28	0.409362	8.15069	3.61854e-16	Srp54a	105.292	90.7488	66.8263	8.54394	9.098	8.40852	Srp54a	1.31987e-15	-3.33658
ENSMUSG00000033576	ENSMUSG00000033576	280.603	0.438264	7.58048	3.44271e-14	Inpp5d	86.6559	82.8193	59.5172	9.61193	9.098	4.20426	Inpp5d	1.15797e-13	-3.32225
ENSMUSG00000037440	ENSMUSG00000037440	39.8841	0.430946	7.70194	1.34012e-14	Hoxc10	129.518	53.7444	98.1512	7.47594	8.08711	12.6128	Hoxc10	4.59312e-14	-3.31913
ENSMUSG00000020620	ENSMUSG00000020620	48.3308	0.233344	14.1737	1.33222e-45	Mycl	300.966	362.114	275.659	42.7197	34.3702	17.8681	Mycl	1.04389e-44	-3.30736
ENSMUSG00000075302	ENSMUSG00000075302	69.098	0.477699	6.90587	4.98976e-12	Tg	63.3613	69.6034	51.1639	4.27197	8.08711	6.30639	Tg	1.52831e-11	-3.29893
ENSMUSG00000103439	ENSMUSG00000103439	9.75964	0.360926	9.13326	6.64662e-20	Zfp286	116.473	99.5593	122.167	14.9519	14.1524	5.25533	Zfp286	2.77017e-19	-3.29643
ENSMUSG00000090215	ENSMUSG00000090215	29.1962	0.360083	9.12373	7.25792e-20	Tjp3	108.087	104.846	133.653	9.61193	7.07622	18.9192	Tjp3	3.01791e-19	-3.2853
ENSMUSG00000042793	ENSMUSG00000042793	588.181	0.116324	28.1885	8.0991e-175	Eml5	1175.91	1190.31	1302.07	121.751	106.143	150.302	Eml5	2.34524e-173	-3.279
ENSMUSG00000060988	ENSMUSG00000060988	43.3133	0.101721	32.1827	3.08091e-227	Slc24a3	1622.24	1570.92	1613.23	197.578	139.503	160.813	Slc24a3	1.22558e-225	-3.27365
ENSMUSG00000022871	ENSMUSG00000022871	164.751	1.01834	3.20767	0.00133814	Oas1e	16.7721	9.69162	13.5741	0.01	2.02178	2.10213	Oas1e	0.00231837	-3.26649
ENSMUSG00000026241	ENSMUSG00000026241	41.7386	0.0548073	59.5896	0	Tln2	6556.97	6562.1	6425.77	732.642	663.143	636.946	Tln2	0	-3.26594
ENSMUSG00000028716	ENSMUSG00000028716	9.588	0.129398	25.2328	1.74922e-140	Gpc6	844.197	867.84	822.799	80.0994	90.98	92.4938	Gpc6	4.03324e-139	-3.26507
ENSMUSG00000025189	ENSMUSG00000025189	482.72	0.378258	8.62551	6.38051e-18	Dlx3	88.5195	96.9162	115.902	14.9519	6.06533	10.5107	Dlx3	2.47924e-17	-3.26267
ENSMUSG00000059327	ENSMUSG00000059327	174.522	0.115763	28.1801	1.02531e-174	Aatk	1251.39	1131.28	1261.35	114.275	115.241	150.302	Aatk	2.9583e-173	-3.2622
ENSMUSG00000011256	ENSMUSG00000011256	568.541	0.140475	23.2013	4.4225e-119	Tmod2	869.355	800.88	768.503	106.799	70.7622	77.7788	Tmod2	8.71005e-118	-3.25919
ENSMUSG00000101581	ENSMUSG00000101581	68.4533	0.0973322	33.4755	1.09626e-245	Ntn4	1739.64	1729.51	1643.51	149.519	198.134	186.039	Ntn4	4.72333e-244	-3.25824
ENSMUSG00000081855	ENSMUSG00000081855	2251.85	0.320385	10.1572	3.07788e-24	Misp3	150.949	123.348	143.05	8.54394	18.196	16.817	Misp3	1.477e-23	-3.25421
ENSMUSG00000041362	ENSMUSG00000041362	300.44	0.223013	14.5862	3.43952e-48	Itgb2	273.013	272.246	269.394	26.6998	31.3375	27.3277	Itgb2	2.82311e-47	-3.2529
ENSMUSG00000021611	ENSMUSG00000021611	40.8767	0.93337	3.47841	0.000504405	Hmcn1	12.1132	20.2643	16.7066	0.01	4.04355	1.05107	Hmcn1	0.000912973	-3.24664
ENSMUSG00000001739	ENSMUSG00000001739	499.961	0.671301	4.82443	1.40407e-06	Fmo1	28.8853	27.3127	32.369	3.20398	4.04355	2.10213	Fmo1	3.13357e-06	-3.23864
ENSMUSG00000087658	ENSMUSG00000087658	13.6033	0.0450244	71.6196	0	Ccnd2	10188.1	10327.7	10090.8	1131	1047.28	1097.31	Ccnd2	0	-3.22463
ENSMUSG00000020227	ENSMUSG00000020227	309.051	0.280304	11.4233	3.1968e-30	Hey1	170.517	211.453	163.933	13.8839	21.2287	24.1745	Hey1	1.79385e-29	-3.202
ENSMUSG00000097222	ENSMUSG00000097222	9.05516	0.187945	17.0037	7.71e-65	Me3	411.849	414.096	452.122	33.1077	61.6642	44.1448	Me3	8.15717e-64	-3.19576
ENSMUSG00000032098	ENSMUSG00000032098	26.0426	0.454746	7.00875	2.40463e-12	Gm19510	74.5427	64.3171	60.5614	10.6799	8.08711	3.1532	Gm19510	7.47944e-12	-3.1872
ENSMUSG00000020241	ENSMUSG00000020241	56298.9	0.2332	13.6451	2.15879e-42	Lrrc75b	267.422	281.938	234.936	32.0398	34.3702	19.9702	Lrrc75b	1.58275e-41	-3.18204
ENSMUSG00000061272	ENSMUSG00000061272	25.9672	1.03584	3.07028	0.00213859	Lama2	63.3613	81.0572	89.7979	0.01	12.1307	13.6639	Lama2	0.00362507	-3.18032
ENSMUSG00000015305	ENSMUSG00000015305	10532.1	0.700053	4.53832	5.67032e-06	Slc45a1	25.1582	40.5286	18.7949	3.20398	4.04355	2.10213	Slc45a1	1.20987e-05	-3.17707
ENSMUSG00000054266	ENSMUSG00000054266	34.202	0.278477	11.405	3.94845e-30	Cntnap4	169.585	204.405	171.243	12.8159	25.2722	22.0724	Cntnap4	2.20946e-29	-3.17602
ENSMUSG00000021404	ENSMUSG00000021404	38.6146	0.372843	8.49141	2.04138e-17	Panx2	91.3149	108.37	89.7979	10.6799	14.1524	7.35746	Panx2	7.79263e-17	-3.16597
ENSMUSG00000031872	ENSMUSG00000031872	38.9492	0.0762939	41.2927	0	Cers4	3082.34	2740.08	3010.32	320.398	340.669	333.188	Cers4	0	-3.15038
ENSMUSG00000026674	ENSMUSG00000026674	5571.57	0.379261	8.27948	1.23713e-16	Prph	85.7242	103.084	86.6654	7.47594	10.1089	13.6639	Prph	4.59168e-16	-3.14008
ENSMUSG00000021091	ENSMUSG00000021091	276.869	0.157211	19.9498	1.50344e-88	S100a7a	654.113	582.378	552.361	82.2354	61.6642	59.9107	S100a7a	2.14962e-87	-3.13633
ENSMUSG00000012519	ENSMUSG00000012519	1651	0.0589195	53.216	0	Zfpm2	5018.59	5164.75	5352.37	564.968	625.74	575.984	Zfpm2	0	-3.13546
ENSMUSG00000031145	ENSMUSG00000031145	121.868	0.0753456	41.5854	0	Ncam1	2777.65	2885.46	2815.06	356.709	292.147	318.473	Ncam1	0	-3.13328
ENSMUSG00000025069	ENSMUSG00000025069	222.448	0.595924	5.25474	1.48234e-07	Rps6ka6	33.5442	38.7665	37.5898	4.27197	2.02178	6.30639	Rps6ka6	3.52616e-07	-3.13142
ENSMUSG00000030306	ENSMUSG00000030306	79.3466	0.424514	7.37241	1.67567e-13	Slc7a4	88.5195	65.1981	74.1355	9.61193	12.1307	4.20426	Slc7a4	5.458e-13	-3.12969
ENSMUSG00000029379	ENSMUSG00000029379	83.3356	0.181631	17.2058	2.40265e-66	Plch1	398.804	401.762	409.311	38.4477	45.49	54.6554	Plch1	2.58973e-65	-3.12511
ENSMUSG00000019122	ENSMUSG00000019122	1066.01	0.186833	16.7222	9.03711e-63	Gas6	436.075	419.383	427.062	64.0795	51.5553	31.532	Gas6	9.29804e-62	-3.12425
ENSMUSG00000024990	ENSMUSG00000024990	29.2994	0.213653	14.5582	5.17984e-48	Chst2	338.238	287.224	294.454	45.9237	28.3049	32.583	Chst2	4.22565e-47	-3.1104
ENSMUSG00000031596	ENSMUSG00000031596	4429.12	0.439118	7.07947	1.4471e-12	Klhl29	70.8156	75.7708	60.5614	8.54394	4.04355	11.5617	Klhl29	4.54491e-12	-3.10872
ENSMUSG00000022831	ENSMUSG00000022831	12.3706	0.258232	12.0275	2.54834e-33	Tlcd5	233.878	253.744	209.876	23.4958	41.4464	15.766	Tlcd5	1.53675e-32	-3.10588
ENSMUSG00000020312	ENSMUSG00000020312	153.008	0.11399	27.1516	2.42329e-162	Bmper	1320.34	1448.46	1150.67	160.199	142.535	156.609	Bmper	6.40538e-161	-3.09502
ENSMUSG00000112474	ENSMUSG00000112474	123.151	0.139473	22.1631	7.79582e-109	Mfsd6	749.155	731.276	706.897	82.2354	70.7622	104.055	Mfsd6	1.39517e-107	-3.09116
ENSMUSG00000052861	ENSMUSG00000052861	85.7216	0.149805	20.5645	5.70901e-94	Ncald	642.931	727.752	688.103	88.6433	58.6315	96.698	Ncald	8.72143e-93	-3.08067
ENSMUSG00000066861	ENSMUSG00000066861	12.053	0.314523	9.78909	1.25417e-22	Ptger4	125.791	143.612	136.785	23.4958	11.1198	13.6639	Ptger4	5.7147e-22	-3.0789
ENSMUSG00000025128	ENSMUSG00000025128	40.2653	0.59511	5.17304	2.30315e-07	Zfp575	47.521	51.9823	22.9716	4.27197	8.08711	2.10213	Zfp575	5.41377e-07	-3.07853
ENSMUSG00000040264	ENSMUSG00000040264	165.962	0.151339	20.304	1.18445e-91	Tspan7	559.071	656.387	581.598	67.2835	75.8166	70.4214	Tspan7	1.7544e-90	-3.07279
ENSMUSG00000071047	ENSMUSG00000071047	56.2551	1.04607	2.93715	0.00331248	Bend5	14.9085	9.69162	10.4416	2.13598	2.02178	0.01	Bend5	0.00549833	-3.07246
ENSMUSG00000004113	ENSMUSG00000004113	131.296	0.164156	18.7067	4.36474e-78	Hoxc13	517.14	542.73	473.005	71.5555	60.6533	50.4511	Hoxc13	5.47586e-77	-3.07082
ENSMUSG00000030109	ENSMUSG00000030109	15.8825	0.433859	7.04698	1.82838e-12	Aldh3a1	60.566	73.1276	65.7822	8.54394	9.098	6.30639	Aldh3a1	5.71784e-12	-3.0574
ENSMUSG00000022464	ENSMUSG00000022464	102.428	0.394103	7.72516	1.11709e-14	Pcsk9	82.9288	96.9162	78.3121	16.0199	10.1089	5.25533	Pcsk9	3.84097e-14	-3.04451
ENSMUSG00000045991	ENSMUSG00000045991	54.6231	0.0614707	49.5271	0	Pmepa1	4480.02	4688.1	4441.86	541.472	590.359	517.124	Pmepa1	0	-3.04447
ENSMUSG00000035451	ENSMUSG00000035451	152.145	0.3821	7.96718	1.6234e-15	Npy1r	94.1102	77.5329	111.725	6.40795	17.1851	10.5107	Npy1r	5.78355e-15	-3.04426
ENSMUSG00000026765	ENSMUSG00000026765	45.7756	0.490763	6.19782	5.72522e-10	Grhl3	55.9071	54.6255	43.8548	6.40795	6.06533	6.30639	Grhl3	1.56533e-09	-3.04166
ENSMUSG00000028023	ENSMUSG00000028023	26.4778	0.112242	27.0873	1.38791e-161	Zbtb7c	1082.73	1037.88	1009.7	127.091	129.394	124.026	Zbtb7c	3.66257e-160	-3.04035
ENSMUSG00000033880	ENSMUSG00000033880	4644.2	0.103244	29.4021	5.1591e-190	Csdc2	1327.79	1331.28	1252.99	145.247	176.906	154.507	Csdc2	1.6649e-188	-3.03559
ENSMUSG00000023341	ENSMUSG00000023341	75.9086	0.349301	8.6865	3.73773e-18	Ebf4	124.859	103.965	131.564	25.6318	9.098	9.45959	Ebf4	1.46474e-17	-3.0342
ENSMUSG00000050335	ENSMUSG00000050335	14725.2	0.138835	21.776	3.91858e-105	Lingo3	663.43	751.541	739.266	101.459	86.9364	76.7278	Lingo3	6.74256e-104	-3.02326
ENSMUSG00000026981	ENSMUSG00000026981	868.482	0.74421	4.03853	5.37861e-05	Cd59b	22.3628	21.1453	32.369	7.47594	2.02178	0.01	Cd59b	0.000106374	-3.00552
ENSMUSG00000043943	ENSMUSG00000043943	15.0334	0.948699	3.16089	0.00157288	Olfr99	12.1132	14.978	14.6183	3.20398	2.02178	0.01	Olfr99	0.00270379	-2.99873
ENSMUSG00000104725	ENSMUSG00000104725	7.66642	0.255866	11.7157	1.05864e-31	Hs3st3b1	176.107	215.859	191.082	23.4958	21.2287	28.3788	Hs3st3b1	6.142e-31	-2.99766
ENSMUSG00000029371	ENSMUSG00000029371	4111.31	0.191468	15.6484	3.40848e-55	Sync	349.419	445.814	404.091	65.1475	44.4791	40.9916	Sync	3.10355e-54	-2.99617
ENSMUSG00000116912	ENSMUSG00000116912	235.232	0.051204	58.5096	0	Rpl26	6851.41	6587.66	6576.13	813.81	871.386	822.984	Rpl26	0	-2.99593
ENSMUSG00000035208	ENSMUSG00000035208	18.6589	0.541716	5.50642	3.66213e-08	Efhb	44.7256	36.1233	42.8106	5.33996	6.06533	4.20426	Efhb	9.03778e-08	-2.98291
ENSMUSG00000026826	ENSMUSG00000026826	2205.51	0.397085	7.51039	5.89532e-14	Fgf11	86.6559	78.414	81.4446	4.27197	14.1524	12.6128	Fgf11	1.96343e-13	-2.98226
ENSMUSG00000029370	ENSMUSG00000029370	10.8931	0.581225	5.13005	2.89668e-07	Stag3	38.2032	28.1938	49.0756	2.13598	5.05444	7.35746	Stag3	6.75849e-07	-2.98171
ENSMUSG00000032000	ENSMUSG00000032000	543.834	0.191136	15.5996	7.32043e-55	Ror1	377.373	436.123	489.712	72.6234	54.588	37.8384	Ror1	6.62798e-54	-2.98165
ENSMUSG00000036931	ENSMUSG00000036931	108.094	0.189288	15.7518	6.6729e-56	Mamld1	342.897	332.158	355.015	41.6517	41.4464	47.2979	Mamld1	6.16677e-55	-2.98163
ENSMUSG00000008540	ENSMUSG00000008540	2940.93	0.315785	9.42498	4.3019e-21	Cracd	120.2	130.396	117.99	12.8159	19.2069	14.7149	Cracd	1.87513e-20	-2.97627
ENSMUSG00000042485	ENSMUSG00000042485	107.983	0.762558	3.89293	9.90428e-05	Cfap70	31.6807	14.978	18.7949	4.27197	2.02178	2.10213	Cfap70	0.000191266	-2.96858
ENSMUSG00000033318	ENSMUSG00000033318	23.1748	0.100457	29.5232	1.45013e-191	Aqp5	1268.16	1296.03	1248.82	169.811	156.688	161.864	Aqp5	4.7368e-190	-2.96581
ENSMUSG00000020651	ENSMUSG00000020651	7.12352	0.18935	15.6585	2.90789e-55	Kcnq5	426.757	396.475	339.353	38.4477	51.5553	58.8597	Kcnq5	2.65527e-54	-2.96494
ENSMUSG00000055360	ENSMUSG00000055360	42.4959	0.193659	15.289	9.04907e-53	Igsf11	398.804	340.088	324.734	53.3996	44.4791	38.8894	Igsf11	7.93819e-52	-2.96086
ENSMUSG00000021806	ENSMUSG00000021806	882.55	0.48891	6.049	1.45743e-09	Gbp4	48.4528	74.8898	45.9431	7.47594	11.1198	3.1532	Gbp4	3.89854e-09	-2.95742
ENSMUSG00000025498	ENSMUSG00000025498	451.956	0.542255	5.44444	5.1969e-08	Usp43	51.2481	38.7665	38.634	2.13598	8.08711	6.30639	Usp43	1.27045e-07	-2.95227
ENSMUSG00000057143	ENSMUSG00000057143	251.508	0.71056	4.15375	3.27071e-05	She	142.563	115.418	116.946	34.1757	8.08711	6.30639	She	6.57868e-05	-2.95149
ENSMUSG00000030278	ENSMUSG00000030278	38.336	0.528893	5.56853	2.56896e-08	Entpd1	57.7706	31.718	46.9873	4.27197	7.07622	6.30639	Entpd1	6.39298e-08	-2.94515
ENSMUSG00000028517	ENSMUSG00000028517	8770.76	0.0842741	34.9003	7.35157e-267	Pdgfrl	1999.61	2245.81	2244.95	295.834	268.896	280.634	Pdgfrl	3.5911e-265	-2.94119
ENSMUSG00000064246	ENSMUSG00000064246	783.369	0.222	13.2318	5.74893e-40	Stox2	253.445	292.511	286.1	34.1757	25.2722	49.4001	Stox2	4.0205e-39	-2.93746
ENSMUSG00000057933	ENSMUSG00000057933	86.9228	0.240334	12.2206	2.41205e-34	Smoc2	198.47	212.334	252.687	32.0398	30.3267	24.1745	Smoc2	1.49668e-33	-2.93704
ENSMUSG00000042195	ENSMUSG00000042195	111.023	0.101673	28.883	1.95204e-183	Rps18-ps5	1399.54	1326.87	1311.47	152.723	177.916	196.549	Rps18-ps5	6.04455e-182	-2.93663
ENSMUSG00000032033	ENSMUSG00000032033	13.7061	0.132076	22.0829	4.61658e-108	Tec	751.018	699.558	698.544	88.6433	94.0126	101.953	Tec	8.2072e-107	-2.91662
ENSMUSG00000024379	ENSMUSG00000024379	23.9028	0.139386	20.8502	1.51916e-96	Ust	640.136	708.369	699.588	102.527	96.0344	74.6256	Ust	2.39123e-95	-2.90622
ENSMUSG00000030657	ENSMUSG00000030657	1451.62	0.865896	3.35503	0.000793571	Akr1c18	17.7039	23.7885	12.5299	1.06799	6.06533	0.01	Akr1c18	0.00140876	-2.90511
ENSMUSG00000032359	ENSMUSG00000032359	472.459	0.559551	5.18914	2.11265e-07	Tlr1	40.9985	29.0748	46.9873	4.27197	7.07622	4.20426	Tlr1	4.97544e-07	-2.90359
ENSMUSG00000023473	ENSMUSG00000023473	13.3486	0.090446	32.0259	4.75936e-225	Sema4d	1695.85	1874.01	1806.4	217.87	266.875	236.49	Sema4d	1.88393e-223	-2.89661
ENSMUSG00000056069	ENSMUSG00000056069	49.4011	0.505998	5.72386	1.04132e-08	Plcl1	64.2931	41.4096	50.1198	12.8159	5.05444	3.1532	Plcl1	2.65131e-08	-2.89626
ENSMUSG00000028369	ENSMUSG00000028369	1566.66	0.0964922	29.9134	1.31787e-196	Nr2f1	1355.75	1366.52	1474.36	191.171	186.004	190.243	Nr2f1	4.44014e-195	-2.88641
ENSMUSG00000001281	ENSMUSG00000001281	765.31	0.315952	9.12933	6.89214e-20	Bambi	113.678	123.348	116.946	12.8159	16.1742	18.9192	Bambi	2.87027e-19	-2.88443
ENSMUSG00000047878	ENSMUSG00000047878	771.782	0.677513	4.25442	2.0959e-05	4930471E19Rik	32.6124	27.3127	24.0157	2.13598	8.08711	1.05107	4930471E19Rik	4.27832e-05	-2.88243
ENSMUSG00000078894	ENSMUSG00000078894	22.7455	0.07885	36.5334	3.27487e-292	Exoc6	2492.52	2333.92	2294.02	313.99	302.256	351.056	Exoc6	1.79626e-290	-2.88066
ENSMUSG00000084128	ENSMUSG00000084128	85.5331	0.274238	10.5008	8.56818e-26	Coro1a	197.538	168.282	187.949	38.4477	22.2396	14.7149	Coro1a	4.28702e-25	-2.87971
ENSMUSG00000026574	ENSMUSG00000026574	158.281	0.200323	14.3509	1.05122e-46	Foxo6	319.602	296.035	302.807	38.4477	35.3811	51.5022	Foxo6	8.40927e-46	-2.87483
ENSMUSG00000058914	ENSMUSG00000058914	52.4305	0.764699	3.74797	0.00017827	Nos3	27.0217	29.0748	12.5299	4.27197	0.01	5.25533	Nos3	0.000336383	-2.86607
ENSMUSG00000036298	ENSMUSG00000036298	26.2067	0.954472	2.99516	0.00274302	Cyp2j9	12.1132	16.7401	16.7066	0.01	0.01	6.30639	Cyp2j9	0.00459773	-2.85879
ENSMUSG00000034394	ENSMUSG00000034394	3814.64	0.11009	25.92	3.96548e-148	Slc2a3	1157.28	1179.73	1093.24	185.831	151.633	137.69	Slc2a3	9.58334e-147	-2.85352
ENSMUSG00000026579	ENSMUSG00000026579	326.859	0.617972	4.59883	4.24878e-06	Camkv	28.8853	40.5286	41.7665	0.01	11.1198	4.20426	Camkv	9.17155e-06	-2.84195
ENSMUSG00000041119	ENSMUSG00000041119	58.4517	0.105525	26.8868	3.13092e-159	Fhod3	1118.14	1155.95	1122.47	163.403	170.84	140.843	Fhod3	8.1419e-158	-2.83724
ENSMUSG00000025491	ENSMUSG00000025491	51.4763	0.630625	4.49298	7.02329e-06	Snai3	28.8853	40.5286	35.5015	10.6799	0.01	4.20426	Snai3	1.48848e-05	-2.83339
ENSMUSG00000036356	ENSMUSG00000036356	384.151	0.797845	3.5488	0.00038699	Gm13387	13.045	20.2643	26.104	4.27197	4.04355	0.01	Gm13387	0.000708674	-2.83139
ENSMUSG00000053886	ENSMUSG00000053886	245.183	0.909999	3.11063	0.00186688	Efcab15	13.045	11.4537	19.8391	0.01	4.04355	2.10213	Efcab15	0.00318432	-2.83067
ENSMUSG00000026815	ENSMUSG00000026815	6.36958	0.804997	3.5054	0.000455919	Odf3l1	14.9085	14.978	29.2365	4.27197	4.04355	0.01	Odf3l1	0.000829229	-2.82184
ENSMUSG00000020287	ENSMUSG00000020287	250.627	0.223836	12.6014	2.07414e-36	Syn1	245.059	262.555	282.968	43.7877	23.2504	45.1958	Syn1	1.35392e-35	-2.82065
ENSMUSG00000084938	ENSMUSG00000084938	6.44334	0.114307	24.6442	4.24866e-134	Lfng	1008.19	929.514	928.26	145.247	135.459	126.128	Lfng	9.37915e-133	-2.817
ENSMUSG00000036158	ENSMUSG00000036158	196.34	0.308894	9.1179	7.65935e-20	Rassf4	136.04	110.132	121.123	14.9519	17.1851	19.9702	Rassf4	3.18071e-19	-2.81647
ENSMUSG00000059901	ENSMUSG00000059901	1399.23	0.0612671	45.8773	0	Gdnf	4180.92	4212.33	4252.87	615.163	640.903	545.503	Gdnf	0	-2.81077
ENSMUSG00000031740	ENSMUSG00000031740	2016.79	0.121597	23.0138	3.38766e-117	Tmem185b	924.33	911.893	953.32	135.635	107.154	158.711	Tmem185b	6.51233e-116	-2.79842
ENSMUSG00000024998	ENSMUSG00000024998	792.263	0.192907	14.5021	1.17527e-47	Dmtn	352.214	306.607	305.939	48.0596	40.4355	50.4511	Dmtn	9.54896e-47	-2.79755
ENSMUSG00000038775	ENSMUSG00000038775	434.681	0.124772	22.346	1.31951e-110	Zic5	751.95	744.492	773.724	110.003	102.1	116.668	Zic5	2.39073e-109	-2.78816
ENSMUSG00000074604	ENSMUSG00000074604	750.921	0.11574	24.084	3.67737e-128	Miga1	934.58	885.461	936.613	117.479	139.503	141.894	Miga1	7.75577e-127	-2.78748
ENSMUSG00000097101	ENSMUSG00000097101	29.9499	0.0983544	28.328	1.56435e-176	Slc2a6	1305.43	1441.41	1314.6	198.646	207.232	182.885	Slc2a6	4.62145e-175	-2.78618
ENSMUSG00000029838	ENSMUSG00000029838	8939.3	0.445959	6.23616	4.48449e-10	Crybg2	66.1567	48.4581	57.4289	8.54394	9.098	7.35746	Crybg2	1.23429e-09	-2.78107
ENSMUSG00000006014	ENSMUSG00000006014	103.148	0.0767756	36.0733	5.94912e-285	Nbeal2	2285.67	2504.84	2426.63	336.417	343.702	378.384	Nbeal2	3.16584e-283	-2.76955
ENSMUSG00000032271	ENSMUSG00000032271	47.8267	0.794362	3.48252	0.000496715	Ccdc8	17.7039	22.0264	16.7066	0.01	4.04355	4.20426	Ccdc8	0.000899662	-2.76638
ENSMUSG00000029641	ENSMUSG00000029641	1014.86	0.129052	21.4016	1.29219e-101	Il17rd	714.679	759.47	744.487	102.527	126.361	97.7491	Il17rd	2.11906e-100	-2.76191
ENSMUSG00000053175	ENSMUSG00000053175	1209.91	0.433906	6.36444	1.96001e-10	Hcn3	79.2017	62.555	55.3406	4.27197	14.1524	10.5107	Hcn3	5.50783e-10	-2.76157
ENSMUSG00000091387	ENSMUSG00000091387	1032.19	0.145179	18.9867	2.19579e-80	Unc13b	573.047	536.563	552.361	77.9634	90.98	76.7278	Unc13b	2.83214e-79	-2.75647
ENSMUSG00000040701	ENSMUSG00000040701	337.164	0.636378	4.31463	1.59872e-05	A630001G21Rik	32.6124	26.4317	25.0599	4.27197	2.02178	6.30639	A630001G21Rik	3.29482e-05	-2.74573
ENSMUSG00000009093	ENSMUSG00000009093	17.7046	0.121792	22.4613	9.9333e-112	Rhpn2	845.128	927.752	868.742	139.907	109.176	148.2	Rhpn2	1.8182e-110	-2.73559
ENSMUSG00000010461	ENSMUSG00000010461	1375.2	0.719262	3.79481	0.000147755	Ccdc85a	27.9535	28.1938	12.5299	2.13598	5.05444	3.1532	Ccdc85a	0.000280716	-2.72946
ENSMUSG00000023013	ENSMUSG00000023013	11.7174	0.140851	19.3668	1.47196e-83	Plekha7	654.113	683.699	640.071	124.955	85.9255	88.2895	Plekha7	1.97626e-82	-2.72783
ENSMUSG00000063531	ENSMUSG00000063531	1056.42	0.450604	6.04211	1.52115e-09	Gm10029	67.0885	46.696	64.738	4.27197	13.1416	9.45959	Gm10029	4.06425e-09	-2.7226
ENSMUSG00000028527	ENSMUSG00000028527	126.217	0.28541	9.53425	1.50975e-21	Slc2a10	130.45	157.709	130.52	19.2239	24.2613	19.9702	Slc2a10	6.65108e-21	-2.72117
ENSMUSG00000060923	ENSMUSG00000060923	86.6847	0.0863061	31.4688	2.3231e-217	Dclk2	1861.7	2119.82	2133.22	336.417	300.234	294.298	Dclk2	8.74347e-216	-2.71595
ENSMUSG00000050370	ENSMUSG00000050370	220.857	0.140178	19.3728	1.30815e-83	Hspe1-rs1	637.34	561.233	623.364	84.3714	97.0453	95.647	Hspe1-rs1	1.75927e-82	-2.71564
ENSMUSG00000031618	ENSMUSG00000031618	71.8034	0.349985	7.74706	9.40478e-15	Ctsw	134.177	74.8898	105.46	13.8839	14.1524	19.9702	Ctsw	3.25111e-14	-2.71136
ENSMUSG00000070643	ENSMUSG00000070643	139.388	0.407502	6.64568	3.01818e-11	Tagln3	63.3613	75.7708	64.738	9.61193	14.1524	7.35746	Tagln3	8.83679e-11	-2.70813
ENSMUSG00000046387	ENSMUSG00000046387	258.112	0.707587	3.81385	0.000136816	Hpcal4	26.09	19.3832	21.9274	2.13598	6.06533	2.10213	Hpcal4	0.000261292	-2.69863
ENSMUSG00000017493	ENSMUSG00000017493	764.184	0.243918	11.0605	1.95088e-28	Gprin3	208.72	197.357	168.11	27.7678	32.3484	28.3788	Gprin3	1.04474e-27	-2.69784
ENSMUSG00000020623	ENSMUSG00000020623	274.749	0.0828647	32.5465	2.34836e-232	Gas5	3087.93	3279.29	3574.17	423.993	560.032	547.605	Gas5	9.53043e-231	-2.69695
ENSMUSG00000054196	ENSMUSG00000054196	25.9472	0.0758311	35.4414	3.93351e-275	Plcg2	2705.9	2859.91	2552.98	446.421	380.094	435.141	Plcg2	1.98168e-273	-2.68756
ENSMUSG00000052572	ENSMUSG00000052572	48.1728	0.39073	6.85331	7.21624e-12	Hrh1	88.5195	90.7488	79.3563	9.61193	24.2613	6.30639	Hrh1	2.19283e-11	-2.67779
ENSMUSG00000022383	ENSMUSG00000022383	22.3181	0.206913	12.9108	3.91459e-38	Chn1	249.718	273.127	253.731	35.2437	42.4573	44.1448	Chn1	2.6601e-37	-2.6714
ENSMUSG00000051506	ENSMUSG00000051506	19.3557	0.538281	4.95866	7.09807e-07	Greb1	38.2032	43.1717	31.3248	7.47594	5.05444	5.25533	Greb1	1.61348e-06	-2.66915
ENSMUSG00000033717	ENSMUSG00000033717	56.0818	0.540041	4.94152	7.75153e-07	Ucn2	26.09	47.577	45.9431	8.54394	5.05444	5.25533	Ucn2	1.75755e-06	-2.66862
ENSMUSG00000079056	ENSMUSG00000079056	33.0673	0.429027	6.2091	5.32906e-10	Atp6v1c2	63.3613	66.9603	54.2964	5.33996	10.1089	13.6639	Atp6v1c2	1.4595e-09	-2.66387
ENSMUSG00000017446	ENSMUSG00000017446	1469.4	0.307177	8.66992	4.32421e-18	Ldhd	153.744	114.537	153.492	10.6799	29.3158	26.2766	Ldhd	1.68963e-17	-2.6632
ENSMUSG00000020178	ENSMUSG00000020178	65.6907	0.988239	2.68443	0.00726545	Olfml2a	12.1132	14.0969	13.5741	6.40795	0.01	0.01	Olfml2a	0.0116124	-2.65285
ENSMUSG00000024737	ENSMUSG00000024737	43.2634	0.235283	11.2649	1.95609e-29	Mmp9	235.741	208.81	182.728	28.8358	38.4138	32.583	Mmp9	1.07218e-28	-2.65043
ENSMUSG00000034762	ENSMUSG00000034762	577.158	0.849784	3.11813	0.00182005	Upk3b	16.7721	10.5727	18.7949	4.27197	1.01089	2.10213	Upk3b	0.00310972	-2.64973
ENSMUSG00000072720	ENSMUSG00000072720	16.6194	0.864541	3.06018	0.00221208	Spata45	12.1132	16.7401	16.7066	3.20398	4.04355	0.01	Spata45	0.00374568	-2.64565
ENSMUSG00000027399	ENSMUSG00000027399	40.6232	0.41565	6.36178	1.99432e-10	Lmod1	59.6342	60.7929	68.9147	8.54394	8.08711	13.6639	Lmod1	5.60328e-10	-2.64427
ENSMUSG00000022676	ENSMUSG00000022676	1283.95	0.152456	17.3127	3.77222e-67	Rragd	731.451	738.325	613.967	135.635	77.8384	121.924	Rragd	4.11564e-66	-2.63942
ENSMUSG00000001493	ENSMUSG00000001493	21.2844	0.527428	4.99717	5.81793e-07	Palm3	43.7939	34.3612	38.634	8.54394	6.06533	4.20426	Palm3	1.32907e-06	-2.63565
ENSMUSG00000111709	ENSMUSG00000111709	60.2433	0.428009	6.12936	8.82358e-10	Ltk	72.6792	44.0528	69.9588	10.6799	10.1089	9.45959	Ltk	2.38326e-09	-2.62342
ENSMUSG00000051029	ENSMUSG00000051029	111.633	0.0667217	39.305	0	Nhsl1	3190.43	3205.28	2993.61	540.404	490.281	495.052	Nhsl1	0	-2.6225
ENSMUSG00000042041	ENSMUSG00000042041	25.9371	0.0552578	47.2544	0	Col8a1	5370.8	5214.09	4998.4	806.334	867.342	876.589	Col8a1	0	-2.61117
ENSMUSG00000078945	ENSMUSG00000078945	131.023	0.284186	9.17864	4.36563e-20	Zfp13	150.017	132.158	144.094	17.0879	20.2178	32.583	Zfp13	1.82947e-19	-2.60844
ENSMUSG00000073418	ENSMUSG00000073418	115.87	0.506217	5.13645	2.79973e-07	Npm2	52.1799	34.3612	45.9431	6.40795	11.1198	4.20426	Npm2	6.5361e-07	-2.60016
ENSMUSG00000020411	ENSMUSG00000020411	20.1824	0.129439	20.0778	1.15436e-89	Slc25a23	710.02	733.92	829.064	106.799	140.514	127.179	Slc25a23	1.67586e-88	-2.59884
ENSMUSG00000041797	ENSMUSG00000041797	48.056	0.0525387	49.4532	0	Cdc42ep3	5071.7	5074.88	5005.71	855.462	799.613	848.21	Cdc42ep3	0	-2.59821
ENSMUSG00000020424	ENSMUSG00000020424	190.924	0.465497	5.57301	2.50371e-08	Fbxw10	44.7256	45.8149	60.5614	5.33996	10.1089	9.45959	Fbxw10	6.23541e-08	-2.59422
ENSMUSG00000026222	ENSMUSG00000026222	30.7856	0.375703	6.89785	5.27956e-12	Ccdc166	92.2466	84.5814	80.4004	18.1559	19.2069	5.25533	Ccdc166	1.61492e-11	-2.59154
ENSMUSG00000094724	ENSMUSG00000094724	63.5989	0.758977	3.41422	0.000639646	Pfn4	20.4993	14.0969	28.1924	4.27197	6.06533	0.01	Pfn4	0.00114589	-2.59132
ENSMUSG00000075318	ENSMUSG00000075318	35.6496	0.216538	11.9515	6.37695e-33	Kcnj4	287.921	243.171	233.892	36.3117	36.392	54.6554	Kcnj4	3.80981e-32	-2.58795
ENSMUSG00000060969	ENSMUSG00000060969	10.2897	0.0538741	48.0137	0	Basp1	6392.04	6366.51	6678.46	1096.83	1148.37	989.053	Basp1	0	-2.58669
ENSMUSG00000021550	ENSMUSG00000021550	308.274	0.0925848	27.9282	1.21255e-171	Boc	1418.18	1475.77	1473.31	272.338	218.352	237.541	Boc	3.43078e-170	-2.58573
ENSMUSG00000024747	ENSMUSG00000024747	62.0526	0.182197	14.1462	1.97206e-45	Amd2	315.875	326.872	352.927	46.9916	58.6315	60.9618	Amd2	1.54149e-44	-2.57739
ENSMUSG00000025427	ENSMUSG00000025427	45.1624	0.0689537	37.3459	2.95802e-305	Cacna1a	2713.36	2724.23	2635.46	419.721	475.118	459.316	Cacna1a	1.6798e-303	-2.57514
ENSMUSG00000025481	ENSMUSG00000025481	17.0068	0.121601	21.1226	4.93069e-99	Cobl	821.834	915.417	802.96	123.887	142.535	161.864	Cobl	7.95593e-98	-2.56852
ENSMUSG00000025964	ENSMUSG00000025964	135.723	0.134616	19.0784	3.81794e-81	Pdzrn3	656.908	629.955	767.459	116.411	123.328	106.158	Pdzrn3	4.96424e-80	-2.56825
ENSMUSG00000016024	ENSMUSG00000016024	401.268	0.792129	3.24075	0.00119217	Lect2	19.5675	31.718	16.7066	0.01	1.01089	10.5107	Lect2	0.00207622	-2.56709
ENSMUSG00000037196	ENSMUSG00000037196	14.5502	0.267236	9.59915	8.06045e-22	Krt8	144.427	171.806	182.728	25.6318	38.4138	19.9702	Krt8	3.57449e-21	-2.56524
ENSMUSG00000064080	ENSMUSG00000064080	12692.1	0.179033	14.3276	1.47143e-46	Prkar1b	353.146	406.167	355.015	52.3316	77.8384	57.8086	Prkar1b	1.17357e-45	-2.56512
ENSMUSG00000026285	ENSMUSG00000026285	14.4674	0.181951	14.0649	6.24169e-45	Tfap2a	326.124	318.942	319.513	48.0596	54.588	60.9618	Tfap2a	4.8319e-44	-2.55912
ENSMUSG00000048616	ENSMUSG00000048616	7.22635	0.317383	8.05083	8.22344e-16	Asphd2	102.496	102.202	114.858	22.4278	13.1416	18.9192	Asphd2	2.95922e-15	-2.5552
ENSMUSG00000056025	ENSMUSG00000056025	28.3568	0.148309	17.217	1.98009e-66	Mcam	526.458	602.642	524.169	91.8473	79.8602	110.362	Mcam	2.13571e-65	-2.55343
ENSMUSG00000071713	ENSMUSG00000071713	24.3838	0.659435	3.87043	0.000108642	Opn3	26.09	28.1938	18.7949	2.13598	5.05444	5.25533	Opn3	0.000209226	-2.5523
ENSMUSG00000020866	ENSMUSG00000020866	2877.58	0.0857793	29.705	6.61812e-194	Sort1	1627.83	1757.71	1685.28	288.358	312.365	265.92	Sort1	2.1795e-192	-2.54807
ENSMUSG00000035112	ENSMUSG00000035112	1613.35	0.560612	4.53446	5.77513e-06	Itga11	39.1349	27.3127	36.5457	4.27197	9.098	4.20426	Itga11	1.23191e-05	-2.54207
ENSMUSG00000028268	ENSMUSG00000028268	305.398	0.492898	5.15671	2.51328e-07	Wscd2	46.5892	52.8634	40.7223	12.8159	3.03267	8.40852	Wscd2	5.89133e-07	-2.54173
ENSMUSG00000035539	ENSMUSG00000035539	61.5096	0.845541	3.00406	0.002664	Efs	12.1132	12.3348	24.0157	0.01	4.04355	4.20426	Efs	0.00447041	-2.54006
ENSMUSG00000063727	ENSMUSG00000063727	106.498	0.226552	11.2107	3.61421e-29	Slc25a29	259.036	214.978	199.435	46.9916	34.3702	34.6852	Slc25a29	1.96828e-28	-2.5398
ENSMUSG00000028599	ENSMUSG00000028599	1424.64	0.22809	11.1151	1.05897e-28	Egln3	219.901	210.572	185.861	34.1757	32.3484	39.9405	Egln3	5.70331e-28	-2.53525
ENSMUSG00000090145	ENSMUSG00000090145	199.716	0.287329	8.81371	1.21067e-18	Cdh1	109.951	143.612	150.359	20.2918	27.294	22.0724	Cdh1	4.82199e-18	-2.53244
ENSMUSG00000044367	ENSMUSG00000044367	188.795	0.124781	20.2907	1.55478e-91	Peg12	717.474	725.99	673.484	124.955	112.209	129.281	Peg12	2.29869e-90	-2.53189
ENSMUSG00000028931	ENSMUSG00000028931	631.757	0.437174	5.78842	7.10533e-09	Irf6	42.8621	59.0308	66.8263	8.54394	11.1198	9.45959	Irf6	1.82558e-08	-2.53055
ENSMUSG00000078495	ENSMUSG00000078495	32.9729	0.336363	7.49424	6.66849e-14	Slc37a1	94.1102	105.727	123.211	23.4958	24.2613	8.40852	Slc37a1	2.21653e-13	-2.52078
ENSMUSG00000039385	ENSMUSG00000039385	45.704	0.830114	3.03209	0.00242863	Casp14	13.9768	14.978	18.7949	4.27197	4.04355	0.01	Casp14	0.00409126	-2.51698
ENSMUSG00000051832	ENSMUSG00000051832	170.915	0.677295	3.70137	0.000214435	As3mt	22.3628	29.0748	26.104	5.33996	0.01	8.40852	As3mt	0.000401606	-2.50692
ENSMUSG00000046952	ENSMUSG00000046952	22.9104	0.312527	8.01818	1.0732e-15	Ipw	130.45	95.154	167.066	30.9718	18.196	19.9702	Ipw	3.84471e-15	-2.5059
ENSMUSG00000057726	ENSMUSG00000057726	70.3329	0.108378	23.0855	6.48079e-118	Syt12	1083.67	1098.68	979.424	203.986	162.753	192.345	Syt12	1.25485e-116	-2.50195
ENSMUSG00000078942	ENSMUSG00000078942	20.3237	0.361095	6.92811	4.26511e-12	C1ql4	78.2699	87.2245	76.2238	9.61193	15.1633	17.8681	C1ql4	1.31035e-11	-2.50171
ENSMUSG00000069920	ENSMUSG00000069920	400.794	0.289751	8.62465	6.42904e-18	Lamc3	141.631	137.445	109.637	27.7678	23.2504	17.8681	Lamc3	2.49749e-17	-2.499
ENSMUSG00000001119	ENSMUSG00000001119	71413.3	0.502728	4.96607	6.83249e-07	Nutm1	57.7706	34.3612	37.5898	8.54394	5.05444	9.45959	Nutm1	1.55553e-06	-2.49658
ENSMUSG00000024481	ENSMUSG00000024481	33.7967	0.183695	13.5681	6.19323e-42	Nrip3	336.374	351.541	290.277	55.5356	64.6969	53.6043	Nrip3	4.51185e-41	-2.49239
ENSMUSG00000050896	ENSMUSG00000050896	253.518	0.129194	19.2641	1.07509e-82	4931428F04Rik	659.703	671.365	699.588	102.527	122.318	136.639	4931428F04Rik	1.42673e-81	-2.48881
ENSMUSG00000027656	ENSMUSG00000027656	653.139	0.118602	20.9429	2.17957e-97	Chrnb1	792.948	878.413	816.534	128.159	161.742	154.507	Chrnb1	3.46811e-96	-2.48387
ENSMUSG00000096957	ENSMUSG00000096957	13.339	0.245756	10.1037	5.32198e-24	Arhgdig	227.355	222.026	241.201	23.4958	62.6751	36.7873	Arhgdig	2.53346e-23	-2.48303
ENSMUSG00000029084	ENSMUSG00000029084	25.5378	0.279617	8.8741	7.04983e-19	Cftr	155.608	119.824	144.094	20.2918	23.2504	31.532	Cftr	2.82961e-18	-2.48135
ENSMUSG00000002020	ENSMUSG00000002020	216.447	0.155685	15.9275	4.0851e-57	Spry4	405.326	441.409	444.813	77.9634	75.8166	77.7788	Spry4	3.85732e-56	-2.47967
ENSMUSG00000049687	ENSMUSG00000049687	40.286	0.0829894	29.8561	7.32484e-196	Prkg2	2510.23	2126.87	2522.69	411.177	415.475	458.265	Prkg2	2.44735e-194	-2.47774
ENSMUSG00000025006	ENSMUSG00000025006	1843.7	0.358518	6.89209	5.49783e-12	Dusp15	89.4513	93.3919	77.268	22.4278	16.1742	8.40852	Dusp15	1.67945e-11	-2.47094
ENSMUSG00000030087	ENSMUSG00000030087	17.3054	0.263593	9.35299	8.52078e-21	Btc	173.312	154.185	149.315	26.6998	38.4138	21.0213	Btc	3.66535e-20	-2.46538
ENSMUSG00000030854	ENSMUSG00000030854	111.841	0.805179	3.05633	0.00224062	Hal	13.9768	13.2158	18.7949	2.13598	3.03267	3.1532	Hal	0.00379282	-2.46089
ENSMUSG00000059173	ENSMUSG00000059173	2389.36	0.683411	3.59955	0.000318766	Acp5	28.8853	16.7401	22.9716	3.20398	7.07622	2.10213	Acp5	0.000588365	-2.45998
ENSMUSG00000023232	ENSMUSG00000023232	126.719	0.212138	11.5533	7.10291e-31	Tspan2	271.149	290.748	278.791	36.3117	72.784	44.1448	Tspan2	4.0416e-30	-2.4509
ENSMUSG00000024030	ENSMUSG00000024030	599.731	0.0492185	49.3655	0	Perp	6479.63	6314.53	6351.64	1160.91	1138.26	1254.97	Perp	0	-2.4297
ENSMUSG00000040875	ENSMUSG00000040875	182.662	0.264121	9.19888	3.61706e-20	Camk2b	147.222	165.639	215.097	21.3598	36.392	39.9405	Camk2b	1.52292e-19	-2.42962
ENSMUSG00000033107	ENSMUSG00000033107	96.9674	0.669166	3.62894	0.000284585	Lman1l	24.2264	21.1453	21.9274	2.13598	4.04355	6.30639	Lman1l	0.000527151	-2.42836
ENSMUSG00000056481	ENSMUSG00000056481	3646.49	0.695681	3.4842	0.000493615	Gm8276	22.3628	20.2643	18.7949	4.27197	5.05444	2.10213	Gm8276	0.000894855	-2.42389
ENSMUSG00000074896	ENSMUSG00000074896	251.674	0.138829	17.3974	8.63901e-68	Elovl4	532.981	621.144	666.175	119.615	111.198	110.362	Elovl4	9.50942e-67	-2.41526
ENSMUSG00000026072	ENSMUSG00000026072	7304.31	0.0386707	62.4389	0	Cdh2	11995.8	12408.8	12113.3	2314.34	2301.79	2233.51	Cdh2	0	-2.41455
ENSMUSG00000079560	ENSMUSG00000079560	94.8502	0.230749	10.4356	1.70471e-25	Rsph1	219.901	237.885	204.656	25.6318	47.5118	51.5022	Rsph1	8.46351e-25	-2.40801
ENSMUSG00000032456	ENSMUSG00000032456	56.1126	0.0619364	38.8702	0	Shroom3	3333.92	3487.22	3307.9	626.911	671.23	610.669	Shroom3	0	-2.40748
ENSMUSG00000029377	ENSMUSG00000029377	9592.33	0.169176	14.1884	1.08137e-45	Lad1	449.12	508.369	392.605	66.2155	103.111	86.1874	Lad1	8.48571e-45	-2.40033
ENSMUSG00000025347	ENSMUSG00000025347	20.4515	0.34576	6.93973	3.92839e-12	Hoxc5	118.337	83.7003	83.5329	10.6799	19.2069	24.1745	Hoxc5	1.20945e-11	-2.39949
ENSMUSG00000075602	ENSMUSG00000075602	7618.36	0.154369	15.5269	2.28323e-54	Tet1	520.867	549.779	575.333	110.003	74.8058	128.23	Tet1	2.04879e-53	-2.39687
ENSMUSG00000034758	ENSMUSG00000034758	384.683	0.509491	4.67284	2.97068e-06	Gm4876	30.7489	50.2202	43.8548	4.27197	7.07622	12.6128	Gm4876	6.48667e-06	-2.38077
ENSMUSG00000021403	ENSMUSG00000021403	1415.53	0.629931	3.77178	0.000162085	Gm3411	19.5675	29.9559	31.3248	4.27197	9.098	2.10213	Gm3411	0.000306997	-2.37596
ENSMUSG00000017969	ENSMUSG00000017969	1162.47	0.695155	3.40485	0.000661998	Obscn	25.1582	13.2158	26.104	2.13598	6.06533	4.20426	Obscn	0.00118369	-2.3669
ENSMUSG00000024066	ENSMUSG00000024066	2018.75	0.550535	4.29917	1.7144e-05	Syn3	26.09	36.1233	39.6781	4.27197	10.1089	5.25533	Syn3	3.52463e-05	-2.36684
ENSMUSG00000004098	ENSMUSG00000004098	1048.32	0.192955	12.2562	1.55652e-34	Wnt9a	294.444	360.352	273.57	53.3996	55.5989	71.4725	Wnt9a	9.71451e-34	-2.36489
ENSMUSG00000049565	ENSMUSG00000049565	7.92547	0.0661723	35.7225	1.77001e-279	Abcg2	2828.9	2723.34	2727.35	538.268	506.455	564.422	Abcg2	9.08813e-278	-2.36384
ENSMUSG00000050908	ENSMUSG00000050908	131.855	0.738933	3.19255	0.00141024	Foxa3	13.9768	14.0969	31.3248	6.40795	2.02178	3.1532	Foxa3	0.00243568	-2.35908
ENSMUSG00000017607	ENSMUSG00000017607	29.2817	0.0853748	27.6105	8.32704e-168	Hr	1518.81	1597.35	1647.69	294.766	334.604	299.554	Hr	2.27979e-166	-2.35724
ENSMUSG00000078954	ENSMUSG00000078954	45.843	0.0997656	23.5731	7.27968e-123	Morrbid	1072.48	1068.72	1003.44	207.19	206.221	202.856	Morrbid	1.49034e-121	-2.35178
ENSMUSG00000029053	ENSMUSG00000029053	100.736	0.189888	12.3594	4.33157e-35	Sema3a	275.808	274.889	261.04	54.4676	49.5335	55.7065	Sema3a	2.7385e-34	-2.3469
ENSMUSG00000024268	ENSMUSG00000024268	155.034	0.529268	4.4283	9.4978e-06	Samd12	41.9303	27.3127	48.0314	12.8159	4.04355	6.30639	Samd12	1.99372e-05	-2.34376
ENSMUSG00000029373	ENSMUSG00000029373	5.85765	0.882469	2.65144	0.00801497	Bicdl2	13.9768	11.4537	11.4858	3.20398	3.03267	1.05107	Bicdl2	0.012742	-2.33981
ENSMUSG00000016918	ENSMUSG00000016918	7.95621	0.129506	18.0443	8.75317e-73	Ccdc141	628.954	635.241	593.084	113.207	136.47	117.719	Ccdc141	1.03208e-71	-2.33684
ENSMUSG00000044042	ENSMUSG00000044042	2273.23	0.630843	3.69308	0.000221553	Gm12722	34.476	24.6696	24.0157	2.13598	11.1198	3.1532	Gm12722	0.000414261	-2.32976
ENSMUSG00000026069	ENSMUSG00000026069	78502.3	0.328636	7.08682	1.37231e-12	Cecr2	103.428	101.321	78.3121	22.4278	14.1524	19.9702	Cecr2	4.31255e-12	-2.32898
ENSMUSG00000050578	ENSMUSG00000050578	54.2028	0.186611	12.4675	1.12255e-35	Podxl2	280.467	273.127	277.747	52.3316	58.6315	54.6554	Podxl2	7.2018e-35	-2.32658
ENSMUSG00000031748	ENSMUSG00000031748	140.196	0.438861	5.29693	1.17765e-07	Rnf227	50.3163	47.577	58.4731	7.47594	15.1633	8.40852	Rnf227	2.82057e-07	-2.32462
ENSMUSG00000038146	ENSMUSG00000038146	1680.98	0.319753	7.25797	3.92951e-13	G530011O06Rik	98.7691	117.18	106.504	11.7479	22.2396	30.4809	G530011O06Rik	1.26126e-12	-2.32076
ENSMUSG00000039620	ENSMUSG00000039620	9.65208	0.224498	10.3315	5.07676e-25	Spsb4	201.265	185.022	254.775	39.5157	43.4682	45.1958	Spsb4	2.49354e-24	-2.3194
ENSMUSG00000087412	ENSMUSG00000087412	1262.01	0.558925	4.14045	3.46623e-05	Itgal	40.9985	32.5991	25.0599	10.6799	5.05444	4.20426	Itgal	6.94845e-05	-2.3142
ENSMUSG00000045827	ENSMUSG00000045827	3415.23	0.0367309	62.6137	0	Col18a1	29666.1	32262.5	30147	6257.36	6235.16	6207.59	Col18a1	0	-2.29986
ENSMUSG00000028435	ENSMUSG00000028435	182.863	0.188562	12.1823	3.86336e-34	Cd74	254.377	303.964	281.924	55.5356	56.6098	58.8597	Cd74	2.38709e-33	-2.29712
ENSMUSG00000030157	ENSMUSG00000030157	99.9472	0.755009	3.0395	0.00236969	Cpz	23.2946	17.6211	15.6624	8.54394	2.02178	1.05107	Cpz	0.00399867	-2.29485
ENSMUSG00000038523	ENSMUSG00000038523	55.4159	0.512758	4.46839	7.88093e-06	Lzts1	37.2714	59.0308	36.5457	6.40795	4.04355	16.817	Lzts1	1.66475e-05	-2.2912
ENSMUSG00000045394	ENSMUSG00000045394	7.56277	0.204728	11.1868	4.73291e-29	Pianp	227.355	290.748	323.69	61.9435	63.686	46.2469	Pianp	2.57055e-28	-2.29024
ENSMUSG00000040938	ENSMUSG00000040938	77.2803	0.847831	2.69516	0.00703539	Cyp2c55	9.31784	16.7401	14.6183	4.27197	3.03267	1.05107	Cyp2c55	0.0112593	-2.28504
ENSMUSG00000073405	ENSMUSG00000073405	168.401	0.118032	19.3574	1.76505e-83	Tom1l1	896.376	776.21	754.929	166.607	172.862	158.711	Tom1l1	2.36779e-82	-2.2848
ENSMUSG00000057098	ENSMUSG00000057098	986.285	0.0405225	56.3278	0	Itga3	14909.5	15915.4	15066.2	3151.64	3246.97	3033.37	Itga3	0	-2.28254
ENSMUSG00000030772	ENSMUSG00000030772	9.54014	0.57484	3.95878	7.53336e-05	Gm15222	25.1582	29.9559	40.7223	7.47594	10.1089	2.10213	Gm15222	0.00014716	-2.27567
ENSMUSG00000031767	ENSMUSG00000031767	143.093	0.190854	11.9099	1.0507e-32	Dact2	275.808	285.462	281.924	66.2155	44.4791	64.115	Dact2	6.24012e-32	-2.27306
ENSMUSG00000032776	ENSMUSG00000032776	20.8598	0.239003	9.49034	2.30284e-21	Ptchd4	168.653	177.973	176.463	35.2437	28.3049	45.1958	Ptchd4	1.01117e-20	-2.26822
ENSMUSG00000036492	ENSMUSG00000036492	150.829	0.0903303	25.07	1.05705e-138	Lyn	1260.7	1329.51	1306.25	270.202	288.103	252.256	Lyn	2.40622e-137	-2.26458
ENSMUSG00000066800	ENSMUSG00000066800	37.4679	0.20744	10.9111	1.02053e-27	4930461G14Rik	238.537	207.929	234.936	52.3316	47.5118	42.0426	4930461G14Rik	5.36856e-27	-2.26339
ENSMUSG00000022146	ENSMUSG00000022146	7968.21	0.404575	5.59392	2.22001e-08	Adgrv1	60.566	63.436	60.5614	6.40795	17.1851	14.7149	Adgrv1	5.5452e-08	-2.26316
ENSMUSG00000062309	ENSMUSG00000062309	11.0467	0.0458729	49.3007	0	Aqp1	7352.71	7305.72	7001.1	1541.11	1459.72	1517.74	Aqp1	0	-2.26157
ENSMUSG00000097471	ENSMUSG00000097471	24.1243	0.63509	3.56088	0.000369609	Mpeg1	41.9303	14.0969	24.0157	6.40795	6.06533	4.20426	Mpeg1	0.000678469	-2.26148
ENSMUSG00000020034	ENSMUSG00000020034	578.406	0.340715	6.63255	3.2993e-11	Zswim5	86.6559	107.489	132.609	33.1077	10.1089	25.2256	Zswim5	9.6318e-11	-2.25981
ENSMUSG00000030708	ENSMUSG00000030708	38.5098	0.638528	3.5323	0.000411956	Ccdc194	24.2264	30.837	29.2365	0.01	7.07622	10.5107	Ccdc194	0.000752335	-2.25547
ENSMUSG00000042501	ENSMUSG00000042501	9.14845	0.0781075	28.7916	2.73635e-182	Rgl1	1845.86	1737.44	1832.5	358.845	397.279	382.588	Rgl1	8.40839e-181	-2.24884
ENSMUSG00000104667	ENSMUSG00000104667	33.3896	0.086676	25.9181	4.16387e-148	Tcim	1455.45	1565.64	1588.17	353.505	316.408	301.656	Tcim	1.00477e-146	-2.24648
ENSMUSG00000029661	ENSMUSG00000029661	11068.3	0.257385	8.71853	2.8184e-18	Pced1b	173.312	160.352	135.741	42.7197	30.3267	26.2766	Pced1b	1.10853e-17	-2.24402
ENSMUSG00000036908	ENSMUSG00000036908	164.595	0.126967	17.6717	6.93181e-70	Arhgap24	647.59	608.81	690.191	144.179	144.557	121.924	Arhgap24	7.88959e-69	-2.24371
ENSMUSG00000032013	ENSMUSG00000032013	18.1282	0.336397	6.66242	2.69357e-11	Adra1b	123.927	135.683	84.5771	32.0398	30.3267	10.5107	Adra1b	7.91813e-11	-2.24122
ENSMUSG00000031712	ENSMUSG00000031712	30.6289	0.52474	4.2669	1.98211e-05	Ppp1r1a	60.566	33.4801	34.4573	8.54394	3.03267	15.766	Ppp1r1a	4.05376e-05	-2.23901
ENSMUSG00000007682	ENSMUSG00000007682	7.04499	0.269346	8.30441	1.00318e-16	Eya1	155.608	129.515	128.432	35.2437	22.2396	30.4809	Eya1	3.73887e-16	-2.23676
ENSMUSG00000045502	ENSMUSG00000045502	12.453	0.0704147	31.7426	4.02215e-221	Etv4	2571.72	2469.6	2797.31	559.628	562.054	542.35	Etv4	1.55384e-219	-2.23514
ENSMUSG00000078234	ENSMUSG00000078234	14.32	0.137146	16.2762	1.45577e-59	Jag1	512.481	567.4	521.037	102.527	116.252	121.924	Jag1	1.42396e-58	-2.23222
ENSMUSG00000020363	ENSMUSG00000020363	443.444	0.0496305	44.8947	0	Klf4	7397.44	7410.56	7913.7	1525.09	1700.31	1621.79	Klf4	0	-2.22814
ENSMUSG00000078853	ENSMUSG00000078853	89.7199	0.135363	16.4566	7.51505e-61	Spint2	634.545	713.655	562.803	132.431	150.622	125.077	Spint2	7.51551e-60	-2.22761
ENSMUSG00000028648	ENSMUSG00000028648	684.287	0.494139	4.50579	6.6128e-06	Npas2	40.9985	35.2422	55.3406	3.20398	12.1307	12.6128	Npas2	1.40463e-05	-2.22648
ENSMUSG00000028784	ENSMUSG00000028784	42.3439	0.155188	14.3408	1.21607e-46	Plscr2	484.528	511.012	404.091	114.275	89.9691	95.647	Plscr2	9.70381e-46	-2.22552
ENSMUSG00000041445	ENSMUSG00000041445	54.556	0.441922	5.01166	5.39625e-07	Krtap1-5	60.566	60.7929	38.634	14.9519	6.06533	13.6639	Krtap1-5	1.23485e-06	-2.21476
ENSMUSG00000079018	ENSMUSG00000079018	1961.18	0.442308	5.0069	5.53125e-07	Gm17315	38.2032	60.7929	60.5614	6.40795	12.1307	15.766	Gm17315	1.26466e-06	-2.21459
ENSMUSG00000027684	ENSMUSG00000027684	2260.51	0.0984059	22.4703	8.10018e-112	Gdpd5	1113.48	1254.62	1341.75	262.726	266.875	271.175	Gdpd5	1.48605e-110	-2.21121
ENSMUSG00000041608	ENSMUSG00000041608	17.0952	0.0590102	37.4557	4.84534e-307	Grik5	3440.15	3533.03	3508.38	799.926	718.742	747.308	Grik5	2.77115e-305	-2.21027
ENSMUSG00000055435	ENSMUSG00000055435	1257.37	0.214708	10.277	8.94604e-25	Kirrel3	271.149	256.387	312.204	50.1956	86.9364	44.1448	Kirrel3	4.36333e-24	-2.20655
ENSMUSG00000034573	ENSMUSG00000034573	2424.02	0.791143	2.78849	0.00529536	Slc3a1	13.9768	23.7885	10.4416	5.33996	1.01089	4.20426	Slc3a1	0.00859353	-2.2061
ENSMUSG00000030137	ENSMUSG00000030137	106.816	0.0941352	23.4313	2.05006e-121	Btbd11	1378.11	1345.37	1344.88	255.25	289.114	337.392	Btbd11	4.13382e-120	-2.20571
ENSMUSG00000038543	ENSMUSG00000038543	24.2084	0.0888504	24.6523	3.47465e-134	Gli2	1411.65	1545.37	1412.75	350.301	309.332	298.503	Gli2	7.68104e-133	-2.19037
ENSMUSG00000027955	ENSMUSG00000027955	416.332	0.143272	15.2806	1.02966e-52	Megf6	521.799	554.184	533.567	90.7793	133.437	128.23	Megf6	9.02269e-52	-2.18929
ENSMUSG00000000942	ENSMUSG00000000942	49.3757	0.298898	7.31102	2.65116e-13	Unc13d	160.267	169.163	113.814	29.9038	49.5335	17.8681	Unc13d	8.5687e-13	-2.18525
ENSMUSG00000038259	ENSMUSG00000038259	10.4324	0.118386	18.4422	6.02787e-76	Foxf1	825.561	799.999	846.815	205.054	146.579	193.396	Foxf1	7.38931e-75	-2.18329
ENSMUSG00000028125	ENSMUSG00000028125	22.8796	0.105903	20.5898	3.39107e-94	Fez1	904.762	900.439	963.761	197.578	224.417	188.141	Fez1	5.19522e-93	-2.18052
ENSMUSG00000027360	ENSMUSG00000027360	23.8989	0.236991	9.19575	3.72375e-20	Cyfip2	184.493	205.286	220.318	60.8755	45.49	28.3788	Cyfip2	1.56661e-19	-2.17931
ENSMUSG00000024164	ENSMUSG00000024164	6564.8	0.194192	11.1899	4.56785e-29	Klf8	239.469	260.793	238.069	56.6036	50.5444	56.7575	Klf8	2.48174e-28	-2.17299
ENSMUSG00000037686	ENSMUSG00000037686	18.9249	0.197881	10.9708	5.27779e-28	A830082K12Rik	293.512	268.722	309.072	87.5753	51.5553	54.6554	A830082K12Rik	2.7984e-27	-2.17092
ENSMUSG00000030246	ENSMUSG00000030246	676.203	0.0907386	23.8558	8.81163e-126	Areg	1245.8	1228.19	1339.66	288.358	267.885	294.298	Areg	1.83198e-124	-2.16464
ENSMUSG00000052957	ENSMUSG00000052957	12412	0.350243	6.1729	6.70474e-10	Stx1b	102.496	73.1276	72.0472	18.1559	13.1416	24.1745	Stx1b	1.82383e-09	-2.16202
ENSMUSG00000024529	ENSMUSG00000024529	13198.4	0.0517553	41.7011	0	Nuak1	4816.39	4944.49	4685.15	1109.64	1081.65	1045.81	Nuak1	0	-2.15825
ENSMUSG00000051439	ENSMUSG00000051439	885.541	0.093262	23.1227	2.73556e-118	Zfpm1	1256.05	1265.2	1256.13	277.678	252.722	317.422	Zfpm1	5.32241e-117	-2.15647
ENSMUSG00000044162	ENSMUSG00000044162	48.1193	0.195994	10.9428	7.1921e-28	Fam131c	253.445	279.295	335.176	76.8954	68.7404	50.4511	Fam131c	3.79712e-27	-2.14473
ENSMUSG00000067377	ENSMUSG00000067377	343.814	0.142351	15.0563	3.13917e-51	Esx1	557.207	566.519	564.891	161.267	113.22	108.26	Esx1	2.69208e-50	-2.14328
ENSMUSG00000047735	ENSMUSG00000047735	211.681	0.203435	10.5251	6.61783e-26	Fxyd6	234.81	247.577	258.952	70.4875	55.5989	42.0426	Fxyd6	3.32152e-25	-2.14118
ENSMUSG00000053580	ENSMUSG00000053580	1492.17	0.597634	3.57574	0.000349239	Gm16617	37.2714	28.1938	16.7066	6.40795	8.08711	4.20426	Gm16617	0.00064247	-2.13698
ENSMUSG00000026712	ENSMUSG00000026712	16.537	0.845694	2.51698	0.0118365	Gtsf1	17.7039	8.81056	14.6183	1.06799	2.02178	6.30639	Gtsf1	0.0184559	-2.1286
ENSMUSG00000020183	ENSMUSG00000020183	141.036	0.130042	16.3374	5.35205e-60	Bcl2	666.226	585.902	670.352	161.267	124.339	155.558	Bcl2	5.26072e-59	-2.12454
ENSMUSG00000041757	ENSMUSG00000041757	446.342	0.0986364	21.4965	1.67804e-102	Lmo1	1127.46	1187.66	1157.98	227.482	295.179	275.379	Lmo1	2.77162e-101	-2.12034
ENSMUSG00000069874	ENSMUSG00000069874	142.691	0.575294	3.68145	0.000231914	Aifm3	27.9535	35.2422	22.9716	8.54394	3.03267	8.40852	Aifm3	0.00043288	-2.11791
ENSMUSG00000036957	ENSMUSG00000036957	303.294	0.0499865	42.2609	0	Tes	6276.5	6590.3	6065.53	1432.18	1427.37	1519.84	Tes	0	-2.11247
ENSMUSG00000031079	ENSMUSG00000031079	16.8848	0.299667	7.03812	1.94856e-12	Rhov	100.633	133.921	125.299	36.3117	31.3375	15.766	Rhov	6.08417e-12	-2.10909
ENSMUSG00000031380	ENSMUSG00000031380	1866.62	0.734245	2.86813	0.00412902	Lct	17.7039	14.978	20.8832	2.13598	8.08711	2.10213	Lct	0.00679127	-2.10591
ENSMUSG00000047496	ENSMUSG00000047496	11.4267	0.231526	9.09371	9.57156e-20	Adra1d	180.766	162.114	177.507	42.7197	45.49	32.583	Adra1d	3.96047e-19	-2.10543
ENSMUSG00000029304	ENSMUSG00000029304	32839.7	0.555533	3.78557	0.000153354	Ccnjl	38.2032	30.837	29.2365	2.13598	8.08711	12.6128	Ccnjl	0.000290974	-2.10301
ENSMUSG00000021944	ENSMUSG00000021944	589.729	0.122749	17.1078	1.29791e-65	Samd10	627.091	644.933	701.677	168.743	144.557	147.149	Samd10	1.38596e-64	-2.09997
ENSMUSG00000047747	ENSMUSG00000047747	3117.66	0.133077	15.7557	6.28089e-56	Adam12	505.027	566.519	542.964	132.431	127.372	117.719	Adam12	5.80784e-55	-2.09672
ENSMUSG00000040957	ENSMUSG00000040957	175.649	0.0874752	23.964	6.60444e-127	Slc4a4	1365.06	1480.17	1334.44	308.65	328.539	340.545	Slc4a4	1.37844e-125	-2.09625
ENSMUSG00000027580	ENSMUSG00000027580	2457.29	0.615364	3.39832	0.00067801	Anks1b	29.8171	22.9075	22.9716	4.27197	3.03267	10.5107	Anks1b	0.0012111	-2.0912
ENSMUSG00000040616	ENSMUSG00000040616	31.9363	0.0439705	47.5334	0	Oxr1	12311.7	11747.1	11362.6	2677.46	2736.48	2906.2	Oxr1	0	-2.09007
ENSMUSG00000018008	ENSMUSG00000018008	116.058	0.171438	12.1861	3.68836e-34	Pcsk6	425.825	434.361	421.841	124.955	66.7187	110.362	Pcsk6	2.28159e-33	-2.08915
ENSMUSG00000029605	ENSMUSG00000029605	96.9049	0.459773	4.53235	5.83299e-06	Gm7241	41.9303	54.6255	40.7223	17.0879	8.08711	7.35746	Gm7241	1.24376e-05	-2.08385
ENSMUSG00000031070	ENSMUSG00000031070	1224.17	0.0854052	24.3542	5.2355e-131	Pxdc1	1726.6	1693.39	1491.06	404.769	368.974	388.894	Pxdc1	1.13091e-129	-2.07997
ENSMUSG00000008734	ENSMUSG00000008734	3005.76	0.0600615	34.5915	3.38592e-262	Trim16	3200.68	3433.48	3315.21	821.286	772.319	764.125	Trim16	1.60991e-260	-2.07762
ENSMUSG00000022885	ENSMUSG00000022885	341.246	0.0550327	37.7511	0	Lpcat4	3794.23	3895.15	3904.12	928.085	875.43	943.857	Lpcat4	0	-2.07754
ENSMUSG00000010307	ENSMUSG00000010307	453.665	0.708202	2.93101	0.00337861	1700086P04Rik	16.7721	14.0969	21.9274	3.20398	5.05444	4.20426	1700086P04Rik	0.0056	-2.07575
ENSMUSG00000026321	ENSMUSG00000026321	209.091	0.86284	2.40357	0.0162357	Disp2	13.045	9.69162	12.5299	4.27197	2.02178	2.10213	Disp2	0.0248334	-2.0739
ENSMUSG00000039462	ENSMUSG00000039462	12.7038	0.0450539	46.0075	0	Wwc1	6972.54	7186.77	6939.5	1684.22	1721.54	1609.18	Wwc1	0	-2.07282
ENSMUSG00000020614	ENSMUSG00000020614	815.042	0.556151	3.72516	0.000195194	Ilk	25.1582	33.4801	29.2365	7.47594	4.04355	9.45959	Ilk	0.00036681	-2.07175
ENSMUSG00000064215	ENSMUSG00000064215	518.045	0.168625	12.276	1.21888e-34	Pitpnm3	305.625	359.471	399.914	85.4394	82.8929	85.1363	Pitpnm3	7.63394e-34	-2.07004
ENSMUSG00000022747	ENSMUSG00000022747	315.059	0.231667	8.92148	4.60111e-19	Lingo1	175.175	185.903	162.889	49.1276	43.4682	32.583	Lingo1	1.85837e-18	-2.06681
ENSMUSG00000045027	ENSMUSG00000045027	67.8237	0.279777	7.38601	1.51296e-13	Ar	131.382	110.132	115.902	22.4278	35.3811	27.3277	Ar	4.93803e-13	-2.06644
ENSMUSG00000056043	ENSMUSG00000056043	25.8109	0.107035	19.3029	5.07774e-83	Bmp4	863.764	859.911	840.55	200.782	186.004	225.979	Bmp4	6.77777e-82	-2.06608
ENSMUSG00000028989	ENSMUSG00000028989	18.5543	0.0935825	22.0117	2.22598e-107	Zbtb18	1167.53	1294.27	1174.68	295.834	307.31	269.073	Zbtb18	3.93984e-106	-2.05991
ENSMUSG00000047910	ENSMUSG00000047910	38.8038	0.265257	7.76002	8.49174e-15	Col20a1	136.04	131.277	155.58	40.5837	22.2396	38.8894	Col20a1	2.94054e-14	-2.0584
ENSMUSG00000079593	ENSMUSG00000079593	13.6912	0.033161	62.0613	0	Hmga1	23318.8	23622.9	23024.8	5515.11	5771.16	5514.94	Hmga1	0	-2.05801
ENSMUSG00000110221	ENSMUSG00000110221	9.2985	0.118869	17.2542	1.04031e-66	Tmem238	841.401	719.823	707.942	183.695	169.829	194.447	Tmem238	1.12812e-65	-2.05099
ENSMUSG00000023571	ENSMUSG00000023571	303.203	0.285469	7.17412	7.27741e-13	Ptch2	111.814	108.37	116.946	35.2437	22.2396	24.1745	Ptch2	2.31137e-12	-2.04799
ENSMUSG00000010797	ENSMUSG00000010797	76.3605	0.598965	3.41598	0.000635525	Dnah1	15.8403	37.0044	29.2365	9.61193	4.04355	6.30639	Dnah1	0.00113876	-2.04605
ENSMUSG00000039116	ENSMUSG00000039116	493.754	0.631147	3.23998	0.00119539	Klra17	21.431	23.7885	24.0157	8.54394	2.02178	6.30639	Klra17	0.0020816	-2.0449
ENSMUSG00000021069	ENSMUSG00000021069	13.5753	0.0597496	34.1594	9.69978e-256	Scx	4013.19	3731.27	3671.27	901.385	977.529	894.457	Scx	4.51841e-254	-2.04101
ENSMUSG00000029875	ENSMUSG00000029875	74.3888	0.097396	20.9396	2.33623e-97	Wasf3	1080.87	1054.62	1125.61	233.89	275.973	282.737	Wasf3	3.7137e-96	-2.03943
ENSMUSG00000025355	ENSMUSG00000025355	1079.02	0.418328	4.8549	1.20445e-06	Map7d2	56.8388	62.555	51.1639	9.61193	9.098	23.1234	Map7d2	2.6978e-06	-2.03094
ENSMUSG00000070287	ENSMUSG00000070287	22.6282	0.139026	14.5713	4.27906e-48	Zfp185	571.184	580.616	666.175	180.491	122.318	143.996	Zfp185	3.49791e-47	-2.02578
ENSMUSG00000051920	ENSMUSG00000051920	148.233	0.881615	2.29622	0.0216634	Iqcf5	13.045	8.81056	16.7066	3.20398	0.01	6.30639	Iqcf5	0.0325437	-2.02438
ENSMUSG00000025213	ENSMUSG00000025213	275.98	0.324295	6.23459	4.52972e-10	Gm12295	91.3149	81.9382	97.107	14.9519	30.3267	21.0213	Gm12295	1.24597e-09	-2.02185
ENSMUSG00000036334	ENSMUSG00000036334	163.063	0.122263	16.5126	2.97638e-61	Siglecg	611.25	653.744	601.437	142.043	157.699	160.813	Siglecg	3.00273e-60	-2.01889
ENSMUSG00000032024	ENSMUSG00000032024	1551.88	0.429108	4.7046	2.5436e-06	Lamb3	50.3163	59.0308	56.3847	22.4278	6.06533	12.6128	Lamb3	5.56999e-06	-2.01878
ENSMUSG00000027848	ENSMUSG00000027848	1093.22	0.459099	4.39116	1.12749e-05	Gm11585	37.2714	43.1717	66.8263	8.54394	19.2069	8.40852	Gm11585	2.35414e-05	-2.01598
ENSMUSG00000007888	ENSMUSG00000007888	3864.14	0.0872801	23.0963	5.0395e-118	Flrt2	1326.86	1381.5	1248.82	327.874	335.615	315.32	Flrt2	9.78137e-117	-2.01585
ENSMUSG00000039081	ENSMUSG00000039081	928.05	0.159083	12.669	8.78814e-37	Rragb	381.1	449.339	393.649	115.343	81.882	106.158	Rragb	5.78355e-36	-2.01541
ENSMUSG00000021846	ENSMUSG00000021846	4075.88	0.0827058	24.2351	9.48941e-130	Trib3	1355.75	1377.97	1412.75	335.349	344.713	353.158	Trib3	2.02798e-128	-2.00438
ENSMUSG00000038296	ENSMUSG00000038296	150.916	0.0636677	31.3528	8.91995e-216	Ppl	3303.18	3389.42	3355.94	915.269	845.103	758.869	Ppl	3.30305e-214	-1.99616
ENSMUSG00000026208	ENSMUSG00000026208	352.509	0.269145	7.41202	1.24392e-13	Col27a1	150.949	128.634	126.344	26.6998	46.5009	28.3788	Col27a1	4.08065e-13	-1.99491
ENSMUSG00000028262	ENSMUSG00000028262	13.4895	0.259497	7.67491	1.65532e-14	Edaradd	174.244	168.282	117.99	44.8557	29.3158	42.0426	Edaradd	5.64932e-14	-1.99162
ENSMUSG00000023039	ENSMUSG00000023039	29.6425	0.233088	8.52908	1.47516e-17	Enkur	202.197	158.59	227.627	40.5837	44.4791	63.0639	Enkur	5.65941e-17	-1.98802
ENSMUSG00000032322	ENSMUSG00000032322	146.528	0.268551	7.39867	1.37552e-13	Gng11	131.382	112.775	120.079	34.1757	26.2831	31.532	Gng11	4.49856e-13	-1.98692
ENSMUSG00000041132	ENSMUSG00000041132	131.368	0.12339	16.1016	2.48418e-58	Mpp7	801.334	812.334	739.266	182.627	168.818	242.796	Mpp7	2.39062e-57	-1.98678
ENSMUSG00000063193	ENSMUSG00000063193	1127.03	0.272055	7.3026	2.82262e-13	Gstm7	116.473	126.872	125.299	35.2437	22.2396	35.7362	Gstm7	9.11256e-13	-1.98671
ENSMUSG00000037860	ENSMUSG00000037860	38.0447	0.104597	18.9594	3.69293e-80	Pla2g7	977.442	986.783	951.231	228.55	223.406	285.89	Pla2g7	4.74034e-79	-1.9831
ENSMUSG00000031877	ENSMUSG00000031877	218.291	0.0922566	21.4606	3.63384e-102	Lrp4	1110.69	1231.72	1137.09	305.446	289.114	287.992	Lrp4	5.97742e-101	-1.97988
ENSMUSG00000020658	ENSMUSG00000020658	249.406	0.0763503	25.9274	3.27322e-148	Dlk2	1946.5	2021.14	1922.3	466.712	551.945	474.031	Dlk2	7.92227e-147	-1.97956
ENSMUSG00000097327	ENSMUSG00000097327	13.0467	0.0747098	26.4031	1.26072e-153	Serpinf1	3600.41	3956.82	3694.24	1028.48	1033.13	805.116	Serpinf1	3.16086e-152	-1.97257
ENSMUSG00000030116	ENSMUSG00000030116	93.8084	0.407238	4.8155	1.46831e-06	Fscn2	56.8388	52.8634	53.2522	20.2918	9.098	12.6128	Fscn2	3.27193e-06	-1.96106
ENSMUSG00000048924	ENSMUSG00000048924	121.913	0.490382	3.98019	6.88613e-05	Dkkl1	70.8156	55.5065	37.5898	12.8159	26.2831	3.1532	Dkkl1	0.000134877	-1.95181
ENSMUSG00000093661	ENSMUSG00000093661	175.849	0.0772804	25.2529	1.05134e-140	Chmp4c	1826.3	1705.72	1813.71	426.129	489.27	465.622	Chmp4c	2.42761e-139	-1.95156
ENSMUSG00000041012	ENSMUSG00000041012	17.4167	0.529921	3.66386	0.000248443	Mylk2	25.1582	38.7665	44.8989	17.0879	6.06533	5.25533	Mylk2	0.000462282	-1.94156
ENSMUSG00000017057	ENSMUSG00000017057	4654.75	0.110712	17.5269	8.93261e-69	Stbd1	832.083	785.902	814.446	241.366	190.047	202.856	Stbd1	9.96916e-68	-1.94043
ENSMUSG00000039577	ENSMUSG00000039577	470.28	0.558638	3.46906	0.000522286	Gfra4	29.8171	22.0264	32.369	6.40795	5.05444	10.5107	Gfra4	0.000944274	-1.93795
ENSMUSG00000039099	ENSMUSG00000039099	21.8662	0.565361	3.42477	0.000615323	Sprr2h	25.1582	32.5991	21.9274	6.40795	6.06533	8.40852	Sprr2h	0.00110441	-1.93623
ENSMUSG00000017830	ENSMUSG00000017830	212.326	0.80682	2.39654	0.0165506	Pcdhgb4	13.9768	13.2158	12.5299	4.27197	5.05444	1.05107	Pcdhgb4	0.0252812	-1.93358
ENSMUSG00000034462	ENSMUSG00000034462	16228.1	0.0533998	36.1308	7.44441e-286	Pkp2	4117.55	3955.06	3969.9	1085.08	1017.96	1059.47	Pkp2	3.97472e-284	-1.92938
ENSMUSG00000028073	ENSMUSG00000028073	1772.43	0.0645413	29.8866	2.93946e-196	Itga7	3731.8	4339.2	3838.34	1058.38	1076.6	993.257	Itga7	9.84169e-195	-1.92892
ENSMUSG00000016942	ENSMUSG00000016942	113.285	0.176487	10.9289	8.38285e-28	Hhex	277.672	348.017	294.454	71.5555	80.8711	89.3406	Hhex	4.41997e-27	-1.92882
ENSMUSG00000022206	ENSMUSG00000022206	64.3364	0.569108	3.38215	0.000719198	Pik3ap1	17.7039	34.3612	35.5015	10.6799	4.04355	8.40852	Pik3ap1	0.00128183	-1.92481
ENSMUSG00000004748	ENSMUSG00000004748	26.1953	0.255982	7.51591	5.65154e-14	Zfp941	135.109	135.683	125.299	41.6517	29.3158	33.6341	Zfp941	1.88506e-13	-1.92394
ENSMUSG00000042763	ENSMUSG00000042763	8.24274	0.15162	12.6764	7.98813e-37	Vav3	427.689	471.365	440.636	101.459	106.143	146.098	Vav3	5.26137e-36	-1.922
ENSMUSG00000043336	ENSMUSG00000043336	1515.75	0.0963958	19.897	4.32201e-88	Ralgps2	1228.09	1282.82	1265.52	288.358	386.159	323.728	Ralgps2	6.15226e-87	-1.91799
ENSMUSG00000042784	ENSMUSG00000042784	343.085	0.168431	11.3858	4.92083e-30	Dennd11	422.098	337.444	345.617	79.0314	111.198	101.953	Dennd11	2.74212e-29	-1.91773
ENSMUSG00000022199	ENSMUSG00000022199	32.8017	0.359643	5.32891	9.88013e-08	Rtn2	54.0435	88.1056	89.7979	21.3598	26.2831	13.6639	Rtn2	2.37771e-07	-1.91651
ENSMUSG00000070802	ENSMUSG00000070802	35.238	0.630091	3.03745	0.00238591	Abat	19.5675	18.5022	25.0599	6.40795	4.04355	6.30639	Abat	0.00402435	-1.91387
ENSMUSG00000089665	ENSMUSG00000089665	29.1251	0.227912	8.39365	4.71279e-17	Ankrd6	266.49	281.938	209.876	53.3996	49.5335	98.8002	Ankrd6	1.78126e-16	-1.91302
ENSMUSG00000026829	ENSMUSG00000026829	8.02317	0.0968428	19.7488	8.20733e-87	Nuak2	923.398	945.373	946.01	252.046	250.7	244.898	Nuak2	1.15905e-85	-1.91253
ENSMUSG00000075122	ENSMUSG00000075122	318.41	0.087144	21.9084	2.16114e-106	Foxred2	1216.91	1223.79	1169.46	328.942	323.484	309.013	Foxred2	3.79581e-105	-1.90918
ENSMUSG00000074577	ENSMUSG00000074577	54.7776	0.598254	3.188	0.00143259	Sox2ot	23.2946	25.5506	25.0599	4.27197	11.1198	4.20426	Sox2ot	0.00247215	-1.90724
ENSMUSG00000037940	ENSMUSG00000037940	118.276	0.803267	2.37037	0.0177702	Ache	9.31784	13.2158	16.7066	4.27197	2.02178	4.20426	Ache	0.0270287	-1.90404
ENSMUSG00000000275	ENSMUSG00000000275	2134.82	0.0724381	26.2846	2.87313e-152	Col7a1	1849.59	1978.85	1875.31	491.276	508.477	524.482	Col7a1	7.13664e-151	-1.90401
ENSMUSG00000030720	ENSMUSG00000030720	230.577	0.157545	12.0756	1.42039e-33	Dcp1b	353.146	346.255	382.163	108.935	86.9364	93.5448	Dcp1b	8.62052e-33	-1.90246
ENSMUSG00000038855	ENSMUSG00000038855	1194.48	0.463824	4.1016	4.10307e-05	Cbfa2t3	31.6807	42.2907	74.1355	7.47594	17.1851	14.7149	Cbfa2t3	8.17815e-05	-1.90242
ENSMUSG00000002847	ENSMUSG00000002847	112.396	0.296232	6.41773	1.38322e-10	Lgals2	112.746	83.7003	103.372	24.5638	30.3267	25.2256	Lgals2	3.91851e-10	-1.90113
ENSMUSG00000045094	ENSMUSG00000045094	23.2412	0.0848696	22.3627	9.07575e-111	Erbb3	1272.82	1346.25	1258.21	342.825	342.691	355.26	Erbb3	1.64623e-109	-1.89792
ENSMUSG00000085696	ENSMUSG00000085696	13.123	0.59684	3.17964	0.0014746	Gm3604	17.7039	22.0264	34.4573	6.40795	5.05444	8.40852	Gm3604	0.00254274	-1.89773
ENSMUSG00000038203	ENSMUSG00000038203	7.86924	0.164278	11.5032	1.2709e-30	Upp1	329.852	309.251	359.192	100.391	86.9364	81.9831	Upp1	7.18165e-30	-1.88973
ENSMUSG00000045775	ENSMUSG00000045775	14.5642	0.769121	2.45147	0.0142275	Rpl9-ps8	12.1132	10.5727	19.8391	3.20398	4.04355	4.20426	Rpl9-ps8	0.021954	-1.88547
ENSMUSG00000039774	ENSMUSG00000039774	596.633	0.570537	3.3009	0.000963738	A3galt2	27.9535	29.0748	19.8391	8.54394	6.06533	6.30639	A3galt2	0.00169381	-1.88329
ENSMUSG00000015468	ENSMUSG00000015468	227.008	0.136262	13.8069	2.31668e-43	Clmn	509.686	601.761	521.037	137.771	135.459	170.273	Clmn	1.73654e-42	-1.88135
ENSMUSG00000023945	ENSMUSG00000023945	28.3904	0.055822	33.6712	1.52608e-248	Unc5b	3950.77	4059.02	3941.71	1028.48	1059.41	1160.38	Unc5b	6.68275e-247	-1.87959
ENSMUSG00000009185	ENSMUSG00000009185	38.7686	0.245162	7.6643	1.79812e-14	Foxn1	147.222	132.158	134.697	37.3797	39.4247	35.7362	Foxn1	6.12365e-14	-1.879
ENSMUSG00000024663	ENSMUSG00000024663	594.729	0.379001	4.94981	7.42877e-07	Tmc7	82.9288	58.1497	81.4446	12.8159	14.1524	33.6341	Tmc7	1.68651e-06	-1.87598
ENSMUSG00000071724	ENSMUSG00000071724	16.6462	0.038369	48.8192	0	Slc7a5	14275.9	14831.7	14353	4053.03	4031.42	3779.63	Slc7a5	0	-1.87315
ENSMUSG00000002257	ENSMUSG00000002257	75.5277	0.405015	4.62431	3.75851e-06	Synpo2	48.4528	64.3171	46.9873	12.8159	19.2069	11.5617	Synpo2	8.14934e-06	-1.87292
ENSMUSG00000036098	ENSMUSG00000036098	154.903	0.0609553	30.6738	1.27203e-206	Zdhhc2	3019.91	3021.14	2896.5	766.818	853.19	825.086	Zdhhc2	4.51277e-205	-1.86973
ENSMUSG00000056492	ENSMUSG00000056492	83.4288	0.20653	9.0433	1.52008e-19	Celsr1	203.129	234.361	208.832	66.2155	65.7078	45.1958	Celsr1	6.2415e-19	-1.86771
ENSMUSG00000054293	ENSMUSG00000054293	66.2451	0.522291	3.57245	0.000353652	Npas1	34.476	32.5991	24.0157	9.61193	8.08711	7.35746	Npas1	0.000650217	-1.86586
ENSMUSG00000027611	ENSMUSG00000027611	516.499	0.40362	4.62053	3.82755e-06	Ttn	50.3163	50.2202	51.1639	10.6799	16.1742	14.7149	Ttn	8.29121e-06	-1.86494
ENSMUSG00000063568	ENSMUSG00000063568	31.7936	0.116862	15.9098	5.42112e-57	Gper1	706.292	773.567	654.689	181.559	207.232	199.702	Gper1	5.10385e-56	-1.85925
ENSMUSG00000033491	ENSMUSG00000033491	36.0698	0.17728	10.4799	1.0682e-25	Tspan33	271.149	299.559	282.968	85.4394	85.9255	64.115	Tspan33	5.33303e-25	-1.85788
ENSMUSG00000055632	ENSMUSG00000055632	210.272	0.484189	3.83232	0.000126943	2210406O10Rik	52.1799	50.2202	57.4289	17.0879	2.02178	25.2256	2210406O10Rik	0.000243129	-1.85557
ENSMUSG00000063354	ENSMUSG00000063354	40.9191	0.509008	3.63667	0.000276188	Gm30539	26.09	33.4801	38.634	10.6799	6.06533	10.5107	Gm30539	0.000511892	-1.85109
ENSMUSG00000015957	ENSMUSG00000015957	72.3744	0.107313	17.2338	1.48033e-66	Cercam	803.198	842.29	829.064	199.714	238.57	248.051	Cercam	1.60097e-65	-1.84942
ENSMUSG00000031255	ENSMUSG00000031255	16.6039	0.26312	7.01979	2.22199e-12	Smagp	123.927	132.158	119.034	29.9038	30.3267	44.1448	Smagp	6.9218e-12	-1.84704
ENSMUSG00000063234	ENSMUSG00000063234	18.1449	0.0731292	25.2554	9.87521e-141	Pltp	2260.51	2348.9	2254.34	617.299	709.644	580.188	Pltp	2.28352e-139	-1.84691
ENSMUSG00000053219	ENSMUSG00000053219	295.416	0.0829702	22.2592	9.18646e-110	Hap1	1694.92	1610.57	1587.13	504.092	450.856	405.711	Hap1	1.65141e-108	-1.84685
ENSMUSG00000102752	ENSMUSG00000102752	21.7477	0.0604631	30.5273	1.13305e-204	Insyn1	2895.05	2848.45	2824.46	838.374	764.232	781.993	Insyn1	3.98452e-203	-1.84577
ENSMUSG00000036256	ENSMUSG00000036256	2105.88	0.177893	10.3751	3.21937e-25	Camk2n1	260.9	326.872	319.513	95.0513	85.9255	71.4725	Camk2n1	1.58707e-24	-1.84565
ENSMUSG00000022018	ENSMUSG00000022018	101.833	0.778453	2.36991	0.0177922	Pcdhga2	13.045	17.6211	10.4416	5.33996	4.04355	2.10213	Pcdhga2	0.027057	-1.84487
ENSMUSG00000117401	ENSMUSG00000117401	16.5096	0.175047	10.5343	6.00339e-26	Btn1a1	303.762	275.771	346.662	98.2553	84.9146	74.6256	Btn1a1	3.0169e-25	-1.84399
ENSMUSG00000000732	ENSMUSG00000000732	155.002	0.641158	2.87367	0.00405731	Folr1	14.9085	31.718	16.7066	5.33996	6.06533	6.30639	Folr1	0.00667743	-1.84248
ENSMUSG00000083481	ENSMUSG00000083481	24.0412	0.809317	2.27557	0.0228716	Zfp981	12.1132	9.69162	15.6624	4.27197	4.04355	2.10213	Zfp981	0.0342467	-1.84166
ENSMUSG00000015533	ENSMUSG00000015533	11.4042	0.0579714	31.6444	9.05439e-220	Smtn	3124.27	3096.03	3245.25	899.249	903.734	850.312	Smtn	3.47287e-218	-1.83447
ENSMUSG00000037664	ENSMUSG00000037664	80.2507	0.284011	6.44848	1.12975e-10	Rnf32	99.7009	123.348	123.211	38.4477	21.2287	37.8384	Rnf32	3.21806e-10	-1.83144
ENSMUSG00000067279	ENSMUSG00000067279	12.7954	0.301288	6.06754	1.29887e-09	Ecscr	92.2466	125.991	128.432	19.2239	45.49	32.583	Ecscr	3.48134e-09	-1.82808
ENSMUSG00000070737	ENSMUSG00000070737	63.791	0.701456	2.60502	0.00918677	Foxs1	30.7489	22.0264	9.39745	3.20398	11.1198	3.1532	Foxs1	0.0145002	-1.82731
ENSMUSG00000038811	ENSMUSG00000038811	14.964	0.203006	8.97924	2.72654e-19	Pdk4	204.993	221.145	218.23	54.4676	74.8058	52.5533	Pdk4	1.10932e-18	-1.82284
ENSMUSG00000027562	ENSMUSG00000027562	43.6711	0.0541865	33.6157	9.88429e-248	Cryab	6123.69	6237.88	6002.89	1888.21	1718.51	1590.26	Cryab	4.30489e-246	-1.82152
ENSMUSG00000026435	ENSMUSG00000026435	652.317	0.0874694	20.8085	3.62776e-96	Gjb4	1378.11	1279.29	1259.26	388.749	382.116	338.443	Gjb4	5.67137e-95	-1.8201
ENSMUSG00000078920	ENSMUSG00000078920	16.3393	0.552058	3.28863	0.00100677	Gm13889	22.3628	28.1938	30.2807	9.61193	8.08711	5.25533	Gm13889	0.00176616	-1.81551
ENSMUSG00000063838	ENSMUSG00000063838	65.7708	0.678259	2.67193	0.00754171	Sag	18.6357	11.4537	25.0599	4.27197	5.05444	6.30639	Sag	0.0120348	-1.81226
ENSMUSG00000051851	ENSMUSG00000051851	45.7173	0.795372	2.27335	0.0230052	Prcd	14.9085	14.978	10.4416	5.33996	1.01089	5.25533	Prcd	0.0344371	-1.80816
ENSMUSG00000043587	ENSMUSG00000043587	1013.29	0.0826586	21.817	1.59997e-105	Inhba	2240.01	1978.85	2294.02	618.367	553.967	693.703	Inhba	2.76783e-104	-1.80336
ENSMUSG00000026170	ENSMUSG00000026170	25.2937	0.757598	2.38023	0.0173018	Ptchd1	10.2496	17.6211	15.6624	4.27197	6.06533	2.10213	Ptchd1	0.0263461	-1.80326
ENSMUSG00000038253	ENSMUSG00000038253	106.856	0.134962	13.3363	1.42385e-40	Spint1	447.256	454.625	452.122	123.887	131.416	133.485	Spint1	1.00672e-39	-1.79989
ENSMUSG00000053675	ENSMUSG00000053675	49.9967	0.11672	15.3931	1.81986e-53	Ciart	785.494	788.545	809.225	190.103	223.406	272.226	Ciart	1.6114e-52	-1.79669
ENSMUSG00000047250	ENSMUSG00000047250	5621.01	0.0786425	22.8421	1.75175e-115	Zfp422	1542.1	1706.61	1605.92	442.149	474.107	481.388	Zfp422	3.31594e-114	-1.79636
ENSMUSG00000024601	ENSMUSG00000024601	700.93	0.276024	6.49825	8.12598e-11	Rnf183	137.904	143.612	143.05	41.6517	22.2396	58.8597	Rnf183	2.33118e-10	-1.79367
ENSMUSG00000020037	ENSMUSG00000020037	8.55922	0.0919132	19.4888	1.36517e-84	Mid1	1005.4	1023.79	1039.98	307.582	287.092	292.196	Mid1	1.86087e-83	-1.79128
ENSMUSG00000021876	ENSMUSG00000021876	677.936	0.0744486	24.0454	9.31702e-128	Nkain1	1872.89	1955.94	1742.71	524.384	544.869	542.35	Nkain1	1.95987e-126	-1.79015
ENSMUSG00000103144	ENSMUSG00000103144	24.8739	0.204848	8.72517	2.65775e-18	H2-M3	264.627	233.48	191.082	61.9435	78.8493	58.8597	H2-M3	1.04585e-17	-1.78734
ENSMUSG00000022951	ENSMUSG00000022951	3055.66	0.758955	2.35209	0.0186684	Vwa7	15.8403	16.7401	20.8832	4.27197	11.1198	0.01	Vwa7	0.0283091	-1.78513
ENSMUSG00000030351	ENSMUSG00000030351	615.879	0.0582601	30.6387	3.73807e-206	Dnph1	3351.63	3445.81	3316.26	1019.93	1003.81	911.274	Dnph1	1.32323e-204	-1.78501
ENSMUSG00000004043	ENSMUSG00000004043	2473.2	0.462595	3.85463	0.000115904	Gdpd2	45.6574	36.1233	58.4731	6.40795	11.1198	23.1234	Gdpd2	0.000222624	-1.78313
ENSMUSG00000047363	ENSMUSG00000047363	26.0042	0.683958	2.59937	0.00933956	Lyl1	23.2946	10.5727	19.8391	5.33996	6.06533	4.20426	Lyl1	0.0147297	-1.77786
ENSMUSG00000030498	ENSMUSG00000030498	1043.89	0.516393	3.43444	0.000593783	Gm8663	21.431	34.3612	40.7223	11.7479	9.098	7.35746	Gm8663	0.00106768	-1.77352
ENSMUSG00000034059	ENSMUSG00000034059	174.483	0.0747713	23.6524	1.11494e-123	Chac1	2213.92	1913.65	2074.75	606.619	629.784	583.341	Chac1	2.29427e-122	-1.76852
ENSMUSG00000024727	ENSMUSG00000024727	380.931	0.192103	9.19372	3.79479e-20	Faah	260.9	249.339	225.539	63.0115	88.9582	64.115	Faah	1.59524e-19	-1.76614
ENSMUSG00000071001	ENSMUSG00000071001	228.781	0.111271	15.8618	1.16462e-56	Chst3	688.589	701.321	650.513	202.918	201.167	196.549	Chst3	1.08881e-55	-1.76496
ENSMUSG00000036904	ENSMUSG00000036904	769.976	0.131534	13.4053	5.62597e-41	Hid1	496.641	566.519	627.541	173.015	155.677	169.222	Hid1	4.00598e-40	-1.76325
ENSMUSG00000074445	ENSMUSG00000074445	29.4086	0.0500314	35.2349	5.84697e-272	Pacs2	4924.48	4934.79	4888.76	1470.62	1510.27	1364.28	Pacs2	2.91822e-270	-1.76285
ENSMUSG00000029228	ENSMUSG00000029228	24.1064	0.0785529	22.4363	1.74184e-111	Cxadr	1563.53	1710.13	1621.58	501.956	446.813	495.052	Cxadr	3.17743e-110	-1.76244
ENSMUSG00000034613	ENSMUSG00000034613	314.086	0.143244	12.2965	9.45528e-35	Mmp16	450.984	474.008	439.592	119.615	122.318	160.813	Mmp16	5.93809e-34	-1.7614
ENSMUSG00000037206	ENSMUSG00000037206	178.576	0.401673	4.38469	1.16149e-05	Rhd	72.6792	41.4096	52.2081	13.8839	14.1524	21.0213	Rhd	2.42261e-05	-1.76121
ENSMUSG00000055963	ENSMUSG00000055963	88.8433	0.24055	7.31101	2.65149e-13	Nr1h4	141.631	172.687	166.022	60.8755	46.5009	34.6852	Nr1h4	8.5687e-13	-1.75866
ENSMUSG00000045349	ENSMUSG00000045349	218.043	0.0694184	25.3307	1.46525e-141	Add2	1881.27	1912.77	1890.98	538.268	575.196	566.524	Add2	3.42269e-140	-1.75842
ENSMUSG00000049404	ENSMUSG00000049404	67.9435	0.100364	17.5039	1.33831e-68	Rap1gap	1008.19	1151.54	1130.83	303.31	368.974	300.605	Rap1gap	1.48947e-67	-1.75675
ENSMUSG00000052026	ENSMUSG00000052026	20.9175	0.0577258	30.4054	4.66651e-203	Flt4	3865.04	4284.58	3882.19	1226.05	1161.51	1178.24	Flt4	1.62328e-201	-1.75517
ENSMUSG00000050359	ENSMUSG00000050359	3876.98	0.325784	5.38745	7.14653e-08	Zfp2	80.1334	84.5814	74.1355	16.0199	25.2722	29.4298	Zfp2	1.73597e-07	-1.75514
ENSMUSG00000023034	ENSMUSG00000023034	8776.61	0.0601954	29.1111	2.59594e-186	Tmsb4x	4752.1	4489.86	4494.07	1478.1	1226.21	1374.79	Tmsb4x	8.16427e-185	-1.75235
ENSMUSG00000033685	ENSMUSG00000033685	4635.59	0.100011	17.509	1.22249e-68	Coro2b	1074.35	1140.09	962.717	328.942	285.071	331.086	Coro2b	1.36151e-67	-1.75109
ENSMUSG00000044676	ENSMUSG00000044676	13.6958	0.0903084	19.3745	1.26758e-83	Dipk2a	1724.73	1629.07	1766.72	584.192	427.606	511.869	Dipk2a	1.70613e-82	-1.74968
ENSMUSG00000024621	ENSMUSG00000024621	68.4837	0.429489	4.06657	4.77094e-05	Zcchc18	47.521	42.2907	42.8106	8.54394	16.1742	14.7149	Zcchc18	9.46942e-05	-1.74655
ENSMUSG00000001227	ENSMUSG00000001227	147.683	0.137766	12.6608	9.74769e-37	Alcam	418.371	466.96	434.371	124.955	134.448	134.536	Alcam	6.40716e-36	-1.74424
ENSMUSG00000107505	ENSMUSG00000107505	34.7934	0.0303375	57.3912	0	Plk2	31245.5	32389.4	31428.2	9425.03	9581.2	9431.21	Plk2	0	-1.74111
ENSMUSG00000017817	ENSMUSG00000017817	6.89118	0.274237	6.33611	2.35644e-10	Lsp1	136.04	141.85	161.845	67.2835	37.4029	27.3277	Lsp1	6.58845e-10	-1.73759
ENSMUSG00000050234	ENSMUSG00000050234	72.6933	0.397243	4.37398	1.22003e-05	Slc6a4	68.0202	56.3876	50.1198	26.6998	10.1089	15.766	Slc6a4	2.53978e-05	-1.73753
ENSMUSG00000022780	ENSMUSG00000022780	15.8658	0.0679997	25.5282	9.59041e-144	Mical1	2030.36	2080.17	2088.32	656.815	606.533	598.056	Mical1	2.26325e-142	-1.73591
ENSMUSG00000010601	ENSMUSG00000010601	143.958	0.104774	16.5602	1.35144e-61	Mcrip2	881.468	829.955	766.415	257.386	243.624	243.847	Mcrip2	1.36855e-60	-1.73508
ENSMUSG00000032122	ENSMUSG00000032122	537.353	0.276193	6.2813	3.35753e-10	Pag1	120.2	118.943	108.593	48.0596	28.3049	28.3788	Pag1	9.30164e-10	-1.73485
ENSMUSG00000028967	ENSMUSG00000028967	11071.3	0.105012	16.4973	3.8372e-61	Cib2	916.876	852.862	948.099	302.242	238.57	277.481	Cib2	3.86147e-60	-1.73241
ENSMUSG00000021213	ENSMUSG00000021213	16.5814	0.467363	3.70463	0.000211702	Mef2b	52.1799	38.7665	33.4132	6.40795	12.1307	18.9192	Mef2b	0.000396858	-1.7314
ENSMUSG00000052921	ENSMUSG00000052921	73.7622	0.0590336	29.3272	4.66303e-189	Cspg4	4573.2	5202.64	4813.59	1380.91	1555.76	1456.78	Cspg4	1.4958e-187	-1.73129
ENSMUSG00000041992	ENSMUSG00000041992	19.0141	0.220707	7.8283	4.9451e-15	Ankrd29	227.355	163.876	182.728	55.5356	49.5335	68.3193	Ankrd29	1.7303e-14	-1.72776
ENSMUSG00000040187	ENSMUSG00000040187	504.829	0.275308	6.27048	3.59934e-10	Actn3	109.019	111.894	107.549	38.4477	24.2613	36.7873	Actn3	9.95954e-10	-1.72631
ENSMUSG00000022912	ENSMUSG00000022912	2709.15	0.23396	7.37139	1.68854e-13	Itgb8	160.267	138.326	201.523	45.9237	56.6098	48.349	Itgb8	5.4988e-13	-1.72461
ENSMUSG00000024892	ENSMUSG00000024892	7355.3	0.147782	11.667	1.87999e-31	Fam217b	437.007	427.312	413.488	108.935	122.318	155.558	Fam217b	1.08408e-30	-1.72417
ENSMUSG00000033857	ENSMUSG00000033857	128.506	0.188971	9.12324	7.2913e-20	Eva1c	228.287	226.431	287.144	80.0994	74.8058	69.3703	Eva1c	3.031e-19	-1.72403
ENSMUSG00000078566	ENSMUSG00000078566	1339.56	0.0877474	19.6333	8.0306e-86	Pkia	1365.06	1407.05	1435.72	435.741	369.985	469.826	Pkia	1.11067e-84	-1.72277
ENSMUSG00000046714	ENSMUSG00000046714	140.696	0.650396	2.64564	0.00815371	Dlgap1	17.7039	18.5022	18.7949	4.27197	5.05444	7.35746	Dlgap1	0.0129497	-1.72071
ENSMUSG00000020689	ENSMUSG00000020689	429.365	0.220933	7.72424	1.1252e-14	Nfatc2	174.244	176.211	186.905	59.8075	64.6969	39.9405	Nfatc2	3.86803e-14	-1.70654
ENSMUSG00000032420	ENSMUSG00000032420	521.891	0.171953	9.92402	3.27288e-23	Tpsab1	288.853	323.348	315.337	106.799	73.7949	104.055	Tpsab1	1.52459e-22	-1.70647
ENSMUSG00000048387	ENSMUSG00000048387	680.982	0.275419	6.19483	5.83486e-10	Ifitm10	118.337	125.991	91.8862	38.4477	36.392	28.3788	Ifitm10	1.59395e-09	-1.70617
ENSMUSG00000027386	ENSMUSG00000027386	12.9927	0.133692	12.7516	3.0559e-37	Gspt2	491.05	522.466	550.273	137.771	156.688	184.988	Gspt2	2.03529e-36	-1.70478
ENSMUSG00000023411	ENSMUSG00000023411	482.757	0.0865085	19.6966	2.30624e-86	Rbm38	1513.22	1333.92	1492.11	423.993	485.227	421.477	Rbm38	3.22573e-85	-1.70392
ENSMUSG00000020601	ENSMUSG00000020601	1166.55	0.34475	4.94032	7.79955e-07	Mpzl2	69.8838	75.7708	57.4289	18.1559	24.2613	19.9702	Mpzl2	1.76793e-06	-1.70317
ENSMUSG00000030825	ENSMUSG00000030825	46.5329	0.0454661	37.4422	8.06018e-307	Sipa1l1	9857.35	10489	10027.1	3276.6	3136.79	2920.91	Sipa1l1	4.59344e-305	-1.70235
ENSMUSG00000026979	ENSMUSG00000026979	59.4593	0.22249	7.62886	2.36844e-14	Sh3rf2	156.54	191.189	194.214	69.4195	51.5553	46.2469	Sh3rf2	8.01836e-14	-1.69735
ENSMUSG00000009731	ENSMUSG00000009731	267.508	0.120864	14.0365	9.32016e-45	Plag1	547.889	555.065	598.305	174.083	168.818	181.834	Plag1	7.17014e-44	-1.6965
ENSMUSG00000066363	ENSMUSG00000066363	47.9227	0.371938	4.54831	5.40793e-06	B230217O12Rik	79.2017	86.3435	42.8106	26.6998	21.2287	16.817	B230217O12Rik	1.15711e-05	-1.69169
ENSMUSG00000037362	ENSMUSG00000037362	793.458	0.185166	9.12803	6.97595e-20	Hoxc4	220.833	279.295	264.173	88.6433	75.8166	72.5235	Hoxc4	2.90367e-19	-1.6902
ENSMUSG00000043613	ENSMUSG00000043613	433.024	0.231685	7.2952	2.98207e-13	Ppargc1b	218.969	155.066	157.668	64.0795	55.5989	45.1958	Ppargc1b	9.61575e-13	-1.69019
ENSMUSG00000000686	ENSMUSG00000000686	80.6508	0.184044	9.15238	5.56932e-20	Kctd15	234.81	250.22	270.438	92.9153	70.7622	71.4725	Kctd15	2.326e-19	-1.68444
ENSMUSG00000036545	ENSMUSG00000036545	97.7874	0.0511721	32.886	3.4796e-237	Dusp18	4123.15	4052.86	4009.58	1299.75	1277.76	1218.18	Dusp18	1.45627e-235	-1.68285
ENSMUSG00000000440	ENSMUSG00000000440	1489.63	0.125148	13.4437	3.35201e-41	Carns1	575.843	666.959	670.352	229.618	189.036	177.63	Carns1	2.39636e-40	-1.68246
ENSMUSG00000074151	ENSMUSG00000074151	649.517	0.0453051	36.9651	4.1719e-299	Ugcg	6105.05	6148.01	6122.96	1975.78	1826.68	1954.98	Ugcg	2.31995e-297	-1.67471
ENSMUSG00000035954	ENSMUSG00000035954	580.411	0.288522	5.80278	6.5225e-09	Edil3	101.564	88.1056	89.7979	29.9038	30.3267	27.3277	Edil3	1.67932e-08	-1.67423
ENSMUSG00000035356	ENSMUSG00000035356	8500.11	0.126338	13.229	5.96808e-40	Rgs2	832.083	713.655	754.929	292.63	235.537	194.447	Rgs2	4.16651e-39	-1.67133
ENSMUSG00000026202	ENSMUSG00000026202	4017.61	0.0939071	17.7772	1.06106e-70	Cystm1	1107.89	993.831	1028.5	305.446	333.593	344.749	Cystm1	1.21456e-69	-1.66941
ENSMUSG00000026938	ENSMUSG00000026938	17.9703	0.0468233	35.65	2.36028e-278	Glce	5471.44	5448.45	5178	1692.77	1692.23	1677.5	Glce	1.20038e-276	-1.66925
ENSMUSG00000078877	ENSMUSG00000078877	130.465	0.183146	9.10943	8.28193e-20	Qpct	280.467	235.242	300.719	75.8274	79.8602	100.902	Qpct	3.43392e-19	-1.66835
ENSMUSG00000053965	ENSMUSG00000053965	191.122	0.0477292	34.8518	4.00246e-266	Lama5	20523.5	22370.9	21875.2	6406.88	7397.68	6639.58	Lama5	1.94331e-264	-1.66345
ENSMUSG00000090891	ENSMUSG00000090891	14.732	0.360125	4.61789	3.87661e-06	Gm10263	79.2017	48.4581	71.003	20.2918	17.1851	25.2256	Gm10263	8.39409e-06	-1.66302
ENSMUSG00000022037	ENSMUSG00000022037	709.346	0.21575	7.69493	1.41571e-14	Pstpip2	192.879	218.502	206.744	66.2155	83.9038	45.1958	Pstpip2	4.84494e-14	-1.66018
ENSMUSG00000053279	ENSMUSG00000053279	26.2994	0.514682	3.21945	0.00128435	Gpr85	32.6124	22.0264	40.7223	6.40795	13.1416	10.5107	Gpr85	0.00223047	-1.65699
ENSMUSG00000006494	ENSMUSG00000006494	2543.24	0.225359	7.31472	2.57921e-13	1700086O06Rik	160.267	149.78	144.094	48.0596	49.5335	47.2979	1700086O06Rik	8.34685e-13	-1.64844
ENSMUSG00000041741	ENSMUSG00000041741	13.3369	0.507686	3.24553	0.00117231	Tlr6	28.8853	34.3612	28.1924	12.8159	10.1089	6.30639	Tlr6	0.00204341	-1.64771
ENSMUSG00000005107	ENSMUSG00000005107	39.4397	0.0624207	26.3652	3.43436e-153	Mxra7	2927.67	2847.57	2846.38	978.281	844.092	934.397	Mxra7	8.57044e-152	-1.64574
ENSMUSG00000032232	ENSMUSG00000032232	4347.94	0.685132	2.39875	0.0164512	H3c10	13.9768	14.0969	20.8832	5.33996	6.06533	4.20426	H3c10	0.025139	-1.64346
ENSMUSG00000050106	ENSMUSG00000050106	19.0993	0.0779717	21.0695	1.51457e-98	Cbr2	1427.49	1428.19	1459.74	481.664	465.009	435.141	Cbr2	2.42436e-97	-1.64283
ENSMUSG00000024053	ENSMUSG00000024053	3538.47	0.583653	2.80885	0.00497188	Cldn20	28.8853	26.4317	18.7949	4.27197	13.1416	6.30639	Cldn20	0.00809555	-1.63939
ENSMUSG00000024039	ENSMUSG00000024039	34.9544	0.100348	16.3328	5.76705e-60	Pwwp3b	893.581	899.558	921.995	262.726	283.049	325.83	Pwwp3b	5.66517e-59	-1.63896
ENSMUSG00000045333	ENSMUSG00000045333	46.4765	0.173852	9.40101	5.40428e-21	Hdac9	361.532	283.7	270.438	92.9153	96.0344	106.158	Hdac9	2.34166e-20	-1.63438
ENSMUSG00000045092	ENSMUSG00000045092	3243.89	0.640128	2.55175	0.0107182	Gsdmc4	14.9085	16.7401	33.4132	4.27197	5.05444	11.5617	Gsdmc4	0.0168051	-1.63345
ENSMUSG00000071637	ENSMUSG00000071637	2006.12	0.363124	4.49358	7.00362e-06	Nkpd1	67.0885	72.2466	48.0314	24.5638	16.1742	19.9702	Nkpd1	1.4847e-05	-1.63173
ENSMUSG00000020467	ENSMUSG00000020467	9134.2	0.618298	2.63667	0.00837242	Rufy4	29.8171	22.9075	24.0157	1.06799	15.1633	8.40852	Rufy4	0.0132735	-1.63025
ENSMUSG00000021477	ENSMUSG00000021477	25769.3	0.312801	5.21157	1.8725e-07	Nhlrc1	78.2699	74.0087	83.5329	22.4278	24.2613	29.4298	Nhlrc1	4.42608e-07	-1.63018
ENSMUSG00000030759	ENSMUSG00000030759	10588.4	0.0475985	34.2058	1.98322e-256	2410006H16Rik	4790.3	4789.42	4747.8	1601.99	1521.39	1512.48	2410006H16Rik	9.29224e-255	-1.62815
ENSMUSG00000058427	ENSMUSG00000058427	46.425	0.126486	12.8653	7.05603e-38	Slc25a33	604.728	568.281	651.557	221.074	205.21	163.966	Slc25a33	4.7606e-37	-1.62729
ENSMUSG00000017400	ENSMUSG00000017400	1486.93	0.121697	13.3659	9.57057e-41	Tspan12	629.886	624.669	637.983	203.986	172.862	236.49	Tspan12	6.78468e-40	-1.62659
ENSMUSG00000027603	ENSMUSG00000027603	48.1428	0.145802	11.1555	6.73019e-29	Cntnap1	407.19	538.325	522.081	165.539	170.84	138.741	Cntnap1	3.64669e-28	-1.6265
ENSMUSG00000075553	ENSMUSG00000075553	10.1443	0.421282	3.85162	0.000117337	Inpp5j	39.1349	46.696	45.9431	18.1559	14.1524	10.5107	Inpp5j	0.000225214	-1.62262
ENSMUSG00000085596	ENSMUSG00000085596	22.0852	0.25212	6.43273	1.25328e-10	Dlx4	206.856	159.471	151.403	52.3316	78.8493	36.7873	Dlx4	3.56045e-10	-1.62182
ENSMUSG00000056116	ENSMUSG00000056116	3021.16	0.159964	10.1365	3.80318e-24	Vegfc	328.92	355.947	326.823	97.1873	130.405	100.902	Vegfc	1.8207e-23	-1.62148
ENSMUSG00000040146	ENSMUSG00000040146	128.487	0.0708466	22.8857	6.44905e-116	Rbpms2	1884.07	1827.31	1798.05	604.483	622.707	563.371	Rbpms2	1.22799e-114	-1.62138
ENSMUSG00000079547	ENSMUSG00000079547	196.2	0.193125	8.39252	4.7584e-17	Caskin1	219.901	201.762	229.716	61.9435	68.7404	80.932	Caskin1	1.79765e-16	-1.6208
ENSMUSG00000054863	ENSMUSG00000054863	911.458	0.125897	12.8728	6.40678e-38	Klhl30	511.55	500.44	478.226	158.063	165.786	160.813	Klhl30	4.32983e-37	-1.62064
ENSMUSG00000031659	ENSMUSG00000031659	1733.79	0.300629	5.38385	7.29083e-08	Cyp2s1	81.997	93.3919	89.7979	26.6998	36.392	23.1234	Cyp2s1	1.77049e-07	-1.61854
ENSMUSG00000029571	ENSMUSG00000029571	10609.3	0.0364692	44.3617	0	Mthfd1	12345.2	12717.2	12240.7	4144.88	4023.34	3987.74	Mthfd1	0	-1.61784
ENSMUSG00000032334	ENSMUSG00000032334	6422.63	0.747512	2.16189	0.0306264	Snord17	15.8403	17.6211	11.4858	6.40795	1.01089	7.35746	Snord17	0.0449906	-1.61604
ENSMUSG00000023046	ENSMUSG00000023046	1474.71	0.167402	9.63648	5.60791e-22	ND2	97291.3	82651.9	112776	30321.4	28807.3	36555	ND2	2.49791e-21	-1.61317
ENSMUSG00000047787	ENSMUSG00000047787	124.065	0.049317	32.6953	1.81921e-234	Htt	5271.1	5542.72	5668.75	1824.13	1848.92	1716.39	Htt	7.47735e-233	-1.61244
ENSMUSG00000035184	ENSMUSG00000035184	176.455	0.0569203	28.3211	1.90037e-176	Aldh1l2	3400.08	3392.95	3293.29	1165.18	1096.81	1038.45	Aldh1l2	5.60382e-175	-1.61204
ENSMUSG00000051243	ENSMUSG00000051243	12.6161	0.195438	8.2446	1.65713e-16	Sptb	235.741	216.74	209.876	82.2354	77.8384	56.7575	Sptb	6.12083e-16	-1.61131
ENSMUSG00000005686	ENSMUSG00000005686	3396.22	0.0415954	38.7325	0	Tjp2	11338.9	11642.3	11198.6	3806.32	3866.65	3515.81	Tjp2	0	-1.61109
ENSMUSG00000038521	ENSMUSG00000038521	521.151	0.468748	3.43546	0.000591544	Proz	51.2481	43.1717	41.7665	16.0199	24.2613	4.20426	Proz	0.00106389	-1.61037
ENSMUSG00000075588	ENSMUSG00000075588	141.755	0.416913	3.8561	0.000115211	Hey2	48.4528	59.9118	34.4573	16.0199	12.1307	18.9192	Hey2	0.000221319	-1.60766
ENSMUSG00000096727	ENSMUSG00000096727	30.9682	0.270692	5.93047	3.02066e-09	Spock2	116.473	124.229	134.697	37.3797	28.3049	57.8086	Spock2	7.93091e-09	-1.60533
ENSMUSG00000079685	ENSMUSG00000079685	282.076	0.0326277	49.1923	0	Pea15a	18360.8	18383.2	18006.6	6127.07	5954.13	5918.55	Pea15a	0	-1.60503
ENSMUSG00000060548	ENSMUSG00000060548	67.2054	0.0722102	22.2022	3.27049e-109	Npm3	3383.31	2994.71	2981.08	1095.76	1074.57	910.223	Npm3	5.86608e-108	-1.60322
ENSMUSG00000022371	ENSMUSG00000022371	8.12115	0.0402004	39.8711	0	Cdk6	8035.71	7930.38	8026.47	2632.6	2561.59	2705.44	Cdk6	0	-1.60283
ENSMUSG00000096956	ENSMUSG00000096956	300.096	0.0805944	19.8852	5.4701e-88	Map2	1556.08	1393.83	1458.69	463.508	477.139	510.818	Map2	7.77965e-87	-1.60263
ENSMUSG00000030966	ENSMUSG00000030966	137.525	0.0812497	19.7198	1.45916e-86	Ripor2	1416.31	1516.3	1335.48	462.44	469.052	475.082	Ripor2	2.04627e-85	-1.60222
ENSMUSG00000024395	ENSMUSG00000024395	49.7417	0.530244	3.0197	0.00253027	Myom1	25.1582	35.2422	34.4573	4.27197	9.098	17.8681	Myom1	0.00425622	-1.60118
ENSMUSG00000038859	ENSMUSG00000038859	1206.8	0.205119	7.80372	6.01098e-15	Elovl7	203.129	176.211	211.965	65.1475	74.8058	54.6554	Elovl7	2.09368e-14	-1.60069
ENSMUSG00000022969	ENSMUSG00000022969	16.15	0.150988	10.5724	3.99958e-26	Bhlhe41	494.777	481.057	458.387	155.927	198.134	119.821	Bhlhe41	2.01812e-25	-1.59631
ENSMUSG00000044468	ENSMUSG00000044468	179.667	0.0492839	32.3898	3.81505e-230	Pop1	6969.75	7303.95	6997.97	2521.53	2305.84	2209.34	Pop1	1.53663e-228	-1.5963
ENSMUSG00000022637	ENSMUSG00000022637	1411.93	0.041792	38.164	0	Celf2	6839.3	6726.86	6645.04	2249.19	2251.25	2190.42	Celf2	0	-1.59495
ENSMUSG00000049047	ENSMUSG00000049047	397.073	0.0939643	16.9226	3.06589e-64	Cenpv	1117.21	1208.81	1019.1	390.885	364.931	356.311	Cenpv	3.22461e-63	-1.59012
ENSMUSG00000024140	ENSMUSG00000024140	107.355	0.0890187	17.8448	3.17337e-71	Rims2	1115.35	1066.08	1106.81	334.281	381.105	377.333	Rims2	3.67165e-70	-1.58852
ENSMUSG00000027868	ENSMUSG00000027868	4476.52	0.15653	10.1405	3.65271e-24	Adrb2	354.078	340.969	344.573	123.887	128.383	93.5448	Adrb2	1.75023e-23	-1.58729
ENSMUSG00000103034	ENSMUSG00000103034	141.46	0.0803117	19.7418	9.44252e-87	Ak5	1467.56	1466.96	1430.5	533.996	459.954	461.418	Ak5	1.32882e-85	-1.58549
ENSMUSG00000030465	ENSMUSG00000030465	1823.52	0.203054	7.80255	6.0669e-15	Ctf1	237.605	192.951	181.684	70.4875	72.784	60.9618	Ctf1	2.1127e-14	-1.58434
ENSMUSG00000033487	ENSMUSG00000033487	4348.75	0.0730395	21.6883	2.64519e-104	Etv5	1766.66	1741.85	1718.69	580.988	620.686	541.299	Etv5	4.51282e-103	-1.5841
ENSMUSG00000022123	ENSMUSG00000022123	32.5981	0.0779315	20.3247	7.78379e-92	Gab2	1570.06	1453.74	1426.32	489.14	499.379	496.103	Gab2	1.15506e-90	-1.58393
ENSMUSG00000025810	ENSMUSG00000025810	3722.67	0.558019	2.83264	0.00461652	A930011G23Rik	37.2714	48.4581	13.5741	14.9519	13.1416	5.25533	A930011G23Rik	0.00754061	-1.58067
ENSMUSG00000037709	ENSMUSG00000037709	51.0401	0.410937	3.84426	0.000120915	Rubcnl	53.1117	38.7665	69.9588	10.6799	25.2722	17.8681	Rubcnl	0.000231861	-1.57975
ENSMUSG00000006435	ENSMUSG00000006435	665.461	0.334038	4.71628	2.402e-06	Nexn	408.121	298.678	629.629	155.927	129.394	162.915	Nexn	5.2707e-06	-1.57542
ENSMUSG00000039745	ENSMUSG00000039745	26.4889	0.323745	4.86429	1.1487e-06	Slc7a3	89.4513	91.6298	83.5329	25.6318	18.196	45.1958	Slc7a3	2.57869e-06	-1.57479
ENSMUSG00000033102	ENSMUSG00000033102	895.981	0.176117	8.93524	4.06293e-19	Hoxc6	267.422	256.387	280.879	81.1674	80.8711	108.26	Hoxc6	1.64389e-18	-1.57365
ENSMUSG00000019326	ENSMUSG00000019326	76.057	0.0899618	17.4314	4.76372e-68	Megf9	1135.84	1202.64	1248.82	401.565	365.942	442.499	Megf9	5.26895e-67	-1.56816
ENSMUSG00000023868	ENSMUSG00000023868	285.261	0.567452	2.75707	0.00583215	Lctl	30.7489	19.3832	20.8832	9.61193	7.07622	7.35746	Lctl	0.00942089	-1.56451
ENSMUSG00000042349	ENSMUSG00000042349	688.128	0.457768	3.4165	0.000634314	Gipc2	47.521	54.6255	27.1482	11.7479	10.1089	22.0724	Gipc2	0.00113684	-1.56396
ENSMUSG00000031093	ENSMUSG00000031093	2880.66	0.242228	6.44988	1.1194e-10	Calml4	189.152	241.409	157.668	41.6517	83.9038	73.5746	Calml4	3.19026e-10	-1.56234
ENSMUSG00000044022	ENSMUSG00000044022	39.3782	0.170125	9.17609	4.47028e-20	H2bc21	293.512	308.37	312.204	86.5073	95.0235	128.23	H2bc21	1.87235e-19	-1.56108
ENSMUSG00000070644	ENSMUSG00000070644	19.8628	0.22894	6.81562	9.3857e-12	Plscr4	151.881	165.639	136.785	53.3996	57.6207	43.0937	Plscr4	2.83051e-11	-1.56037
ENSMUSG00000046959	ENSMUSG00000046959	15.0764	0.045868	33.9551	1.02674e-252	Efnb2	7634.11	7501.31	7537.8	2702.02	2399.85	2603.49	Efnb2	4.66123e-251	-1.55745
ENSMUSG00000002108	ENSMUSG00000002108	30.9459	0.032945	47.2711	0	Hmga2	17528.7	17757.7	17584.7	5990.37	6123.96	5849.18	Hmga2	0	-1.55735
ENSMUSG00000042212	ENSMUSG00000042212	11.3073	0.0563197	27.6383	3.85771e-168	Nav2	3188.57	3298.67	3306.86	1117.12	1158.48	1053.17	Nav2	1.05978e-166	-1.55658
ENSMUSG00000073910	ENSMUSG00000073910	73.9556	0.444109	3.49828	0.000468276	Sdcbp2	48.4528	34.3612	39.6781	9.61193	12.1307	19.9702	Sdcbp2	0.000850646	-1.55362
ENSMUSG00000002325	ENSMUSG00000002325	952.597	0.101149	15.3563	3.21496e-53	Rtkn2	969.056	981.496	901.111	360.981	329.55	281.686	Rtkn2	2.83576e-52	-1.55327
ENSMUSG00000020432	ENSMUSG00000020432	552.108	0.594919	2.60854	0.00909283	Tspyl3	31.6807	14.0969	28.1924	12.8159	4.04355	8.40852	Tspyl3	0.0143589	-1.55187
ENSMUSG00000017897	ENSMUSG00000017897	16.5505	0.437222	3.53525	0.000407395	Cdk3	33.5442	39.6475	49.0756	18.1559	11.1198	12.6128	Cdk3	0.000744598	-1.54569
ENSMUSG00000025572	ENSMUSG00000025572	1091.52	0.644373	2.39766	0.0165004	Gm7628	10.2496	24.6696	26.104	5.33996	5.05444	10.5107	Gm7628	0.0252094	-1.54498
ENSMUSG00000038415	ENSMUSG00000038415	176.545	0.0456633	33.8303	7.08099e-251	Fez2	5229.17	5267.83	5263.62	1865.78	1774.11	1762.64	Fez2	3.14361e-249	-1.5448
ENSMUSG00000019564	ENSMUSG00000019564	796.898	0.387907	3.98182	6.83909e-05	D630003M21Rik	66.1567	42.2907	58.4731	14.9519	26.2831	15.766	D630003M21Rik	0.000134026	-1.54457
ENSMUSG00000024085	ENSMUSG00000024085	7855.38	0.0644184	23.9554	8.10988e-127	Prss23	2231.62	2213.21	2105.03	759.342	757.156	731.542	Prss23	1.69045e-125	-1.54317
ENSMUSG00000038236	ENSMUSG00000038236	227.307	0.037016	41.6404	0	Wdr43	11418.1	11126.9	11050.4	3881.08	3749.39	3913.12	Wdr43	0	-1.54136
ENSMUSG00000031239	ENSMUSG00000031239	179.694	0.229906	6.69261	2.19228e-11	Acot1	177.039	151.542	179.596	57.6716	74.8058	42.0426	Acot1	6.4753e-11	-1.53867
ENSMUSG00000000530	ENSMUSG00000000530	51.7941	0.428654	3.58647	0.000335184	Cacna1i	47.521	34.3612	48.0314	10.6799	20.2178	13.6639	Cacna1i	0.000617817	-1.53736
ENSMUSG00000006360	ENSMUSG00000006360	13.4102	0.0449293	34.1807	4.67236e-256	Pik3cb	5041.88	5042.28	5008.84	1746.17	1723.57	1736.36	Pik3cb	2.18284e-254	-1.53572
ENSMUSG00000032717	ENSMUSG00000032717	28.3348	0.0627118	24.4464	5.49244e-132	Ston1	4411.07	4516.29	4559.85	1646.84	1654.82	1357.98	Ston1	1.19606e-130	-1.53308
ENSMUSG00000040364	ENSMUSG00000040364	45.2601	0.0758498	20.1915	1.163e-90	Shroom2	1813.25	1783.26	1781.34	553.22	674.263	631.69	Shroom2	1.69914e-89	-1.53152
ENSMUSG00000060791	ENSMUSG00000060791	12.8056	0.071379	21.3636	2.91414e-101	Dusp9	1913.88	1864.31	1748.97	670.699	626.751	624.333	Dusp9	4.77401e-100	-1.52491
ENSMUSG00000037379	ENSMUSG00000037379	119.61	0.164889	9.23127	2.67446e-20	Gpr162	289.785	367.4	332.043	134.567	105.132	105.107	Gpr162	1.12989e-19	-1.52214
ENSMUSG00000023224	ENSMUSG00000023224	133.621	0.0978064	15.5627	1.30402e-54	Myzap	859.105	871.364	849.948	321.466	275.973	301.656	Myzap	1.17471e-53	-1.52213
ENSMUSG00000089984	ENSMUSG00000089984	25.6617	0.0568204	26.7807	5.42622e-158	Nin	3729.93	3606.16	3554.33	1246.35	1192.85	1354.82	Nin	1.40201e-156	-1.52169
ENSMUSG00000042476	ENSMUSG00000042476	32.696	0.209013	7.27948	3.35121e-13	Prelid3a	170.517	244.934	211.965	59.8075	81.882	76.7278	Prelid3a	1.07866e-12	-1.52151
ENSMUSG00000000154	ENSMUSG00000000154	14.8126	0.592012	2.56981	0.0101754	Tmem190	31.6807	32.5991	13.5741	8.54394	4.04355	14.7149	Tmem190	0.0159946	-1.52136
ENSMUSG00000094708	ENSMUSG00000094708	332.491	0.610062	2.48926	0.0128011	Zfp296	22.3628	23.7885	22.9716	8.54394	2.02178	13.6639	Zfp296	0.0198788	-1.5186
ENSMUSG00000052353	ENSMUSG00000052353	4426.09	0.156263	9.71404	2.62716e-22	Rac3	330.783	359.471	303.851	128.159	111.198	108.26	Rac3	1.182e-21	-1.51794
ENSMUSG00000060336	ENSMUSG00000060336	30.5516	0.0644425	23.462	9.96552e-122	Slc27a1	2674.22	2732.15	2964.37	984.689	1030.1	918.631	Slc27a1	2.01454e-120	-1.51195
ENSMUSG00000006462	ENSMUSG00000006462	15.9041	0.259132	5.83266	5.45493e-09	Tppp3	111.814	135.683	144.094	30.9718	55.5989	50.4511	Tppp3	1.40965e-08	-1.51143
ENSMUSG00000020732	ENSMUSG00000020732	77.5233	0.211517	7.145	8.99939e-13	Nacad	193.811	183.26	174.375	57.6716	80.8711	54.6554	Nacad	2.84703e-12	-1.51129
ENSMUSG00000028776	ENSMUSG00000028776	5877.26	0.170205	8.86295	7.79268e-19	Gm12666	259.968	333.92	287.144	114.275	101.089	94.5959	Gm12666	3.12154e-18	-1.50852
ENSMUSG00000029816	ENSMUSG00000029816	93.5278	0.110192	13.6688	1.56038e-42	Nipsnap1	784.562	859.911	952.275	344.961	273.951	295.349	Nipsnap1	1.1519e-41	-1.50619
ENSMUSG00000021913	ENSMUSG00000021913	25.4733	0.227152	6.62869	3.38678e-11	Pls1	175.175	177.092	220.318	53.3996	55.5989	92.4938	Pls1	9.88179e-11	-1.50572
ENSMUSG00000046572	ENSMUSG00000046572	598.829	0.565282	2.66153	0.00777875	Mapk15	18.6357	27.3127	25.0599	10.6799	9.098	5.25533	Mapk15	0.0123873	-1.50451
ENSMUSG00000034422	ENSMUSG00000034422	346.241	0.0523265	28.7219	2.03041e-181	Slc35e4	4052.33	4234.36	4274.8	1508	1524.42	1398.97	Slc35e4	6.18006e-180	-1.50292
ENSMUSG00000057286	ENSMUSG00000057286	90.7152	0.083977	17.8948	1.29361e-71	Otud1	1240.2	1240.53	1138.14	437.877	418.508	421.477	Otud1	1.49997e-70	-1.50276
ENSMUSG00000021464	ENSMUSG00000021464	900.056	0.0795364	18.8437	3.30776e-79	Dmpk	1312.88	1361.23	1334.44	442.149	488.259	487.694	Dmpk	4.21897e-78	-1.49876
ENSMUSG00000029385	ENSMUSG00000029385	1274.93	0.0788352	18.9842	2.30615e-80	Tmem45a	1823.5	1672.24	1577.73	598.075	566.098	634.844	Tmem45a	2.96972e-79	-1.49662
ENSMUSG00000050587	ENSMUSG00000050587	25.2109	0.606496	2.4656	0.0136782	C3ar1	34.476	30.837	10.4416	4.27197	12.1307	10.5107	C3ar1	0.0211465	-1.49538
ENSMUSG00000042821	ENSMUSG00000042821	801.274	0.070371	21.2363	4.41202e-100	L2hgdh	1855.18	1849.34	1747.93	611.959	657.078	666.376	L2hgdh	7.17668e-99	-1.49442
ENSMUSG00000070291	ENSMUSG00000070291	15.1365	0.234308	6.37269	1.85737e-10	Fcho1	134.177	145.374	128.432	54.4676	46.5009	44.1448	Fcho1	5.22763e-10	-1.49317
ENSMUSG00000026676	ENSMUSG00000026676	33.6216	0.546427	2.73155	0.0063037	Sugct	24.2264	21.1453	34.4573	12.8159	5.05444	10.5107	Sugct	0.0101398	-1.49259
ENSMUSG00000021390	ENSMUSG00000021390	1516.18	0.418242	3.5669	0.000361223	Akap5	38.2032	43.1717	41.7665	14.9519	15.1633	13.6639	Akap5	0.000663454	-1.49183
ENSMUSG00000031099	ENSMUSG00000031099	19.7179	0.243794	6.10178	1.04892e-09	Usp2	150.017	156.828	135.741	71.5555	39.4247	47.2979	Usp2	2.82506e-09	-1.48758
ENSMUSG00000073755	ENSMUSG00000073755	41.9397	0.135168	10.9908	4.23093e-28	Porcn	404.394	466.079	422.885	153.791	148.601	159.762	Porcn	2.24704e-27	-1.48561
ENSMUSG00000018800	ENSMUSG00000018800	1590.73	0.42149	3.52223	0.000427934	Papolb	51.2481	39.6475	45.9431	8.54394	19.2069	21.0213	Papolb	0.000780385	-1.48459
ENSMUSG00000040483	ENSMUSG00000040483	138.623	0.345891	4.29046	1.78305e-05	Adap1	50.3163	72.2466	69.9588	24.5638	24.2613	19.9702	Adap1	3.65782e-05	-1.48403
ENSMUSG00000028223	ENSMUSG00000028223	493.847	0.629463	2.35598	0.0184739	Milr1	16.7721	17.6211	20.8832	5.33996	9.098	5.25533	Milr1	0.0280379	-1.483
ENSMUSG00000035773	ENSMUSG00000035773	28.3238	0.5329	2.78055	0.00542672	Alox8	23.2946	26.4317	43.8548	6.40795	8.08711	18.9192	Alox8	0.00879515	-1.48175
ENSMUSG00000049811	ENSMUSG00000049811	158.454	0.134029	11.0523	2.13756e-28	Inhbb	470.551	476.651	473.005	195.443	143.546	170.273	Inhbb	1.14395e-27	-1.48133
ENSMUSG00000040260	ENSMUSG00000040260	123.173	0.0988391	14.9742	1.08202e-50	Rpl17-ps3	1237.41	1081.94	1102.63	472.052	377.061	378.384	Rpl17-ps3	9.20547e-50	-1.48004
ENSMUSG00000043017	ENSMUSG00000043017	237.173	0.07002	21.1312	4.10713e-99	Galc	2108.63	2249.34	2010.01	714.487	789.504	779.891	Galc	6.63374e-98	-1.47961
ENSMUSG00000044361	ENSMUSG00000044361	10.1401	0.162465	9.10373	8.72788e-20	Synm	278.603	318.061	284.012	103.595	98.0562	114.566	Synm	3.61603e-19	-1.47904
ENSMUSG00000022899	ENSMUSG00000022899	23.5774	0.0445385	33.1894	1.52978e-241	Met	10298.1	10873.1	9691.91	3721.95	3704.91	3653.5	Met	6.50401e-240	-1.47821
ENSMUSG00000062995	ENSMUSG00000062995	50.0359	0.662955	2.22687	0.0259559	Foxh1	15.8403	17.6211	18.7949	3.20398	5.05444	10.5107	Foxh1	0.0385346	-1.47632
ENSMUSG00000048368	ENSMUSG00000048368	113.996	0.620059	2.38078	0.017276	Gm5184	16.7721	25.5506	15.6624	7.47594	5.05444	8.40852	Gm5184	0.0263119	-1.47622
ENSMUSG00000055745	ENSMUSG00000055745	12.0477	0.1161	12.7008	5.85519e-37	Lrrc75a	599.137	667.84	661.998	203.986	237.559	252.256	Lrrc75a	3.87237e-36	-1.47456
ENSMUSG00000049872	ENSMUSG00000049872	31.8708	0.0356009	41.4051	0	Peg10	14665.4	14977.1	14377.1	5350.64	5368.83	5127.1	Peg10	0	-1.47406
ENSMUSG00000048347	ENSMUSG00000048347	34.3146	0.0685136	21.5107	1.23598e-102	Six4	1892.45	1785.02	1822.06	665.359	672.241	642.201	Six4	2.04778e-101	-1.47378
ENSMUSG00000019590	ENSMUSG00000019590	94.3142	0.511666	2.8801	0.00397548	Pip5kl1	27.9535	29.9559	34.4573	10.6799	17.1851	5.25533	Pip5kl1	0.0065455	-1.47365
ENSMUSG00000045664	ENSMUSG00000045664	1368.44	0.497496	2.96085	0.0030679	H3c11	27.9535	25.5506	39.6781	14.9519	8.08711	10.5107	H3c11	0.00511455	-1.47301
ENSMUSG00000026564	ENSMUSG00000026564	6.5598	0.0472688	31.0864	3.68179e-212	Tnc	21779.5	25370	22665.6	8173.34	8625.91	8413.78	Tnc	1.34172e-210	-1.46942
ENSMUSG00000038692	ENSMUSG00000038692	243.269	0.299734	4.90215	9.47957e-07	Smtnl2	97.8373	103.965	146.183	61.9435	37.4029	26.2766	Smtnl2	2.13819e-06	-1.46934
ENSMUSG00000029490	ENSMUSG00000029490	115.6	0.409166	3.58138	0.000341783	Ccl28	37.2714	54.6255	45.9431	11.7479	19.2069	18.9192	Ccl28	0.00062897	-1.46538
ENSMUSG00000016624	ENSMUSG00000016624	41.0439	0.240639	6.08656	1.15365e-09	Hpdl	169.585	125.991	140.962	45.9237	65.7078	46.2469	Hpdl	3.09882e-09	-1.46466
ENSMUSG00000024059	ENSMUSG00000024059	1301.13	0.299835	4.88033	1.05909e-06	Nnat	77.3381	104.846	104.416	27.7678	47.5118	28.3788	Nnat	2.38184e-06	-1.46329
ENSMUSG00000087264	ENSMUSG00000087264	19.1856	0.323075	4.52698	5.98334e-06	Abcd2	83.8606	79.295	65.7822	19.2239	35.3811	28.3788	Abcd2	1.27446e-05	-1.46255
ENSMUSG00000030630	ENSMUSG00000030630	1362.05	0.0667345	21.8254	1.33304e-105	Cd276	4641.22	4837	4531.66	1689.56	1917.66	1496.72	Cd276	2.31103e-104	-1.4565
ENSMUSG00000104346	ENSMUSG00000104346	30.1483	0.540285	2.69419	0.00705593	Angpt4	25.1582	22.0264	27.1482	6.40795	10.1089	10.5107	Angpt4	0.0112899	-1.45563
ENSMUSG00000022253	ENSMUSG00000022253	6891.46	0.261252	5.56941	2.5561e-08	Gm20324	108.087	148.017	142.006	43.7877	36.392	65.1661	Gm20324	6.36196e-08	-1.45502
ENSMUSG00000074194	ENSMUSG00000074194	223.882	0.0310991	46.7147	0	Epb41l2	27206.2	27095.1	26384.9	9966.5	9895.59	9615.15	Epb41l2	0	-1.45279
ENSMUSG00000068227	ENSMUSG00000068227	42.8952	0.051766	27.9603	4.94643e-172	Tpd52	4581.58	4214.09	4371.9	1569.95	1593.16	1664.89	Tpd52	1.40449e-170	-1.44739
ENSMUSG00000020712	ENSMUSG00000020712	85.7521	0.0365073	39.6364	0	Odc1	13401.9	13480.2	12885	4774.99	4988.74	4822.29	Odc1	0	-1.44702
ENSMUSG00000038473	ENSMUSG00000038473	19.1945	0.115231	12.5537	3.79166e-36	Pcsk4	559.071	554.184	560.715	198.646	205.21	210.213	Pcsk4	2.46006e-35	-1.44658
ENSMUSG00000044528	ENSMUSG00000044528	105.411	0.285741	5.05347	4.33847e-07	Kcnk2	101.564	117.18	97.107	52.3316	25.2722	38.8894	Kcnk2	9.99335e-07	-1.44399
ENSMUSG00000089817	ENSMUSG00000089817	11.7665	0.0503888	28.6113	4.85541e-180	Clcn3	5491.94	5634.35	5665.62	1948.02	2016.72	2216.7	Clcn3	1.46952e-178	-1.44169
ENSMUSG00000026247	ENSMUSG00000026247	25.8362	0.117642	12.2259	2.26045e-34	Plcxd2	563.729	533.039	558.626	199.714	217.341	193.396	Plcxd2	1.40424e-33	-1.43828
ENSMUSG00000050295	ENSMUSG00000050295	2230.2	0.183595	7.81319	5.5758e-15	Arl4a	272.081	209.691	233.892	81.1674	91.9909	91.4427	Arl4a	1.94632e-14	-1.43447
ENSMUSG00000024235	ENSMUSG00000024235	365.892	0.0386114	37.0862	4.68206e-301	Aldh18a1	10014.8	10399.1	9986.36	3712.34	3867.66	3687.14	Aldh18a1	2.63096e-299	-1.43195
ENSMUSG00000055733	ENSMUSG00000055733	19.6114	0.144766	9.88586	4.79435e-23	Sh3rf3	397.872	398.237	383.207	119.615	157.699	159.762	Sh3rf3	2.21535e-22	-1.43113
ENSMUSG00000024897	ENSMUSG00000024897	23.3836	0.0379226	37.6988	0	Plin2	9317.84	9586.77	9537.37	3430.39	3577.53	3549.45	Plin2	0	-1.42963
ENSMUSG00000039007	ENSMUSG00000039007	499.365	0.141815	10.0777	6.93516e-24	Ro60	2579.18	2376.21	2560.28	795.654	895.647	1099.41	Ro60	3.29359e-23	-1.42916
ENSMUSG00000032373	ENSMUSG00000032373	627.951	0.0635586	22.4656	9.01106e-112	Hivep3	2384.44	2330.39	2512.25	899.249	934.061	851.363	Hivep3	1.65127e-110	-1.42788
ENSMUSG00000020427	ENSMUSG00000020427	1117.29	0.251019	5.6856	1.30356e-08	Sult2b1	158.403	117.18	157.668	51.2636	39.4247	70.4214	Sult2b1	3.29967e-08	-1.42719
ENSMUSG00000028782	ENSMUSG00000028782	437.049	0.0453584	31.4579	3.27798e-217	Bex3	6544.85	6399.11	6580.31	2503.37	2473.64	2283.97	Bex3	1.23085e-215	-1.42688
ENSMUSG00000044576	ENSMUSG00000044576	258.698	0.035831	39.7251	0	Tnfrsf12a	13497.8	13005.3	13091.7	5013.15	4955.38	4793.91	Tnfrsf12a	0	-1.42339
ENSMUSG00000079339	ENSMUSG00000079339	14.8121	0.132617	10.7149	8.66044e-27	B630019K06Rik	470.551	428.193	434.371	178.355	149.612	170.273	B630019K06Rik	4.44387e-26	-1.42099
ENSMUSG00000022218	ENSMUSG00000022218	23.2059	0.181261	7.82203	5.19787e-15	Fgfbp3	232.014	244.934	255.82	75.8274	88.9582	109.311	Fgfbp3	1.81558e-14	-1.41783
ENSMUSG00000084984	ENSMUSG00000084984	67.2354	0.0539621	26.2394	9.43718e-152	Llgl2	3210.93	3342.73	3328.79	1205.76	1277.76	1219.24	Llgl2	2.34051e-150	-1.41594
ENSMUSG00000064105	ENSMUSG00000064105	1351.19	0.141772	9.98206	1.8264e-23	Adssl1	394.145	427.312	493.888	171.947	144.557	176.579	Adssl1	8.55249e-23	-1.41518
ENSMUSG00000024620	ENSMUSG00000024620	5957.59	0.0697999	20.2513	3.45831e-91	Fblim1	2308.96	2392.95	2092.5	864.005	883.517	804.065	Fblim1	5.08495e-90	-1.41354
ENSMUSG00000076441	ENSMUSG00000076441	3901.78	0.108857	12.985	1.48805e-38	Zfp608	681.134	792.95	814.446	302.242	266.875	290.094	Zfp608	1.01591e-37	-1.4135
ENSMUSG00000085057	ENSMUSG00000085057	125.876	0.113734	12.4224	1.97433e-35	Inava	664.362	694.272	715.251	227.482	298.212	252.256	Inava	1.25761e-34	-1.41286
ENSMUSG00000025950	ENSMUSG00000025950	3484.44	0.0522669	27.016	9.57789e-161	Ctnnbip1	3275.22	3241.4	3226.46	1224.99	1212.06	1224.49	Ctnnbip1	2.50694e-159	-1.41205
ENSMUSG00000020654	ENSMUSG00000020654	568.868	0.247674	5.69922	1.20354e-08	Ndst3	152.813	118.062	129.476	64.0795	42.4573	44.1448	Ndst3	3.0508e-08	-1.41155
ENSMUSG00000098557	ENSMUSG00000098557	50.5622	0.665161	2.12179	0.033855	Fam228b	19.5675	14.0969	27.1482	1.06799	11.1198	10.5107	Fam228b	0.0493724	-1.41133
ENSMUSG00000032596	ENSMUSG00000032596	248.28	0.0737657	19.0471	6.94226e-81	Ltbp4	1778.78	1948.9	1976.6	663.223	761.199	728.388	Ltbp4	9.01932e-80	-1.40502
ENSMUSG00000044674	ENSMUSG00000044674	8041.59	0.122691	11.4285	3.01193e-30	Hoxb13	478.937	518.942	495.977	198.646	186.004	180.783	Hoxb13	1.6907e-29	-1.40218
ENSMUSG00000019718	ENSMUSG00000019718	117.825	0.389223	3.59592	0.000323248	P2rx7	42.8621	43.1717	57.4289	20.2918	17.1851	16.817	P2rx7	0.000596432	-1.39961
ENSMUSG00000029449	ENSMUSG00000029449	187.255	0.0904944	15.4651	5.9636e-54	Pcyt1b	1243.93	1277.53	1257.17	428.265	549.923	453.009	Pcyt1b	5.32155e-53	-1.39951
ENSMUSG00000029311	ENSMUSG00000029311	1593.16	0.100789	13.8617	1.08058e-43	Asrgl1	1027.76	993.831	930.348	391.953	411.432	317.422	Asrgl1	8.15304e-43	-1.39711
ENSMUSG00000034786	ENSMUSG00000034786	36.5205	0.217112	6.43099	1.26779e-10	Ccdc122	154.676	142.731	183.772	64.0795	60.6533	57.8086	Ccdc122	3.60041e-10	-1.39624
ENSMUSG00000035151	ENSMUSG00000035151	1133.62	0.32234	4.32922	1.49637e-05	Nxph4	69.8838	63.436	91.8862	29.9038	33.3593	22.0724	Nxph4	3.09103e-05	-1.39548
ENSMUSG00000035413	ENSMUSG00000035413	1912.45	0.491218	2.84036	0.00450628	M1ap	35.4078	24.6696	30.2807	8.54394	14.1524	11.5617	M1ap	0.0073763	-1.39523
ENSMUSG00000043219	ENSMUSG00000043219	33.4008	0.352227	3.95798	7.55876e-05	Gpld1	56.8388	74.8898	51.1639	19.2239	27.294	23.1234	Gpld1	0.000147603	-1.39411
ENSMUSG00000001665	ENSMUSG00000001665	400.638	0.0837091	16.6096	5.93743e-62	Apln	1243	1439.65	1343.84	503.024	537.793	495.052	Apln	6.05076e-61	-1.39038
ENSMUSG00000040841	ENSMUSG00000040841	662.792	0.543069	2.55973	0.0104753	Pgf	28.8853	18.5022	34.4573	8.54394	16.1742	6.30639	Pgf	0.0164403	-1.39011
ENSMUSG00000015962	ENSMUSG00000015962	21.3573	0.0473345	29.3463	2.66526e-189	Lrpprc	6895.2	7467.83	6705.61	2709.5	2682.9	2653.94	Lrpprc	8.56669e-188	-1.38909
ENSMUSG00000107667	ENSMUSG00000107667	9.75632	0.0904048	15.3579	3.13466e-53	Tuft1	1112.55	1083.7	1061.91	440.013	437.715	366.822	Tuft1	2.76646e-52	-1.38843
ENSMUSG00000005125	ENSMUSG00000005125	4275.51	0.13189	10.5135	7.48746e-26	Zfp287	419.303	447.576	481.359	168.743	160.731	186.039	Zfp287	3.75096e-25	-1.38662
ENSMUSG00000021108	ENSMUSG00000021108	24.163	0.141877	9.77173	1.48888e-22	Ifnlr1	399.735	377.092	348.75	152.723	140.514	137.69	Ifnlr1	6.75161e-22	-1.38639
ENSMUSG00000103567	ENSMUSG00000103567	37.1926	0.0620504	22.3035	3.4143e-110	Cacng7	2565.2	2494.27	2651.13	1041.29	984.606	928.091	Cacng7	6.15149e-109	-1.38394
ENSMUSG00000004609	ENSMUSG00000004609	28.9466	0.0946504	14.5831	3.59858e-48	Zic2	947.625	880.175	847.859	348.165	344.713	335.29	Zic2	2.94915e-47	-1.3803
ENSMUSG00000067872	ENSMUSG00000067872	8.86924	0.063787	21.6292	9.55096e-104	Prxl2a	2988.23	2970.92	2938.27	1181.2	1218.12	1019.53	Prxl2a	1.61572e-102	-1.37966
ENSMUSG00000001123	ENSMUSG00000001123	1548.21	0.0820601	16.805	2.24133e-63	ND1	272357	239312	276759	100188	95415.8	107529	ND1	2.3284e-62	-1.37902
ENSMUSG00000021591	ENSMUSG00000021591	1997.63	0.0799788	17.236	1.42679e-66	Dhx34	1299.84	1263.43	1198.7	482.732	479.161	485.592	Dhx34	1.54619e-65	-1.37851
ENSMUSG00000021822	ENSMUSG00000021822	952.088	0.0561936	24.4882	1.97258e-132	Rrp9	3492.33	3316.29	3202.44	1317.9	1240.36	1300.17	Rrp9	4.31311e-131	-1.37608
ENSMUSG00000024900	ENSMUSG00000024900	8962.52	0.601749	2.28197	0.022491	Platr14	19.5675	29.0748	20.8832	3.20398	16.1742	7.35746	Platr14	0.0337271	-1.37317
ENSMUSG00000070031	ENSMUSG00000070031	38.6889	0.132124	10.3851	2.89739e-25	Mcts2	466.824	430.836	426.018	183.695	153.655	174.477	Mcts2	1.42966e-24	-1.37212
ENSMUSG00000045573	ENSMUSG00000045573	73.1597	0.0670971	20.4493	6.09859e-93	Slc35g1	2119.81	2064.31	2070.57	791.382	867.342	756.767	Slc35g1	9.19422e-92	-1.37209
ENSMUSG00000042599	ENSMUSG00000042599	627.202	0.0823291	16.6587	2.61553e-62	Glo1-ps	1230.89	1257.27	1249.86	495.548	509.488	439.345	Glo1-ps	2.67905e-61	-1.3715
ENSMUSG00000027371	ENSMUSG00000027371	131.296	0.148364	9.24107	2.44039e-20	Rab27b	394.145	367.4	319.513	139.907	131.416	147.149	Rab27b	1.03236e-19	-1.37104
ENSMUSG00000026544	ENSMUSG00000026544	28.2088	0.0597379	22.9262	2.54456e-116	Sh3bgrl2	2695.65	2538.32	2535.22	1033.82	987.638	985.899	Sh3bgrl2	4.8625e-115	-1.36957
ENSMUSG00000097021	ENSMUSG00000097021	12.6047	0.0380521	35.9261	1.19535e-282	Asns	8750.39	8897.78	8863.89	3517.97	3365.25	3395.99	Asns	6.23717e-281	-1.36706
ENSMUSG00000029163	ENSMUSG00000029163	6619.3	0.0605726	22.5416	1.62496e-112	Bok	2543.77	2482.82	2532.09	928.085	1031.11	973.287	Bok	2.99481e-111	-1.3654
ENSMUSG00000054612	ENSMUSG00000054612	29.7168	0.208084	6.53872	6.20481e-11	Gm27219	150.949	199.119	185.861	75.8274	64.6969	68.3193	Gm27219	1.78769e-10	-1.3606
ENSMUSG00000074183	ENSMUSG00000074183	105.923	0.0367953	36.9739	3.01283e-299	Dab2	12756.1	13002.6	12618.7	5030.24	5118.13	4798.11	Dab2	1.68122e-297	-1.36046
ENSMUSG00000063687	ENSMUSG00000063687	20.8112	0.0580002	23.4459	1.4544e-121	Dpy30	2954.69	3061.67	3252.56	1237.8	1172.63	1200.32	Dpy30	2.93639e-120	-1.35987
ENSMUSG00000038805	ENSMUSG00000038805	37.8869	0.0433479	31.3521	9.11213e-216	Ablim1	9110.99	9875.76	9463.24	3782.83	3769.6	3538.94	Ablim1	3.36646e-214	-1.35905
ENSMUSG00000029660	ENSMUSG00000029660	19.8343	0.345755	3.93066	8.47144e-05	Fyb	54.9753	54.6255	75.1796	23.4958	27.294	21.0213	Fyb	0.000164525	-1.35905
ENSMUSG00000018387	ENSMUSG00000018387	296.047	0.164273	8.26982	1.34161e-16	Tmeff2	390.418	325.991	325.778	153.791	148.601	104.055	Tmeff2	4.96911e-16	-1.35851
ENSMUSG00000032057	ENSMUSG00000032057	16.1801	0.132349	10.2457	1.2377e-24	Arhgap27	435.143	540.968	514.772	208.258	175.895	198.651	Arhgap27	6.02213e-24	-1.35601
ENSMUSG00000008496	ENSMUSG00000008496	18.9103	0.0628891	21.5368	7.03451e-103	Snx10	2166.4	2106.6	2068.48	809.538	831.961	838.75	Snx10	1.1691e-101	-1.35443
ENSMUSG00000000093	ENSMUSG00000000093	67.6383	0.130155	10.3934	2.65803e-25	Dnajc27	521.799	563.876	546.097	196.511	256.766	184.988	Dnajc27	1.31276e-24	-1.35275
ENSMUSG00000038576	ENSMUSG00000038576	173.822	0.101419	13.3283	1.58492e-40	Bst2	843.265	829.955	767.459	351.369	309.332	296.4	Bst2	1.11912e-39	-1.35174
ENSMUSG00000062901	ENSMUSG00000062901	1507.77	0.22004	6.13677	8.42142e-10	Rab3b	160.267	140.969	159.757	65.1475	49.5335	66.2171	Rab3b	2.27808e-09	-1.35034
ENSMUSG00000032009	ENSMUSG00000032009	4504.02	0.0990515	13.5857	4.87053e-42	Tgfa	944.829	989.426	992.998	411.177	415.475	324.779	Tgfa	3.55308e-41	-1.34568
ENSMUSG00000049086	ENSMUSG00000049086	21.9934	0.341901	3.93192	8.42702e-05	Exoc3l	67.0885	68.7224	49.0756	24.5638	25.2722	23.1234	Exoc3l	0.000163742	-1.34433
ENSMUSG00000041954	ENSMUSG00000041954	20.1564	0.32305	4.1592	3.19367e-05	Atp6v1g2	66.1567	125.991	68.9147	33.1077	37.4029	32.583	Atp6v1g2	6.42935e-05	-1.34363
ENSMUSG00000040998	ENSMUSG00000040998	995.627	0.0437134	30.7135	3.75774e-207	Rrp12	6556.03	6842.28	6845.52	2752.22	2668.75	2561.45	Rrp12	1.33904e-205	-1.34259
ENSMUSG00000073968	ENSMUSG00000073968	158.165	0.172439	7.76361	8.25464e-15	Rph3al	270.217	270.484	242.245	117.479	106.143	86.1874	Rph3al	2.85968e-14	-1.33875
ENSMUSG00000027368	ENSMUSG00000027368	79.6455	0.111822	11.9705	5.07391e-33	Bicd1	600.069	637.885	668.263	274.474	235.537	243.847	Bicd1	3.03811e-32	-1.33856
ENSMUSG00000029651	ENSMUSG00000029651	156.954	0.201051	6.65311	2.86972e-11	Gm25432	186.357	269.603	248.51	79.0314	114.23	85.1363	Gm25432	8.41745e-11	-1.33761
ENSMUSG00000054619	ENSMUSG00000054619	869.83	0.305997	4.3691	1.24759e-05	Efcab12	94.1102	79.295	65.7822	33.1077	35.3811	26.2766	Efcab12	2.59547e-05	-1.33693
ENSMUSG00000029408	ENSMUSG00000029408	101.291	0.556062	2.40421	0.0162076	Robo3	31.6807	28.1938	25.0599	21.3598	4.04355	8.40852	Robo3	0.0247951	-1.33689
ENSMUSG00000020101	ENSMUSG00000020101	59.0363	0.217307	6.15132	7.68388e-10	Faim2	150.949	164.757	176.463	50.1956	69.7513	74.6256	Faim2	2.08277e-09	-1.33673
ENSMUSG00000028164	ENSMUSG00000028164	696.659	0.0939141	14.2148	7.41583e-46	Garem1	1011.92	1084.58	951.231	435.741	403.345	369.975	Garem1	5.83643e-45	-1.33497
ENSMUSG00000086693	ENSMUSG00000086693	10.3755	0.431066	3.09293	0.00198188	Gm3739	48.4528	43.1717	44.8989	8.54394	16.1742	29.4298	Gm3739	0.00337225	-1.33326
ENSMUSG00000025422	ENSMUSG00000025422	143.527	0.303637	4.38916	1.13791e-05	Cited1	71.7474	80.1761	81.4446	24.5638	36.392	31.532	Cited1	2.37498e-05	-1.33271
ENSMUSG00000033276	ENSMUSG00000033276	608.136	0.232348	5.72995	1.00462e-08	ND3	230.151	190.308	233.892	48.0596	100.078	111.413	ND3	2.5603e-08	-1.33134
ENSMUSG00000004040	ENSMUSG00000004040	11440.2	0.0552954	24.0435	9.75952e-128	Nedd9	3192.29	3428.19	3186.78	1327.51	1295.96	1280.2	Nedd9	2.05026e-126	-1.32949
ENSMUSG00000048988	ENSMUSG00000048988	544.73	0.0836021	15.8858	7.94802e-57	Zfp651	1361.34	1348.02	1447.21	491.276	602.49	560.218	Zfp651	7.45232e-56	-1.32809
ENSMUSG00000054675	ENSMUSG00000054675	1916.03	0.109812	12.0327	2.39264e-33	Pik3r5	651.317	662.554	660.954	237.094	259.798	293.247	Pik3r5	1.44448e-32	-1.32133
ENSMUSG00000001166	ENSMUSG00000001166	96.221	0.0820736	16.098	2.63564e-58	Mettl26	1282.14	1184.14	1192.43	468.848	512.521	482.439	Mettl26	2.53182e-57	-1.32122
ENSMUSG00000048764	ENSMUSG00000048764	54.6955	0.114408	11.5473	7.61684e-31	Id4	537.64	575.33	582.642	218.938	237.559	221.775	Id4	4.32851e-30	-1.3211
ENSMUSG00000005397	ENSMUSG00000005397	46250.9	0.281711	4.68809	2.75773e-06	Insl6	86.6559	81.9382	91.8862	33.1077	37.4029	33.6341	Insl6	6.03313e-06	-1.32068
ENSMUSG00000021466	ENSMUSG00000021466	6007.6	0.184755	7.14155	9.22868e-13	Rbm20	191.948	214.097	210.921	83.3034	79.8602	84.0852	Rbm20	2.91842e-12	-1.31944
ENSMUSG00000028860	ENSMUSG00000028860	59.2293	0.0885076	14.867	5.39481e-50	Timm9	1003.53	1029.95	1100.55	445.353	397.279	416.222	Timm9	4.53689e-49	-1.31585
ENSMUSG00000056476	ENSMUSG00000056476	18.9609	0.0851507	15.4506	7.46895e-54	Mid2	1093.91	1150.66	1213.32	490.208	442.769	456.162	Mid2	6.65374e-53	-1.31563
ENSMUSG00000024921	ENSMUSG00000024921	1931.08	0.52365	2.5077	0.0121519	Meiob	31.6807	30.837	26.104	20.2918	5.05444	10.5107	Meiob	0.0189292	-1.31316
ENSMUSG00000020695	ENSMUSG00000020695	8909.64	0.209431	6.25921	3.86938e-10	1190007I07Rik	149.085	189.427	168.11	61.9435	68.7404	73.5746	1190007I07Rik	1.06755e-09	-1.31087
ENSMUSG00000022887	ENSMUSG00000022887	381.13	0.148819	8.78995	1.4963e-18	Lipt1	356.873	332.158	324.734	119.615	142.535	147.149	Lipt1	5.94341e-18	-1.30811
ENSMUSG00000023031	ENSMUSG00000023031	227.31	0.0652399	20.0453	2.21881e-89	Patz1	2133.79	2107.49	2137.4	919.541	848.136	809.32	Patz1	3.20382e-88	-1.30775
ENSMUSG00000025092	ENSMUSG00000025092	77.8268	0.0518946	25.1918	4.92815e-140	Rcl1	4269.44	4058.14	4196.49	1623.35	1785.23	1650.17	Rcl1	1.13305e-138	-1.30732
ENSMUSG00000033538	ENSMUSG00000033538	96.7249	0.0637803	20.4907	2.6068e-93	Snhg5	2058.31	2028.19	2146.8	864.005	833.983	820.882	Snhg5	3.94481e-92	-1.3069
ENSMUSG00000028475	ENSMUSG00000028475	16.9346	0.424909	3.07526	0.00210317	Kcnh2	61.4978	40.5286	32.369	23.4958	12.1307	18.9192	Kcnh2	0.0035688	-1.30671
ENSMUSG00000038637	ENSMUSG00000038637	227.103	0.0775563	16.8419	1.20285e-63	Nfkbie	1374.38	1351.54	1267.61	547.88	527.684	540.248	Nfkbie	1.25282e-62	-1.3062
ENSMUSG00000038453	ENSMUSG00000038453	59.175	0.0865904	15.0757	2.33968e-51	Cdsn	1690.26	2081.94	1991.22	759.342	862.288	709.469	Cdsn	2.01075e-50	-1.30541
ENSMUSG00000055737	ENSMUSG00000055737	445.835	0.244067	5.34732	8.92637e-08	4921536K21Rik	132.313	134.802	103.372	54.4676	50.5444	45.1958	4921536K21Rik	2.15496e-07	-1.3051
ENSMUSG00000099032	ENSMUSG00000099032	559.203	0.353679	3.68889	0.000225234	Cyp2d22	54.9753	50.2202	62.6497	26.6998	21.2287	19.9702	Cyp2d22	0.000420851	-1.30468
ENSMUSG00000033036	ENSMUSG00000033036	120.785	0.0736068	17.7134	3.30392e-70	Cacna1c	1764.8	1786.78	1608.01	656.815	711.666	722.082	Cacna1c	3.76576e-69	-1.30383
ENSMUSG00000049580	ENSMUSG00000049580	1890.57	0.0784467	16.5897	8.2711e-62	Cdca7l	1330.59	1329.51	1277.01	562.832	532.738	502.409	Cdca7l	8.41297e-61	-1.30141
ENSMUSG00000034714	ENSMUSG00000034714	4763.37	0.080938	16.0365	7.10821e-58	Armcx4	1224.36	1267.84	1237.33	545.744	489.27	482.439	Armcx4	6.77155e-57	-1.29796
ENSMUSG00000027375	ENSMUSG00000027375	1194.87	0.231533	5.60489	2.08387e-08	Lsmem2	132.313	127.753	147.227	45.9237	63.686	55.7065	Lsmem2	5.21244e-08	-1.29772
ENSMUSG00000037370	ENSMUSG00000037370	695.224	0.187229	6.92766	4.27844e-12	Fam81a	300.966	207.929	333.088	117.479	115.241	109.311	Fam81a	1.3142e-11	-1.29706
ENSMUSG00000039831	ENSMUSG00000039831	4088.13	0.515607	2.51413	0.0119327	Schip1	24.2264	29.0748	33.4132	5.33996	17.1851	12.6128	Schip1	0.0185987	-1.2963
ENSMUSG00000018906	ENSMUSG00000018906	1500.45	0.147734	8.77367	1.7294e-18	Bcam	375.509	328.634	341.441	139.907	128.383	157.66	Bcam	6.85238e-18	-1.29617
ENSMUSG00000074398	ENSMUSG00000074398	16.5186	0.103849	12.4779	9.85046e-36	Mfsd13a	787.358	758.589	683.926	295.834	318.43	294.298	Mfsd13a	6.32468e-35	-1.29582
ENSMUSG00000048249	ENSMUSG00000048249	673.509	0.200421	6.45642	1.07207e-10	Chst7	235.741	223.788	172.287	101.459	72.784	84.0852	Chst7	3.05809e-10	-1.294
ENSMUSG00000026042	ENSMUSG00000026042	23048	0.359946	3.59344	0.00032634	Creb3l4	55.9071	53.7444	54.2964	23.4958	16.1742	27.3277	Creb3l4	0.00060186	-1.29345
ENSMUSG00000047419	ENSMUSG00000047419	8.1632	0.220863	5.84419	5.09038e-09	Fgf2	181.698	193.832	130.52	65.1475	76.8275	65.1661	Fgf2	1.31714e-08	-1.29077
ENSMUSG00000022587	ENSMUSG00000022587	18880.3	0.485609	2.65393	0.00795599	Trim66	24.2264	37.0044	30.2807	8.54394	13.1416	15.766	Trim66	0.012657	-1.28877
ENSMUSG00000039960	ENSMUSG00000039960	2058.54	0.236076	5.45664	4.85232e-08	Fgd4	164.926	204.405	171.243	61.9435	53.5771	106.158	Fgd4	1.18893e-07	-1.28818
ENSMUSG00000060131	ENSMUSG00000060131	38.3648	0.584101	2.20413	0.0275149	Zfp882	18.6357	21.1453	26.104	4.27197	14.1524	8.40852	Zfp882	0.0406988	-1.28744
ENSMUSG00000006818	ENSMUSG00000006818	7719.48	0.300264	4.2809	1.86143e-05	Trim36	109.019	88.9867	103.372	63.0115	29.3158	31.532	Trim36	3.81326e-05	-1.2854
ENSMUSG00000049265	ENSMUSG00000049265	41.3047	0.259953	4.94065	7.78606e-07	Srsf3-ps	103.428	113.656	102.328	34.1757	47.5118	49.4001	Srsf3-ps	1.76513e-06	-1.28434
ENSMUSG00000104861	ENSMUSG00000104861	279.725	0.366596	3.50277	0.000460442	Hoxc11	45.6574	60.7929	66.8263	33.1077	20.2178	17.8681	Hoxc11	0.000836792	-1.2841
ENSMUSG00000056529	ENSMUSG00000056529	11.443	0.482018	2.66398	0.00772228	Gm11944	37.2714	23.7885	30.2807	9.61193	14.1524	13.6639	Gm11944	0.0123059	-1.28408
ENSMUSG00000027339	ENSMUSG00000027339	1935.55	0.0986409	13.0089	1.08962e-38	Polr3g	956.011	892.51	1048.34	415.449	419.519	354.209	Polr3g	7.45798e-38	-1.2832
ENSMUSG00000040265	ENSMUSG00000040265	67.2952	0.384963	3.33124	0.000864604	2610035F20Rik	52.1799	63.436	46.9873	21.3598	13.1416	32.583	2610035F20Rik	0.00152777	-1.2824
ENSMUSG00000045287	ENSMUSG00000045287	186.497	0.213383	5.994	2.04743e-09	P4htm	178.903	188.546	169.154	92.9153	73.7949	54.6554	P4htm	5.43514e-09	-1.27902
ENSMUSG00000040121	ENSMUSG00000040121	18.3189	0.0647141	19.7542	7.37715e-87	Eno3	1890.59	1940.09	1859.65	789.246	776.362	780.942	Eno3	1.04273e-85	-1.27838
ENSMUSG00000028525	ENSMUSG00000028525	1523.52	0.420082	3.03775	0.00238355	Fam180a	44.7256	51.9823	29.2365	16.0199	15.1633	21.0213	Fam180a	0.00402078	-1.2761
ENSMUSG00000042357	ENSMUSG00000042357	94.1404	0.179171	7.1079	1.17818e-12	Tnfrsf9	216.174	260.793	231.804	99.3232	84.9146	109.311	Tnfrsf9	3.70975e-12	-1.27353
ENSMUSG00000057530	ENSMUSG00000057530	3639.43	0.374799	3.39709	0.000681074	Gm8773	52.1799	61.6739	46.9873	25.6318	27.294	13.6639	Gm8773	0.00121631	-1.27323
ENSMUSG00000037325	ENSMUSG00000037325	417.277	0.0720702	17.5726	3.99747e-69	Shisa4	2129.13	2004.4	2017.32	917.405	877.451	762.022	Shisa4	4.48314e-68	-1.26646
ENSMUSG00000055322	ENSMUSG00000055322	6964.54	0.0701677	18.0339	1.05612e-72	Hgh1	2516.75	2317.18	2322.22	1084.01	993.704	899.712	Hgh1	1.24343e-71	-1.2654
ENSMUSG00000026471	ENSMUSG00000026471	62.5391	0.301756	4.1907	2.78101e-05	Nckap5	76.4063	80.1761	88.7537	23.4958	36.392	42.0426	Nckap5	5.62467e-05	-1.26457
ENSMUSG00000031189	ENSMUSG00000031189	47.7469	0.0638544	19.7843	4.06426e-87	Mrps10	2716.15	2600	2650.08	1100.03	1199.92	1017.43	Mrps10	5.76494e-86	-1.26332
ENSMUSG00000022893	ENSMUSG00000022893	4435.01	0.0443303	28.4613	3.53084e-178	Ccn4	5859.99	5939.2	5741.84	2355.99	2427.14	2533.07	Ccn4	1.05277e-176	-1.2617
ENSMUSG00000026586	ENSMUSG00000026586	14465.7	0.16122	7.82451	5.09652e-15	Magef1	300.966	260.793	280.879	124.955	121.307	105.107	Magef1	1.78212e-14	-1.26147
ENSMUSG00000038963	ENSMUSG00000038963	748.275	0.586039	2.1508	0.031492	Gm5780	22.3628	17.6211	19.8391	5.33996	10.1089	9.45959	Gm5780	0.0461903	-1.26045
ENSMUSG00000019947	ENSMUSG00000019947	10250.1	0.0542921	23.2004	4.5138e-119	Fgd3	3816.59	3690.74	3939.62	1658.59	1626.52	1494.62	Fgd3	8.86812e-118	-1.2596
ENSMUSG00000019256	ENSMUSG00000019256	5037.14	0.331489	3.79674	0.00014661	Fat2	89.4513	58.1497	91.8862	37.3797	42.4573	19.9702	Fat2	0.000278836	-1.25858
ENSMUSG00000021607	ENSMUSG00000021607	361.722	0.0384518	32.7134	1.00679e-234	Fos	11912.9	12058.1	11662.2	4983.25	5156.54	4760.28	Fos	4.14874e-233	-1.25789
ENSMUSG00000031465	ENSMUSG00000031465	233.991	0.339335	3.70263	0.00021338	Ppef1	65.2249	69.6034	62.6497	36.3117	17.1851	29.4298	Ppef1	0.00039977	-1.25643
ENSMUSG00000026198	ENSMUSG00000026198	21.2508	0.263035	4.77534	1.79405e-06	Gm32856	143.495	127.753	115.902	32.0398	63.686	66.2171	Gm32856	3.97521e-06	-1.25608
ENSMUSG00000000938	ENSMUSG00000000938	183.564	0.0637739	19.6839	2.96326e-86	Endod1	2212.06	2175.33	2044.47	919.541	876.44	899.712	Endod1	4.1375e-85	-1.25532
ENSMUSG00000031840	ENSMUSG00000031840	520.574	0.302105	4.14987	3.32662e-05	Ldb3	91.3149	73.1276	82.4888	45.9237	27.294	30.4809	Ldb3	6.68359e-05	-1.2537
ENSMUSG00000067199	ENSMUSG00000067199	101.184	0.530469	2.35587	0.0184792	Fer1l6	21.431	26.4317	29.2365	16.0199	10.1089	6.30639	Fer1l6	0.0280434	-1.24972
ENSMUSG00000029279	ENSMUSG00000029279	199.983	0.168763	7.40323	1.32908e-13	Vipr1	256.241	230.837	247.466	108.935	96.0344	104.055	Vipr1	4.35022e-13	-1.24939
ENSMUSG00000043079	ENSMUSG00000043079	1406.54	0.0396997	31.4319	7.42935e-217	Eif2s1	8788.59	8434.35	8349.12	3586.32	3519.91	3662.96	Eif2s1	2.78315e-215	-1.24784
ENSMUSG00000031298	ENSMUSG00000031298	721.655	0.441583	2.82563	0.00471876	Zfyve28	39.1349	49.3391	35.5015	27.7678	15.1633	9.45959	Zfyve28	0.00769901	-1.24775
ENSMUSG00000073856	ENSMUSG00000073856	48.4835	0.0347444	35.821	5.19757e-281	Shmt2	24136	24525.1	23762	10275.1	10531.4	9758.09	Shmt2	2.69452e-279	-1.24458
ENSMUSG00000034777	ENSMUSG00000034777	151.266	0.391331	3.17692	0.00148848	Itgae	38.2032	43.1717	52.2081	20.2918	18.196	17.8681	Itgae	0.00256585	-1.24323
ENSMUSG00000028980	ENSMUSG00000028980	5604.09	0.0549276	22.6293	2.22937e-113	Nr2f2	3619.98	3711.89	3823.72	1678.88	1493.08	1541.91	Nr2f2	4.13721e-112	-1.24297
ENSMUSG00000053030	ENSMUSG00000053030	94.2074	0.270365	4.59322	4.36455e-06	Dusp28	98.7691	89.8677	92.9304	42.7197	33.3593	43.0937	Dusp28	9.41007e-06	-1.24185
ENSMUSG00000029410	ENSMUSG00000029410	15.7592	0.180541	6.8723	6.3174e-12	Efna3	212.447	217.621	200.479	93.9833	89.9691	83.0342	Efna3	1.92468e-11	-1.24073
ENSMUSG00000044447	ENSMUSG00000044447	4523.99	0.107245	11.5645	6.23445e-31	Gnpda1	639.204	621.144	658.866	279.814	282.038	250.154	Gnpda1	3.5555e-30	-1.24023
ENSMUSG00000040219	ENSMUSG00000040219	327.946	0.0351431	35.2713	1.6205e-272	Msmo1	14663.5	14098.7	13928.1	6016	6113.85	5950.08	Msmo1	8.11309e-271	-1.23954
ENSMUSG00000056204	ENSMUSG00000056204	2763.28	0.299403	4.13957	3.47951e-05	Slco1a5	102.496	122.467	93.9745	57.6716	23.2504	54.6554	Slco1a5	6.97334e-05	-1.2394
ENSMUSG00000078771	ENSMUSG00000078771	54.1322	0.0595876	20.7733	7.54112e-96	Psph	3441.08	3074	3056.26	1358.49	1340.44	1360.08	Psph	1.17095e-94	-1.23783
ENSMUSG00000029151	ENSMUSG00000029151	31.0174	0.0445008	27.804	3.88101e-170	Cldn12	4898.39	4943.61	4788.53	2082.58	2068.28	2055.88	Cldn12	1.08472e-168	-1.2373
ENSMUSG00000021662	ENSMUSG00000021662	1793.67	0.0342138	36.1365	6.05223e-286	Lgals1	105283	98949.6	100661	44284.3	43772.5	41352.1	Lgals1	3.24218e-284	-1.23637
ENSMUSG00000095562	ENSMUSG00000095562	1130.79	0.224371	5.50814	3.62655e-08	Mlh3	153.744	181.498	144.094	69.4195	51.5553	83.0342	Mlh3	8.95273e-08	-1.23586
ENSMUSG00000078905	ENSMUSG00000078905	12.8762	0.404665	3.05062	0.00228366	4933430I17Rik	38.2032	40.5286	43.8548	16.0199	20.2178	15.766	4933430I17Rik	0.00386119	-1.23448
ENSMUSG00000034910	ENSMUSG00000034910	454.972	0.0539815	22.8681	9.65729e-116	Isyna1	3783.98	4029.95	3691.11	1560.34	1652.8	1677.5	Isyna1	1.83238e-114	-1.23445
ENSMUSG00000040811	ENSMUSG00000040811	25.6007	0.0496295	24.8728	1.46414e-136	Bysl	4093.33	3917.17	4022.11	1660.73	1767.03	1684.86	Bysl	3.28177e-135	-1.23443
ENSMUSG00000022440	ENSMUSG00000022440	4675.57	0.0889909	13.87	9.62596e-44	Gemin6	1000.74	1004.4	1022.23	413.313	470.063	402.558	Gemin6	7.27652e-43	-1.2343
ENSMUSG00000026737	ENSMUSG00000026737	364.627	0.0615593	20.0367	2.63778e-89	Mnat1	2349.03	2307.49	2237.64	994.3	1008.87	929.142	Mnat1	3.80537e-88	-1.23344
ENSMUSG00000046402	ENSMUSG00000046402	30.6213	0.0597312	20.6439	1.10859e-94	Nceh1	2678.88	2663.43	2635.46	1050.9	1183.75	1158.27	Nceh1	1.70327e-93	-1.23308
ENSMUSG00000039997	ENSMUSG00000039997	208.754	0.0328526	37.508	6.82052e-308	Nop56	20571	20428.2	20210.8	8545	8979.72	8528.35	Nop56	3.91474e-306	-1.23224
ENSMUSG00000041836	ENSMUSG00000041836	525.089	0.0444701	27.7012	6.75533e-169	Cd109	11936.2	12925.1	11607.9	4988.59	5345.58	5194.37	Cd109	1.86538e-167	-1.23188
ENSMUSG00000030703	ENSMUSG00000030703	25.497	0.0661689	18.6105	2.64266e-77	Gdpd1	1875.68	2010.57	1895.15	838.374	831.961	792.503	Gdpd1	3.28716e-76	-1.23143
ENSMUSG00000053964	ENSMUSG00000053964	29.409	0.397665	3.09429	0.00197285	Rasgrp3	38.2032	48.4581	42.8106	19.2239	21.2287	14.7149	Rasgrp3	0.00335722	-1.23049
ENSMUSG00000035561	ENSMUSG00000035561	102.824	0.536289	2.29235	0.0218855	Nfe2	41.9303	14.0969	27.1482	11.7479	13.1416	10.5107	Nfe2	0.0328497	-1.22936
ENSMUSG00000074766	ENSMUSG00000074766	350.639	0.0894301	13.7331	6.43327e-43	Chchd7	914.08	958.589	959.585	427.197	398.29	383.639	Chchd7	4.77769e-42	-1.22815
ENSMUSG00000001506	ENSMUSG00000001506	45476	0.221795	5.52728	3.25238e-08	Nox4	156.54	136.564	151.403	58.7396	54.588	76.7278	Nox4	8.04757e-08	-1.22592
ENSMUSG00000037321	ENSMUSG00000037321	591.146	0.225894	5.42298	5.86151e-08	Gm10420	232.014	177.973	146.183	100.391	70.7622	67.2682	Gm10420	1.42966e-07	-1.22502
ENSMUSG00000033436	ENSMUSG00000033436	2209.58	0.322331	3.78993	0.000150688	Cep126	74.5427	60.7929	111.725	44.8557	28.3049	32.583	Cep126	0.000286086	-1.22161
ENSMUSG00000028573	ENSMUSG00000028573	54.7228	0.0343808	35.5315	1.60525e-276	Pa2g4	24907.5	24977.1	24292.4	10878.6	10785.2	10144.9	Pa2g4	8.13814e-275	-1.2216
ENSMUSG00000018500	ENSMUSG00000018500	148.885	0.103121	11.8248	2.90565e-32	Mn1	761.268	832.598	798.784	360.981	367.963	298.503	Mn1	1.708e-31	-1.21939
ENSMUSG00000028789	ENSMUSG00000028789	935.991	0.0564977	21.5675	3.62745e-103	Lrrc8b	2837.28	2735.68	2688.72	1211.1	1149.38	1190.86	Lrrc8b	6.06625e-102	-1.21851
ENSMUSG00000020077	ENSMUSG00000020077	38.9881	0.0758876	16.0511	5.62044e-58	Gm10036	1991.22	1723.35	1765.68	800.994	820.842	733.644	Gm10036	5.3606e-57	-1.21808
ENSMUSG00000031805	ENSMUSG00000031805	899.09	0.312699	3.89352	9.88002e-05	AA465934	87.5877	56.3876	101.284	30.9718	39.4247	34.6852	AA465934	0.000190843	-1.2175
ENSMUSG00000025500	ENSMUSG00000025500	25.3213	0.245567	4.94738	7.52172e-07	Gm3716	247.855	156.828	158.713	56.6036	76.8275	109.311	Gm3716	1.7064e-06	-1.21492
ENSMUSG00000050777	ENSMUSG00000050777	272.869	0.138686	8.75842	1.98001e-18	Msx1	499.436	457.268	421.841	237.094	176.906	180.783	Msx1	7.82796e-18	-1.21467
ENSMUSG00000032548	ENSMUSG00000032548	292.783	0.0581489	20.8803	8.0955e-97	Dennd2a	2566.13	2567.4	2622.93	1161.98	1063.45	1118.33	Dennd2a	1.27677e-95	-1.21416
ENSMUSG00000021703	ENSMUSG00000021703	1409.42	0.0432074	28.09	1.29921e-173	Mthfd2	6966.95	6779.73	6543.76	2926.3	2990.21	2832.62	Mthfd2	3.71523e-172	-1.21369
ENSMUSG00000026209	ENSMUSG00000026209	2928.66	0.0736705	16.4635	6.71051e-61	Rps2-ps10	1673.48	1777.09	1698.85	682.447	804.667	733.644	Rps2-ps10	6.71511e-60	-1.21287
ENSMUSG00000046079	ENSMUSG00000046079	3436.97	0.277134	4.37639	1.20661e-05	Gm6206	445.393	424.669	650.513	162.335	259.798	233.337	Gm6206	2.51283e-05	-1.21285
ENSMUSG00000032816	ENSMUSG00000032816	101.517	0.0324637	37.3218	7.27218e-305	Mybbp1a	39497.4	41495.1	40149.1	17393.3	17942.3	16971.6	Mybbp1a	4.11519e-303	-1.2116
ENSMUSG00000041594	ENSMUSG00000041594	733.931	0.0753211	16.0817	3.42716e-58	Gphn	1670.69	1728.63	1722.87	699.535	820.842	690.55	Gphn	3.2804e-57	-1.21129
ENSMUSG00000012017	ENSMUSG00000012017	3410.01	0.0375128	32.2868	1.07236e-228	Cnn3	20309.2	20306.6	19861	9028.8	8870.55	8222.49	Cnn3	4.30845e-227	-1.21117
ENSMUSG00000026483	ENSMUSG00000026483	384.42	0.498734	2.42784	0.0151889	Cntf	34.476	24.6696	22.9716	13.8839	10.1089	11.5617	Cntf	0.0233388	-1.21085
ENSMUSG00000047875	ENSMUSG00000047875	145.294	0.0438789	27.5843	1.71575e-167	Akap12	6814.14	7254.62	6820.46	2973.29	3108.48	2946.14	Akap12	4.68145e-166	-1.21037
ENSMUSG00000018672	ENSMUSG00000018672	1028.92	0.0428699	28.2207	3.26332e-175	Fhdc1	5831.11	6079.29	5854.61	2577.06	2595.96	2507.84	Fhdc1	9.48368e-174	-1.20982
ENSMUSG00000015243	ENSMUSG00000015243	4755.74	0.03082	39.2515	0	Actg1	122180	123357	119571	53702.9	53552.8	50599.3	Actg1	0	-1.20973
ENSMUSG00000063889	ENSMUSG00000063889	203.84	0.0688047	17.5479	6.17219e-69	Mapk12	1842.14	1748.02	1836.68	734.778	793.548	820.882	Mapk12	6.9028e-68	-1.20738
ENSMUSG00000117975	ENSMUSG00000117975	4717.17	0.0616382	19.5839	2.12023e-85	Gpr161	2054.58	2060.79	2092.5	878.957	917.887	891.304	Gpr161	2.91981e-84	-1.20712
ENSMUSG00000062866	ENSMUSG00000062866	733.473	0.40461	2.98258	0.00285833	Fam222a	31.6807	44.9339	65.7822	22.4278	22.2396	16.817	Fam222a	0.00478004	-1.20678
ENSMUSG00000037902	ENSMUSG00000037902	4030.34	0.0354652	34.0007	2.17239e-253	Rab31	12434.7	12667.8	12466.2	5590.94	5416.34	5280.55	Rab31	9.89023e-252	-1.20584
ENSMUSG00000074635	ENSMUSG00000074635	15.3012	0.272089	4.43125	9.36887e-06	3300005D01Rik	91.3149	108.37	108.593	57.6716	43.4682	32.583	3300005D01Rik	1.96768e-05	-1.20569
ENSMUSG00000038141	ENSMUSG00000038141	2503.65	0.13776	8.74054	2.32005e-18	Anxa9	371.782	429.955	381.119	154.859	179.938	178.681	Anxa9	9.14758e-18	-1.2041
ENSMUSG00000019194	ENSMUSG00000019194	267.453	0.459929	2.61772	0.00885196	Gm14963	40.0667	47.577	31.3248	9.61193	29.3158	12.6128	Gm14963	0.0139909	-1.20396
ENSMUSG00000062908	ENSMUSG00000062908	5325.1	0.112117	10.7261	7.67755e-27	Pik3c2b	573.979	605.285	629.629	236.026	273.951	275.379	Pik3c2b	3.94204e-26	-1.20258
ENSMUSG00000004270	ENSMUSG00000004270	6829.28	0.0452222	26.5553	2.23333e-155	Itga6	7840.03	8203.51	7475.15	3371.65	3540.13	3320.32	Itga6	5.6881e-154	-1.20089
ENSMUSG00000027961	ENSMUSG00000027961	23.1831	0.0869397	13.8102	2.21228e-43	Nectin3	1098.57	1143.61	1118.3	435.741	498.368	527.635	Nectin3	1.65905e-42	-1.20065
ENSMUSG00000029672	ENSMUSG00000029672	3573.85	0.0415611	28.8725	2.64452e-183	Rps3a2	14888	13934.8	13513.5	6357.76	6013.78	6059.39	Rps3a2	8.1731e-182	-1.19997
ENSMUSG00000035158	ENSMUSG00000035158	371.825	0.0369565	32.4122	1.84774e-230	Nrp2	11513.1	11989.4	11434.6	5124.23	5157.55	4949.47	Nrp2	7.46108e-229	-1.19784
ENSMUSG00000032332	ENSMUSG00000032332	19979.6	0.396988	3.01525	0.00256768	Tigit	39.1349	41.4096	43.8548	19.2239	18.196	16.817	Tigit	0.00431735	-1.19702
ENSMUSG00000035509	ENSMUSG00000035509	69.6553	0.465976	2.56735	0.0102478	Slc38a3	41.9303	33.4801	37.5898	28.8358	10.1089	10.5107	Slc38a3	0.0160974	-1.19633
ENSMUSG00000028758	ENSMUSG00000028758	19.0774	0.157385	7.60026	2.95547e-14	Wdr89	377.373	423.788	303.851	180.491	160.731	141.894	Wdr89	9.96377e-14	-1.19616
ENSMUSG00000001995	ENSMUSG00000001995	2767.77	0.0637404	18.7615	1.56014e-78	Sertad4	2088.13	2266.96	2208.4	950.513	922.941	992.206	Sertad4	1.96651e-77	-1.19586
ENSMUSG00000033021	ENSMUSG00000033021	2273.86	0.0661184	18.0792	4.64618e-73	Tomm5	3072.09	2955.06	2786.87	1407.61	1266.64	1176.14	Tomm5	5.51061e-72	-1.19537
ENSMUSG00000028173	ENSMUSG00000028173	11769	0.0443406	26.8998	2.20851e-159	Pimreg	4927.28	4874.88	4895.03	2088.99	2166.33	2173.6	Pimreg	5.7525e-158	-1.19275
ENSMUSG00000025815	ENSMUSG00000025815	93.7282	0.051473	23.1615	1.11365e-118	Dysf	3619.98	3829.07	3650.39	1584.9	1676.05	1596.57	Dysf	2.17731e-117	-1.19219
ENSMUSG00000072244	ENSMUSG00000072244	16.7428	0.178263	6.67585	2.45809e-11	Mkx	210.583	242.29	209.876	88.6433	103.111	98.8002	Mkx	7.24047e-11	-1.19006
ENSMUSG00000005045	ENSMUSG00000005045	196.117	0.0309192	38.413	0	Axl	40691.9	41823.7	40334.9	17815.2	18493.2	17623.2	Axl	0	-1.1877
ENSMUSG00000030693	ENSMUSG00000030693	82.4241	0.372448	3.18477	0.00144868	Aipl1	39.1349	65.1981	59.5172	20.2918	20.2178	31.532	Aipl1	0.00249938	-1.18616
ENSMUSG00000040093	ENSMUSG00000040093	335.205	0.0581769	20.3499	4.65172e-92	Pcolce2	2548.43	2656.38	2592.65	1195.08	1097.83	1140.41	Pcolce2	6.90922e-91	-1.18389
ENSMUSG00000070720	ENSMUSG00000070720	343.706	0.0414498	28.5484	2.93634e-179	Crim1	7135.6	7399.11	7192.19	3069.41	3264.16	3233.08	Crim1	8.82054e-178	-1.18333
ENSMUSG00000042439	ENSMUSG00000042439	491.128	0.106245	11.1158	1.05064e-28	Dyrk3	874.945	760.351	868.742	317.194	402.334	383.639	Dyrk3	5.66033e-28	-1.181
ENSMUSG00000072647	ENSMUSG00000072647	38.1705	0.0377972	31.2121	7.29459e-214	Jun	10542.2	10921.6	10955.3	4768.58	4912.92	4627.84	Jun	2.67042e-212	-1.17973
ENSMUSG00000021460	ENSMUSG00000021460	1137.43	0.359079	3.28539	0.00101842	Gm5297	59.6342	59.9118	42.8106	19.2239	27.294	25.2256	Gm5297	0.00178543	-1.17971
ENSMUSG00000031673	ENSMUSG00000031673	503.038	0.479807	2.45351	0.0141471	H1f1	25.1582	32.5991	29.2365	10.6799	16.1742	11.5617	H1f1	0.0218416	-1.17721
ENSMUSG00000006542	ENSMUSG00000006542	67.5664	0.0503096	23.2949	4.99293e-120	Cebpz	4152.03	4277.53	4021.07	1875.39	1762.99	1889.82	Cebpz	9.96787e-119	-1.17196
ENSMUSG00000022971	ENSMUSG00000022971	807.778	0.350017	3.34743	0.000815653	Kcnh3	79.2017	65.1981	62.6497	45.9237	29.3158	16.817	Kcnh3	0.0014462	-1.17166
ENSMUSG00000055368	ENSMUSG00000055368	11.3993	0.0942373	12.4291	1.81716e-35	Gabbr1	1034.28	1189.43	1164.24	506.228	443.78	554.963	Gabbr1	1.15887e-34	-1.17128
ENSMUSG00000028637	ENSMUSG00000028637	63.4541	0.364945	3.20924	0.00133088	Dnai2	70.8156	60.7929	52.2081	30.9718	14.1524	36.7873	Dnai2	0.00230704	-1.17119
ENSMUSG00000031803	ENSMUSG00000031803	134.944	0.0521715	22.4395	1.62138e-111	Mtss1	3677.75	3835.24	3833.12	1723.74	1728.62	1587.11	Mtss1	2.96105e-110	-1.1707
ENSMUSG00000085795	ENSMUSG00000085795	3429.04	0.205998	5.68285	1.32467e-08	Mrto4-ps1	195.675	184.141	143.05	82.2354	74.8058	75.6767	Mrto4-ps1	3.35203e-08	-1.17065
ENSMUSG00000072066	ENSMUSG00000072066	127.757	0.513815	2.27805	0.0227235	Trpm3	16.7721	44.0528	28.1924	16.0199	14.1524	9.45959	Trpm3	0.0340408	-1.1705
ENSMUSG00000044285	ENSMUSG00000044285	2708.66	0.0519129	22.5141	3.02238e-112	Ppp1r14b	11508.5	10853.7	10820.6	5098.59	5231.35	4429.19	Ppp1r14b	5.55752e-111	-1.16877
ENSMUSG00000073073	ENSMUSG00000073073	13.0182	0.0535672	21.8051	2.075e-105	Loxl2	5043.75	5669.6	5265.71	2405.12	2466.57	2239.82	Loxl2	3.58573e-104	-1.16804
ENSMUSG00000017740	ENSMUSG00000017740	37.8277	0.175738	6.64423	3.04816e-11	Mir100hg	2202.74	2352.42	2845.34	968.669	1023.02	1302.27	Mir100hg	8.91808e-11	-1.16764
ENSMUSG00000051177	ENSMUSG00000051177	71.5584	0.0572978	20.3784	2.6011e-92	Ifrd2	2389.09	2459.91	2414.1	1066.92	1080.64	1085.75	Ifrd2	3.88858e-91	-1.16764
ENSMUSG00000026207	ENSMUSG00000026207	2127.85	0.0513888	22.72	2.83956e-114	Slc1a5	3276.15	3348.89	3203.49	1449.26	1458.71	1468.34	Slc1a5	5.31872e-113	-1.16756
ENSMUSG00000006143	ENSMUSG00000006143	12.7861	0.20426	5.71486	1.09794e-08	Ggct	208.72	215.859	148.271	90.7793	82.8929	81.9831	Ggct	2.79194e-08	-1.16732
ENSMUSG00000031075	ENSMUSG00000031075	75.4358	0.306086	3.81224	0.000137711	Zfp976	85.7242	82.8193	161.845	34.1757	55.5989	56.7575	Zfp976	0.000262939	-1.16687
ENSMUSG00000031765	ENSMUSG00000031765	8608.98	0.334981	3.47967	0.000502024	Snord55	57.7706	58.1497	61.6055	22.4278	31.3375	25.2256	Snord55	0.00090897	-1.16563
ENSMUSG00000118241	ENSMUSG00000118241	10.3322	0.0551661	21.1134	5.98477e-99	Daam1	2709.63	2828.19	2817.15	1269.84	1223.18	1233.95	Daam1	9.62775e-98	-1.16475
ENSMUSG00000028565	ENSMUSG00000028565	438.919	0.199652	5.82416	5.74005e-09	Map2k3os	177.971	201.762	217.186	91.8473	68.7404	106.158	Map2k3os	1.48214e-08	-1.16281
ENSMUSG00000026104	ENSMUSG00000026104	444.125	0.0532064	21.8406	9.55106e-106	Snhg1	4019.72	3853.74	3659.79	1734.42	1658.87	1762.64	Snhg1	1.663e-104	-1.16206
ENSMUSG00000117406	ENSMUSG00000117406	47.7872	0.258924	4.48686	7.22817e-06	Lck	96.9056	103.965	122.167	58.7396	39.4247	46.2469	Lck	1.53069e-05	-1.16175
ENSMUSG00000055976	ENSMUSG00000055976	18.6617	0.0388016	29.9356	6.77524e-197	Rps3a3	9777.21	9284.57	9364.04	4342.46	4201.25	4164.32	Rps3a3	2.29231e-195	-1.16155
ENSMUSG00000054702	ENSMUSG00000054702	121.608	0.0978979	11.8603	1.9038e-32	Trmt61a	883.331	887.223	884.405	449.625	354.822	383.639	Trmt61a	1.1242e-31	-1.16109
ENSMUSG00000026205	ENSMUSG00000026205	8.96199	0.0387942	29.9073	1.58161e-196	Prdx6	9513.52	9701.31	9274.24	4189.73	4391.3	4166.42	Prdx6	5.31759e-195	-1.16023
ENSMUSG00000034336	ENSMUSG00000034336	26.8554	0.0918772	12.6221	1.59442e-36	Trmt5	830.22	844.052	817.579	375.933	380.094	359.464	Trmt5	1.0429e-35	-1.15969
ENSMUSG00000097073	ENSMUSG00000097073	94.2693	0.045858	25.2619	8.38701e-141	Gng10	5332.6	5437.88	5117.44	2398.71	2298.76	2422.71	Gng10	1.94218e-139	-1.15846
ENSMUSG00000020437	ENSMUSG00000020437	9.81007	0.546663	2.11914	0.0340788	P2rx3	29.8171	36.1233	12.5299	8.54394	15.1633	11.5617	P2rx3	0.0496852	-1.15845
ENSMUSG00000054889	ENSMUSG00000054889	2862.92	0.0495961	23.3511	1.34399e-120	Abca3	4698.06	4976.2	4665.31	2200.06	2190.6	2035.91	Abca3	2.69654e-119	-1.15812
ENSMUSG00000053475	ENSMUSG00000053475	474.628	0.116761	9.91811	3.47279e-23	Pigf	646.658	577.092	616.055	312.922	270.918	240.694	Pigf	1.61584e-22	-1.15805
ENSMUSG00000042216	ENSMUSG00000042216	401.98	0.324954	3.56236	0.000367533	Nr2c2ap	81.997	72.2466	55.3406	38.4477	23.2504	32.583	Nr2c2ap	0.000674734	-1.1576
ENSMUSG00000052942	ENSMUSG00000052942	1572.01	0.320057	3.61527	0.000300034	Rab26os	80.1334	59.0308	65.7822	37.3797	28.3049	26.2766	Rab26os	0.000555	-1.15709
ENSMUSG00000028392	ENSMUSG00000028392	29.4515	0.317985	3.63689	0.000275953	Gpi-ps	63.3613	70.4845	65.7822	23.4958	31.3375	34.6852	Gpi-ps	0.000511516	-1.15647
ENSMUSG00000040033	ENSMUSG00000040033	1410.96	0.207848	5.55566	2.76558e-08	Gipc3	182.63	156.828	168.11	70.4875	91.9909	65.1661	Gipc3	6.87162e-08	-1.15473
ENSMUSG00000027078	ENSMUSG00000027078	904.014	0.104169	11.0848	1.48677e-28	Sap30	849.787	805.285	810.269	409.041	386.159	312.166	Sap30	7.98325e-28	-1.15469
ENSMUSG00000051716	ENSMUSG00000051716	65.2865	0.187153	6.16294	7.14067e-10	Osbpl6	216.174	185.022	222.406	83.3034	107.154	89.3406	Osbpl6	1.94011e-09	-1.15341
ENSMUSG00000055538	ENSMUSG00000055538	6312.44	0.102358	11.2676	1.89624e-29	Snhg15	852.583	850.219	826.976	423.993	323.484	390.996	Snhg15	1.04079e-28	-1.15333
ENSMUSG00000033579	ENSMUSG00000033579	60.5414	0.312745	3.68624	0.000227596	Kcnab1	77.3381	77.5329	66.8263	29.9038	44.4791	25.2256	Kcnab1	0.000425066	-1.15285
ENSMUSG00000032363	ENSMUSG00000032363	870.901	0.357329	3.22363	0.00126575	Fyb2	42.8621	61.6739	57.4289	23.4958	28.3049	21.0213	Fyb2	0.00219913	-1.1519
ENSMUSG00000056427	ENSMUSG00000056427	2883.35	0.0589782	19.5254	6.67548e-85	Apcdd1	2508.36	2609.69	2472.57	1163.04	1168.59	1085.75	Apcdd1	9.15372e-84	-1.15157
ENSMUSG00000056501	ENSMUSG00000056501	3538.9	0.122481	9.39568	5.68514e-21	Xk	464.029	486.343	456.299	194.375	214.308	224.928	Xk	2.46203e-20	-1.15079
ENSMUSG00000022456	ENSMUSG00000022456	102.252	0.12333	9.32803	1.07858e-20	Srd5a1	465.892	480.176	498.065	239.23	195.102	216.519	Srd5a1	4.62236e-20	-1.15043
ENSMUSG00000053835	ENSMUSG00000053835	32.8993	0.0680384	16.8656	8.05717e-64	Plxnb1	2207.4	2108.37	2320.13	916.337	1057.39	1019.53	Plxnb1	8.40277e-63	-1.14751
ENSMUSG00000034997	ENSMUSG00000034997	11.4367	0.0736647	15.5562	1.44456e-54	Six1	1337.11	1368.28	1356.37	632.251	608.555	594.903	Six1	1.30059e-53	-1.14594
ENSMUSG00000040276	ENSMUSG00000040276	10.2636	0.350149	3.27097	0.00107179	Ablim2	51.2481	55.5065	57.4289	30.9718	20.2178	23.1234	Ablim2	0.00187511	-1.14533
ENSMUSG00000020315	ENSMUSG00000020315	22219.8	0.0702333	16.2939	1.09103e-59	2310061I04Rik	1714.48	1688.98	1567.29	750.798	731.883	767.278	2310061I04Rik	1.06914e-58	-1.14437
ENSMUSG00000007872	ENSMUSG00000007872	10975.4	0.0782209	14.6208	2.06965e-48	Spata13	1241.14	1283.7	1181.99	559.628	571.152	547.605	Spata13	1.70396e-47	-1.14365
ENSMUSG00000067219	ENSMUSG00000067219	1252.5	0.113039	10.1018	5.42137e-24	Tmem151a	718.406	582.378	623.364	287.29	285.071	299.554	Tmem151a	2.58001e-23	-1.14191
ENSMUSG00000021884	ENSMUSG00000021884	11.0447	0.525065	2.17215	0.0298443	Gm8971	30.7489	15.859	34.4573	16.0199	8.08711	12.6128	Gm8971	0.0439179	-1.14052
ENSMUSG00000042099	ENSMUSG00000042099	182.363	0.0418242	27.2669	1.0483e-163	Erh	7943.46	7916.29	7534.67	3578.84	3625.05	3409.66	Erh	2.80321e-162	-1.14042
ENSMUSG00000026193	ENSMUSG00000026193	105744	0.0601105	18.9328	6.11994e-80	Rab3ip	2277.28	2369.16	2233.46	1055.18	1059.41	1012.18	Rab3ip	7.83694e-79	-1.13806
ENSMUSG00000001630	ENSMUSG00000001630	3230.06	0.125717	9.05102	1.4164e-19	Snx16	513.413	482.819	455.254	242.434	194.091	223.877	Snx16	5.82619e-19	-1.13786
ENSMUSG00000021939	ENSMUSG00000021939	22229.3	0.121248	9.37858	6.68685e-21	Wnt5b	512.481	524.228	564.891	213.598	272.94	240.694	Wnt5b	2.88495e-20	-1.13713
ENSMUSG00000029638	ENSMUSG00000029638	23.2876	0.0857275	13.2641	3.73771e-40	Cyp26b1	959.738	970.924	940.79	436.809	423.562	445.652	Cyp26b1	2.62194e-39	-1.1371
ENSMUSG00000051483	ENSMUSG00000051483	1043.08	0.11181	10.1692	2.72034e-24	Gpat3	612.182	632.598	550.273	274.474	256.766	285.89	Gpat3	1.30698e-23	-1.13702
ENSMUSG00000039910	ENSMUSG00000039910	24449.3	0.151901	7.48511	7.14871e-14	Cd2ap	6540.19	5277.53	6278.54	2543.96	2480.72	3203.65	Cd2ap	2.37272e-13	-1.137
ENSMUSG00000033066	ENSMUSG00000033066	435.82	0.0820674	13.8524	1.23015e-43	Tdp1	1558.88	1602.64	1479.58	699.535	786.471	624.333	Tdp1	9.26417e-43	-1.13683
ENSMUSG00000043541	ENSMUSG00000043541	17.8395	0.103194	11.0122	3.33877e-28	Exo5	634.545	643.171	637.983	286.222	300.234	284.839	Exo5	1.77909e-27	-1.13639
ENSMUSG00000109864	ENSMUSG00000109864	91.9105	0.198208	5.73005	1.00399e-08	Grk4	206.856	167.401	163.933	79.0314	80.8711	85.1363	Grk4	2.55911e-08	-1.13574
ENSMUSG00000050549	ENSMUSG00000050549	520.451	0.382207	2.97055	0.00297267	Clec11a	42.8621	44.9339	44.8989	19.2239	23.2504	17.8681	Clec11a	0.00496041	-1.13537
ENSMUSG00000050394	ENSMUSG00000050394	23.6603	0.050204	22.5757	7.51675e-113	Lrp8	4116.62	4135.68	3944.84	1860.44	1925.74	1774.2	Lrp8	1.38693e-111	-1.13339
ENSMUSG00000020684	ENSMUSG00000020684	24.7242	0.264428	4.28057	1.86416e-05	Rnf182	97.8373	107.489	84.5771	49.1276	43.4682	39.9405	Rnf182	3.81788e-05	-1.1319
ENSMUSG00000042804	ENSMUSG00000042804	813.478	0.50327	2.24414	0.0248234	Bace2	31.6807	23.7885	31.3248	7.47594	11.1198	21.0213	Bace2	0.0369806	-1.12941
ENSMUSG00000001542	ENSMUSG00000001542	3184.05	0.147056	7.66794	1.7478e-14	Dohh	359.669	395.594	315.337	170.879	146.579	173.426	Dohh	5.95607e-14	-1.12762
ENSMUSG00000070337	ENSMUSG00000070337	10.1427	0.0324834	34.6852	1.31539e-263	Tpm1	41352.6	41353.2	40223.2	19396.9	18816.7	18085.7	Tpm1	6.31036e-262	-1.12669
ENSMUSG00000021509	ENSMUSG00000021509	12.048	0.0512475	21.9652	6.19951e-107	St3gal5	3487.67	3381.49	3377.86	1597.72	1588.11	1510.38	St3gal5	1.09246e-105	-1.12566
ENSMUSG00000071669	ENSMUSG00000071669	263.67	0.0880749	12.7575	2.83134e-37	Magohb	1036.14	933.919	955.408	433.605	459.954	448.805	Magohb	1.8865e-36	-1.12362
ENSMUSG00000020081	ENSMUSG00000020081	10.8042	0.500709	2.24183	0.0249721	Lrrc70	30.7489	32.5991	25.0599	7.47594	11.1198	22.0724	Lrrc70	0.037177	-1.12251
ENSMUSG00000081274	ENSMUSG00000081274	9.46043	0.113902	9.84758	7.02147e-23	Thnsl1	689.52	718.061	689.147	341.757	358.865	262.766	Thnsl1	3.22314e-22	-1.12166
ENSMUSG00000032514	ENSMUSG00000032514	23.0702	0.177627	6.31225	2.75005e-10	Plekhh1	212.447	197.357	234.936	97.1873	102.1	96.698	Plekhh1	7.65503e-10	-1.12122
ENSMUSG00000021830	ENSMUSG00000021830	238.568	0.0922277	12.1435	6.21287e-34	Pacc1	909.421	912.774	820.711	412.245	411.432	393.098	Pacc1	3.81533e-33	-1.11997
ENSMUSG00000028559	ENSMUSG00000028559	7254.45	0.161477	6.93303	4.1191e-12	Smco4	251.582	254.625	243.29	113.207	118.274	113.515	Smco4	1.26695e-11	-1.11953
ENSMUSG00000000317	ENSMUSG00000000317	110.585	0.358374	3.11861	0.00181705	Il17d	60.566	57.2686	59.5172	40.5837	17.1851	24.1745	Il17d	0.00310525	-1.11763
ENSMUSG00000072772	ENSMUSG00000072772	144.478	0.173498	6.41944	1.36775e-10	1500015A07Rik	224.56	237.885	245.378	90.7793	120.296	115.617	1500015A07Rik	3.87674e-10	-1.11376
ENSMUSG00000050014	ENSMUSG00000050014	31.006	0.161344	6.90015	5.19469e-12	Gnaz	274.876	246.696	288.189	116.411	137.481	119.821	Gnaz	1.58987e-11	-1.1133
ENSMUSG00000027995	ENSMUSG00000027995	1343.9	0.265492	4.18599	2.83929e-05	Tro	108.087	111.894	127.388	39.5157	45.49	75.6767	Tro	5.73748e-05	-1.11135
ENSMUSG00000024521	ENSMUSG00000024521	527.701	0.509823	2.1793	0.0293092	Ppp4r4	38.2032	19.3832	26.104	14.9519	8.08711	15.766	Ppp4r4	0.0432057	-1.11106
ENSMUSG00000021809	ENSMUSG00000021809	279.321	0.109036	10.1743	2.58223e-24	Emx2	576.774	604.404	618.144	287.29	255.755	291.145	Emx2	1.24174e-23	-1.10937
ENSMUSG00000036368	ENSMUSG00000036368	398.693	0.0476955	23.243	1.67355e-119	Arl4c	4646.81	4652.86	4700.82	2164.82	2266.41	2060.09	Arl4c	3.31228e-118	-1.10859
ENSMUSG00000035177	ENSMUSG00000035177	63.1306	0.142748	7.76538	8.1402e-15	Mttp	453.779	403.524	369.633	162.335	217.341	189.192	Mttp	2.82125e-14	-1.10849
ENSMUSG00000038375	ENSMUSG00000038375	2094.24	0.0503062	22.008	2.41405e-107	Slc19a1	3760.68	3562.99	3778.82	1722.67	1740.75	1689.06	Slc19a1	4.26801e-106	-1.10714
ENSMUSG00000058665	ENSMUSG00000058665	343.959	0.0696945	15.8836	8.23544e-57	Polr1e	1911.09	1832.6	1726	854.394	884.528	800.912	Polr1e	7.7173e-56	-1.107
ENSMUSG00000110148	ENSMUSG00000110148	10.2642	0.087885	12.589	2.42616e-36	Dmxl2	1183.37	1114.54	1047.29	499.82	488.259	566.524	Dmxl2	1.58178e-35	-1.10639
ENSMUSG00000032348	ENSMUSG00000032348	3393.08	0.218415	5.06366	4.11286e-07	Nod2	139.768	177.973	223.451	85.4394	95.0235	70.4214	Nod2	9.49e-07	-1.10598
ENSMUSG00000043432	ENSMUSG00000043432	58.2028	0.361776	3.05419	0.0022567	1810044D09Rik	75.4745	42.2907	55.3406	34.1757	24.2613	22.0724	1810044D09Rik	0.00381882	-1.10493
ENSMUSG00000028551	ENSMUSG00000028551	3431.69	0.0370658	29.7996	3.95394e-195	Tars	14821	14711	14583.8	7112.83	6881.12	6522.91	Tars	1.31289e-193	-1.10455
ENSMUSG00000042207	ENSMUSG00000042207	931.314	0.244626	4.50456	6.65091e-06	Gm5841	111.814	98.6783	121.123	48.0596	51.5553	54.6554	Gm5841	1.41235e-05	-1.10193
ENSMUSG00000049191	ENSMUSG00000049191	97.7845	0.047254	23.2985	4.59036e-120	Fbf1	4350.5	4330.39	4451.26	2014.23	2120.84	1985.46	Fbf1	9.17559e-119	-1.10095
ENSMUSG00000092060	ENSMUSG00000092060	1115.88	0.392671	2.80326	0.00505891	Rps2-ps5	35.4078	53.7444	42.8106	20.2918	17.1851	24.1745	Rps2-ps5	0.00822705	-1.10076
ENSMUSG00000024038	ENSMUSG00000024038	924.63	0.0585409	18.797	7.98604e-79	Ttc27	2352.76	2433.48	2396.35	1097.9	1162.52	1088.9	Ttc27	1.01297e-77	-1.1004
ENSMUSG00000037818	ENSMUSG00000037818	110.489	0.0596139	18.4415	6.1018e-76	Rpp30	2281.01	2226.43	2172.9	1017.8	1050.31	1050.01	Rpp30	7.47424e-75	-1.09937
ENSMUSG00000026409	ENSMUSG00000026409	317.596	0.07979	13.7744	3.632e-43	Tarsl2	1289.59	1342.73	1188.26	595.939	575.196	613.822	Tarsl2	2.70984e-42	-1.09906
ENSMUSG00000004266	ENSMUSG00000004266	299.964	0.0619893	17.7259	2.64622e-70	Wdr4	2281.01	2107.49	2239.73	1054.11	1036.16	1003.77	Wdr4	3.02256e-69	-1.09882
ENSMUSG00000028197	ENSMUSG00000028197	10.6326	0.0770604	14.2505	4.45042e-46	Hmgn3	1230.89	1177.97	1232.11	553.22	577.217	569.677	Hmgn3	3.51636e-45	-1.09815
ENSMUSG00000045912	ENSMUSG00000045912	25.2659	0.141816	7.73636	1.02304e-14	Chrd	424.894	343.612	363.368	191.171	166.797	171.324	Chrd	3.52816e-14	-1.09714
ENSMUSG00000054793	ENSMUSG00000054793	1622.48	0.0805151	13.6092	3.52881e-42	Plaat3	1177.78	1147.13	1138.14	557.492	504.433	559.167	Plaat3	2.58132e-41	-1.09575
ENSMUSG00000005142	ENSMUSG00000005142	4926.83	0.087146	12.5725	2.9921e-36	6430548M08Rik	1261.64	1309.25	1088.02	550.016	588.337	574.933	6430548M08Rik	1.9468e-35	-1.09564
ENSMUSG00000073198	ENSMUSG00000073198	292.249	0.127145	8.60858	7.39732e-18	Radil	491.982	439.647	452.122	242.434	209.254	196.549	Radil	2.86878e-17	-1.09453
ENSMUSG00000043068	ENSMUSG00000043068	45.7542	0.0323132	33.8655	2.14642e-251	Phgdh	29859	28683.7	29514.3	13956.5	13968.5	13315.9	Phgdh	9.6625e-250	-1.0943
ENSMUSG00000038721	ENSMUSG00000038721	618.375	0.0423812	25.812	6.49865e-147	Il18rap	5156.49	5160.34	5152.94	2399.78	2404.9	2442.68	Il18rap	1.5588e-145	-1.09394
ENSMUSG00000003949	ENSMUSG00000003949	116.853	0.108403	10.0812	6.68934e-24	Ten1	706.292	643.171	611.879	328.942	306.299	284.839	Ten1	3.17778e-23	-1.09283
ENSMUSG00000022842	ENSMUSG00000022842	29.449	0.0513405	21.2536	3.05287e-100	Atrnl1	3724.34	3992.06	3831.03	1752.57	1876.21	1791.02	Atrnl1	4.97088e-99	-1.09117
ENSMUSG00000039648	ENSMUSG00000039648	267.81	0.0439856	24.7952	1.01051e-135	Mgat4b	5283.22	5444.93	5214.54	2551.43	2438.26	2498.38	Mgat4b	2.25554e-134	-1.09063
ENSMUSG00000029005	ENSMUSG00000029005	12.5902	0.102461	10.6405	1.93167e-26	Setd6	685.793	671.365	759.105	339.621	314.386	339.494	Setd6	9.83645e-26	-1.09023
ENSMUSG00000019817	ENSMUSG00000019817	568.377	0.0785122	13.8846	7.85805e-44	Gm10131	1236.48	1337.44	1309.38	643.999	608.555	571.78	Gm10131	5.95411e-43	-1.09011
ENSMUSG00000025466	ENSMUSG00000025466	166.004	0.357839	3.04505	0.00232642	Rasd1	71.7474	54.6255	67.8705	19.2239	47.5118	24.1745	Rasd1	0.00393019	-1.08964
ENSMUSG00000043999	ENSMUSG00000043999	16.8573	0.0772216	14.0975	3.93435e-45	Rpl22l1	1241.14	1280.17	1185.12	590.6	581.261	571.78	Rpl22l1	3.05454e-44	-1.08863
ENSMUSG00000030124	ENSMUSG00000030124	54.2719	0.119308	9.12414	7.23066e-20	Zfp955a	570.252	682.818	760.15	301.174	303.267	341.596	Zfp955a	3.00735e-19	-1.08858
ENSMUSG00000086784	ENSMUSG00000086784	292.39	0.376164	2.89131	0.00383638	Gm24494	43.7939	57.2686	40.7223	24.5638	18.196	24.1745	Gm24494	0.00632288	-1.08761
ENSMUSG00000078486	ENSMUSG00000078486	249.684	0.378569	2.87231	0.00407478	Gm20939	56.8388	56.3876	93.9745	24.5638	19.2069	53.6043	Gm20939	0.00670549	-1.08737
ENSMUSG00000078607	ENSMUSG00000078607	70.5846	0.0591309	18.3833	1.7869e-75	Gpsm1	2366.73	2366.52	2281.49	1138.48	1102.88	1061.58	Gpsm1	2.17885e-74	-1.08702
ENSMUSG00000028737	ENSMUSG00000028737	588.983	0.0320988	33.862	2.41531e-251	Cnn2	17738.4	17590.3	17145.1	8118.87	8336.8	8247.71	Cnn2	1.08426e-249	-1.08693
ENSMUSG00000031758	ENSMUSG00000031758	179.743	0.0310467	34.9728	5.8286e-268	Actn1	25036.1	25733.9	25257.2	12048	12132.7	11638.4	Actn1	2.85584e-266	-1.08579
ENSMUSG00000039168	ENSMUSG00000039168	12516.9	0.052832	20.5089	1.79246e-93	Tiparp	4339.32	4161.23	4248.69	1978.99	1888.34	2149.43	Tiparp	2.7279e-92	-1.08353
ENSMUSG00000059659	ENSMUSG00000059659	46.8674	0.0485603	22.3058	3.24595e-110	Rrs1	5171.4	5210.57	4864.75	2331.43	2513.07	2352.28	Rrs1	5.85473e-109	-1.08318
ENSMUSG00000018774	ENSMUSG00000018774	276.562	0.109871	9.85107	6.7821e-23	Zfhx2	576.774	607.048	650.513	266.998	308.321	290.094	Zfhx2	3.11682e-22	-1.08234
ENSMUSG00000031506	ENSMUSG00000031506	110.446	0.0518048	20.8816	7.8701e-97	Wdr46	5659.66	5618.49	5711.56	2917.75	2598.99	2511	Wdr46	1.24366e-95	-1.08177
ENSMUSG00000005131	ENSMUSG00000005131	14.0608	0.0340185	31.7851	1.03864e-221	F2r	17103.8	17354.2	16402.7	7928.77	8095.2	8015.43	F2r	4.05147e-220	-1.08128
ENSMUSG00000036136	ENSMUSG00000036136	474.643	0.392251	2.75518	0.00586596	Nkd2	43.7939	36.1233	45.9431	21.3598	21.2287	16.817	Nkd2	0.0094736	-1.08072
ENSMUSG00000004626	ENSMUSG00000004626	1722.07	0.0506676	21.2968	1.21667e-100	Ankrd10	4121.28	4159.47	3969.9	1858.31	1903.5	2038.02	Ankrd10	1.98508e-99	-1.07905
ENSMUSG00000084781	ENSMUSG00000084781	21.4942	0.283729	3.8015	0.000143823	Aloxe3	95.042	74.0087	109.637	45.9237	33.3593	52.5533	Aloxe3	0.000273861	-1.0786
ENSMUSG00000032012	ENSMUSG00000032012	601.384	0.0600306	17.9488	4.90116e-72	Gpt2	2992.89	3183.26	3064.61	1540.04	1503.19	1335.9	Gpt2	5.716e-71	-1.07748
ENSMUSG00000020653	ENSMUSG00000020653	625.126	0.0462752	23.254	1.29736e-119	Plekhg3	4423.18	4533.03	4410.54	2077.24	2183.52	2079.01	Plekhg3	2.57405e-118	-1.07608
ENSMUSG00000041607	ENSMUSG00000041607	40.0378	0.176531	6.09384	1.10233e-09	Myh14	255.309	240.528	240.157	132.431	127.372	89.3406	Myh14	2.96347e-09	-1.07575
ENSMUSG00000029135	ENSMUSG00000029135	18190.8	0.0411137	26.1081	2.95094e-150	Aif1l	7784.13	7781.49	7390.58	3744.38	3602.81	3564.16	Aif1l	7.26258e-149	-1.0734
ENSMUSG00000034990	ENSMUSG00000034990	8.38308	0.0524863	20.4203	1.10444e-92	Plxna2	3333.92	3340.96	3219.15	1521.89	1636.63	1548.22	Plxna2	1.66193e-91	-1.07179
ENSMUSG00000049791	ENSMUSG00000049791	204.553	0.0455207	23.5437	1.45733e-122	Aip	4347.71	4378.85	4449.17	2116.76	2108.71	2042.22	Aip	2.95717e-121	-1.07172
ENSMUSG00000066442	ENSMUSG00000066442	18.1533	0.0430998	24.8608	1.97802e-136	Kif23	8851.02	8629.94	8537.07	3966.52	4033.45	4380.84	Kif23	4.4274e-135	-1.07149
ENSMUSG00000067399	ENSMUSG00000067399	20.8405	0.0351067	30.5016	2.47909e-204	Pcbp4	10716.5	10533.9	10435.4	4949.07	5093.87	5040.91	Pcbp4	8.699e-203	-1.07081
ENSMUSG00000027843	ENSMUSG00000027843	147.085	0.0314259	34.0448	4.84691e-254	Zfp36l2	25535.5	25278.4	25246.8	12033.1	12436	11761.4	Zfp36l2	2.23835e-252	-1.06989
ENSMUSG00000036461	ENSMUSG00000036461	2624.96	0.0492335	21.6918	2.45404e-104	Ndufv2	5950.37	5981.49	5469.32	2749.01	2889.12	2663.4	Ndufv2	4.19117e-103	-1.06796
ENSMUSG00000034818	ENSMUSG00000034818	132.797	0.0673898	15.8467	1.48259e-56	Mettl1	2159.88	2037	1900.37	999.64	969.442	940.704	Mettl1	1.38447e-55	-1.0679
ENSMUSG00000036155	ENSMUSG00000036155	2051.34	0.192482	5.5473	2.90112e-08	Igfbp2	217.106	170.925	207.788	96.1193	80.8711	107.209	Igfbp2	7.19504e-08	-1.06776
ENSMUSG00000020331	ENSMUSG00000020331	355.486	0.0435582	24.5126	1.08307e-132	Nhp2	6652.94	6198.23	6255.57	3024.55	3009.42	3081.72	Nhp2	2.37138e-131	-1.06773
ENSMUSG00000023186	ENSMUSG00000023186	2206.71	0.0432917	24.6613	2.78532e-134	Tuba1a	33008.5	31440.5	31789.5	16404.4	15303.8	14208.3	Tuba1a	6.16569e-133	-1.06763
ENSMUSG00000103900	ENSMUSG00000103900	9.80966	0.0662535	16.0683	4.25372e-58	Mvd	2317.35	2302.2	2303.42	1217.51	1067.5	1025.84	Mvd	4.0643e-57	-1.06458
ENSMUSG00000026173	ENSMUSG00000026173	29.1467	0.128651	8.27214	1.31576e-16	Tm7sf2	399.735	407.929	407.223	186.899	183.982	210.213	Tm7sf2	4.87675e-16	-1.06422
ENSMUSG00000022108	ENSMUSG00000022108	12209	0.071752	14.8291	9.49433e-50	Flvcr1	2175.72	2236.12	2283.58	1158.77	938.105	1106.77	Flvcr1	7.93465e-49	-1.06402
ENSMUSG00000085148	ENSMUSG00000085148	679.062	0.130011	8.17787	2.88905e-16	Gch1	685.793	570.924	584.731	356.709	275.973	249.103	Gch1	1.05715e-15	-1.06321
ENSMUSG00000027332	ENSMUSG00000027332	1745.95	0.227224	4.66365	3.10652e-06	Tchh	129.518	120.705	121.123	56.6036	64.6969	56.7575	Tchh	6.77223e-06	-1.05969
ENSMUSG00000003123	ENSMUSG00000003123	234.3	0.0929875	11.3867	4.87243e-30	Pim1	818.107	913.655	821.755	407.973	403.345	415.171	Pim1	2.71609e-29	-1.05882
ENSMUSG00000024065	ENSMUSG00000024065	440.759	0.162684	6.49157	8.49439e-11	Rab39b	263.695	274.889	250.599	118.547	115.241	146.098	Rab39b	2.43383e-10	-1.05607
ENSMUSG00000027420	ENSMUSG00000027420	16.1206	0.230251	4.58448	4.55118e-06	Slc18a2	161.199	124.229	169.154	72.6234	55.5989	90.3916	Slc18a2	9.80324e-06	-1.05558
ENSMUSG00000031538	ENSMUSG00000031538	9661.58	0.069624	15.1606	6.44777e-52	Nop10	2499.05	2353.3	2358.76	1208.97	1237.33	1022.69	Nop10	5.59515e-51	-1.05554
ENSMUSG00000069814	ENSMUSG00000069814	11.116	0.0606409	17.4001	8.23243e-68	Snx8	2217.65	2215.86	2376.51	1095.76	1068.51	1112.03	Snx8	9.06808e-67	-1.05516
ENSMUSG00000022574	ENSMUSG00000022574	36.8612	0.0643917	16.3851	2.44541e-60	Rnf157	2408.66	2579.73	2581.17	1275.18	1258.56	1108.87	Rnf157	2.42146e-59	-1.05506
ENSMUSG00000096992	ENSMUSG00000096992	20.8115	0.067894	15.5366	1.96022e-54	Msantd3	2102.11	1999.12	1942.14	970.805	1036.16	901.814	Msantd3	1.7619e-53	-1.05484
ENSMUSG00000039611	ENSMUSG00000039611	60.9296	0.132776	7.93906	2.03715e-15	Shank2	398.804	476.651	394.693	215.734	201.167	195.498	Shank2	7.21601e-15	-1.05412
ENSMUSG00000033060	ENSMUSG00000033060	2081.59	0.434373	2.42508	0.0153052	Arap3	27.9535	33.4801	42.8106	17.0879	14.1524	18.9192	Arap3	0.023504	-1.05339
ENSMUSG00000035513	ENSMUSG00000035513	13.9596	0.21982	4.78954	1.67163e-06	Tmem44	139.768	136.564	166.022	85.4394	67.7295	59.9107	Tmem44	3.71163e-06	-1.05283
ENSMUSG00000028358	ENSMUSG00000028358	798.021	0.0724852	14.5157	9.63503e-48	Exosc7	1324.07	1353.3	1335.48	635.455	644.947	654.814	Exosc7	7.83626e-47	-1.05217
ENSMUSG00000097993	ENSMUSG00000097993	154.572	0.156177	6.72362	1.77263e-11	Ikzf4	273.013	282.819	270.438	117.479	136.47	145.047	Ikzf4	5.26379e-11	-1.05007
ENSMUSG00000046808	ENSMUSG00000046808	1084.68	0.0483512	21.7135	1.52791e-104	Idi1	4927.28	4836.12	4671.58	2299.39	2232.04	2442.68	Idi1	2.61503e-103	-1.04988
ENSMUSG00000042500	ENSMUSG00000042500	309.652	0.0412594	25.4296	1.18663e-142	Ddah1	6462.86	6627.3	6582.39	3183.68	3257.08	3064.91	Ddah1	2.78807e-141	-1.04921
ENSMUSG00000043398	ENSMUSG00000043398	10.7805	0.0629734	16.6478	3.13847e-62	Dusp5	2441.27	2689.86	2745.1	1269.84	1325.28	1211.88	Dusp5	3.21263e-61	-1.04837
ENSMUSG00000015202	ENSMUSG00000015202	1930.82	0.050243	20.8315	2.24409e-96	Atp5g1	5133.2	5019.38	5045.39	2643.28	2340.21	2375.41	Atp5g1	3.52195e-95	-1.04664
ENSMUSG00000002996	ENSMUSG00000002996	954.049	0.0480309	21.7634	5.15678e-105	Fam98a	4083.08	4085.46	3907.25	1907.43	1953.04	1991.77	Fam98a	8.84468e-104	-1.04532
ENSMUSG00000022139	ENSMUSG00000022139	5247.83	0.262306	3.98206	6.83219e-05	C4a	83.8606	101.321	113.814	40.5837	51.5553	52.5533	C4a	0.000133935	-1.04452
ENSMUSG00000084834	ENSMUSG00000084834	31.2303	0.443309	2.35517	0.0185143	A030001D20Rik	29.8171	33.4801	39.6781	13.8839	23.2504	12.6128	A030001D20Rik	0.028094	-1.04407
ENSMUSG00000035835	ENSMUSG00000035835	142.021	0.0497783	20.9632	1.42214e-97	Soat1	4567.61	5016.73	4683.06	2306.86	2369.52	2246.13	Soat1	2.26738e-96	-1.04351
ENSMUSG00000025921	ENSMUSG00000025921	2136.87	0.0692105	15.0713	2.50008e-51	Ccdc85c	2046.2	2028.19	2071.62	1067.99	1023.02	891.304	Ccdc85c	2.14745e-50	-1.0431
ENSMUSG00000022309	ENSMUSG00000022309	498.59	0.276794	3.76719	0.000165099	Gm9333	101.564	81.9382	86.6654	42.7197	53.5771	34.6852	Gm9333	0.000312447	-1.04273
ENSMUSG00000037621	ENSMUSG00000037621	1687.3	0.0839245	12.4168	2.11867e-35	Fntb	1217.84	1201.76	1081.75	583.124	588.337	529.737	Fntb	1.34795e-34	-1.04207
ENSMUSG00000022946	ENSMUSG00000022946	982.662	0.0812968	12.811	1.42357e-37	Cmss1	1053.85	1037.88	1102.63	505.16	525.662	520.277	Cmss1	9.54052e-37	-1.04149
ENSMUSG00000070997	ENSMUSG00000070997	16.9168	0.125806	8.27812	1.25136e-16	Kcnn1	453.779	450.22	407.223	213.598	198.134	225.979	Kcnn1	4.6434e-16	-1.04143
ENSMUSG00000059013	ENSMUSG00000059013	182.666	0.132204	7.87542	3.39598e-15	Trmt61b	467.756	474.889	515.816	210.394	213.298	284.839	Trmt61b	1.19503e-14	-1.04116
ENSMUSG00000020875	ENSMUSG00000020875	4659.31	0.0709626	14.6668	1.05131e-48	Cachd1	1693.98	1785.9	1621.58	878.957	807.7	794.606	Cachd1	8.68218e-48	-1.0408
ENSMUSG00000030545	ENSMUSG00000030545	922.088	0.0713957	14.5604	5.0179e-48	Znrf2	1622.24	1748.02	1621.58	830.898	756.145	842.955	Znrf2	4.0977e-47	-1.03955
ENSMUSG00000054263	ENSMUSG00000054263	1101.68	0.0567335	18.3185	5.88826e-75	Als2cl	3129.86	3302.2	3502.12	1629.76	1651.79	1550.32	Als2cl	7.1473e-74	-1.03927
ENSMUSG00000040690	ENSMUSG00000040690	6086.05	0.0753561	13.7817	3.28528e-43	Uchl5	1974.45	1899.56	2140.53	1025.27	867.342	1035.3	Uchl5	2.45685e-42	-1.03853
ENSMUSG00000064125	ENSMUSG00000064125	63.5012	0.0682504	15.2064	3.20503e-52	Telo2	1584.96	1542.73	1540.14	743.322	778.384	751.512	Telo2	2.80088e-51	-1.03785
ENSMUSG00000054065	ENSMUSG00000054065	201.807	0.0660453	15.7127	1.23827e-55	Hspb6	2883.87	2780.61	2558.2	1421.5	1361.67	1223.44	Hspb6	1.13586e-54	-1.03775
ENSMUSG00000062826	ENSMUSG00000062826	14.4374	0.0644687	16.0944	2.79218e-58	3110082I17Rik	2287.53	2255.5	2205.27	1191.88	1060.42	1036.35	3110082I17Rik	2.67899e-57	-1.03758
ENSMUSG00000028391	ENSMUSG00000028391	168.645	0.0509338	20.3517	4.48833e-92	Ivns1abp	6136.73	6298.67	6372.52	2955.13	2886.09	3327.67	Ivns1abp	6.67271e-91	-1.03659
ENSMUSG00000029185	ENSMUSG00000029185	2568.48	0.137866	7.51473	5.70305e-14	Zfp239	399.735	420.264	367.545	222.142	171.851	186.039	Zfp239	1.90035e-13	-1.03603
ENSMUSG00000056749	ENSMUSG00000056749	2546.28	0.0565053	18.3255	5.18176e-75	Tspan15	2682.61	2748.89	2578.04	1340.33	1301.01	1267.58	Tspan15	6.29449e-74	-1.03549
ENSMUSG00000040990	ENSMUSG00000040990	4191.72	0.0714615	14.4817	1.58231e-47	Skil	3145.7	2895.15	2807.75	1491.98	1262.6	1566.09	Skil	1.28301e-46	-1.03488
ENSMUSG00000021109	ENSMUSG00000021109	10684.7	0.0954958	10.832	2.42772e-27	Riox1	824.629	865.197	765.37	389.817	423.562	385.741	Riox1	1.26511e-26	-1.03441
ENSMUSG00000031861	ENSMUSG00000031861	1103.5	0.152407	6.7841	1.16816e-11	Syngr3	286.058	282.819	335.176	136.703	146.579	157.66	Syngr3	3.5012e-11	-1.03395
ENSMUSG00000029075	ENSMUSG00000029075	53.0704	0.123202	8.39022	4.85248e-17	Adam22	475.21	525.99	489.712	238.162	216.33	274.328	Adam22	1.83234e-16	-1.03369
ENSMUSG00000023191	ENSMUSG00000023191	801.738	0.0595066	17.3569	1.75005e-67	Chd1l	2228.83	2301.32	2172.9	1100.03	1068.51	1108.87	Chd1l	1.91979e-66	-1.03285
ENSMUSG00000028015	ENSMUSG00000028015	141.427	0.455335	2.26603	0.0234497	Snord83b	31.6807	29.0748	35.5015	13.8839	11.1198	22.0724	Snord83b	0.0350665	-1.0318
ENSMUSG00000097177	ENSMUSG00000097177	70.0269	0.0753917	13.6569	1.83523e-42	Timm8a1	1684.67	1548.9	1487.93	818.082	767.264	728.388	Timm8a1	1.3486e-41	-1.02962
ENSMUSG00000038463	ENSMUSG00000038463	675.99	0.236217	4.35331	1.34099e-05	A830082N09Rik	140.699	159.471	103.372	67.2835	58.6315	72.5235	A830082N09Rik	2.78186e-05	-1.02833
ENSMUSG00000114827	ENSMUSG00000114827	19.7976	0.226002	4.54107	5.59688e-06	Myl12b	132.313	131.277	122.167	59.8075	73.7949	55.7065	Myl12b	1.19547e-05	-1.02629
ENSMUSG00000025887	ENSMUSG00000025887	574.779	0.263825	3.88202	0.000103591	A930024E05Rik	96.9056	119.824	96.0629	50.1956	64.6969	38.8894	A930024E05Rik	0.000199833	-1.02417
ENSMUSG00000051076	ENSMUSG00000051076	55.2498	0.157933	6.4846	8.89692e-11	Tbc1d8	337.306	288.105	263.129	146.315	133.437	157.66	Tbc1d8	2.54598e-10	-1.02413
ENSMUSG00000000567	ENSMUSG00000000567	1330.41	0.141716	7.22517	5.0048e-13	Dbndd1	332.647	341.85	346.662	189.035	153.655	159.762	Dbndd1	1.60064e-12	-1.02393
ENSMUSG00000039328	ENSMUSG00000039328	223.445	0.345674	2.96163	0.00306016	Clgn	67.0885	44.0528	60.5614	22.4278	31.3375	30.4809	Clgn	0.00510216	-1.02376
ENSMUSG00000059213	ENSMUSG00000059213	10.6741	0.152472	6.71263	1.91143e-11	Ndufaf6	394.145	436.123	344.573	236.026	178.927	163.966	Ndufaf6	5.66449e-11	-1.02349
ENSMUSG00000022296	ENSMUSG00000022296	213.439	0.0902709	11.3318	9.13105e-30	Fzd3	1020.3	1061.67	1004.48	557.492	449.845	512.92	Fzd3	5.04973e-29	-1.02293
ENSMUSG00000029122	ENSMUSG00000029122	2374.11	0.0501343	20.402	1.6041e-92	Vldlr	3616.25	3837	3833.12	1807.04	1890.36	1856.18	Vldlr	2.40705e-91	-1.02284
ENSMUSG00000027669	ENSMUSG00000027669	838.972	0.0834661	12.2466	1.75237e-34	Nradd	1053.85	1012.33	1019.1	517.976	476.129	525.533	Nradd	1.09072e-33	-1.02217
ENSMUSG00000030990	ENSMUSG00000030990	434.511	0.200431	5.09913	3.4122e-07	Jag2	161.199	192.951	188.993	108.935	77.8384	80.932	Jag2	7.91876e-07	-1.02202
ENSMUSG00000037348	ENSMUSG00000037348	213.751	0.113316	9.00056	2.24568e-19	Trpc1	608.455	558.589	584.731	252.046	301.245	310.064	Trpc1	9.15998e-19	-1.01991
ENSMUSG00000039057	ENSMUSG00000039057	11.1837	0.291884	3.49385	0.000476109	Cd1d1	79.2017	74.8898	69.9588	41.6517	37.4029	31.532	Cd1d1	0.000864387	-1.0198
ENSMUSG00000026177	ENSMUSG00000026177	63.2184	0.0506184	20.134	3.71677e-90	Mrpl12	6816	6148.01	6081.2	3098.24	3261.13	3037.58	Mrpl12	5.41052e-89	-1.01915
ENSMUSG00000020491	ENSMUSG00000020491	65.8057	0.0646759	15.7436	7.59537e-56	Sos2	1792.75	1900.44	1794.91	896.045	892.615	921.784	Sos2	6.99915e-55	-1.01823
ENSMUSG00000051703	ENSMUSG00000051703	76.0299	0.270547	3.76197	0.000168577	Thpo	99.7009	108.37	120.079	42.7197	76.8275	42.0426	Thpo	0.000318842	-1.01779
ENSMUSG00000029126	ENSMUSG00000029126	295.166	0.139499	7.29535	2.97883e-13	Map3k13	389.486	408.81	364.412	162.335	217.341	194.447	Map3k13	9.60722e-13	-1.01769
ENSMUSG00000027797	ENSMUSG00000027797	4687.22	0.0361253	28.156	2.02452e-174	Rin1	11076.1	11318	11109.9	5604.82	5617.51	5332.06	Rin1	5.82041e-173	-1.01714
ENSMUSG00000102418	ENSMUSG00000102418	68.6026	0.0852994	11.9231	8.96641e-33	Pgap6	966.26	965.637	970.026	456.033	507.466	469.826	Pgap6	5.33701e-32	-1.01704
ENSMUSG00000042659	ENSMUSG00000042659	205.872	0.119317	8.51627	1.64768e-17	Prr7	481.732	487.224	469.873	214.666	253.733	242.796	Prr7	6.31075e-17	-1.01613
ENSMUSG00000034177	ENSMUSG00000034177	85.4317	0.170155	5.97048	2.3656e-09	Tlr3	289.785	261.674	263.129	102.527	147.59	152.404	Tlr3	6.25288e-09	-1.01591
ENSMUSG00000019943	ENSMUSG00000019943	10247.3	0.0426426	23.8103	2.61089e-125	Sc5d	5605.61	5862.55	5705.3	2883.58	2845.65	2767.46	Sc5d	5.39326e-124	-1.01533
ENSMUSG00000019872	ENSMUSG00000019872	34.0548	0.387187	2.61974	0.00879977	Rorc	40.9985	64.3171	35.5015	26.6998	21.2287	22.0724	Rorc	0.0139168	-1.01433
ENSMUSG00000079343	ENSMUSG00000079343	90.1777	0.0934347	10.8522	1.9459e-27	Aldh5a1	825.561	786.783	854.124	433.605	388.181	399.405	Aldh5a1	1.016e-26	-1.01398
ENSMUSG00000024338	ENSMUSG00000024338	16.4366	0.0593718	17.0247	5.38283e-65	Cavin3	2935.12	3050.22	2833.85	1522.96	1503.19	1351.67	Cavin3	5.71006e-64	-1.01079
ENSMUSG00000005089	ENSMUSG00000005089	33.0089	0.0597571	16.9004	4.46979e-64	Cinp	2258.65	2143.61	2165.59	1095.76	1062.44	1103.62	Cinp	4.68279e-63	-1.00992
ENSMUSG00000024330	ENSMUSG00000024330	41.1539	0.0381276	26.4843	1.47152e-154	Palld	9965.43	10337.4	9986.36	5134.91	5074.66	4833.85	Palld	3.72423e-153	-1.00978
ENSMUSG00000027344	ENSMUSG00000027344	12.7789	0.0416937	24.2017	2.13747e-129	Slc7a1	11080.8	11358.6	10801.9	5647.54	5687.26	5182.8	Slc7a1	4.54985e-128	-1.00906
ENSMUSG00000038530	ENSMUSG00000038530	22.7059	0.0379466	26.5825	1.08114e-155	Ide	11680.8	11725.1	10939.7	5683.85	5706.47	5682.06	Ide	2.76232e-154	-1.00872
ENSMUSG00000042734	ENSMUSG00000042734	134.836	0.0376315	26.8041	2.89176e-158	Nolc1	17967.6	18637	17720.5	9343.86	9067.67	8590.36	Nolc1	7.49571e-157	-1.00868
ENSMUSG00000038393	ENSMUSG00000038393	2340.57	0.120999	8.33316	7.87099e-17	Gnb1l	502.232	444.933	456.299	243.502	232.504	221.775	Gnb1l	2.95066e-16	-1.00831
ENSMUSG00000071657	ENSMUSG00000071657	675.092	0.111409	9.04803	1.45575e-19	Usp27x	519.936	540.968	529.39	270.202	249.689	271.175	Usp27x	5.9804e-19	-1.00803
ENSMUSG00000026200	ENSMUSG00000026200	381.981	0.387146	2.60237	0.00925816	Btn2a2	39.1349	44.9339	41.7665	19.2239	18.196	25.2256	Btn2a2	0.0146085	-1.0075
ENSMUSG00000035799	ENSMUSG00000035799	1765.71	0.0329309	30.5904	1.64468e-205	Pttg1ip	23795	23666.9	23141.8	11689.2	12082.1	11350.5	Pttg1ip	5.80915e-204	-1.00737
ENSMUSG00000002409	ENSMUSG00000002409	510.179	0.071599	14.0543	7.25034e-45	Jdp2	1685.6	1655.5	1707.2	907.793	834.994	770.431	Jdp2	5.59655e-44	-1.00627
ENSMUSG00000021754	ENSMUSG00000021754	742.189	0.327973	3.0633	0.0021891	Fads6	53.1117	66.9603	57.4289	28.8358	33.3593	26.2766	Fads6	0.00370795	-1.00468
ENSMUSG00000022231	ENSMUSG00000022231	2262.41	0.0590293	16.9928	9.27817e-65	Zfas1	2364.87	2219.38	2319.08	1173.72	1138.26	1132	Zfas1	9.80338e-64	-1.00308
ENSMUSG00000038781	ENSMUSG00000038781	380.084	0.241703	4.14724	3.36501e-05	Ccdc88b	130.45	121.586	93.9745	55.5356	59.6424	57.8086	Ccdc88b	6.75398e-05	-1.0024
ENSMUSG00000019944	ENSMUSG00000019944	543.724	0.0553934	18.0842	4.2419e-73	Emp3	4056.06	3810.57	3663.96	1956.56	1992.46	1809.93	Emp3	5.03854e-72	-1.00175
ENSMUSG00000035441	ENSMUSG00000035441	2663.11	0.0755236	13.2308	5.82874e-40	Fam118b	1359.47	1355.06	1355.32	665.359	731.883	637.997	Fam118b	4.07277e-39	-0.999235
ENSMUSG00000087651	ENSMUSG00000087651	31.5052	0.035526	28.1254	4.79445e-174	Psat1	36524.1	36207	35569.4	18524.3	18580.1	17076.7	Psat1	1.37592e-172	-0.999183
ENSMUSG00000013483	ENSMUSG00000013483	29.009	0.443521	2.25221	0.0243093	Avil	32.6124	38.7665	38.634	18.1559	27.294	9.45959	Avil	0.0362777	-0.998901
ENSMUSG00000102692	ENSMUSG00000102692	18.2183	0.0312163	31.9777	2.22416e-224	Ddx21	29942.9	30148.9	29333.6	15375.9	14618.5	14776.9	Ddx21	8.76092e-223	-0.998227
ENSMUSG00000034771	ENSMUSG00000034771	451.877	0.0665019	14.9924	8.23208e-51	Smpdl3b	1812.32	1784.14	1760.46	938.765	904.745	840.852	Smpdl3b	7.02217e-50	-0.997023
ENSMUSG00000065431	ENSMUSG00000065431	10.5625	0.0884535	11.2657	1.93817e-29	Rpia	1055.71	959.47	928.26	475.256	514.542	485.592	Rpia	1.06272e-28	-0.996491
ENSMUSG00000030861	ENSMUSG00000030861	1249.07	0.0539677	18.4432	5.91724e-76	Cdkn2aipnl	3202.54	3342.73	3183.65	1716.26	1589.12	1576.6	Cdkn2aipnl	7.25923e-75	-0.995335
ENSMUSG00000090272	ENSMUSG00000090272	26.8451	0.0367744	27.0599	2.91958e-161	Tagln2	19341	19224.6	18455.6	9807.37	9696.44	9105.38	Tagln2	7.67932e-160	-0.995113
ENSMUSG00000041075	ENSMUSG00000041075	2612.59	0.137192	7.2524	4.09454e-13	Cdc14a	426.757	407.929	360.236	173.015	212.287	214.417	Cdc14a	1.3137e-12	-0.994969
ENSMUSG00000029310	ENSMUSG00000029310	2610.09	0.0965214	10.2966	7.29959e-25	Pycr1	835.81	844.933	734.046	409.041	413.453	390.996	Pycr1	3.57331e-24	-0.993842
ENSMUSG00000083992	ENSMUSG00000083992	90.8519	0.0569854	17.4292	4.95329e-68	Cyba	3318.08	3042.29	3210.8	1670.34	1512.29	1626	Cyba	5.47485e-67	-0.993211
ENSMUSG00000033540	ENSMUSG00000033540	117.692	0.167946	5.9117	3.38588e-09	Napb	230.151	233.48	240.157	107.867	111.198	134.536	Napb	8.8522e-09	-0.992846
ENSMUSG00000031438	ENSMUSG00000031438	532.049	0.307805	3.22454	0.00126177	Pdzd7	59.6342	79.295	77.268	45.9237	32.3484	30.4809	Pdzd7	0.00219244	-0.992527
ENSMUSG00000003420	ENSMUSG00000003420	1447.33	0.36521	2.71681	0.00659137	Rnf223	54.0435	74.8898	68.9147	29.9038	17.1851	52.5533	Rnf223	0.0105888	-0.992207
ENSMUSG00000015501	ENSMUSG00000015501	3212.24	0.060636	16.3421	4.95202e-60	Txnrd3	1966.06	1989.42	2013.14	1004.98	1012.91	984.848	Txnrd3	4.87049e-59	-0.990919
ENSMUSG00000061882	ENSMUSG00000061882	82.5565	0.0441808	22.4093	3.19245e-111	Ppp4r1	8099.07	8665.19	8318.84	4394.79	4242.7	3991.95	Ppp4r1	5.8104e-110	-0.990062
ENSMUSG00000025484	ENSMUSG00000025484	317.409	0.139651	7.08793	1.36135e-12	Chml	472.415	452.863	595.172	228.55	234.526	301.656	Chml	4.27977e-12	-0.989833
ENSMUSG00000026162	ENSMUSG00000026162	237.929	0.079661	12.4232	1.95508e-35	Plekhf2	1277.48	1244.05	1157.98	594.871	655.056	603.312	Plekhf2	1.24584e-34	-0.989647
ENSMUSG00000097572	ENSMUSG00000097572	28.1813	0.0875954	11.294	1.40421e-29	Zbtb25	984.896	999.999	966.894	544.676	468.041	475.082	Zbtb25	7.73377e-29	-0.989306
ENSMUSG00000038648	ENSMUSG00000038648	3595.34	0.199865	4.94944	7.44264e-07	Cfap74	190.084	162.995	156.624	93.9833	73.7949	89.3406	Cfap74	1.68942e-06	-0.989218
ENSMUSG00000021759	ENSMUSG00000021759	1924.35	0.0914106	10.8209	2.73968e-27	Acy1	955.079	992.069	1041.03	546.812	512.521	445.652	Acy1	1.42444e-26	-0.989148
ENSMUSG00000048677	ENSMUSG00000048677	1129.64	0.364328	2.71065	0.00671521	Espn	46.5892	52.8634	44.8989	24.5638	29.3158	18.9192	Espn	0.0107748	-0.987565
ENSMUSG00000027430	ENSMUSG00000027430	362.305	0.0312814	31.5265	3.76732e-218	Hsp90ab1	182054	183872	176857	93340.4	92892.6	87770.3	Hsp90ab1	1.42458e-216	-0.986193
ENSMUSG00000047153	ENSMUSG00000047153	1103.77	0.0408712	24.1091	2.00793e-128	Slc29a1	6709.78	6945.36	6748.42	3338.54	3534.07	3432.78	Slc29a1	4.2628e-127	-0.985367
ENSMUSG00000044220	ENSMUSG00000044220	50.2849	0.0325055	30.2973	1.24234e-201	Eif5a	58662.3	56903.9	57207.5	30186.8	29110.6	28003.5	Eif5a	4.2937e-200	-0.984831
ENSMUSG00000021127	ENSMUSG00000021127	15187	0.0405297	24.2801	3.18362e-130	Ptprf	10412.7	11250.2	10743.4	5490.55	5614.48	5278.45	Ptprf	6.83096e-129	-0.984065
ENSMUSG00000049985	ENSMUSG00000049985	181.784	0.0499994	19.6783	3.3117e-86	Lrrk1	5549.71	6021.14	5944.41	3054.46	3036.71	2764.3	Lrrk1	4.61199e-85	-0.983902
ENSMUSG00000057176	ENSMUSG00000057176	100.369	0.195832	5.01871	5.20195e-07	Rpl13-ps6	176.107	178.854	205.7	102.527	106.143	74.6256	Rpl13-ps6	1.19225e-06	-0.982826
ENSMUSG00000040907	ENSMUSG00000040907	21.964	0.451595	2.17608	0.0295492	H1f5	34.476	42.2907	24.0157	14.9519	13.1416	23.1234	H1f5	0.0435235	-0.982707
ENSMUSG00000037235	ENSMUSG00000037235	3449.84	0.0837214	11.7151	1.06728e-31	Ndufaf4	1338.04	1214.98	1238.38	630.115	586.315	705.265	Ndufaf4	6.18992e-31	-0.9808
ENSMUSG00000036504	ENSMUSG00000036504	10.8241	0.0464344	21.1051	7.14637e-99	Atl2	4310.43	4569.16	4394.88	2216.08	2278.54	2235.62	Atl2	1.1462e-97	-0.980001
ENSMUSG00000047242	ENSMUSG00000047242	301.139	0.190026	5.14841	2.62703e-07	Hdac11	202.197	258.149	244.334	137.771	87.9473	132.434	Hdac11	6.14899e-07	-0.978334
ENSMUSG00000003341	ENSMUSG00000003341	75.3245	0.0574592	17.016	6.24804e-65	Pcgf5	3210.93	3302.2	3321.48	1637.23	1556.77	1800.48	Pcgf5	6.6235e-64	-0.977727
ENSMUSG00000022098	ENSMUSG00000022098	5839.9	0.114753	8.51424	1.67687e-17	Cth	600.069	713.655	632.762	292.63	324.495	372.077	Cth	6.42055e-17	-0.977036
ENSMUSG00000006342	ENSMUSG00000006342	132.306	0.104731	9.32623	1.09703e-20	Syde2	682.066	659.911	660.954	334.281	376.051	306.911	Syde2	4.69891e-20	-0.976745
ENSMUSG00000032997	ENSMUSG00000032997	5296.87	0.0566747	17.1871	3.31667e-66	Pdlim2	2789.76	2854.62	2795.22	1527.23	1377.84	1392.66	Pdlim2	3.57254e-65	-0.974073
ENSMUSG00000040606	ENSMUSG00000040606	260.767	0.0900182	10.8184	2.81703e-27	Dennd3	1030.55	1057.27	987.777	506.228	583.283	476.133	Dennd3	1.46371e-26	-0.973851
ENSMUSG00000019966	ENSMUSG00000019966	2809.95	0.0953696	10.1991	2.00052e-24	Camkk1	719.337	740.087	783.121	386.613	367.963	387.843	Camkk1	9.67801e-24	-0.972687
ENSMUSG00000038700	ENSMUSG00000038700	185.656	0.0449302	21.6388	7.75638e-104	Pcdh19	6322.16	6914.53	6543.76	3343.88	3448.14	3290.89	Pcdh19	1.31768e-102	-0.972235
ENSMUSG00000069793	ENSMUSG00000069793	2474.74	0.0399913	24.2567	5.62238e-130	Ect2	11152.5	10407	10407.2	5376.27	5350.63	5592.72	Ect2	1.20316e-128	-0.970055
ENSMUSG00000022051	ENSMUSG00000022051	5229.57	0.289643	3.34523	0.000822142	Gm35315	87.5877	70.4845	114.858	51.2636	34.3702	53.6043	Gm35315	0.0014569	-0.968923
ENSMUSG00000018740	ENSMUSG00000018740	79.5685	0.0406559	23.8248	1.85018e-125	Anp32a	5743.52	5759.46	5744.98	2992.51	2912.37	2909.35	Anp32a	3.83172e-124	-0.968617
ENSMUSG00000029419	ENSMUSG00000029419	101.135	0.387702	2.49592	0.0125633	Syt3	47.521	44.9339	35.5015	17.0879	26.2831	22.0724	Syt3	0.0195265	-0.96767
ENSMUSG00000063594	ENSMUSG00000063594	33.9021	0.0429333	22.5342	1.9169e-112	Cdc34	6642.69	6444.04	6191.88	3364.17	3232.82	3264.61	Cdc34	3.5288e-111	-0.967469
ENSMUSG00000055313	ENSMUSG00000055313	14.6595	0.190748	5.06788	4.0227e-07	Gm42517	218.038	182.379	241.201	104.663	131.416	91.4427	Gm42517	9.28862e-07	-0.966686
ENSMUSG00000065434	ENSMUSG00000065434	18.7591	0.061001	15.8468	1.47824e-56	2810025M15Rik	2238.15	2239.64	2257.48	1218.58	1143.32	1084.7	2810025M15Rik	1.38121e-55	-0.966673
ENSMUSG00000034664	ENSMUSG00000034664	965.02	0.108757	8.88461	6.41465e-19	Spata5l1	586.092	585.021	608.746	306.514	329.55	274.328	Spata5l1	2.57918e-18	-0.966264
ENSMUSG00000035934	ENSMUSG00000035934	77.5979	0.0775754	12.4534	1.3398e-35	Sapcd2	1309.16	1256.39	1173.64	651.475	625.74	637.997	Sapcd2	8.57504e-35	-0.966079
ENSMUSG00000038777	ENSMUSG00000038777	202.413	0.100354	9.61695	6.78095e-22	Cyp2j6	673.68	723.347	767.459	379.137	383.127	345.801	Cyp2j6	3.01457e-21	-0.9651
ENSMUSG00000085645	ENSMUSG00000085645	102.195	0.0630652	15.2819	1.00952e-52	Eef2k	2103.04	2036.12	2035.07	1119.26	1043.24	1003.77	Eef2k	8.85108e-52	-0.963757
ENSMUSG00000071633	ENSMUSG00000071633	24.7535	0.0422241	22.8182	3.02166e-115	Ctnnal1	6955.77	7245.8	6875.8	3598.06	3726.14	3485.33	Ctnnal1	5.69299e-114	-0.96348
ENSMUSG00000074647	ENSMUSG00000074647	10.2352	0.0973801	9.89301	4.46408e-23	Atp23	672.748	718.942	722.56	355.641	372.007	356.311	Atp23	2.0669e-22	-0.963382
ENSMUSG00000040296	ENSMUSG00000040296	2445.4	0.0512359	18.7912	8.91835e-79	Nip7	4861.12	4659.91	4554.63	2559.98	2386.71	2276.61	Nip7	1.12945e-77	-0.962782
ENSMUSG00000026473	ENSMUSG00000026473	2512.63	0.0500057	19.233	1.95899e-82	Cbl	3725.27	3992.95	4013.76	2033.46	2017.73	1971.8	Cbl	2.58693e-81	-0.96176
ENSMUSG00000040596	ENSMUSG00000040596	250.144	0.106531	9.01537	1.96207e-19	Ptk2b	626.159	614.096	580.554	335.349	291.136	310.064	Ptk2b	8.03169e-19	-0.960416
ENSMUSG00000026500	ENSMUSG00000026500	11.381	0.0462014	20.7821	6.28186e-96	Pold2	6242.95	6148.01	5928.75	3232.81	3228.78	2955.6	Pold2	9.76361e-95	-0.960163
ENSMUSG00000028399	ENSMUSG00000028399	21.1686	0.205406	4.66787	3.04337e-06	Tmem144	172.38	155.947	215.097	74.7594	101.089	103.004	Tmem144	6.64087e-06	-0.958807
ENSMUSG00000055172	ENSMUSG00000055172	1586.83	0.0707473	13.5474	8.20955e-42	Fktn	1957.68	1835.24	1816.84	894.977	943.159	1048.96	Fktn	5.95109e-41	-0.958441
ENSMUSG00000037826	ENSMUSG00000037826	153.858	0.410825	2.33212	0.0196942	Icam1	32.6124	42.2907	34.4573	20.2918	17.1851	18.9192	Icam1	0.0297496	-0.958094
ENSMUSG00000034522	ENSMUSG00000034522	2400.71	0.127085	7.53033	5.06113e-14	CYTB	151684	128630	159040	71818.2	69776.6	84729.5	CYTB	1.6903e-13	-0.956991
ENSMUSG00000095042	ENSMUSG00000095042	153.065	0.0498852	19.1658	7.14118e-82	Max	3353.49	3313.65	3274.49	1733.35	1729.63	1661.73	Max	9.35337e-81	-0.95609
ENSMUSG00000019302	ENSMUSG00000019302	6926.16	0.0870729	10.9699	5.33241e-28	Fgfr2	874.945	892.51	906.332	481.664	453.889	443.55	Fgfr2	2.82642e-27	-0.955182
ENSMUSG00000118449	ENSMUSG00000118449	14.4984	0.140053	6.80933	9.80576e-12	Rps10	332.647	403.524	335.176	185.831	184.993	182.885	Rps10	2.95386e-11	-0.953668
ENSMUSG00000001604	ENSMUSG00000001604	104.567	0.086864	10.9697	5.34751e-28	Trim46	941.102	1043.17	970.026	480.596	533.749	511.869	Trim46	2.83349e-27	-0.952868
ENSMUSG00000023885	ENSMUSG00000023885	5721.49	0.070987	13.4152	4.92552e-41	Katnbl1	2260.51	2096.03	2325.35	1073.33	1103.89	1274.94	Katnbl1	3.51034e-40	-0.952305
ENSMUSG00000042770	ENSMUSG00000042770	302.17	0.0556707	17.0984	1.52535e-65	Exosc1	3261.24	3359.47	3078.19	1622.28	1755.91	1636.51	Exosc1	1.62559e-64	-0.95188
ENSMUSG00000040943	ENSMUSG00000040943	695.03	0.0900052	10.5733	3.96479e-26	Morc4	830.22	881.056	808.181	435.741	439.737	427.784	Morc4	2.0012e-25	-0.951648
ENSMUSG00000079173	ENSMUSG00000079173	13.7738	0.122235	7.78362	7.04771e-15	4933412E12Rik	492.914	462.554	430.195	250.978	220.374	245.949	4933412E12Rik	2.45001e-14	-0.951431
ENSMUSG00000000627	ENSMUSG00000000627	137.909	0.0365061	26.0535	1.2276e-149	Yars	8122.36	8103.07	8064.06	4250.61	4162.84	4150.66	Yars	3.00744e-148	-0.951112
ENSMUSG00000032265	ENSMUSG00000032265	69.043	0.0854951	11.1229	9.70604e-29	Zswim6	1054.78	1150.66	1037.9	550.016	526.673	602.261	Zswim6	5.23266e-28	-0.950954
ENSMUSG00000086610	ENSMUSG00000086610	16.983	0.0650709	14.6105	2.40833e-48	Eef1aknmt	1658.58	1677.53	1685.28	850.122	888.571	858.721	Eef1aknmt	1.97976e-47	-0.950716
ENSMUSG00000020986	ENSMUSG00000020986	3308.25	0.0343707	27.5861	1.6325e-167	Bop1	11568.1	11439.6	11682.1	6093.96	6024.9	5859.69	Bop1	4.46189e-166	-0.948154
ENSMUSG00000073557	ENSMUSG00000073557	2728.18	0.048193	19.6669	4.14021e-86	Nfib	6841.16	6374.44	6871.63	3335.34	3388.5	3688.19	Nfib	5.75582e-85	-0.947809
ENSMUSG00000021765	ENSMUSG00000021765	1001.25	0.032701	28.9372	4.06447e-184	Ybx3	28803.3	28308.3	28102.6	15158	14882.3	14184.1	Ybx3	1.26835e-182	-0.946277
ENSMUSG00000032849	ENSMUSG00000032849	2670.03	0.283455	3.33623	0.000849235	Msh5	70.8156	77.5329	107.549	43.7877	40.4355	48.349	Msh5	0.0015016	-0.945672
ENSMUSG00000032589	ENSMUSG00000032589	37.7619	0.0590229	16.0094	1.09899e-57	Ddx11	2419.84	2489.86	2560.28	1250.62	1367.73	1260.23	Ddx11	1.04384e-56	-0.944921
ENSMUSG00000040128	ENSMUSG00000040128	4366.53	0.299652	3.14965	0.00163464	Mpp3	87.5877	96.9162	68.9147	41.6517	59.6424	30.4809	Mpp3	0.00280576	-0.9438
ENSMUSG00000025383	ENSMUSG00000025383	13.5326	0.0692156	13.5882	4.70214e-42	Ppp1r21	2456.18	2441.41	2262.7	1289.07	1332.35	1109.93	Ppp1r21	3.43179e-41	-0.940518
ENSMUSG00000046410	ENSMUSG00000046410	16.7496	0.104349	9.00426	2.17117e-19	Timm10	907.558	834.36	704.809	438.945	412.443	425.682	Timm10	8.86057e-19	-0.939583
ENSMUSG00000025791	ENSMUSG00000025791	3058.96	0.400534	2.34001	0.0192832	Fam151b	43.7939	49.3391	50.1198	26.6998	36.392	11.5617	Fam151b	0.0291781	-0.937253
ENSMUSG00000056174	ENSMUSG00000056174	14.7491	0.136923	6.84387	7.70836e-12	Tomm40l	378.304	333.92	340.397	184.763	172.862	192.345	Tomm40l	2.33562e-11	-0.937081
ENSMUSG00000026043	ENSMUSG00000026043	16932.8	0.0452481	20.7081	2.92914e-95	1110038B12Rik	5180.72	4924.22	5131.01	2630.46	2584.84	2742.23	1110038B12Rik	4.53073e-94	-0.937001
ENSMUSG00000030309	ENSMUSG00000030309	374.578	0.0645468	14.4755	1.73043e-47	Slc29a2	1743.37	1817.62	1785.52	966.533	900.702	931.244	Slc29a2	1.4017e-46	-0.934348
ENSMUSG00000001663	ENSMUSG00000001663	97.5599	0.105448	8.86036	7.97588e-19	Nme6	716.542	667.84	649.469	313.99	381.105	368.924	Nme6	3.19333e-18	-0.934309
ENSMUSG00000050953	ENSMUSG00000050953	14966	0.0403849	23.1282	2.41172e-118	Adsl	7707.72	7761.22	7626.56	4157.69	4078.94	3852.16	Adsl	4.69804e-117	-0.934029
ENSMUSG00000029798	ENSMUSG00000029798	147.211	0.0458256	20.38	2.51597e-92	Erlin1	6220.59	6368.27	6321.35	3513.69	3239.9	3145.84	Erlin1	3.76483e-91	-0.933926
ENSMUSG00000000056	ENSMUSG00000000056	1102.88	0.0511496	18.247	2.18703e-74	Zfp598	5029.77	5090.74	5653.09	2709.5	2822.4	2724.36	Zfp598	2.63477e-73	-0.933326
ENSMUSG00000034858	ENSMUSG00000034858	689.656	0.0648027	14.3917	5.83565e-47	Chchd4	1760.14	1725.11	1846.08	949.445	917.887	924.938	Chchd4	4.69158e-46	-0.93262
ENSMUSG00000020883	ENSMUSG00000020883	2457.77	0.0615732	15.142	8.55638e-52	Mid1ip1	1920.41	1954.18	1931.7	996.436	1050.31	995.359	Mid1ip1	7.41292e-51	-0.932342
ENSMUSG00000003872	ENSMUSG00000003872	13.6215	0.0310689	30.0062	8.14191e-198	Nap1l1	34621.4	33798.2	33858	17899.5	17343.8	18355.8	Nap1l1	2.76052e-196	-0.93226
ENSMUSG00000032278	ENSMUSG00000032278	21.8411	0.0615928	15.1298	1.02933e-51	Eml4	2611.79	2720.7	2621.89	1353.15	1305.06	1512.48	Eml4	8.90812e-51	-0.931889
ENSMUSG00000074916	ENSMUSG00000074916	1060.09	0.0452191	20.6056	2.44624e-94	Cox7a2l	5805.02	5601.75	5582.09	3092.9	2983.13	2830.52	Cox7a2l	3.75129e-93	-0.931765
ENSMUSG00000073530	ENSMUSG00000073530	26.0987	0.0357106	26.0867	5.15838e-150	Pabpc4	9962.64	10010.6	9983.23	5225.68	5369.84	5109.23	Pabpc4	1.26759e-148	-0.931571
ENSMUSG00000024354	ENSMUSG00000024354	38.983	0.0681041	13.6577	1.81599e-42	Adarb1	1951.16	2117.18	2018.36	1144.89	1067.5	982.746	Adarb1	1.33508e-41	-0.930147
ENSMUSG00000037410	ENSMUSG00000037410	2652.59	0.0671135	13.853	1.21986e-43	Lamc2	1572.85	1641.41	1554.76	828.762	849.146	826.137	Lamc2	9.19099e-43	-0.929724
ENSMUSG00000060594	ENSMUSG00000060594	1543.72	0.278913	3.33283	0.000859686	Snhg10	89.4513	69.6034	81.4446	40.5837	41.4464	44.1448	Snhg10	0.00151925	-0.929568
ENSMUSG00000047604	ENSMUSG00000047604	494.087	0.0923001	10.0658	7.82703e-24	BC003965	824.629	828.193	913.641	459.237	421.541	466.673	BC003965	3.70729e-23	-0.929072
ENSMUSG00000025612	ENSMUSG00000025612	1641.37	0.0611777	15.1849	4.4555e-52	Tceal8	3483.94	3281.05	3552.24	1985.4	1694.25	1739.51	Tceal8	3.8831e-51	-0.928974
ENSMUSG00000056900	ENSMUSG00000056900	131.531	0.116882	7.93941	2.0315e-15	Fkbp11	495.709	519.823	570.112	288.358	294.169	250.154	Fkbp11	7.19759e-15	-0.92797
ENSMUSG00000033124	ENSMUSG00000033124	2765.63	0.403124	2.29997	0.02145	Ovgp1	39.1349	40.5286	33.4132	22.4278	16.1742	21.0213	Ovgp1	0.0322503	-0.927172
ENSMUSG00000024776	ENSMUSG00000024776	1690.43	0.0404385	22.925	2.61965e-116	2900026A02Rik	6660.39	6943.6	6742.15	3524.37	3661.44	3514.76	2900026A02Rik	5.00005e-115	-0.927052
ENSMUSG00000021044	ENSMUSG00000021044	672.11	0.0319898	28.9703	1.55688e-184	Kpna2	26238.1	25823.8	25448.3	14020.6	13477.2	13278.1	Kpna2	4.86782e-183	-0.926754
ENSMUSG00000071547	ENSMUSG00000071547	2508.33	0.0775526	11.9341	7.85864e-33	Eif5a2	1723.8	1715.42	1451.38	843.714	848.136	884.997	Eif5a2	4.68458e-32	-0.925522
ENSMUSG00000040231	ENSMUSG00000040231	68.7113	0.0486751	19.0043	1.57045e-80	Lyar	4949.64	4844.93	4741.54	2714.84	2463.54	2479.46	Lyar	2.0321e-79	-0.925037
ENSMUSG00000064267	ENSMUSG00000064267	13.1128	0.0405075	22.8196	2.92889e-115	Cuedc2	6112.5	6079.29	6088.51	3289.42	3131.73	3212.06	Cuedc2	5.52468e-114	-0.924366
ENSMUSG00000092074	ENSMUSG00000092074	970.624	0.159946	5.75957	8.43267e-09	Aoc2	274.876	329.515	381.119	169.811	151.633	198.651	Aoc2	2.15936e-08	-0.921221
ENSMUSG00000029862	ENSMUSG00000029862	23.6636	0.106488	8.64678	5.29739e-18	Jam3	688.589	717.18	640.071	359.913	399.301	321.626	Jam3	2.06286e-17	-0.92078
ENSMUSG00000073650	ENSMUSG00000073650	85.5304	0.143775	6.39259	1.63095e-10	Pomgnt2	319.602	398.237	404.091	177.287	198.134	217.571	Pomgnt2	4.60569e-10	-0.919097
ENSMUSG00000023009	ENSMUSG00000023009	895.376	0.0421992	21.7763	3.89504e-105	Gm4204	5914.03	5601.75	5830.6	3073.68	3023.57	3076.47	Gm4204	6.70923e-104	-0.918942
ENSMUSG00000114274	ENSMUSG00000114274	36.866	0.362233	2.53194	0.0113433	Tmem229b	43.7939	46.696	57.4289	30.9718	28.3049	18.9192	Tmem229b	0.0177247	-0.917152
ENSMUSG00000045009	ENSMUSG00000045009	42.9029	0.0670479	13.6587	1.79198e-42	Gadd45g	1747.1	1665.2	1626.8	875.753	923.952	871.333	Gadd45g	1.31803e-41	-0.915785
ENSMUSG00000011751	ENSMUSG00000011751	31.3696	0.100336	9.1268	7.05527e-20	Rpusd4	860.037	985.021	782.077	480.596	439.737	474.031	Rpusd4	2.93516e-19	-0.91575
ENSMUSG00000027796	ENSMUSG00000027796	508.931	0.0897904	10.1849	2.31497e-24	N4bp3	1036.14	1005.28	943.922	515.84	582.272	485.592	N4bp3	1.1159e-23	-0.91451
ENSMUSG00000036923	ENSMUSG00000036923	34.0241	0.039267	23.2645	1.01454e-119	Fads3	8957.24	9186.77	9094.65	4970.43	4884.61	4605.77	Fads3	2.01791e-118	-0.913526
ENSMUSG00000074136	ENSMUSG00000074136	87.2005	0.0620267	14.7185	4.90509e-49	Thada	2608.06	2930.39	2816.1	1473.83	1564.86	1397.92	Thada	4.07599e-48	-0.91294
ENSMUSG00000019982	ENSMUSG00000019982	10.5468	0.0443221	20.5819	3.98917e-94	Rab12	5357.76	5340.96	5345.06	2963.68	2838.58	2723.31	Rab12	6.10572e-93	-0.912233
ENSMUSG00000041945	ENSMUSG00000041945	62.6487	0.0393237	23.1863	6.2661e-119	Nfix	20205.7	20255.5	20118.9	10901	11256.2	10041.9	Nfix	1.22958e-117	-0.911769
ENSMUSG00000017707	ENSMUSG00000017707	9720.97	0.222392	4.09849	4.15858e-05	Gng2	110.882	140.969	132.609	68.3515	66.7187	69.3703	Gng2	8.28571e-05	-0.911472
ENSMUSG00000018076	ENSMUSG00000018076	7315.9	0.158767	5.73021	1.00304e-08	Zfp599	255.309	255.506	248.51	134.567	148.601	120.873	Zfp599	2.55707e-08	-0.909769
ENSMUSG00000096145	ENSMUSG00000096145	15.0211	0.0760511	11.9441	6.96638e-33	Zbtb20	2892.26	2536.56	3109.51	1409.75	1456.69	1680.65	Zbtb20	4.15732e-32	-0.908365
ENSMUSG00000060591	ENSMUSG00000060591	2408.37	0.0808834	11.2295	2.92072e-29	Plekho1	1664.17	1675.77	1814.75	1023.14	922.941	799.861	Plekho1	1.59331e-28	-0.908282
ENSMUSG00000037161	ENSMUSG00000037161	12.7309	0.134532	6.74935	1.48513e-11	Slc4a11	361.532	369.162	408.267	208.258	218.352	179.732	Slc4a11	4.42781e-11	-0.908003
ENSMUSG00000039084	ENSMUSG00000039084	21.3165	0.135989	6.67597	2.45605e-11	Gldc	331.715	392.07	361.28	181.559	197.123	199.702	Gldc	7.23577e-11	-0.90786
ENSMUSG00000008090	ENSMUSG00000008090	2528.3	0.112427	8.06392	7.38831e-16	Hectd2	507.822	546.255	537.743	260.59	302.256	285.89	Hectd2	2.66407e-15	-0.906604
ENSMUSG00000038074	ENSMUSG00000038074	589.919	0.0764166	11.8602	1.90409e-32	Cplx2	1147.96	1152.42	1151.71	594.871	634.838	611.72	Cplx2	1.1242e-31	-0.90632
ENSMUSG00000026380	ENSMUSG00000026380	181.84	0.130334	6.94798	3.70544e-12	Lmcd1	431.416	488.986	569.068	268.066	238.57	287.992	Lmcd1	1.1419e-11	-0.905559
ENSMUSG00000020681	ENSMUSG00000020681	14.6595	0.320968	2.81725	0.00484366	Gm6210	54.9753	55.5065	81.4446	33.1077	31.3375	37.8384	Gm6210	0.00789398	-0.904248
ENSMUSG00000042444	ENSMUSG00000042444	861.734	0.0704498	12.8269	1.15835e-37	Tgfb1i1	1771.32	1755.94	1684.23	964.397	976.518	845.057	Tgfb1i1	7.79559e-37	-0.903656
ENSMUSG00000044056	ENSMUSG00000044056	11.5419	0.0328686	27.4785	3.1747e-166	Cd44	18770.8	19196.4	18955.7	10151.3	10435.4	9849.53	Cd44	8.61834e-165	-0.903179
ENSMUSG00000089889	ENSMUSG00000089889	56.095	0.135631	6.65869	2.76279e-11	Hspa1a	441.666	419.383	368.589	208.258	250.7	198.651	Hspa1a	8.11269e-11	-0.903124
ENSMUSG00000035041	ENSMUSG00000035041	31.2045	0.100233	9.00805	2.09757e-19	Ptrh1	700.702	722.466	823.844	420.789	391.214	388.894	Ptrh1	8.57544e-19	-0.902904
ENSMUSG00000070604	ENSMUSG00000070604	171.572	0.04115	21.9282	1.39934e-106	Got1	6648.28	6846.69	6711.87	3746.52	3516.88	3549.45	Got1	2.46317e-105	-0.902344
ENSMUSG00000085628	ENSMUSG00000085628	19.897	0.237496	3.79799	0.000145875	Pthlh	96.9056	130.396	123.211	55.5356	64.6969	67.2682	Pthlh	0.000277538	-0.902008
ENSMUSG00000072676	ENSMUSG00000072676	831.402	0.315006	2.86032	0.00423216	Mageh1	60.566	58.1497	76.2238	37.3797	39.4247	27.3277	Mageh1	0.00695308	-0.901019
ENSMUSG00000025268	ENSMUSG00000025268	3239.15	0.129597	6.94788	3.70807e-12	Nudt12	391.349	377.092	371.722	211.462	212.287	187.09	Nudt12	1.14249e-11	-0.900423
ENSMUSG00000025089	ENSMUSG00000025089	243.646	0.042932	20.9531	1.75807e-97	Tex264	4836.89	4949.77	4804.19	2618.72	2624.27	2579.31	Tex264	2.80019e-96	-0.899558
ENSMUSG00000078866	ENSMUSG00000078866	83.1088	0.281468	3.19404	0.00140297	Gm7389	68.0202	99.5593	99.1954	57.6716	46.5009	38.8894	Gm7389	0.0024239	-0.899018
ENSMUSG00000025779	ENSMUSG00000025779	130.211	0.0907924	9.88948	4.62417e-23	Mars2	1040.8	895.153	916.774	503.024	534.76	492.95	Mars2	2.13918e-22	-0.89789
ENSMUSG00000048763	ENSMUSG00000048763	201.745	0.0382248	23.4698	8.30235e-122	Ppa1	8787.66	8616.73	8408.63	4740.82	4522.72	4599.46	Ppa1	1.68044e-120	-0.897128
ENSMUSG00000034839	ENSMUSG00000034839	234.819	0.0430358	20.8372	1.98962e-96	Glis2	5318.62	5307.48	5529.88	2916.69	2938.65	2820.01	Glis2	3.12868e-95	-0.896748
ENSMUSG00000057534	ENSMUSG00000057534	11.8401	0.363094	2.4685	0.0135682	B430319G15Rik	49.3846	44.9339	51.1639	18.1559	27.294	32.583	B430319G15Rik	0.0209931	-0.896295
ENSMUSG00000078485	ENSMUSG00000078485	1076.53	0.0530133	16.8971	4.72926e-64	Mrto4	3908.83	3659.03	3955.28	2083.65	2150.16	1957.08	Mrto4	4.95139e-63	-0.895769
ENSMUSG00000021238	ENSMUSG00000021238	468.787	0.0638563	14.0252	1.09307e-44	Srbd1	2926.73	2545.37	2561.33	1464.22	1397.05	1457.83	Srbd1	8.40113e-44	-0.895597
ENSMUSG00000071573	ENSMUSG00000071573	55.7217	0.0775319	11.5473	7.61631e-31	Zhx2	1261.64	1255.5	1308.33	694.195	730.872	630.639	Zhx2	4.32851e-30	-0.895285
ENSMUSG00000078139	ENSMUSG00000078139	18.0827	0.279386	3.20274	0.00136126	Gm16433	72.6792	82.8193	75.1796	43.7877	40.4355	39.9405	Gm16433	0.00235665	-0.8948
ENSMUSG00000061393	ENSMUSG00000061393	57.1597	0.222497	4.02116	5.7913e-05	Hipk4	132.313	153.304	138.873	63.0115	68.7404	96.698	Hipk4	0.000114157	-0.894696
ENSMUSG00000019842	ENSMUSG00000019842	1052.63	0.0602299	14.8441	7.59942e-50	Hpcal1	1984.7	2035.24	1968.24	1097.9	1057.39	1067.88	Hpcal1	6.37091e-49	-0.894057
ENSMUSG00000079554	ENSMUSG00000079554	8.90241	0.0409599	21.7991	2.36541e-105	Ddr1	6584.92	6938.32	6890.42	3582.04	3683.68	3727.08	Ddr1	4.0788e-104	-0.89289
ENSMUSG00000026620	ENSMUSG00000026620	1347.01	0.0467632	19.0886	3.14129e-81	Agpat3	10106.1	9986.77	10461.5	5583.46	5817.66	5053.52	Agpat3	4.09106e-80	-0.892643
ENSMUSG00000036478	ENSMUSG00000036478	17322.8	0.0401852	22.198	3.5926e-109	Umps	6106.91	6172.68	6096.86	3351.36	3333.91	3217.31	Umps	6.43663e-108	-0.892031
ENSMUSG00000034616	ENSMUSG00000034616	1410.11	0.0408558	21.8251	1.34065e-105	Npm1	44879.4	41397.3	44872.8	23617.6	22334.6	24734.7	Npm1	2.32172e-104	-0.891682
ENSMUSG00000039021	ENSMUSG00000039021	14.802	0.0765309	11.6494	2.31129e-31	Crls1	2228.83	2070.48	2114.43	1102.17	1316.18	1037.4	Crls1	1.3304e-30	-0.891538
ENSMUSG00000021928	ENSMUSG00000021928	365.359	0.0438693	20.3006	1.26945e-91	Ncl	59600.6	54555.9	59188.3	30963.2	29275.3	33263.1	Ncl	1.87857e-90	-0.890573
ENSMUSG00000100017	ENSMUSG00000100017	87.9445	0.156002	5.69963	1.20066e-08	Mdga1	275.808	296.916	264.173	160.199	128.383	163.966	Mdga1	3.04446e-08	-0.889153
ENSMUSG00000040441	ENSMUSG00000040441	38.0436	0.355899	2.49741	0.0125105	A930007I19Rik	71.7474	63.436	38.634	36.3117	22.2396	35.7362	A930007I19Rik	0.019454	-0.888824
ENSMUSG00000062944	ENSMUSG00000062944	167.025	0.0714274	12.4422	1.54147e-35	Ccdc12	1356.68	1323.35	1364.72	730.506	704.589	749.41	Ccdc12	9.84228e-35	-0.888716
ENSMUSG00000032440	ENSMUSG00000032440	16803.2	0.106057	8.37483	5.53038e-17	Zfp213	574.911	609.691	549.229	313.99	315.397	307.962	Zfp213	2.08342e-16	-0.888208
ENSMUSG00000047344	ENSMUSG00000047344	692.83	0.114167	7.77843	7.34306e-15	Pusl1	515.277	642.29	600.393	309.718	310.343	330.035	Pusl1	2.54892e-14	-0.888039
ENSMUSG00000050447	ENSMUSG00000050447	1053.92	0.0444285	19.9877	7.04464e-89	Acsl5	7057.33	7088.98	6669.06	3727.29	3918.2	3603.05	Acsl5	1.00814e-87	-0.888025
ENSMUSG00000045467	ENSMUSG00000045467	18.2895	0.0721158	12.307	8.30707e-35	Stk39	1440.54	1335.68	1362.63	766.818	736.938	733.644	Stk39	5.22517e-34	-0.887528
ENSMUSG00000086247	ENSMUSG00000086247	45.337	0.0457436	19.3945	8.58127e-84	Gemin5	6348.25	6459.02	6027.95	3340.68	3562.37	3281.43	Gemin5	1.15988e-82	-0.887176
ENSMUSG00000033594	ENSMUSG00000033594	155.004	0.309454	2.8661	0.00415561	Galr2	87.5877	58.1497	68.9147	42.7197	29.3158	44.1448	Galr2	0.00683151	-0.886926
ENSMUSG00000024856	ENSMUSG00000024856	3788.65	0.262179	3.38145	0.000721041	Gnai1	109.951	84.5814	84.5771	46.9916	55.5989	48.349	Gnai1	0.00128483	-0.886545
ENSMUSG00000071550	ENSMUSG00000071550	16.6858	0.0410405	21.5831	2.59016e-103	Rcc1	6010.01	6090.74	5904.73	3207.18	3334.92	3202.6	Rcc1	4.35748e-102	-0.88578
ENSMUSG00000033159	ENSMUSG00000033159	2078.09	0.0700159	12.6445	1.20011e-36	Fam20c	1428.43	1477.53	1534.92	822.354	774.341	807.218	Fam20c	7.86901e-36	-0.885315
ENSMUSG00000006611	ENSMUSG00000006611	439.116	0.0473146	18.7024	4.73037e-78	Cpsf2	5763.09	5882.81	5337.75	2992.51	3142.85	3063.86	Cpsf2	5.92069e-77	-0.884898
ENSMUSG00000020538	ENSMUSG00000020538	7795.93	0.0645128	13.7047	9.51191e-43	Abtb2	1935.32	1964.75	1941.1	1129.94	1039.19	996.41	Abtb2	7.04776e-42	-0.884131
ENSMUSG00000047281	ENSMUSG00000047281	34.0984	0.180261	4.90344	9.41724e-07	ND4	45977	35096.9	47524	22457.7	20242	26987.2	ND4	2.12443e-06	-0.883901
ENSMUSG00000044068	ENSMUSG00000044068	132.102	0.0894224	9.87524	5.33054e-23	Rab30	934.58	876.651	831.153	459.237	487.248	486.643	Rab30	2.45958e-22	-0.883067
ENSMUSG00000097167	ENSMUSG00000097167	46.7335	0.25898	3.40871	0.0006527	Morn2	97.8373	114.537	81.4446	60.8755	50.5444	48.349	Morn2	0.00116804	-0.882787
ENSMUSG00000028972	ENSMUSG00000028972	10.0676	0.0775291	11.3675	6.07323e-30	Mettl4	1192.68	1126.87	1194.52	663.223	609.566	634.844	Mettl4	3.37492e-29	-0.881309
ENSMUSG00000025037	ENSMUSG00000025037	7009.22	0.0621395	14.1798	1.2215e-45	Arrb2	2584.77	2783.26	2434.98	1375.57	1467.81	1394.76	Arrb2	9.576e-45	-0.881127
ENSMUSG00000057137	ENSMUSG00000057137	69.7968	0.29462	2.99072	0.0027832	Gm7902	64.2931	67.8413	77.268	34.1757	40.4355	38.8894	Gm7902	0.00466023	-0.881126
ENSMUSG00000045362	ENSMUSG00000045362	11.6869	0.158789	5.54602	2.92238e-08	Parm1	247.855	237.004	241.201	139.907	128.383	126.128	Parm1	7.24554e-08	-0.880646
ENSMUSG00000024778	ENSMUSG00000024778	582.957	0.0352569	24.9664	1.41777e-137	Frmd6	12632.2	13057.2	12424.5	6896.02	7034.77	6777.27	Frmd6	3.20014e-136	-0.880238
ENSMUSG00000046687	ENSMUSG00000046687	848.566	0.0556624	15.8091	2.69405e-56	Fpgs	2702.17	2704.84	2682.45	1451.4	1401.09	1544.02	Fpgs	2.50701e-55	-0.879971
ENSMUSG00000030341	ENSMUSG00000030341	7768.03	0.0553396	15.9005	6.28362e-57	Zfp365	2786.97	2853.74	2663.66	1557.13	1489.04	1468.34	Zfp365	5.91241e-56	-0.879929
ENSMUSG00000022603	ENSMUSG00000022603	11.1365	0.0500907	17.5496	5.98805e-69	Ermp1	3766.27	3887.22	3728.7	2079.38	2144.09	1965.49	Ermp1	6.70153e-68	-0.879072
ENSMUSG00000019970	ENSMUSG00000019970	28204.9	0.254637	3.45001	0.000560558	Slc2a4rg-ps	88.5195	93.3919	98.1512	46.9916	48.5227	56.7575	Slc2a4rg-ps	0.00101017	-0.878499
ENSMUSG00000042675	ENSMUSG00000042675	705.998	0.0510073	17.2201	1.87565e-66	Jcad	3671.23	3876.65	3639.95	2117.83	1997.52	1972.85	Jcad	2.02441e-65	-0.878352
ENSMUSG00000027230	ENSMUSG00000027230	584.42	0.0567212	15.4414	8.62536e-54	Clpp	2426.37	2322.46	2394.26	1331.79	1294.95	1265.48	Clpp	7.67118e-53	-0.875853
ENSMUSG00000046761	ENSMUSG00000046761	3074.88	0.0513085	17.0645	2.72859e-65	Cltb	5350.31	5592.06	5238.56	3060.86	3046.82	2712.8	Cltb	2.90021e-64	-0.875552
ENSMUSG00000025911	ENSMUSG00000025911	41.9839	0.269449	3.24545	0.00117266	Zdhhc23	74.5427	121.586	128.432	49.1276	69.7513	57.8086	Zdhhc23	0.00204379	-0.874482
ENSMUSG00000059479	ENSMUSG00000059479	12.09	0.0624975	13.9898	1.79888e-44	Nup37	2166.4	2074.89	2259.57	1149.16	1152.41	1243.41	Nup37	1.37666e-43	-0.874329
ENSMUSG00000039958	ENSMUSG00000039958	182.629	0.0696819	12.5406	4.47679e-36	Styk1	1416.31	1440.53	1450.34	803.13	797.591	749.41	Styk1	2.89756e-35	-0.873851
ENSMUSG00000022508	ENSMUSG00000022508	1499.33	0.328352	2.6604	0.0078049	Zfp641	62.4295	73.1276	74.1355	42.7197	50.5444	21.0213	Zfp641	0.0124252	-0.873546
ENSMUSG00000065546	ENSMUSG00000065546	39.5559	0.0707996	12.3375	5.69284e-35	Trub1	1365.06	1385.9	1469.14	772.158	766.254	764.125	Trub1	3.58783e-34	-0.873487
ENSMUSG00000027555	ENSMUSG00000027555	2917.83	0.0837039	10.4331	1.75112e-25	Arsj	1042.67	1008.81	954.364	571.376	546.891	523.431	Arsj	8.69125e-25	-0.87329
ENSMUSG00000024851	ENSMUSG00000024851	6674.22	0.0718164	12.1305	7.2814e-34	Akt3	1951.16	1925.11	2029.85	1030.61	995.725	1202.42	Akt3	4.46298e-33	-0.871168
ENSMUSG00000026123	ENSMUSG00000026123	2963.18	0.0503285	17.3065	4.19998e-67	Col4a5	4547.11	4879.29	4815.67	2441.43	2645.5	2699.14	Col4a5	4.57923e-66	-0.871012
ENSMUSG00000055629	ENSMUSG00000055629	1058.32	0.0413339	21.0686	1.54547e-98	Mex3c	5327.94	5374.44	5373.26	2967.95	2871.93	2951.39	Mex3c	2.47137e-97	-0.870847
ENSMUSG00000032577	ENSMUSG00000032577	896.908	0.130995	6.64409	3.05087e-11	Cfap300	484.528	444.933	424.974	271.27	264.853	204.958	Cfap300	8.92438e-11	-0.870346
ENSMUSG00000039936	ENSMUSG00000039936	624.708	0.0379208	22.9469	1.58128e-116	Rpl7l1	9395.18	9188.53	9225.17	5241.7	5074.66	4897.97	Rpl7l1	3.02533e-115	-0.870166
ENSMUSG00000021904	ENSMUSG00000021904	175.426	0.101866	8.53439	1.40897e-17	2310039H08Rik	787.358	749.779	687.058	381.273	387.17	449.856	2310039H08Rik	5.41322e-17	-0.869365
ENSMUSG00000001642	ENSMUSG00000001642	13059.4	0.0649523	13.3816	7.74527e-41	Slc25a15	1693.05	1636.12	1618.45	903.521	907.778	897.61	Slc25a15	5.50771e-40	-0.869166
ENSMUSG00000027412	ENSMUSG00000027412	192.1	0.0483014	17.9792	2.83363e-72	Ccdc86	3782.11	3688.1	3631.59	1971.51	2032.9	2076.91	Ccdc86	3.31195e-71	-0.868422
ENSMUSG00000085024	ENSMUSG00000085024	39.8423	0.0809999	10.7074	9.39685e-27	Gm3756	1239.27	1161.23	1130.83	645.067	689.426	601.209	Gm3756	4.81098e-26	-0.867298
ENSMUSG00000035385	ENSMUSG00000035385	23503.1	0.0745095	11.6341	2.76454e-31	Snhg6	1260.7	1331.28	1384.56	755.07	721.774	703.163	Snhg6	1.58788e-30	-0.866852
ENSMUSG00000021338	ENSMUSG00000021338	1787.81	0.0548152	15.806	2.83067e-56	Wdr74	3136.39	3141.85	3178.43	1834.81	1731.65	1620.74	Wdr74	2.63263e-55	-0.866406
ENSMUSG00000022488	ENSMUSG00000022488	9.86908	0.0295848	29.2802	1.85532e-188	Cct2	39754.6	39914.5	38784.3	21973.9	21876.6	21131.7	Cct2	5.89266e-187	-0.866247
ENSMUSG00000109761	ENSMUSG00000109761	15.8602	0.028381	30.4867	3.90741e-204	Vim	208969	212816	208990	116568	117808	111890	Vim	1.36811e-202	-0.865244
ENSMUSG00000001156	ENSMUSG00000001156	694.307	0.132058	6.54909	5.78901e-11	Ankrd9	377.373	348.898	370.677	216.802	188.025	197.6	Ankrd9	1.66999e-10	-0.864856
ENSMUSG00000023806	ENSMUSG00000023806	503.411	0.296562	2.91281	0.00358188	Rasl11b	96.9056	62.555	87.7096	37.3797	39.4247	58.8597	Rasl11b	0.0059241	-0.863829
ENSMUSG00000117300	ENSMUSG00000117300	206.221	0.0448531	19.2264	2.22719e-82	Heatr1	7258.6	7914.53	7354.03	4142.74	4264.94	3984.59	Heatr1	2.93627e-81	-0.862362
ENSMUSG00000032353	ENSMUSG00000032353	1181.59	0.0377625	22.8249	2.59469e-115	Flnc	27908.8	29936.5	28676.9	15668.5	16628.1	15308.8	Flnc	4.90002e-114	-0.861925
ENSMUSG00000021360	ENSMUSG00000021360	1800.85	0.0388637	22.1554	9.24729e-109	Uck2	11214	10978	10911.5	6329.99	6100.71	5795.58	Uck2	1.65126e-107	-0.861041
ENSMUSG00000049588	ENSMUSG00000049588	13.477	0.0453696	18.9724	2.88534e-80	Phf10	4024.38	4072.24	4038.82	2212.88	2271.47	2197.78	Phf10	3.70962e-79	-0.860769
ENSMUSG00000018425	ENSMUSG00000018425	4267.56	0.0442363	19.4333	4.03216e-84	Traf3	4985.05	4770.04	4771.82	2613.38	2697.05	2694.93	Traf3	5.48231e-83	-0.85966
ENSMUSG00000004846	ENSMUSG00000004846	5059.06	0.0718479	11.961	5.68419e-33	Creld1	1660.44	1598.24	1788.65	871.481	923.952	984.848	Creld1	3.39846e-32	-0.859377
ENSMUSG00000043542	ENSMUSG00000043542	2364.33	0.0990651	8.67098	4.28405e-18	Myl6b	654.113	632.598	640.071	353.505	365.942	342.647	Myl6b	1.67434e-17	-0.858992
ENSMUSG00000041483	ENSMUSG00000041483	1661.99	0.0522818	16.4179	1.42331e-60	Pon2	3275.22	3167.4	3152.32	1835.88	1768.04	1689.06	Pon2	1.4149e-59	-0.85836
ENSMUSG00000026880	ENSMUSG00000026880	6817.08	0.0490216	17.4997	1.44143e-68	Spast	3630.23	3652.86	3547.02	2056.95	1998.53	1921.35	Spast	1.60314e-67	-0.857862
ENSMUSG00000021260	ENSMUSG00000021260	182.034	0.0578134	14.8292	9.48719e-50	Cyb5r1	2841.94	2919.82	2981.08	1679.95	1658.87	1486.21	Cyb5r1	7.93281e-49	-0.857325
ENSMUSG00000007646	ENSMUSG00000007646	1003.21	0.0915932	9.35714	8.19223e-21	Dusp8	797.607	846.695	782.077	430.401	472.085	437.243	Dusp8	3.5278e-20	-0.85705
ENSMUSG00000003812	ENSMUSG00000003812	962.344	0.0454698	18.8199	5.18639e-79	Psma3	5587.91	5748.01	5528.84	3255.24	2959.88	3106.95	Psma3	6.59419e-78	-0.855738
ENSMUSG00000032968	ENSMUSG00000032968	265.001	0.129835	6.59001	4.39808e-11	Inka2	470.551	403.524	436.46	272.338	239.581	212.315	Inka2	1.27699e-10	-0.855615
ENSMUSG00000063558	ENSMUSG00000063558	131.181	0.278672	3.06991	0.00214121	Gm5835	89.4513	74.0087	109.637	58.7396	37.4029	54.6554	Gm5835	0.00362913	-0.855498
ENSMUSG00000026786	ENSMUSG00000026786	854.879	0.0519937	16.4521	8.10358e-61	Zpr1	3207.2	3228.19	3297.46	1809.18	1863.07	1705.88	Zpr1	8.09401e-60	-0.855405
ENSMUSG00000072437	ENSMUSG00000072437	619.31	0.0789993	10.8253	2.61176e-27	Znhit6	1274.68	1201.76	1177.81	699.535	622.707	698.959	Znhit6	1.35925e-26	-0.855192
ENSMUSG00000058498	ENSMUSG00000058498	22.5628	0.0396618	21.5563	4.62519e-103	Otud4	12552.1	11955.9	11974.4	6426.11	6735.55	7008.5	Otud4	7.71874e-102	-0.85496
ENSMUSG00000039508	ENSMUSG00000039508	17.0235	0.179125	4.76777	1.86272e-06	A930007A09Rik	177.971	217.621	226.583	105.731	115.241	122.975	A930007A09Rik	4.12452e-06	-0.85403
ENSMUSG00000039158	ENSMUSG00000039158	369.596	0.124944	6.83261	8.33828e-12	Snx24	474.278	460.792	391.561	237.094	250.7	247	Snx24	2.51983e-11	-0.853696
ENSMUSG00000027122	ENSMUSG00000027122	3148.91	0.039548	21.5823	2.63418e-103	Mllt1	6408.81	6365.63	6338.06	3513.69	3455.22	3609.36	Mllt1	4.42361e-102	-0.853537
ENSMUSG00000103922	ENSMUSG00000103922	68.3726	0.0377784	22.5887	5.59284e-113	Nop2	9511.65	9342.72	8953.69	5080.44	5122.17	5191.21	Nop2	1.03313e-111	-0.853366
ENSMUSG00000026176	ENSMUSG00000026176	8362.09	0.082989	10.2796	8.70559e-25	E2f6	1182.43	1178.85	1060.87	597.007	621.697	676.886	E2f6	4.24992e-24	-0.853096
ENSMUSG00000009628	ENSMUSG00000009628	10.1535	0.0540802	15.7585	6.00178e-56	Sgo1	3278.95	2998.23	3085.5	1747.23	1686.16	1753.18	Sgo1	5.55295e-55	-0.852225
ENSMUSG00000034799	ENSMUSG00000034799	197.302	0.0838908	10.1555	3.13124e-24	Haspin	1211.32	1259.91	1280.14	772.158	618.664	688.448	Haspin	1.50215e-23	-0.851955
ENSMUSG00000019779	ENSMUSG00000019779	785.765	0.0558299	15.2374	1.99581e-52	Car5b	3240.75	3313.65	3179.47	1874.33	1861.05	1662.79	Car5b	1.74603e-51	-0.850704
ENSMUSG00000003541	ENSMUSG00000003541	9141.47	0.0465851	18.2604	1.71107e-74	Sos1	4153.89	4421.14	4259.14	2341.04	2363.46	2413.25	Sos1	2.06292e-73	-0.850661
ENSMUSG00000028756	ENSMUSG00000028756	1349.1	0.0692589	12.2803	1.15543e-34	Ppih	1891.52	1785.9	1829.37	1094.69	1027.06	932.295	Ppih	7.23934e-34	-0.850521
ENSMUSG00000056648	ENSMUSG00000056648	904.987	0.0588387	14.4496	2.52256e-47	Glrx5	2889.46	2637	2662.61	1578.49	1450.63	1514.59	Glrx5	2.03617e-46	-0.850195
ENSMUSG00000050212	ENSMUSG00000050212	1346.32	0.0493267	17.2357	1.43395e-66	Rabggtb	4681.28	5108.36	4995.27	2632.6	2851.72	2715.95	Rabggtb	1.55289e-65	-0.850179
ENSMUSG00000057967	ENSMUSG00000057967	11.7243	0.0923981	9.19923	3.60512e-20	Aven	979.305	873.126	824.888	489.14	488.259	508.716	Aven	1.51829e-19	-0.849992
ENSMUSG00000025473	ENSMUSG00000025473	579.567	0.288608	2.94385	0.00324154	Mfsd2b	88.5195	66.0792	71.003	39.5157	38.4138	47.2979	Mfsd2b	0.00538559	-0.84962
ENSMUSG00000052584	ENSMUSG00000052584	175.972	0.0423953	20.0358	2.68238e-89	Utp4	7963.96	8212.32	7666.23	4568.87	4424.66	4242.1	Utp4	3.86624e-88	-0.849425
ENSMUSG00000078994	ENSMUSG00000078994	36.7066	0.0368001	23.0642	1.05872e-117	Slc9a3r1	8001.23	7840.52	7840.61	4322.16	4398.38	4429.19	Slc9a3r1	2.04504e-116	-0.848767
ENSMUSG00000024273	ENSMUSG00000024273	398.686	0.0353646	23.9922	3.35057e-127	Afdn	10345.6	10408.8	10056.3	5808.81	5661.99	5643.17	Afdn	7.01133e-126	-0.848477
ENSMUSG00000074457	ENSMUSG00000074457	1903.37	0.0501411	16.9189	3.26457e-64	Nsdhl	3168.07	3288.98	3187.83	1788.89	1748.84	1820.45	Nsdhl	3.43132e-63	-0.848332
ENSMUSG00000074364	ENSMUSG00000074364	15131.3	0.0457173	18.549	8.30564e-77	Fam107b	4261.98	4366.51	4411.58	2400.85	2487.8	2354.39	Fam107b	1.02598e-75	-0.848011
ENSMUSG00000021895	ENSMUSG00000021895	615.027	0.0858727	9.87387	5.40377e-23	Klrg2	876.809	866.959	860.389	465.644	491.292	489.797	Klrg2	2.49194e-22	-0.847896
ENSMUSG00000039005	ENSMUSG00000039005	983.295	0.0803323	10.5476	5.21245e-26	Ralgapa2	1419.11	1503.08	1344.88	814.878	708.633	850.312	Ralgapa2	2.62271e-25	-0.847311
ENSMUSG00000031266	ENSMUSG00000031266	1034.11	0.0554621	15.2692	1.22665e-52	Pno1	3441.08	3207.92	3279.71	1831.61	1947.98	1739.51	Pno1	1.0743e-51	-0.846861
ENSMUSG00000046058	ENSMUSG00000046058	209.179	0.0419028	20.2031	9.20063e-91	Usp10	6153.5	6256.38	6320.31	3426.12	3612.92	3374.97	Usp10	1.34666e-89	-0.846566
ENSMUSG00000000594	ENSMUSG00000000594	5163.71	0.104013	8.13253	4.20432e-16	Stard5	619.637	566.519	579.51	328.942	325.506	327.932	Stard5	1.5311e-15	-0.845885
ENSMUSG00000044982	ENSMUSG00000044982	154.117	0.051684	16.3637	3.47204e-60	Runx2	3052.53	3012.33	3030.16	1736.55	1703.35	1620.74	Runx2	3.42747e-59	-0.845743
ENSMUSG00000038570	ENSMUSG00000038570	14.8213	0.0445983	18.9492	4.48412e-80	Wars	4296.46	4419.38	4282.11	2412.59	2382.66	2441.63	Wars	5.74675e-79	-0.845102
ENSMUSG00000040428	ENSMUSG00000040428	175.231	0.19109	4.41408	1.01439e-05	Ramp2	161.199	214.978	234.936	126.023	107.154	107.209	Ramp2	2.12547e-05	-0.843489
ENSMUSG00000040380	ENSMUSG00000040380	24.3868	0.0322105	26.1703	5.791e-151	Rai14	13467.1	13578.8	13345.4	7448.18	7617.05	7453.11	Rai14	1.42741e-149	-0.842958
ENSMUSG00000071369	ENSMUSG00000071369	741.448	0.0317927	26.5019	9.21002e-155	Eef1g	57490.2	56669.5	55295.7	32553.5	31455.8	30490.4	Eef1g	2.33461e-153	-0.842567
ENSMUSG00000102644	ENSMUSG00000102644	219.022	0.0678705	12.401	2.58005e-35	Rrp15	1986.56	1744.49	1920.21	1042.36	1081.65	1027.94	Rrp15	1.64019e-34	-0.841664
ENSMUSG00000021306	ENSMUSG00000021306	9484.61	0.190393	4.41775	9.97326e-06	Trp53i11	196.606	153.304	196.302	97.1873	99.0671	108.26	Trp53i11	2.09107e-05	-0.841111
ENSMUSG00000064390	ENSMUSG00000064390	7.48867	0.322352	2.60875	0.00908728	Gm8226	51.2481	90.7488	66.8263	30.9718	37.4029	48.349	Gm8226	0.014353	-0.840936
ENSMUSG00000026785	ENSMUSG00000026785	829.131	0.0562755	14.9266	2.21255e-50	Riok2	2342.51	2269.6	2369.2	1315.77	1294.95	1288.61	Riok2	1.87344e-49	-0.840003
ENSMUSG00000051341	ENSMUSG00000051341	273.672	0.32309	2.59788	0.00938007	Gata3	62.4295	68.7224	49.0756	28.8358	39.4247	32.583	Gata3	0.0147864	-0.839349
ENSMUSG00000050092	ENSMUSG00000050092	47.1798	0.132985	6.31083	2.7755e-10	Rpp38	355.942	365.638	338.308	210.394	184.993	197.6	Rpp38	7.72248e-10	-0.839248
ENSMUSG00000028557	ENSMUSG00000028557	6917.47	0.131433	6.3796	1.77553e-10	Mpzl3	363.396	406.167	423.93	232.822	235.537	198.651	Mpzl3	5.00343e-10	-0.83849
ENSMUSG00000078656	ENSMUSG00000078656	15.4726	0.0489106	17.133	8.42113e-66	Ppan	3723.41	3703.08	3967.81	2115.69	2128.93	2127.36	Ppan	9.01038e-65	-0.837986
ENSMUSG00000041895	ENSMUSG00000041895	2576.46	0.0411368	20.3679	3.22422e-92	S100a10	24978.3	23554.2	23315.1	14166.9	13333.6	12697.9	S100a10	4.81118e-91	-0.837869
ENSMUSG00000060477	ENSMUSG00000060477	965.696	0.0624673	13.4099	5.29262e-41	1700025G04Rik	1987.5	2029.95	1907.68	1127.8	1133.21	1055.27	1700025G04Rik	3.77029e-40	-0.837678
ENSMUSG00000020072	ENSMUSG00000020072	21.1277	0.0388752	21.5414	6.37027e-103	Sipa1l3	7711.45	8070.47	8011.85	4426.83	4539.9	4348.26	Sipa1l3	1.0609e-101	-0.837428
ENSMUSG00000025764	ENSMUSG00000025764	4891.39	0.068295	12.2545	1.58948e-34	Tbc1d22b	2211.12	2205.28	2040.29	1320.04	1123.1	1174.04	Tbc1d22b	9.91634e-34	-0.83692
ENSMUSG00000061411	ENSMUSG00000061411	558.71	0.0408068	20.503	2.02624e-93	Lars	9914.18	9968.27	9519.62	5735.12	5488.11	5242.71	Lars	3.07786e-92	-0.836659
ENSMUSG00000085286	ENSMUSG00000085286	10.2177	0.0466962	17.9064	1.05173e-71	Naf1	3648.87	3755.94	3669.18	2065.5	2062.21	2075.85	Naf1	1.22127e-70	-0.83616
ENSMUSG00000097888	ENSMUSG00000097888	19.4089	0.133086	6.28192	3.34419e-10	Snapc5	436.075	350.66	379.031	222.142	213.298	217.571	Snapc5	9.26628e-10	-0.836035
ENSMUSG00000028128	ENSMUSG00000028128	6208.03	0.346199	2.41273	0.0158334	Gm6988	52.1799	53.7444	42.8106	29.9038	25.2722	28.3788	Gm6988	0.0242595	-0.835285
ENSMUSG00000040339	ENSMUSG00000040339	6596.18	0.196014	4.2606	2.03879e-05	Car11	173.312	184.141	166.022	76.8954	107.154	109.311	Car11	4.16598e-05	-0.835139
ENSMUSG00000014547	ENSMUSG00000014547	1110.88	0.0460824	18.1164	2.36607e-73	Elp1	6859.8	7442.28	6954.12	4096.82	4048.61	3773.33	Elp1	2.82505e-72	-0.834847
ENSMUSG00000003746	ENSMUSG00000003746	1454.11	0.0387281	21.5433	6.1129e-103	Gars	17513.8	17746.2	17701.7	10220.7	10198.9	9283.01	Gars	1.01909e-101	-0.834333
ENSMUSG00000089769	ENSMUSG00000089769	12.3984	0.331239	2.51838	0.0117896	Gm5165	73.611	58.1497	121.123	67.2835	35.3811	38.8894	Gm5165	0.0183898	-0.834186
ENSMUSG00000079575	ENSMUSG00000079575	1097.68	0.0346483	24.0402	1.05728e-127	Slc3a2	14547	15095.1	14424	8239.56	8437.89	8061.67	Slc3a2	2.21822e-126	-0.832951
ENSMUSG00000024480	ENSMUSG00000024480	2604.06	0.0501852	16.5703	1.14236e-61	Mvk	3280.81	3369.16	3201.4	1843.35	1884.3	1808.88	Mvk	1.15975e-60	-0.831585
ENSMUSG00000070524	ENSMUSG00000070524	29.8879	0.0463488	17.9367	6.09447e-72	Map2k3	6967.88	6830.83	7236.04	4082.93	4056.7	3679.78	Map2k3	7.09741e-71	-0.831346
ENSMUSG00000026213	ENSMUSG00000026213	2006.56	0.0401363	20.6978	3.62813e-95	Xpo5	9960.77	10403.5	10229.7	5882.5	5878.32	5440.31	Xpo5	5.6065e-94	-0.830731
ENSMUSG00000079057	ENSMUSG00000079057	231.711	0.0498325	16.6626	2.45258e-62	Zmiz2	5891.67	5904.84	6146.98	3275.53	3632.12	3180.52	Zmiz2	2.51535e-61	-0.830338
ENSMUSG00000033590	ENSMUSG00000033590	17.8783	0.0685836	12.1004	1.05038e-33	Psd	2127.26	2101.32	2055.95	1085.08	1145.34	1305.42	Psd	6.40666e-33	-0.829892
ENSMUSG00000026110	ENSMUSG00000026110	120.176	0.132483	6.26151	3.81266e-10	Abhd14a	363.396	353.303	346.662	209.326	206.221	182.885	Abhd14a	1.05299e-09	-0.829545
ENSMUSG00000031360	ENSMUSG00000031360	2387.36	0.0661301	12.5434	4.32135e-36	Focad	2018.24	2189.42	1994.35	1104.3	1240.36	1145.66	Focad	2.79921e-35	-0.829495
ENSMUSG00000029298	ENSMUSG00000029298	131.369	0.124993	6.63499	3.24526e-11	Gm1976	377.373	421.145	428.106	221.074	233.515	235.439	Gm1976	9.48091e-11	-0.829329
ENSMUSG00000078452	ENSMUSG00000078452	154.988	0.0647874	12.7995	1.64991e-37	Bpgm	1640.87	1738.32	1721.82	946.241	945.181	979.593	Bpgm	1.10482e-36	-0.829247
ENSMUSG00000043671	ENSMUSG00000043671	1614.52	0.0642457	12.8973	4.65915e-38	Mecr	1806.73	1887.22	1770.9	1023.14	989.66	1065.78	Mecr	3.15938e-37	-0.828599
ENSMUSG00000040653	ENSMUSG00000040653	603.438	0.120955	6.84637	7.57462e-12	Marchf9	465.892	488.986	480.314	302.242	270.918	235.439	Marchf9	2.29682e-11	-0.828106
ENSMUSG00000039477	ENSMUSG00000039477	12009.6	0.0610348	13.5433	8.68478e-42	Enoph1	2069.49	2082.82	1959.89	1171.59	1110.97	1165.63	Enoph1	6.28991e-41	-0.82661
ENSMUSG00000026017	ENSMUSG00000026017	370.872	0.0922914	8.95136	3.51135e-19	Snhg12	888.922	1013.21	1086.97	592.735	538.804	553.912	Snhg12	1.42538e-18	-0.826133
ENSMUSG00000092118	ENSMUSG00000092118	339.539	0.0400223	20.6379	1.25291e-94	Pprc1	10484.4	11115.4	10787.2	6060.85	6350.4	5857.59	Pprc1	1.92316e-93	-0.825978
ENSMUSG00000028108	ENSMUSG00000028108	6670.54	0.046969	17.5821	3.37575e-69	Abl2	6384.59	6811.44	6270.19	3855.45	3578.55	3551.55	Abl2	3.79118e-68	-0.825816
ENSMUSG00000112698	ENSMUSG00000112698	10.3307	0.0522069	15.8055	2.85215e-56	Gcsh	3756.95	3522.46	3531.35	2121.03	2035.93	1945.52	Gcsh	2.65107e-55	-0.825156
ENSMUSG00000095115	ENSMUSG00000095115	5347.06	0.041178	20.0299	3.02379e-89	Tpm3	13587.3	13578.8	13238.9	8048.39	7605.93	7158.81	Tpm3	4.35442e-88	-0.82479
ENSMUSG00000037003	ENSMUSG00000037003	9321.65	0.0328148	25.1329	2.17388e-139	Capn2	12020.9	12250.2	12168.7	6828.74	6943.79	6800.39	Capn2	4.96962e-138	-0.824731
ENSMUSG00000046191	ENSMUSG00000046191	15.9258	0.0397413	20.7388	1.54804e-95	Mybl2	5756.56	5819.37	5833.73	3292.62	3299.54	3240.43	Mybl2	2.39909e-94	-0.824187
ENSMUSG00000071112	ENSMUSG00000071112	24.9968	0.0916536	8.98857	2.50467e-19	Bbs12	751.95	755.946	757.017	413.313	419.519	446.703	Bbs12	1.0206e-18	-0.823834
ENSMUSG00000022236	ENSMUSG00000022236	105.708	0.0764973	10.7599	5.32508e-27	Nepro	1517.88	1389.43	1401.26	752.934	803.656	878.691	Nepro	2.74733e-26	-0.823101
ENSMUSG00000035673	ENSMUSG00000035673	9521.94	0.0858527	9.58408	9.32823e-22	Epb41l4b	929.921	960.351	912.597	567.104	502.412	516.073	Epb41l4b	4.12986e-21	-0.82282
ENSMUSG00000026821	ENSMUSG00000026821	3233.6	0.0599024	13.7274	6.96104e-43	Snn	2115.15	2071.36	2042.38	1208.97	1126.13	1188.76	Snn	5.16724e-42	-0.822303
ENSMUSG00000031557	ENSMUSG00000031557	1462.55	0.073999	11.1066	1.16535e-28	Prelp	1205.73	1275.77	1248.82	717.691	714.698	677.937	Prelp	6.26998e-28	-0.821876
ENSMUSG00000062110	ENSMUSG00000062110	726.756	0.0491186	16.7171	9.84481e-63	Fosb	8523.96	9597.34	9840.18	5301.51	5380.96	5141.81	Fosb	1.01161e-61	-0.82112
ENSMUSG00000058331	ENSMUSG00000058331	53.9157	0.0647341	12.6828	7.36474e-37	Syt11	1875.68	1786.78	1764.63	981.485	1067.5	1022.69	Syt11	4.85674e-36	-0.82101
ENSMUSG00000003849	ENSMUSG00000003849	7902.25	0.0869436	9.42956	4.11804e-21	Ormdl2	1000.74	961.232	975.247	609.823	512.521	542.35	Ormdl2	1.79596e-20	-0.81984
ENSMUSG00000024646	ENSMUSG00000024646	2116.39	0.0463771	17.6772	6.28859e-70	Uhrf1bp1	4070.03	4144.49	4231.99	2347.45	2416.02	2286.07	Uhrf1bp1	7.16258e-69	-0.819815
ENSMUSG00000030486	ENSMUSG00000030486	32.572	0.109511	7.48606	7.09717e-14	Hells	8172.68	7512.76	8714.57	4279.44	4354.91	5188.06	Hells	2.3561e-13	-0.819803
ENSMUSG00000036257	ENSMUSG00000036257	947.826	0.0453785	18.0611	6.44975e-73	Khsrp	9124.96	9366.51	9297.22	5102.87	5656.93	4983.1	Khsrp	7.62161e-72	-0.819586
ENSMUSG00000000693	ENSMUSG00000000693	1176.58	0.0378888	21.6278	9.83228e-104	Mars1	11231.7	11014.1	11269.6	6599.12	6310.98	6081.46	Mars1	1.66156e-102	-0.819453
ENSMUSG00000031666	ENSMUSG00000031666	2286.67	0.0400778	20.4454	6.59552e-93	Tbrg4	5596.3	5691.62	5618.63	3173	3218.67	3188.93	Tbrg4	9.93408e-92	-0.819409
ENSMUSG00000015846	ENSMUSG00000015846	5954.7	0.0371226	22.0658	6.7362e-108	Rsl1d1	12669.5	12044.9	12038.1	6906.7	6774.98	7150.4	Rsl1d1	1.1949e-106	-0.819141
ENSMUSG00000033965	ENSMUSG00000033965	502.276	0.065325	12.5371	4.68072e-36	Smg9	2135.65	2214.09	2046.56	1112.85	1269.68	1243.41	Smg9	3.0259e-35	-0.818983
ENSMUSG00000028974	ENSMUSG00000028974	1071.49	0.0399469	20.4993	2.18453e-93	Myc	10849.7	10809.7	10504.3	6215.71	6268.52	5749.33	Myc	3.31203e-92	-0.818884
ENSMUSG00000074665	ENSMUSG00000074665	14.4202	0.0746854	10.9594	5.99027e-28	E2f2	1210.39	1168.28	1223.76	676.039	663.143	703.163	E2f2	3.17094e-27	-0.818507
ENSMUSG00000097589	ENSMUSG00000097589	370.609	0.0503467	16.2434	2.48783e-59	Notch1	4289	4710.13	4522.26	2492.69	2670.77	2506.79	Notch1	2.42462e-58	-0.8178
ENSMUSG00000068250	ENSMUSG00000068250	304.858	0.0933587	8.74933	2.14618e-18	Mrps14	1112.55	910.131	1034.76	606.619	595.413	532.89	Mrps14	8.46618e-18	-0.816826
ENSMUSG00000038065	ENSMUSG00000038065	122.173	0.144566	5.6484	1.61946e-08	Glt8d2	355.942	362.114	330.999	163.403	203.189	229.132	Glt8d2	4.07299e-08	-0.816568
ENSMUSG00000031134	ENSMUSG00000031134	1347.74	0.0438441	18.5984	3.31256e-77	Cdc5l	6475.9	5969.15	6040.47	3503.01	3478.47	3523.17	Cdc5l	4.10456e-76	-0.815429
ENSMUSG00000020300	ENSMUSG00000020300	963.287	0.31854	2.55488	0.0106224	Grhl1	93.1784	59.0308	69.9588	56.6036	41.4464	28.3788	Grhl1	0.0166597	-0.813833
ENSMUSG00000038057	ENSMUSG00000038057	11.1963	0.0542482	14.9994	7.40808e-51	Pfn2	3018.05	3051.1	2902.77	1769.66	1720.53	1615.49	Pfn2	6.32599e-50	-0.813691
ENSMUSG00000031543	ENSMUSG00000031543	924.253	0.0858844	9.46314	2.98824e-21	Itpk1	912.217	948.897	979.424	500.888	547.902	567.575	Itpk1	1.30784e-20	-0.812736
ENSMUSG00000084845	ENSMUSG00000084845	26.8735	0.156939	5.17792	2.24379e-07	Rfx3	328.92	410.572	389.472	184.763	187.014	271.175	Rfx3	5.27733e-07	-0.812615
ENSMUSG00000022358	ENSMUSG00000022358	256.928	0.0684181	11.8539	2.05348e-32	Polr2h	1568.19	1511.89	1473.31	897.113	860.266	838.75	Polr2h	1.21017e-31	-0.811023
ENSMUSG00000025188	ENSMUSG00000025188	1523.94	0.0820897	9.87466	5.36151e-23	Magi1	1103.23	1035.24	987.777	579.92	589.348	613.822	Magi1	2.47316e-22	-0.810608
ENSMUSG00000045107	ENSMUSG00000045107	116.758	0.0417673	19.4038	7.17152e-84	Pum3	6520.63	6525.98	6144.89	3606.61	3636.17	3702.9	Pum3	9.70964e-83	-0.810443
ENSMUSG00000024197	ENSMUSG00000024197	2243.32	0.0387909	20.8535	1.41692e-96	Hs2st1	8960.97	8892.5	8539.15	5179.76	4976.6	4911.63	Hs2st1	2.23248e-95	-0.808925
ENSMUSG00000053334	ENSMUSG00000053334	383.517	0.0501514	16.1272	1.64383e-58	Eif2b2	3175.52	3115.41	3132.48	1845.49	1784.22	1750.02	Eif2b2	1.58857e-57	-0.808801
ENSMUSG00000039395	ENSMUSG00000039395	640.599	0.0322079	25.1049	4.3973e-139	Xpot	14403.5	14426.4	13973	8121.01	8161.91	8157.32	Xpot	1.00382e-137	-0.808575
ENSMUSG00000030340	ENSMUSG00000030340	66.6655	0.256383	3.15279	0.00161717	2810029C07Rik	108.087	86.3435	91.8862	44.8557	59.6424	58.8597	2810029C07Rik	0.00277695	-0.808322
ENSMUSG00000112980	ENSMUSG00000112980	895.636	0.115329	7.00874	2.40472e-12	Ndufaf2	710.951	673.127	575.333	322.534	391.214	405.711	Ndufaf2	7.47944e-12	-0.808308
ENSMUSG00000041000	ENSMUSG00000041000	134.399	0.0366132	22.0708	6.03525e-108	Ftsj3	12106.7	12150.6	11445.1	6836.22	6873.03	6684.78	Ftsj3	1.07174e-106	-0.808081
ENSMUSG00000036249	ENSMUSG00000036249	655.082	0.0347656	23.2045	4.10033e-119	Sqle	16351.9	16474	16047.7	9657.85	9274.9	9009.73	Sqle	8.08545e-118	-0.806719
ENSMUSG00000017119	ENSMUSG00000017119	7855.87	0.0488641	16.4983	3.7716e-61	Impact	4878.82	4977.09	4617.28	2678.52	2698.06	2903.04	Impact	3.79783e-60	-0.806176
ENSMUSG00000023830	ENSMUSG00000023830	6938.91	0.0624084	12.8977	4.63502e-38	Herc3	1927.86	1903.96	1808.49	1059.45	1065.48	1104.67	Herc3	3.14434e-37	-0.804928
ENSMUSG00000117679	ENSMUSG00000117679	277.145	0.187976	4.28157	1.85578e-05	Whrn	237.605	273.127	202.567	135.635	167.808	105.107	Whrn	3.80217e-05	-0.804834
ENSMUSG00000019055	ENSMUSG00000019055	5068.85	0.342513	2.34775	0.0188872	Cmbl	50.3163	51.9823	49.0756	33.1077	23.2504	30.4809	Cmbl	0.0286247	-0.804134
ENSMUSG00000019066	ENSMUSG00000019066	705.89	0.0833269	9.63373	5.75979e-22	Rpl17-ps10	1120.94	1032.6	1039.98	571.376	604.511	654.814	Rpl17-ps10	2.56485e-21	-0.802749
ENSMUSG00000034744	ENSMUSG00000034744	627.676	0.101687	7.87403	3.43394e-15	Plvap	763.131	704.845	668.263	426.129	431.649	368.924	Plvap	1.20812e-14	-0.800683
ENSMUSG00000020593	ENSMUSG00000020593	1188.88	0.0516373	15.4983	3.56004e-54	Itprid2	3262.18	3134.8	3158.59	1802.77	1777.14	1907.68	Itprid2	3.18737e-53	-0.800292
ENSMUSG00000032726	ENSMUSG00000032726	28.734	0.0855238	9.35573	8.30243e-21	Gm7666	1029.62	951.54	958.54	605.551	535.771	547.605	Gm7666	3.57429e-20	-0.800138
ENSMUSG00000052605	ENSMUSG00000052605	10.3839	0.0794345	10.0597	8.32721e-24	Jmjd4	1059.44	1047.58	1093.24	578.852	626.751	632.741	Jmjd4	3.93608e-23	-0.799085
ENSMUSG00000072762	ENSMUSG00000072762	71.5604	0.0450302	17.7203	2.92432e-70	Prkd3	6425.58	6611.44	5997.66	3599.13	3712.99	3638.79	Prkd3	3.33784e-69	-0.797949
ENSMUSG00000036641	ENSMUSG00000036641	51.8543	0.102781	7.7606	8.45317e-15	Mrps34	857.242	815.858	843.683	404.769	546.891	495.052	Mrps34	2.92782e-14	-0.797643
ENSMUSG00000025283	ENSMUSG00000025283	5307.3	0.0389396	20.4549	5.42803e-93	Klf6	13127	13625.5	13023.8	8024.89	7501.8	7377.43	Klf6	8.19098e-92	-0.796507
ENSMUSG00000030275	ENSMUSG00000030275	6549.81	0.0301175	26.4359	5.29742e-154	Wnk1	34124.7	34464.3	32839.9	19647.8	19444.4	19321.7	Wnk1	1.3365e-152	-0.796183
ENSMUSG00000030590	ENSMUSG00000030590	69.1782	0.0653767	12.178	4.07018e-34	Coro7	1650.19	1585.02	1653.95	909.929	946.192	958.572	Coro7	2.51294e-33	-0.796159
ENSMUSG00000023043	ENSMUSG00000023043	15.8988	0.0776213	10.2542	1.1336e-24	Pcnx4	1254.18	1244.05	1208.09	682.447	678.306	774.635	Pcnx4	5.52064e-24	-0.795941
ENSMUSG00000113450	ENSMUSG00000113450	33.8741	0.0475916	16.7219	9.07404e-63	Agpat1	5018.59	4992.94	4800.01	2916.69	2935.62	2680.22	Agpat1	9.33006e-62	-0.795824
ENSMUSG00000042156	ENSMUSG00000042156	811.42	0.0409018	19.4515	2.83298e-84	Pes1	8849.15	8789.41	8456.66	5085.78	5172.72	4776.04	Pes1	3.85838e-83	-0.7956
ENSMUSG00000037499	ENSMUSG00000037499	699.442	0.0459975	17.2798	6.67824e-67	Rpl14-ps1	7959.3	7813.2	7395.8	4641.49	4530.8	4184.29	Rpl14-ps1	7.26649e-66	-0.794827
ENSMUSG00000029098	ENSMUSG00000029098	1010.51	0.0733594	10.8237	2.65797e-27	Hsdl1	1566.33	1538.32	1579.82	994.3	843.081	865.027	Hsdl1	1.3824e-26	-0.794021
ENSMUSG00000029826	ENSMUSG00000029826	5074.16	0.032987	24.0674	5.48473e-128	Pacsin2	19287.9	19348	18641.4	10975.8	11296.7	10765	Pacsin2	1.15524e-126	-0.793913
ENSMUSG00000043279	ENSMUSG00000043279	2062.61	0.044207	17.9588	4.09437e-72	Dpp9	5166.74	5291.62	5111.17	3003.19	3097.36	2879.92	Dpp9	4.77855e-71	-0.793905
ENSMUSG00000025727	ENSMUSG00000025727	8.20799	0.0348957	22.7429	1.68679e-114	Nfkb2	11637.1	11986.8	11580.8	6711.26	6933.69	6664.81	Nfkb2	3.16317e-113	-0.79363
ENSMUSG00000021376	ENSMUSG00000021376	320.046	0.257258	3.08098	0.00206323	Tgm2	108.087	85.4624	84.5771	51.2636	50.5444	58.8597	Tgm2	0.00350362	-0.792606
ENSMUSG00000038422	ENSMUSG00000038422	271.913	0.0352453	22.4781	6.80229e-112	Eif2s3x	13298.4	12970	12524.7	7552.84	7480.58	7370.07	Eif2s3x	1.24937e-110	-0.792246
ENSMUSG00000078153	ENSMUSG00000078153	465.125	0.0621904	12.7381	3.63031e-37	Gfer	1775.05	1786.78	1859.65	1059.45	1029.08	1041.61	Gfer	2.41285e-36	-0.792189
ENSMUSG00000028035	ENSMUSG00000028035	3319.01	0.08264	9.57405	1.02796e-21	Pfdn2	1577.51	1503.08	1436.77	994.3	817.809	799.861	Pfdn2	4.54356e-21	-0.791199
ENSMUSG00000020717	ENSMUSG00000020717	9.42188	0.0784481	10.0823	6.617e-24	Pard6b	1037.08	1032.6	1009.7	598.075	591.37	590.699	Pard6b	3.14527e-23	-0.790936
ENSMUSG00000031493	ENSMUSG00000031493	152.293	0.0397262	19.8704	7.34336e-88	Rpl14	21712.4	21153.3	20059.4	12712.3	12057.9	11641.6	Rpl14	1.04346e-86	-0.789376
ENSMUSG00000022906	ENSMUSG00000022906	697.372	0.22335	3.53168	0.000412929	Il7	137.904	106.608	139.918	70.4875	69.7513	81.9831	Il7	0.000754026	-0.788801
ENSMUSG00000097028	ENSMUSG00000097028	88.8765	0.0416113	18.9562	3.92464e-80	Esyt2	6623.12	6816.73	6759.9	3905.65	3741.3	4046.6	Esyt2	5.03375e-79	-0.788793
ENSMUSG00000034903	ENSMUSG00000034903	7637.26	0.0311628	25.2969	3.45867e-141	Fscn1	38222.7	39206.1	38557.8	22957.6	22579.2	21622.5	Fscn1	8.02082e-140	-0.78832
ENSMUSG00000109118	ENSMUSG00000109118	6.43156	0.334205	2.35803	0.0183722	Cplane2	63.3613	51.9823	72.0472	42.7197	43.4682	22.0724	Cplane2	0.0278994	-0.788065
ENSMUSG00000097303	ENSMUSG00000097303	18.0663	0.0657413	11.9842	4.29845e-33	Taf1d	3542.64	3458.14	4028.38	2071.9	1993.47	2320.75	Taf1d	2.57859e-32	-0.787858
ENSMUSG00000034265	ENSMUSG00000034265	12.4167	0.0541061	14.5512	5.73942e-48	Mrpl2	2622.04	2637	2636.51	1575.29	1535.54	1464.13	Mrpl2	4.6774e-47	-0.787309
ENSMUSG00000042759	ENSMUSG00000042759	1090.78	0.198332	3.96905	7.21589e-05	Kcnab3	222.696	205.286	183.772	148.451	85.9255	120.873	Kcnab3	0.000141164	-0.78719
ENSMUSG00000097746	ENSMUSG00000097746	14.7322	0.108689	7.24213	4.41688e-13	Neto2	642.931	569.162	620.232	323.602	345.724	392.047	Neto2	1.41515e-12	-0.787142
ENSMUSG00000031367	ENSMUSG00000031367	1005.99	0.114643	6.86456	6.66944e-12	Fam120c	461.233	448.457	478.226	275.542	268.896	259.613	Fam120c	2.03078e-11	-0.786974
ENSMUSG00000046318	ENSMUSG00000046318	216.745	0.366815	2.14489	0.031962	Fzd9	55.9071	50.2202	35.5015	21.3598	28.3049	32.583	Fzd9	0.0468541	-0.786777
ENSMUSG00000097403	ENSMUSG00000097403	24.4984	0.0499686	15.7257	1.00857e-55	Pwp2	4650.54	4811.45	4375.04	2691.34	2767.81	2568.8	Pwp2	9.26742e-55	-0.785791
ENSMUSG00000021738	ENSMUSG00000021738	1037.98	0.0332935	23.5965	4.18924e-123	Jpt1	10916.8	10898.7	10784.1	6374.84	6283.68	6253.84	Jpt1	8.59839e-122	-0.785609
ENSMUSG00000042460	ENSMUSG00000042460	2558.02	0.0574499	13.6666	1.60671e-42	Ppp1r11	3365.6	3246.69	3267.18	2062.29	1905.53	1765.79	Ppp1r11	1.18393e-41	-0.785147
ENSMUSG00000023963	ENSMUSG00000023963	471.657	0.0676526	11.6034	3.95879e-31	Znrf3	1510.42	1501.32	1606.96	886.433	912.832	879.742	Znrf3	2.26654e-30	-0.785003
ENSMUSG00000002109	ENSMUSG00000002109	367.01	0.360812	2.17549	0.0295935	Mkrn3	69.8838	59.9118	35.5015	37.3797	23.2504	35.7362	Mkrn3	0.0435808	-0.784943
ENSMUSG00000042564	ENSMUSG00000042564	82.2827	0.0677761	11.5806	5.17037e-31	Mpi	1681.87	1868.72	1770.9	977.213	1065.48	1045.81	Mpi	2.95389e-30	-0.784885
ENSMUSG00000050395	ENSMUSG00000050395	16.7105	0.165813	4.72395	2.31304e-06	Zfp37	304.693	230.837	284.012	147.383	143.546	184.988	Zfp37	5.08173e-06	-0.783291
ENSMUSG00000038168	ENSMUSG00000038168	2063.61	0.0588538	13.2982	2.37118e-40	Lcor	2097.45	2176.21	2176.03	1257.03	1203.97	1288.61	Lcor	1.66699e-39	-0.782649
ENSMUSG00000049929	ENSMUSG00000049929	204.348	0.0515553	15.176	5.10152e-52	Snta1	2990.1	3040.52	2886.06	1698.11	1755.91	1731.1	Snta1	4.4365e-51	-0.782402
ENSMUSG00000031996	ENSMUSG00000031996	20216.1	0.036239	21.5884	2.30667e-103	Vapa	9504.2	9264.3	9059.15	5417.92	5413.31	5349.92	Vapa	3.88987e-102	-0.782344
ENSMUSG00000026034	ENSMUSG00000026034	2838.86	0.0444536	17.5868	3.11137e-69	Mrpl49	4600.22	4723.34	4606.84	2765.03	2726.37	2611.9	Mrpl49	3.4967e-68	-0.781795
ENSMUSG00000037108	ENSMUSG00000037108	264.258	0.0432599	18.0638	6.14033e-73	Pwp1	6092.01	6071.36	5790.92	3405.83	3614.94	3425.42	Pwp1	7.26131e-72	-0.781439
ENSMUSG00000024430	ENSMUSG00000024430	30.9253	0.0386678	20.2084	8.25654e-91	Banf1	9240.5	9023.78	8651.92	5323.94	5168.67	5170.19	Banf1	1.20958e-89	-0.781415
ENSMUSG00000023966	ENSMUSG00000023966	113.402	0.0506491	15.4279	1.06249e-53	Abcb1b	3342.31	3247.57	3269.27	1827.33	1958.09	1949.73	Abcb1b	9.42869e-53	-0.78141
ENSMUSG00000002885	ENSMUSG00000002885	2945.8	0.0848349	9.21017	3.25611e-20	Qtrt1	893.581	893.391	944.966	552.152	509.488	527.635	Qtrt1	1.37274e-19	-0.781344
ENSMUSG00000002204	ENSMUSG00000002204	24.9347	0.0758655	10.2938	7.51712e-25	Nsl1	1226.23	1221.14	1212.27	747.594	661.121	722.082	Nsl1	3.6742e-24	-0.780942
ENSMUSG00000026888	ENSMUSG00000026888	567.457	0.238086	3.27941	0.00104025	Nrxn2	105.292	135.683	100.24	57.6716	70.7622	70.4214	Nrxn2	0.00182211	-0.780781
ENSMUSG00000036599	ENSMUSG00000036599	1829.94	0.033843	23.0639	1.0665e-117	Sars	12225	12589.4	12227.1	7236.71	7278.4	7049.5	Sars	2.0576e-116	-0.780551
ENSMUSG00000074657	ENSMUSG00000074657	53.8608	0.0431829	18.0694	5.55172e-73	Sh3bp4	4944.05	4777.09	4969.17	2873.97	2881.03	2796.89	Sh3bp4	6.57492e-72	-0.780288
ENSMUSG00000055447	ENSMUSG00000055447	6358.72	0.0479821	16.2515	2.17862e-59	Ddx56	3996.42	4137.44	4114	2330.36	2490.83	2311.29	Ddx56	2.12584e-58	-0.779782
ENSMUSG00000049097	ENSMUSG00000049097	456.741	0.0322037	24.2019	2.1249e-129	Timp3	21077.9	21853.7	21485.7	12607.6	12755.4	12167.1	Timp3	4.52908e-128	-0.77939
ENSMUSG00000038630	ENSMUSG00000038630	19.0222	0.0382092	20.3964	1.79953e-92	Rnf187	11460.9	11434.3	11093.2	6384.46	6902.35	6515.55	Rnf187	2.69779e-91	-0.77933
ENSMUSG00000026199	ENSMUSG00000026199	579.71	0.270989	2.8756	0.00403258	Tmem42	72.6792	110.132	92.9304	51.2636	45.49	64.115	Tmem42	0.00663809	-0.779255
ENSMUSG00000030847	ENSMUSG00000030847	4349.85	0.0343689	22.6669	9.49502e-114	Eef1d	18300.2	18187.6	17781	10736.5	10765	10124.9	Eef1d	1.77229e-112	-0.779039
ENSMUSG00000006310	ENSMUSG00000006310	12.1321	0.035577	21.893	3.02967e-106	Calm2	22292.9	20924.2	20554.3	12352.4	12497.6	12318.5	Calm2	5.30969e-105	-0.778887
ENSMUSG00000031303	ENSMUSG00000031303	13.7157	0.075147	10.3611	3.72477e-25	Rpsa-ps7	1626.9	1584.14	1398.13	931.289	897.669	859.772	Rpsa-ps7	1.83284e-24	-0.778609
ENSMUSG00000046550	ENSMUSG00000046550	24.0214	0.0855383	9.10209	8.86071e-20	Epb41l5	925.262	910.131	863.522	499.82	539.815	533.941	Epb41l5	3.67011e-19	-0.778578
ENSMUSG00000062054	ENSMUSG00000062054	357.408	0.194107	3.99935	6.35156e-05	Mybl1	1030.55	893.391	1184.08	545.744	531.727	736.797	Mybl1	0.000124879	-0.776303
ENSMUSG00000047671	ENSMUSG00000047671	10.7554	0.0505702	15.3157	6.01036e-53	Ccdc43	3181.11	3110.13	3256.74	1887.14	1889.35	1803.63	Ccdc43	5.28406e-52	-0.774516
ENSMUSG00000037266	ENSMUSG00000037266	3770.93	0.0332668	23.2812	6.88169e-120	Cfl1	62102.5	60469.5	60407.9	36554.2	36444.6	33970.4	Cfl1	1.37045e-118	-0.774489
ENSMUSG00000031342	ENSMUSG00000031342	202.719	0.219433	3.52553	0.000422631	Drp2	116.473	130.396	134.697	65.1475	72.784	85.1363	Drp2	0.000771303	-0.773617
ENSMUSG00000016200	ENSMUSG00000016200	74.6162	0.261413	2.95912	0.00308523	Nat14	94.1102	85.4624	80.4004	53.3996	54.588	44.1448	Nat14	0.00514236	-0.773551
ENSMUSG00000014668	ENSMUSG00000014668	1511.74	0.0873927	8.84251	9.35905e-19	Tmem62	950.42	915.417	964.805	523.316	526.673	606.465	Tmem62	3.73873e-18	-0.772771
ENSMUSG00000061684	ENSMUSG00000061684	104.886	0.0518158	14.9111	2.79284e-50	Aatf	4071.9	3973.56	3823.72	2369.87	2406.93	2171.5	Aatf	2.35982e-49	-0.772629
ENSMUSG00000038260	ENSMUSG00000038260	934.449	0.0558299	13.8239	1.82919e-43	Ngef	2289.39	2279.29	2359.81	1330.72	1354.59	1371.64	Ngef	1.37497e-42	-0.771786
ENSMUSG00000013158	ENSMUSG00000013158	15.4867	0.229636	3.35941	0.000781098	Mtmr7	155.608	154.185	185.861	59.8075	111.198	118.77	Mtmr7	0.00138723	-0.77144
ENSMUSG00000058325	ENSMUSG00000058325	3140.62	0.185715	4.15298	3.28177e-05	Pbx4	225.492	241.409	347.706	190.103	142.535	143.996	Pbx4	6.59844e-05	-0.771271
ENSMUSG00000050022	ENSMUSG00000050022	18.7949	0.044631	17.2743	7.34992e-67	Eif3g	5585.11	5584.13	5720.96	3446.41	3314.7	3136.38	Eif3g	7.99192e-66	-0.770967
ENSMUSG00000025933	ENSMUSG00000025933	64.2439	0.0560753	13.7486	5.18936e-43	Memo1	4108.24	4037.88	3913.52	2537.55	2159.26	2373.31	Memo1	3.86281e-42	-0.770959
ENSMUSG00000027824	ENSMUSG00000027824	12.5176	0.10402	7.41088	1.25465e-13	Shox2	626.159	633.479	631.718	372.729	331.571	404.66	Shox2	4.11498e-13	-0.770879
ENSMUSG00000110250	ENSMUSG00000110250	15.5494	0.0434932	17.7195	2.96425e-70	Atad1	6671.58	6384.13	6509.3	3822.34	3652.34	3994.05	Atad1	3.38101e-69	-0.770679
ENSMUSG00000041920	ENSMUSG00000041920	96.0338	0.0602802	12.7842	2.00992e-37	Rab6b	2311.76	2528.63	2488.24	1473.83	1464.78	1356.93	Rab6b	1.34366e-36	-0.770633
ENSMUSG00000029650	ENSMUSG00000029650	51.5718	0.0845134	9.11558	7.82523e-20	Polr1h	896.376	943.611	917.818	540.404	512.521	564.422	Polr1h	3.24792e-19	-0.770389
ENSMUSG00000031352	ENSMUSG00000031352	1912.85	0.0379627	20.2839	1.78456e-91	Thop1	8292.88	8114.53	8149.68	4865.77	4894.72	4639.4	Thop1	2.636e-90	-0.770031
ENSMUSG00000026211	ENSMUSG00000026211	6893.49	0.042214	18.2214	3.49051e-74	Tbl3	4895.59	5029.95	5076.71	2964.75	2915.4	2921.96	Tbl3	4.20195e-73	-0.769199
ENSMUSG00000028064	ENSMUSG00000028064	74.2726	0.0394127	19.5162	8.00284e-85	Myl12a	8441.97	8665.19	8434.74	5086.85	5123.18	4777.09	Myl12a	1.09458e-83	-0.769185
ENSMUSG00000030747	ENSMUSG00000030747	762.815	0.174084	4.41561	1.00725e-05	Gpr155	229.219	293.392	293.409	136.703	143.546	198.651	Gpr155	2.11076e-05	-0.768687
ENSMUSG00000018752	ENSMUSG00000018752	29.6451	0.195927	3.92314	8.74025e-05	Zfp945	216.174	209.691	279.835	123.887	109.176	180.783	Zfp945	0.000169561	-0.768651
ENSMUSG00000003863	ENSMUSG00000003863	171.664	0.063773	12.0481	1.98403e-33	Wdr61	2720.81	2616.74	2421.41	1616.94	1524.42	1415.79	Wdr61	1.2005e-32	-0.768345
ENSMUSG00000026171	ENSMUSG00000026171	1539.72	0.0901177	8.52589	1.51646e-17	Tarbp1	918.739	945.373	826.976	494.48	539.815	546.554	Tarbp1	5.81369e-17	-0.768333
ENSMUSG00000052407	ENSMUSG00000052407	56.1631	0.0512681	14.9805	9.84457e-51	Mrpl9	2991.96	2909.25	2944.54	1688.5	1780.17	1724.8	Mrpl9	8.37987e-50	-0.768022
ENSMUSG00000051224	ENSMUSG00000051224	195.772	0.0462164	16.6179	5.16996e-62	Sigmar1	4384.04	4224.66	4153.67	2517.26	2543.4	2434.27	Sigmar1	5.27533e-61	-0.768019
ENSMUSG00000032051	ENSMUSG00000032051	1098.96	0.253844	3.02504	0.00248601	Tmie	94.1102	91.6298	89.7979	63.0115	48.5227	50.4511	Tmie	0.00418397	-0.767888
ENSMUSG00000118134	ENSMUSG00000118134	11.3945	0.0866042	8.85553	8.32858e-19	Pif1	1172.18	1185.9	1194.52	783.906	693.47	610.669	Pif1	3.33122e-18	-0.766926
ENSMUSG00000024277	ENSMUSG00000024277	2610.32	0.0632723	12.1151	8.78807e-34	Efna1	1728.46	1727.75	1752.1	982.553	1054.36	1023.74	Efna1	5.37416e-33	-0.766549
ENSMUSG00000082938	ENSMUSG00000082938	44.4291	0.0430486	17.7811	9.90204e-71	Fbn1	21839.2	24551.5	23065.5	13321.1	14285.9	13251.8	Fbn1	1.13506e-69	-0.765452
ENSMUSG00000033032	ENSMUSG00000033032	47.5408	0.0406992	18.7982	7.81388e-79	Srpk1	6661.33	7067.83	6855.97	4012.45	4130.49	3969.87	Srpk1	9.91918e-78	-0.765071
ENSMUSG00000038527	ENSMUSG00000038527	456.963	0.0812978	9.41063	4.93171e-21	Nsmce3	1345.5	1232.6	1296.85	840.51	746.036	693.703	Nsmce3	2.14325e-20	-0.765063
ENSMUSG00000079499	ENSMUSG00000079499	55.0027	0.0417905	18.2995	8.35077e-75	Ebna1bp2	6048.21	5783.25	5701.12	3415.44	3470.38	3433.83	Ebna1bp2	1.00982e-73	-0.764746
ENSMUSG00000022016	ENSMUSG00000022016	3804.6	0.0711522	10.7476	6.08262e-27	Nup43	2443.14	2282.82	2088.32	1433.25	1351.56	1227.64	Nup43	3.13213e-26	-0.764715
ENSMUSG00000028766	ENSMUSG00000028766	57.7097	0.0877153	8.717	2.85678e-18	H1f10	1211.32	1116.3	1055.65	672.835	721.774	597.005	H1f10	1.12335e-17	-0.764614
ENSMUSG00000049692	ENSMUSG00000049692	12.1744	0.0369724	20.6625	7.52823e-95	Rad23b	28928.2	29699.5	28174.6	17351.7	17616.8	16149.6	Rad23b	1.15998e-93	-0.763944
ENSMUSG00000034957	ENSMUSG00000034957	259.754	0.0595623	12.8243	1.19937e-37	Spata5	2303.37	2249.34	2145.75	1262.37	1322.24	1361.13	Spata5	8.06486e-37	-0.763842
ENSMUSG00000006289	ENSMUSG00000006289	629.776	0.0411209	18.564	6.28539e-77	Tjap1	5640.09	5790.3	5651	3266.99	3383.44	3412.81	Tjap1	7.77019e-76	-0.763369
ENSMUSG00000111964	ENSMUSG00000111964	17.8114	0.0405196	18.8274	4.50683e-79	Msh6	9074.65	8909.24	8654.01	5485.21	5113.07	5102.92	Msh6	5.7347e-78	-0.762878
ENSMUSG00000087132	ENSMUSG00000087132	19.6062	0.0932358	8.17666	2.9182e-16	Pank1	922.466	1004.4	897.979	569.24	492.303	605.414	Pank1	1.06733e-15	-0.762358
ENSMUSG00000075254	ENSMUSG00000075254	6434.52	0.0577136	13.2042	8.29427e-40	Sms	2773.92	2963.87	2689.76	1677.82	1580.02	1714.29	Sms	5.77795e-39	-0.762064
ENSMUSG00000025534	ENSMUSG00000025534	2305.15	0.0805675	9.44126	3.68309e-21	Kalrn	1118.14	1212.33	1136.05	735.846	638.882	672.682	Kalrn	1.60889e-20	-0.760659
ENSMUSG00000038292	ENSMUSG00000038292	11.7369	0.0308358	24.6679	2.36484e-134	Msn	42007.6	43643.1	41442.8	25247.3	25283.3	24486.7	Msn	5.24212e-133	-0.760653
ENSMUSG00000037071	ENSMUSG00000037071	22284	0.0492199	15.4426	8.46116e-54	Ccser2	5333.53	5286.34	5285.55	3061.93	2958.87	3371.82	Ccser2	7.52931e-53	-0.760084
ENSMUSG00000028167	ENSMUSG00000028167	38.2287	0.304146	2.49846	0.0124736	Csf2ra	87.5877	106.608	91.8862	27.7678	76.8275	64.115	Csf2ra	0.0194011	-0.759896
ENSMUSG00000102758	ENSMUSG00000102758	58.5918	0.0627072	12.1162	8.67011e-34	Wwp1	2644.4	2357.71	2429.76	1461.01	1388.96	1539.81	Wwp1	5.30404e-33	-0.759772
ENSMUSG00000041809	ENSMUSG00000041809	90.3521	0.14076	5.39554	6.83169e-08	Epb41l4aos	312.148	319.823	375.898	214.666	194.091	186.039	Epb41l4aos	1.66125e-07	-0.759478
ENSMUSG00000027254	ENSMUSG00000027254	9625.07	0.045307	16.7456	6.09613e-63	Atad3a	4454.86	4700.43	4525.4	2768.23	2649.54	2669.71	Atad3a	6.29229e-62	-0.758693
ENSMUSG00000033467	ENSMUSG00000033467	372.708	0.077957	9.72491	2.36105e-22	Pomk	1352.95	1315.42	1303.11	842.646	802.646	703.163	Pomk	1.06317e-21	-0.758125
ENSMUSG00000068758	ENSMUSG00000068758	296.44	0.0278289	27.2017	6.20186e-163	Serbp1	39547.7	39605.2	39383.7	23673.1	23562.8	22905.9	Serbp1	1.64744e-161	-0.756994
ENSMUSG00000006127	ENSMUSG00000006127	1516.16	0.0462364	16.3688	3.19421e-60	Rps10-ps2	6104.12	5760.34	5500.64	3477.38	3375.36	3426.47	Rps10-ps2	3.15514e-59	-0.756835
ENSMUSG00000079671	ENSMUSG00000079671	38.9962	0.0368653	20.5075	1.84396e-93	Cct5	35374.3	35004.4	33604.3	21165.5	20981	19426.8	Cct5	2.80362e-92	-0.756017
ENSMUSG00000018427	ENSMUSG00000018427	353.425	0.0382993	19.7286	1.22491e-86	C1qbp	11699.5	11373.6	11083.8	6985.73	6741.62	6506.1	C1qbp	1.72076e-85	-0.755592
ENSMUSG00000018909	ENSMUSG00000018909	3210.39	0.0736481	10.2585	1.0837e-24	Ddx31	1307.29	1445.81	1310.42	823.422	796.58	788.299	Ddx31	5.27921e-24	-0.75552
ENSMUSG00000035517	ENSMUSG00000035517	2246.98	0.2429	3.10861	0.00187968	S100a3	110.882	109.251	111.725	74.7594	47.5118	74.6256	S100a3	0.0032048	-0.755082
ENSMUSG00000053898	ENSMUSG00000053898	1769.08	0.0716898	10.5315	6.18198e-26	Taf11	1718.21	1674.89	1675.88	1096.83	913.843	994.308	Taf11	3.10568e-25	-0.755003
ENSMUSG00000060128	ENSMUSG00000060128	13.7528	0.0337843	22.3112	2.8771e-110	Anln	18750.3	18644.9	18315.6	11105	10609.3	11328.4	Anln	5.20112e-109	-0.753769
ENSMUSG00000020105	ENSMUSG00000020105	1625.82	0.0520453	14.4791	1.64316e-47	Rasal2	4189.3	4030.83	3867.57	2336.77	2301.79	2533.07	Rasal2	1.33168e-46	-0.753567
ENSMUSG00000020644	ENSMUSG00000020644	1478.55	0.229275	3.28464	0.00102114	Rnf113a1	153.744	124.229	108.593	72.6234	66.7187	90.3916	Rnf113a1	0.00178981	-0.753083
ENSMUSG00000004988	ENSMUSG00000004988	13.2471	0.1752	4.29775	1.7254e-05	Thumpd2	182.63	211.453	210.921	132.431	116.252	110.362	Thumpd2	3.54544e-05	-0.752968
ENSMUSG00000018474	ENSMUSG00000018474	9729.69	0.0373956	20.1172	5.2145e-90	Cep170b	8429.85	8594.7	8577.79	4937.33	5222.25	5037.76	Cep170b	7.57706e-89	-0.752295
ENSMUSG00000040548	ENSMUSG00000040548	3344.89	0.0464202	16.1964	5.34388e-59	Alad	3784.91	3874.88	3910.39	2321.81	2315.95	2232.46	Alad	5.18921e-58	-0.751842
ENSMUSG00000036181	ENSMUSG00000036181	2571.27	0.0601501	12.4967	7.78046e-36	Tcf7	3698.25	3522.46	3483.32	2251.33	2202.73	1903.48	Tcf7	5.0036e-35	-0.751679
ENSMUSG00000111375	ENSMUSG00000111375	210.982	0.0667829	11.2505	2.30163e-29	Sorcs2	2021.04	2288.1	2076.84	1273.05	1328.31	1192.96	Sorcs2	1.259e-28	-0.751344
ENSMUSG00000027187	ENSMUSG00000027187	2948.85	0.0668647	11.2268	3.01065e-29	Gar1	1925.07	1876.65	1815.8	1200.42	1097.83	1041.61	Gar1	1.64181e-28	-0.750679
ENSMUSG00000039217	ENSMUSG00000039217	222.058	0.0541312	13.8675	9.9754e-44	Impdh2-ps	3027.37	3084.58	3117.87	1893.55	1881.26	1710.08	Impdh2-ps	7.53713e-43	-0.750662
ENSMUSG00000001270	ENSMUSG00000001270	1699.93	0.0472204	15.893	7.08814e-57	Cep55	3524.01	3559.47	3547.02	2064.43	2097.59	2156.79	Cep55	6.65383e-56	-0.750473
ENSMUSG00000046879	ENSMUSG00000046879	823.233	0.0533755	14.0569	6.98446e-45	Chtf18	2755.29	2786.78	2947.67	1670.34	1661.9	1713.24	Chtf18	5.39391e-44	-0.750296
ENSMUSG00000034848	ENSMUSG00000034848	1381.88	0.142806	5.24819	1.53603e-07	Bach2	282.331	297.797	287.144	162.335	175.895	177.63	Bach2	3.65117e-07	-0.749471
ENSMUSG00000038235	ENSMUSG00000038235	1161.21	0.119059	6.28341	3.31222e-10	Pkdcc	457.506	427.312	445.857	287.29	247.668	257.511	Pkdcc	9.18246e-10	-0.7481
ENSMUSG00000066406	ENSMUSG00000066406	4369.5	0.337941	2.21282	0.0269103	3930402G23Rik	48.4528	48.4581	59.5172	36.3117	25.2722	31.532	3930402G23Rik	0.0398778	-0.747802
ENSMUSG00000001870	ENSMUSG00000001870	14648	0.066195	11.293	1.4211e-29	Mrps22	1688.39	1565.64	1591.3	963.329	976.518	945.959	Mrps22	7.82139e-29	-0.747539
ENSMUSG00000074782	ENSMUSG00000074782	18.0901	0.0783649	9.53276	1.53156e-21	Cd3eap	1734.98	1494.27	1706.16	1016.73	1033.13	889.201	Cd3eap	6.74534e-21	-0.747034
ENSMUSG00000020176	ENSMUSG00000020176	25919.1	0.306647	2.43495	0.0148938	Nfe2l3	58.7024	75.7708	96.0629	35.2437	60.6533	40.9916	Nfe2l3	0.0229161	-0.746671
ENSMUSG00000034006	ENSMUSG00000034006	583.405	0.118447	6.30377	2.9049e-10	Gm5088	447.256	482.819	511.639	258.454	292.147	307.962	Gm5088	8.07694e-10	-0.746665
ENSMUSG00000009614	ENSMUSG00000009614	2079.02	0.086143	8.66482	4.52227e-18	Tmem41a	906.626	871.364	887.537	496.616	531.727	560.218	Tmem41a	1.76573e-17	-0.746414
ENSMUSG00000063268	ENSMUSG00000063268	886.268	0.043044	17.3349	2.56588e-67	Dgkz	5402.49	5360.34	5395.18	3129.22	3350.08	3152.15	Dgkz	2.80901e-66	-0.746163
ENSMUSG00000049411	ENSMUSG00000049411	225.901	0.173106	4.3104	1.62956e-05	F730043M19Rik	191.948	218.502	220.318	108.935	137.481	129.281	F730043M19Rik	3.35581e-05	-0.746158
ENSMUSG00000035085	ENSMUSG00000035085	75.8151	0.0592255	12.5956	2.23315e-36	Prepl	2283.8	2328.63	2386.95	1444.99	1423.33	1304.37	Prepl	1.45712e-35	-0.745979
ENSMUSG00000078247	ENSMUSG00000078247	149.901	0.0384358	19.3814	1.10722e-83	Srm	7357.37	7629.94	7590.01	4491.97	4585.39	4393.45	Srm	1.4928e-82	-0.744941
ENSMUSG00000116953	ENSMUSG00000116953	161.409	0.0670265	11.114	1.07213e-28	Gm9347	1732.19	1611.45	1657.08	1014.59	1027.06	941.755	Gm9347	5.77225e-28	-0.744935
ENSMUSG00000017314	ENSMUSG00000017314	1068.58	0.0529508	14.0584	6.84236e-45	Rad9a	3048.8	3143.61	2992.57	1820.93	1753.89	1909.79	Rad9a	5.28925e-44	-0.744403
ENSMUSG00000006576	ENSMUSG00000006576	653.802	0.0825289	9.01855	1.90589e-19	Ank2	1051.98	1070.48	948.099	616.231	606.533	611.72	Ank2	7.80569e-19	-0.744291
ENSMUSG00000048756	ENSMUSG00000048756	3650.38	0.0977328	7.61404	2.65654e-14	Dynlt2b	710.951	693.391	707.942	460.305	387.17	414.12	Dynlt2b	8.97484e-14	-0.744142
ENSMUSG00000059824	ENSMUSG00000059824	272.122	0.0357562	20.786	5.79043e-96	Naca	29090.3	27688.1	27533.5	17496.9	16604.9	16268.4	Naca	9.00852e-95	-0.74323
ENSMUSG00000024524	ENSMUSG00000024524	13.3739	0.0924906	8.02593	1.00758e-15	Lrrc1	979.305	881.937	962.717	557.492	622.707	506.614	Lrrc1	3.61449e-15	-0.742323
ENSMUSG00000042682	ENSMUSG00000042682	1845.72	0.304827	2.43409	0.0149293	Kbtbd8	116.473	61.6739	68.9147	45.9237	58.6315	43.0937	Kbtbd8	0.0229663	-0.741976
ENSMUSG00000040621	ENSMUSG00000040621	366.526	0.073626	10.0649	7.8979e-24	Pla2g12a	1801.14	1660.79	1621.58	1088.28	1030.1	923.887	Pla2g12a	3.73975e-23	-0.741037
ENSMUSG00000049739	ENSMUSG00000049739	2148.21	0.0723839	10.2344	1.39101e-24	Nyap1	1419.11	1518.06	1568.33	922.745	840.048	933.346	Nyap1	6.75783e-24	-0.740804
ENSMUSG00000097328	ENSMUSG00000097328	239.315	0.0363438	20.3812	2.45472e-92	Vars	14306.6	15015	14333.2	8546.07	9023.19	8555.67	Vars	3.67659e-91	-0.74073
ENSMUSG00000076435	ENSMUSG00000076435	2997.74	0.172329	4.29558	1.74238e-05	9130008F23Rik	264.627	243.171	273.57	116.411	165.786	184.988	9130008F23Rik	3.57806e-05	-0.740253
ENSMUSG00000024793	ENSMUSG00000024793	22.0249	0.0573731	12.8973	4.66326e-38	Txndc17	2960.28	2845.81	2656.35	1733.35	1708.4	1627.05	Txndc17	3.16083e-37	-0.739956
ENSMUSG00000041775	ENSMUSG00000041775	161.132	0.04549	16.2662	1.71453e-59	Ahcy	6944.59	6957.7	6745.28	4318.96	4196.2	3849	Ahcy	1.67605e-58	-0.739949
ENSMUSG00000030330	ENSMUSG00000030330	25.4145	0.0474474	15.5818	9.67649e-55	Spred2	4220.98	4219.38	4209.02	2526.87	2642.46	2406.94	Spred2	8.74147e-54	-0.739317
ENSMUSG00000018217	ENSMUSG00000018217	3394.32	0.0505026	14.6302	1.80324e-48	Emc8	3169	3175.33	3124.13	1851.9	1969.21	1851.98	Emc8	1.48538e-47	-0.738862
ENSMUSG00000040429	ENSMUSG00000040429	82.3184	0.122629	6.01469	1.80231e-09	Slc30a1	495.709	429.955	427.062	250.978	293.158	266.971	Slc30a1	4.79871e-09	-0.737575
ENSMUSG00000029201	ENSMUSG00000029201	15912.1	0.217865	3.38519	0.000711285	Dbndd2	132.313	122.467	111.725	72.6234	73.7949	73.5746	Dbndd2	0.00126829	-0.737516
ENSMUSG00000007817	ENSMUSG00000007817	11706	0.113871	6.47488	9.48869e-11	Ptpn4	1023.1	806.166	1092.19	544.676	530.717	675.835	Ptpn4	2.71291e-10	-0.737299
ENSMUSG00000030834	ENSMUSG00000030834	8.85324	0.130394	5.65318	1.57505e-08	Dipk1a	418.371	347.136	371.722	233.89	223.406	224.928	Dipk1a	3.9644e-08	-0.737142
ENSMUSG00000031340	ENSMUSG00000031340	224.923	0.0565205	13.0404	7.20351e-39	Sesn2	2858.71	2789.42	2722.13	1645.78	1781.19	1594.47	Sesn2	4.94311e-38	-0.737053
ENSMUSG00000042055	ENSMUSG00000042055	1567.91	0.0612259	12.0373	2.26118e-33	Rps19bp1	2534.45	2326.87	2410.97	1499.46	1506.22	1356.93	Rps19bp1	1.36614e-32	-0.736997
ENSMUSG00000031896	ENSMUSG00000031896	14.1515	0.105568	6.97944	2.96369e-12	Lbhd1	692.316	647.576	581.598	382.341	361.898	409.916	Lbhd1	9.18425e-12	-0.736808
ENSMUSG00000015839	ENSMUSG00000015839	5899.11	0.0380949	19.3396	2.49228e-83	Eif4ebp1	8660	8257.26	8307.35	4962.96	5154.52	5018.84	Eif4ebp1	3.34057e-82	-0.736741
ENSMUSG00000009246	ENSMUSG00000009246	16.468	0.0844484	8.72394	2.68688e-18	Bola2	928.057	933.038	890.67	542.54	582.272	526.584	Bola2	1.05706e-17	-0.736722
ENSMUSG00000057842	ENSMUSG00000057842	67.6956	0.0557904	13.2032	8.40377e-40	Atp6v1d	2957.48	2841.41	2864.14	1659.66	1847.9	1690.11	Atp6v1d	5.85169e-39	-0.736614
ENSMUSG00000027244	ENSMUSG00000027244	2439.34	0.0789125	9.32847	1.07405e-20	Siah2	1380.9	1504.84	1498.37	976.145	850.157	806.167	Siah2	4.60419e-20	-0.736133
ENSMUSG00000051316	ENSMUSG00000051316	246.786	0.0778209	9.45881	3.11456e-21	Paqr4	1229.02	1174.45	1092.19	683.515	706.611	709.469	Paqr4	1.36239e-20	-0.736093
ENSMUSG00000050860	ENSMUSG00000050860	32.5278	0.0530615	13.8603	1.10242e-43	Recql4	2770.19	2975.33	2916.34	1740.83	1758.95	1702.73	Recql4	8.31391e-43	-0.735447
ENSMUSG00000060771	ENSMUSG00000060771	65.1486	0.0897763	8.18944	2.62454e-16	Hspbap1	821.834	798.237	829.064	506.228	511.51	453.009	Hspbap1	9.61016e-16	-0.735217
ENSMUSG00000034243	ENSMUSG00000034243	3271.05	0.0765805	9.59922	8.05496e-22	1110059E24Rik	1202.93	1263.43	1142.31	692.059	737.949	738.899	1110059E24Rik	3.57304e-21	-0.735114
ENSMUSG00000063765	ENSMUSG00000063765	134.158	0.0314511	23.3671	9.24187e-121	Nfic	24890.8	25283.7	24459.5	15083.2	15229	14533.1	Nfic	1.85658e-119	-0.734921
ENSMUSG00000000278	ENSMUSG00000000278	9380.07	0.0523459	14.0384	9.06933e-45	Nol10	3399.15	3191.18	3150.24	1901.03	1943.94	2008.59	Nol10	6.98386e-44	-0.734854
ENSMUSG00000056917	ENSMUSG00000056917	3048.88	0.0489653	15.0014	7.19017e-51	Grwd1	4049.53	4015.85	3858.18	2408.32	2478.7	2279.76	Grwd1	6.14318e-50	-0.734547
ENSMUSG00000027422	ENSMUSG00000027422	10691.9	0.0715725	10.2623	1.04233e-24	Faap100	1260.7	1281.94	1268.66	778.566	734.916	777.788	Faap100	5.08076e-24	-0.734496
ENSMUSG00000096433	ENSMUSG00000096433	96.0429	0.0302934	24.2292	1.09486e-129	Csf1	42995.3	44690.7	42916.1	26097.4	26737	25690.1	Csf1	2.33672e-128	-0.733986
ENSMUSG00000063087	ENSMUSG00000063087	15.5988	0.0636946	11.5216	1.02669e-30	Foxn2	2448.73	2215.86	2190.65	1433.25	1307.08	1383.2	Foxn2	5.81392e-30	-0.733865
ENSMUSG00000061718	ENSMUSG00000061718	24.1084	0.0461544	15.899	6.43454e-57	Ddx18	5593.5	5773.56	5233.34	3384.47	3318.75	3282.48	Ddx18	6.05088e-56	-0.73381
ENSMUSG00000032508	ENSMUSG00000032508	1577.77	0.0389802	18.8097	6.28813e-79	Piezo1	14042	15196.5	14661.1	8660.35	9145.51	8601.92	Piezo1	7.98866e-78	-0.733206
ENSMUSG00000107383	ENSMUSG00000107383	4164.27	0.0741023	9.89441	4.40201e-23	Nle1	1407.93	1274.89	1340.7	794.586	848.136	776.737	Nle1	2.03934e-22	-0.733199
ENSMUSG00000074738	ENSMUSG00000074738	461.502	0.192848	3.80087	0.000144189	Churc1	203.129	177.973	145.138	108.935	103.111	105.107	Churc1	0.000274525	-0.73299
ENSMUSG00000018924	ENSMUSG00000018924	8.65848	0.0733673	9.98037	1.85777e-23	Asap2	1656.71	1617.62	1479.58	931.289	1027.06	903.916	Asap2	8.69432e-23	-0.732232
ENSMUSG00000075273	ENSMUSG00000075273	390.792	0.0501903	14.5829	3.60758e-48	1700037H04Rik	3018.98	2965.63	2970.64	1794.23	1835.77	1761.59	1700037H04Rik	2.95501e-47	-0.731921
ENSMUSG00000028457	ENSMUSG00000028457	20.8867	0.145965	5.01062	5.42562e-07	Rab29	352.214	361.233	345.617	242.434	228.461	167.119	Rab29	1.24139e-06	-0.731377
ENSMUSG00000062822	ENSMUSG00000062822	863.227	0.330325	2.21336	0.0268728	Angptl6	62.4295	74.0087	42.8106	29.9038	37.4029	40.9916	Angptl6	0.0398297	-0.731128
ENSMUSG00000102545	ENSMUSG00000102545	21.6558	0.0397601	18.3799	1.90475e-75	Jup	7637.84	8119.81	7689.21	4776.06	4730.96	4623.64	Jup	2.31904e-74	-0.730785
ENSMUSG00000029627	ENSMUSG00000029627	176.655	0.0351122	20.7912	5.20348e-96	Hmga1b	10662.4	10368.3	10403	6466.69	6272.56	6212.85	Hmga1b	8.11107e-95	-0.730022
ENSMUSG00000033282	ENSMUSG00000033282	733.498	0.0619406	11.7849	4.66765e-32	Snrpd3	6768.48	6512.77	5595.66	3663.21	4076.91	3642.99	Snrpd3	2.73175e-31	-0.729967
ENSMUSG00000031227	ENSMUSG00000031227	1151.34	0.0506367	14.4138	4.23815e-47	Hspe1	5807.81	5209.68	5479.76	3492.33	3274.27	3180.52	Hspe1	3.41582e-46	-0.729867
ENSMUSG00000096255	ENSMUSG00000096255	1518.39	0.0389275	18.7344	2.59427e-78	Birc6	12394.6	12561.2	11816.8	7151.27	7339.05	7693.8	Birc6	3.26232e-77	-0.729284
ENSMUSG00000056131	ENSMUSG00000056131	863.219	0.108403	6.72687	1.73357e-11	Ccnj	519.004	527.753	517.904	335.349	312.365	296.4	Ccnj	5.15167e-11	-0.729214
ENSMUSG00000013367	ENSMUSG00000013367	178.537	0.0490905	14.8527	6.67835e-50	Nsmce2	3245.4	3302.2	3272.4	2039.86	1951.02	1933.96	Nsmce2	5.60751e-49	-0.729128
ENSMUSG00000030411	ENSMUSG00000030411	18.6826	0.0372759	19.5555	3.70693e-85	Rpl41	60625.6	55421.1	56418.1	35968.9	34274.2	33813.8	Rpl41	5.09616e-84	-0.728947
ENSMUSG00000028600	ENSMUSG00000028600	64.6257	0.0958889	7.60147	2.92778e-14	Lysmd2	736.11	773.567	688.103	441.081	418.508	467.724	Lysmd2	9.87459e-14	-0.728897
ENSMUSG00000030067	ENSMUSG00000030067	2965.22	0.117541	6.19784	5.7245e-10	Arhgap22	457.506	452.863	444.813	299.038	263.842	255.409	Arhgap22	1.56533e-09	-0.728497
ENSMUSG00000052534	ENSMUSG00000052534	5722.67	0.172351	4.22386	2.40154e-05	Gm10184	228.287	238.766	199.435	114.275	152.644	135.587	Gm10184	4.88237e-05	-0.727988
ENSMUSG00000031934	ENSMUSG00000031934	395.936	0.0647436	11.2387	2.63198e-29	Tcf7l2	1738.71	1681.94	1814.75	1073.33	1073.56	1013.23	Tcf7l2	1.43775e-28	-0.727635
ENSMUSG00000019853	ENSMUSG00000019853	73.2188	0.336342	2.16259	0.0305726	Diras1	50.3163	54.6255	52.2081	38.4477	32.3484	24.1745	Diras1	0.0449238	-0.727371
ENSMUSG00000000690	ENSMUSG00000000690	1026.85	0.0377557	19.2635	1.08805e-82	Txn1	17610.7	16165.6	16302.5	10164.1	9959.27	10127	Txn1	1.44274e-81	-0.727306
ENSMUSG00000035095	ENSMUSG00000035095	214.509	0.0363641	19.9881	6.98547e-89	Pdcd11	9903	10478.4	10095	6163.38	6185.63	6066.75	Pdcd11	1.00057e-87	-0.72685
ENSMUSG00000031523	ENSMUSG00000031523	4423.33	0.0518955	14.0021	1.51268e-44	Timm13	3744.84	3406.16	3573.12	2223.56	2145.11	2111.59	Timm13	1.15873e-43	-0.726647
ENSMUSG00000038042	ENSMUSG00000038042	909.053	0.0713819	10.1754	2.55264e-24	Exosc9	1575.65	1442.29	1463.91	955.853	887.56	866.078	Exosc9	1.22825e-23	-0.726342
ENSMUSG00000092341	ENSMUSG00000092341	10737	0.243426	2.98138	0.00286949	Atg9b	97.8373	118.943	89.7979	67.2835	59.6424	58.8597	Atg9b	0.0047977	-0.725746
ENSMUSG00000022265	ENSMUSG00000022265	15731.9	0.327013	2.21543	0.0267304	Fam169a	68.952	47.577	57.4289	27.7678	36.392	40.9916	Fam169a	0.0396295	-0.724476
ENSMUSG00000032661	ENSMUSG00000032661	46.1337	0.120794	5.99621	2.01981e-09	Reep1	768.722	649.338	640.071	482.732	341.68	422.528	Reep1	5.36446e-09	-0.724308
ENSMUSG00000006920	ENSMUSG00000006920	1894.75	0.0779805	9.28449	1.62486e-20	Dph2	1178.71	1127.75	1162.15	726.234	726.829	646.405	Dph2	6.91554e-20	-0.724009
ENSMUSG00000097662	ENSMUSG00000097662	50.6029	0.129287	5.59869	2.15977e-08	4930523C07Rik	385.759	350.66	384.251	210.394	244.635	222.826	4930523C07Rik	5.39725e-08	-0.723839
ENSMUSG00000097267	ENSMUSG00000097267	192.534	0.123419	5.86311	4.54273e-09	Mettl22	392.281	377.973	394.693	242.434	223.406	239.643	Mettl22	1.17923e-08	-0.723619
ENSMUSG00000045288	ENSMUSG00000045288	25.18	0.0475535	15.2162	2.76184e-52	Tomm40	5001.82	5035.23	5148.76	2945.52	3265.17	2982.92	Tomm40	2.41488e-51	-0.723583
ENSMUSG00000100876	ENSMUSG00000100876	24.9095	0.0886387	8.16298	3.26854e-16	Sgf29	919.671	1023.79	1027.46	617.299	637.871	543.401	Sgf29	1.19356e-15	-0.723556
ENSMUSG00000043831	ENSMUSG00000043831	272.112	0.0484159	14.9411	1.78118e-50	Ak3	3971.26	4231.71	3981.39	2452.11	2535.31	2393.28	Ak3	1.50898e-49	-0.723384
ENSMUSG00000029207	ENSMUSG00000029207	4564.01	0.0988174	7.31888	2.50053e-13	Fam171b	772.449	681.056	660.954	416.517	432.66	431.988	Fam171b	8.09551e-13	-0.723232
ENSMUSG00000028017	ENSMUSG00000028017	61.2744	0.0989068	7.30889	2.69368e-13	Tmem223	783.631	711.893	667.219	412.245	453.889	444.601	Tmem223	8.70153e-13	-0.722898
ENSMUSG00000035126	ENSMUSG00000035126	43.8188	0.0572953	12.6159	1.72548e-36	Slc19a2	2427.3	2562.99	2438.12	1535.77	1540.59	1425.24	Slc19a2	1.12678e-35	-0.722833
ENSMUSG00000038764	ENSMUSG00000038764	1225.1	0.0590144	12.2472	1.73964e-34	Ino80e	2874.55	2690.74	2715.86	1716.26	1750.86	1550.32	Ino80e	1.08321e-33	-0.72276
ENSMUSG00000039263	ENSMUSG00000039263	2204.84	0.271518	2.66127	0.00778474	Plxdc1	69.8838	82.8193	89.7979	44.8557	55.5989	46.2469	Plxdc1	0.0123956	-0.722582
ENSMUSG00000037822	ENSMUSG00000037822	2519.22	0.0398655	18.1079	2.76191e-73	Tomm22	9635.58	9266.07	8858.67	5698.8	5595.27	5540.17	Tomm22	3.29034e-72	-0.72188
ENSMUSG00000037428	ENSMUSG00000037428	78.5656	0.0341254	21.1433	3.17981e-99	Ezr	16960.3	17222	17434.4	10407.6	10792.2	10100.7	Ezr	5.15149e-98	-0.721524
ENSMUSG00000098470	ENSMUSG00000098470	47.6345	0.0539696	13.3619	1.00923e-40	Phlda3	3019.91	2828.19	2770.16	1735.49	1755.91	1737.41	Phlda3	7.1514e-40	-0.721137
ENSMUSG00000010080	ENSMUSG00000010080	2276.07	0.0355566	20.2803	1.91968e-91	Prnp	9280.57	9258.14	9118.66	5700.94	5606.39	5471.85	Prnp	2.83039e-90	-0.721099
ENSMUSG00000041229	ENSMUSG00000041229	1384.98	0.0863832	8.34563	7.08381e-17	Cenpx	966.26	907.488	866.654	533.996	582.272	546.554	Cenpx	2.65928e-16	-0.720922
ENSMUSG00000051113	ENSMUSG00000051113	19.4438	0.0587727	12.2533	1.61296e-34	Pdia5	2068.56	2158.59	2099.81	1325.38	1275.74	1240.26	Pdia5	1.00589e-33	-0.72016
ENSMUSG00000015944	ENSMUSG00000015944	2703.32	0.109844	6.55249	5.65839e-11	Lmln	536.708	644.933	559.671	354.573	365.942	337.392	Lmln	1.63319e-10	-0.719752
ENSMUSG00000038593	ENSMUSG00000038593	606.562	0.170331	4.22264	2.41459e-05	Casz1	206.856	259.912	253.731	150.587	123.328	163.966	Casz1	4.90581e-05	-0.719247
ENSMUSG00000074826	ENSMUSG00000074826	29.3273	0.122299	5.88056	4.08881e-09	Chst15	444.461	440.528	525.213	283.018	263.842	309.013	Chst15	1.06467e-08	-0.719187
ENSMUSG00000021987	ENSMUSG00000021987	3100.6	0.0601889	11.9453	6.86842e-33	Mllt3	3055.32	2660.79	2838.03	1799.57	1688.18	1709.03	Mllt3	4.10191e-32	-0.718976
ENSMUSG00000064128	ENSMUSG00000064128	428.47	0.0383907	18.7253	3.08214e-78	Rpl36	7509.25	7217.61	7434.43	4579.55	4413.54	4471.23	Rpl36	3.8728e-77	-0.718876
ENSMUSG00000055480	ENSMUSG00000055480	40.2405	0.0837197	8.58469	9.10804e-18	Ogg1	1181.5	1118.94	1051.47	719.827	619.675	698.959	Ogg1	3.52287e-17	-0.718708
ENSMUSG00000052928	ENSMUSG00000052928	1451.09	0.249502	2.8801	0.00397552	Zfp607a	103.428	152.423	92.9304	71.5555	78.8493	62.0129	Zfp607a	0.0065455	-0.71859
ENSMUSG00000109901	ENSMUSG00000109901	878.885	0.0472694	15.2007	3.50127e-52	Frmd8	4016.92	3831.71	3807.01	2414.73	2330.1	2339.67	Frmd8	3.05643e-51	-0.718525
ENSMUSG00000022064	ENSMUSG00000022064	355.085	0.285053	2.51955	0.0117506	Rdh5	78.2699	70.4845	89.7979	35.2437	49.5335	59.9107	Rdh5	0.0183309	-0.718204
ENSMUSG00000035868	ENSMUSG00000035868	93.9932	0.054756	13.1056	3.05954e-39	Aen	2694.72	2748.89	2706.47	1720.53	1673.02	1562.93	Aen	2.10939e-38	-0.717609
ENSMUSG00000060198	ENSMUSG00000060198	321.365	0.03427	20.9382	2.40242e-97	Traf7	9371.89	9377.96	9327.5	5678.51	5759.03	5636.86	Traf7	3.81515e-96	-0.717552
ENSMUSG00000040167	ENSMUSG00000040167	48.7429	0.138734	5.1677	2.36993e-07	Zfp955b	549.753	565.638	764.326	397.293	309.332	436.192	Zfp955b	5.56667e-07	-0.716937
ENSMUSG00000024308	ENSMUSG00000024308	6823.01	0.0459208	15.612	6.03602e-55	Dcaf1	4259.19	4160.35	4007.49	2539.68	2524.19	2498.38	Dcaf1	5.47122e-54	-0.716913
ENSMUSG00000048796	ENSMUSG00000048796	314.209	0.0636231	11.2486	2.35199e-29	Lsm7	1657.64	1650.22	1730.18	1008.18	1014.93	1043.71	Lsm7	1.28568e-28	-0.715673
ENSMUSG00000097882	ENSMUSG00000097882	81.1071	0.264007	2.70955	0.0067375	1110006O24Rik	90.3831	99.5593	84.5771	43.7877	70.7622	52.5533	1110006O24Rik	0.0108084	-0.71534
ENSMUSG00000016534	ENSMUSG00000016534	12596.3	0.0431327	16.58	9.7174e-62	Crip2	5116.43	5153.3	5204.1	3092.9	3266.18	3064.91	Crip2	9.87157e-61	-0.715141
ENSMUSG00000034390	ENSMUSG00000034390	2386.07	0.0554556	12.8886	5.21793e-38	Zdhhc16	2762.74	2956.82	2983.17	1816.65	1799.38	1685.91	Zdhhc16	3.53381e-37	-0.714745
ENSMUSG00000022799	ENSMUSG00000022799	2781.72	0.138828	5.14725	2.64336e-07	Il34	372.714	333.92	327.867	239.23	193.08	198.651	Il34	6.18272e-07	-0.714584
ENSMUSG00000094410	ENSMUSG00000094410	3106.92	0.0422623	16.9041	4.19727e-64	Rubcn	5429.51	5342.72	5371.17	3319.32	3358.17	3160.55	Rubcn	4.40015e-63	-0.714406
ENSMUSG00000019320	ENSMUSG00000019320	38.6514	0.277677	2.57277	0.0100888	BC051226	70.8156	74.8898	83.5329	38.4477	49.5335	51.5022	BC051226	0.0158663	-0.714399
ENSMUSG00000031024	ENSMUSG00000031024	2837.28	0.038612	18.4989	2.10556e-76	Idh3a	6989.31	6781.49	7103.43	4244.2	4267.97	4208.47	Idh3a	2.591e-75	-0.714281
ENSMUSG00000031548	ENSMUSG00000031548	511.279	0.078975	9.04404	1.50983e-19	Psmc3ip	1506.7	1488.1	1402.31	1000.71	866.332	814.576	Psmc3ip	6.20098e-19	-0.714254
ENSMUSG00000038600	ENSMUSG00000038600	39.9426	0.0381381	18.719	3.46502e-78	Gpc1	11184.2	11132.1	10937.6	6513.68	7078.24	6680.57	Gpc1	4.3505e-77	-0.713909
ENSMUSG00000054191	ENSMUSG00000054191	18.8051	0.0835526	8.54082	1.33278e-17	Rap1gap2	1256.05	1178.85	1174.68	690.991	822.863	686.346	Rap1gap2	5.12541e-17	-0.713608
ENSMUSG00000097077	ENSMUSG00000097077	8.92469	0.109847	6.49059	8.55029e-11	Proser2	540.435	509.25	508.507	293.698	319.441	337.392	Proser2	2.44941e-10	-0.712969
ENSMUSG00000034247	ENSMUSG00000034247	2673.18	0.0529777	13.4184	4.71697e-41	Gxylt2	2694.72	2678.41	2680.36	1641.5	1584.06	1695.37	Gxylt2	3.36319e-40	-0.710877
ENSMUSG00000019539	ENSMUSG00000019539	1908.39	0.0423412	16.7684	4.15774e-63	Carm1	6909.18	7081.05	6558.38	4179.05	4288.19	4097.05	Carm1	4.29981e-62	-0.709993
ENSMUSG00000028950	ENSMUSG00000028950	14.2607	0.0430324	16.4876	4.50486e-61	Pole3	6408.81	6293.38	6019.59	3882.15	3891.92	3676.63	Pole3	4.52485e-60	-0.709502
ENSMUSG00000031196	ENSMUSG00000031196	59.2292	0.0908907	7.80497	5.95172e-15	Ldlrad4	778.972	806.166	747.62	499.82	452.878	475.082	Ldlrad4	2.07349e-14	-0.709399
ENSMUSG00000003948	ENSMUSG00000003948	1157.05	0.0915897	7.74089	9.87224e-15	Pdss1	856.31	815.858	970.026	552.152	524.651	538.146	Pdss1	3.40828e-14	-0.708986
ENSMUSG00000038702	ENSMUSG00000038702	459.42	0.144019	4.91699	8.78866e-07	Zc3h8	298.171	281.938	306.984	162.335	196.112	183.936	Zc3h8	1.98514e-06	-0.70814
ENSMUSG00000015711	ENSMUSG00000015711	2879.31	0.155034	4.56738	4.93863e-06	Paqr3	255.309	282.819	321.602	195.443	176.906	153.456	Paqr3	1.06136e-05	-0.708097
ENSMUSG00000030104	ENSMUSG00000030104	3922.7	0.0504416	14.0224	1.13659e-44	Mrpl28	3257.52	3072.24	3089.67	1915.98	1931.81	1921.35	Mrpl28	8.72724e-44	-0.707313
ENSMUSG00000000142	ENSMUSG00000000142	54.8476	0.0621697	11.3759	5.51613e-30	Ephb3	1921.34	2099.56	2029.85	1205.76	1282.82	1217.13	Ephb3	3.06852e-29	-0.707234
ENSMUSG00000026014	ENSMUSG00000026014	3657.75	0.0834184	8.47684	2.31395e-17	Aldh7a1	1025.89	950.659	943.922	615.163	610.577	563.371	Aldh7a1	8.8143e-17	-0.707124
ENSMUSG00000060803	ENSMUSG00000060803	9782.29	0.204471	3.4537	0.000552949	Znhit2	135.109	129.515	154.536	84.3714	82.8929	89.3406	Znhit2	0.000997133	-0.706182
ENSMUSG00000033111	ENSMUSG00000033111	321.651	0.0452694	15.5846	9.26337e-55	Nifk	4519.15	4481.93	4262.27	2709.5	2748.61	2677.06	Nifk	8.38241e-54	-0.705505
ENSMUSG00000021469	ENSMUSG00000021469	38.005	0.0342663	20.5684	5.26692e-94	Ahcyl	13457.8	13192.9	13051	8291.89	8182.13	7885.09	Ahcyl	8.05373e-93	-0.704803
ENSMUSG00000070570	ENSMUSG00000070570	158.161	0.0609412	11.5533	7.10443e-31	Chordc1	2125.4	2080.17	2086.23	1337.13	1203.97	1322.24	Chordc1	4.0416e-30	-0.704072
ENSMUSG00000020682	ENSMUSG00000020682	737.008	0.0845212	8.3298	8.09778e-17	Snhg8	950.42	942.73	892.758	606.619	560.032	544.452	Snhg8	3.03355e-16	-0.704045
ENSMUSG00000039145	ENSMUSG00000039145	3314.12	0.0478599	14.694	7.04382e-49	Tex10	4020.65	3747.13	3813.28	2358.13	2359.41	2395.38	Tex10	5.83978e-48	-0.703253
ENSMUSG00000022214	ENSMUSG00000022214	1556.28	0.123795	5.67824	1.36086e-08	Pemt	426.757	399.999	370.677	239.23	246.657	250.154	Pemt	3.44076e-08	-0.702936
ENSMUSG00000031290	ENSMUSG00000031290	199.887	0.0813027	8.64041	5.60131e-18	Pfdn6	1222.5	1264.32	1155.89	812.742	748.058	678.988	Pfdn6	2.17963e-17	-0.702488
ENSMUSG00000078919	ENSMUSG00000078919	176.798	0.144695	4.85394	1.21032e-06	Gm10076	291.648	282.819	270.438	168.743	164.775	186.039	Gm10076	2.71057e-06	-0.702341
ENSMUSG00000032593	ENSMUSG00000032593	103.716	0.105598	6.6486	2.95902e-11	Ndufaf8	715.61	605.285	657.822	366.321	423.562	425.682	Ndufaf8	8.67308e-11	-0.702077
ENSMUSG00000031749	ENSMUSG00000031749	7677.15	0.160775	4.36584	1.26633e-05	Camk2a	221.765	229.956	253.731	134.567	158.71	139.792	Camk2a	2.63242e-05	-0.701917
ENSMUSG00000015189	ENSMUSG00000015189	936.505	0.0534821	13.1206	2.50948e-39	Ifngr1	2903.44	3031.71	2896.5	1783.55	1749.85	1898.22	Ifngr1	1.73313e-38	-0.701717
ENSMUSG00000021916	ENSMUSG00000021916	892.284	0.113097	6.19922	5.67423e-10	Msi1	585.161	592.951	485.535	333.213	355.833	335.29	Msi1	1.55191e-09	-0.701117
ENSMUSG00000034930	ENSMUSG00000034930	455.359	0.0808046	8.6677	4.40922e-18	Pus7l	945.761	971.805	975.247	578.852	582.272	619.078	Pus7l	1.72243e-17	-0.70039
ENSMUSG00000020122	ENSMUSG00000020122	2599.65	0.0876502	7.98382	1.41875e-15	Nme4	923.398	852.862	990.909	566.036	551.945	584.392	Nme4	5.06121e-15	-0.699783
ENSMUSG00000029161	ENSMUSG00000029161	564.563	0.0483562	14.4714	1.8368e-47	Gm6863	3897.65	3798.23	3666.05	2407.25	2302.8	2287.12	Gm6863	1.48711e-46	-0.699782
ENSMUSG00000096883	ENSMUSG00000096883	38.8659	0.0560853	12.4768	9.99582e-36	Phlpp1	2522.34	2684.58	2642.77	1535.77	1662.91	1633.36	Phlpp1	6.41545e-35	-0.699764
ENSMUSG00000070709	ENSMUSG00000070709	89.7462	0.0885902	7.89409	2.92452e-15	Gsdmd	1014.71	1146.25	970.026	665.359	594.403	670.58	Gsdmd	1.03115e-14	-0.699338
ENSMUSG00000053062	ENSMUSG00000053062	108.202	0.0795809	8.7813	1.61599e-18	Rufy1	1148.89	1322.47	1228.98	715.555	787.482	776.737	Rufy1	6.41092e-18	-0.698823
ENSMUSG00000074547	ENSMUSG00000074547	12.1106	0.0364726	19.1462	1.04167e-81	Ubqln4	8407.49	8789.41	8526.62	5305.78	5247.52	5301.57	Ubqln4	1.36213e-80	-0.69831
ENSMUSG00000097990	ENSMUSG00000097990	30.0782	0.0535102	13.0472	6.59405e-39	Cttnbp2nl	2844.74	2755.06	2878.75	1807.04	1748.84	1669.09	Cttnbp2nl	4.53263e-38	-0.698157
ENSMUSG00000036560	ENSMUSG00000036560	9.34921	0.227714	3.06589	0.00217024	Tesmin	114.609	114.537	144.094	91.8473	72.784	65.1661	Tesmin	0.00367677	-0.698146
ENSMUSG00000069633	ENSMUSG00000069633	72.4073	0.0443147	15.7502	6.84618e-56	Rcn1	4491.2	4615.85	4382.35	2816.29	2744.56	2756.94	Rcn1	6.31964e-55	-0.697965
ENSMUSG00000006731	ENSMUSG00000006731	1655.41	0.138794	5.02322	5.08119e-07	Borcs7	369.918	394.713	402.002	241.366	281.027	196.549	Borcs7	1.16524e-06	-0.697192
ENSMUSG00000038072	ENSMUSG00000038072	1964.98	0.0613538	11.363	6.39306e-30	Cdc73	2806.53	2629.95	2647.99	1607.33	1570.92	1808.88	Cdc73	3.5502e-29	-0.697162
ENSMUSG00000036565	ENSMUSG00000036565	5459.63	0.0509834	13.6654	1.63476e-42	Cacybp	6578.4	6037.88	6797.49	3779.62	4006.15	4188.5	Cacybp	1.20349e-41	-0.696706
ENSMUSG00000042473	ENSMUSG00000042473	986.726	0.131295	5.30489	1.12739e-07	Dus4l	385.759	325.991	368.589	218.938	224.417	222.826	Dus4l	2.70502e-07	-0.696508
ENSMUSG00000021903	ENSMUSG00000021903	210.054	0.0606795	11.478	1.70153e-30	Tead4	1825.37	1887.22	1887.84	1128.87	1142.3	1184.55	Tead4	9.59146e-30	-0.69648
ENSMUSG00000097789	ENSMUSG00000097789	10537.5	0.0533202	13.0615	5.46618e-39	Llph	3228.63	3200.88	2951.84	1937.34	1896.43	1958.13	Llph	3.75897e-38	-0.696441
ENSMUSG00000030225	ENSMUSG00000030225	1010.37	0.0399654	17.4183	5.99159e-68	Espl1	12315.4	13453.7	12933	7859.35	8236.72	7791.55	Espl1	6.61793e-67	-0.69613
ENSMUSG00000066613	ENSMUSG00000066613	9.36497	0.059194	11.7542	6.71588e-32	Gm7901	2086.26	1966.52	2054.91	1255.96	1278.77	1235	Gm7901	3.91196e-31	-0.69578
ENSMUSG00000045374	ENSMUSG00000045374	2367.8	0.296899	2.34335	0.0191115	Pcdhgc4	72.6792	57.2686	67.8705	44.8557	41.4464	35.7362	Pcdhgc4	0.0289319	-0.695737
ENSMUSG00000054509	ENSMUSG00000054509	1314.74	0.0459967	15.125	1.10804e-51	Ppm1a	5452.8	5258.14	5560.16	3378.06	3483.52	3181.58	Ppm1a	9.56354e-51	-0.6957
ENSMUSG00000069729	ENSMUSG00000069729	3837.64	0.0397928	17.4741	2.25617e-68	Fkbp4	10677.3	10635.2	10231.7	6765.73	6521.24	6196.03	Fkbp4	2.5058e-67	-0.695345
ENSMUSG00000050730	ENSMUSG00000050730	2431.54	0.0781298	8.89767	5.70316e-19	Atf5	1393.02	1305.72	1207.05	828.762	827.918	756.767	Atf5	2.29656e-18	-0.695173
ENSMUSG00000075272	ENSMUSG00000075272	7.71585	0.0332776	20.8806	8.03209e-97	Hspa8	90780	91117.9	87849.5	56941.1	56752.3	52950.6	Hspa8	1.26801e-95	-0.694858
ENSMUSG00000026197	ENSMUSG00000026197	959.264	0.0621567	11.1788	5.17692e-29	Abhd17b	2248.4	2221.14	2183.34	1260.23	1402.1	1447.32	Abhd17b	2.8098e-28	-0.694839
ENSMUSG00000014791	ENSMUSG00000014791	111.927	0.0653506	10.6226	2.34034e-26	Dcaf6	1498.31	1494.27	1494.2	935.561	913.843	923.887	Dcaf6	1.18649e-25	-0.694191
ENSMUSG00000030587	ENSMUSG00000030587	1067.08	0.05005	13.8659	1.01909e-43	Nat10	3258.45	3422.02	3413.36	2114.62	2117.81	2006.48	Nat10	7.69272e-43	-0.693989
ENSMUSG00000035401	ENSMUSG00000035401	1852.24	0.0351654	19.7121	1.69618e-86	Slc20a2	9090.49	9090.74	8865.98	5515.11	5587.18	5627.4	Slc20a2	2.37658e-85	-0.693186
ENSMUSG00000061048	ENSMUSG00000061048	25.95	0.187814	3.68941	0.000224776	Fsd1	193.811	172.687	153.492	98.2553	112.209	111.413	Fsd1	0.000420044	-0.692922
ENSMUSG00000037847	ENSMUSG00000037847	247.167	0.0868064	7.97994	1.46401e-15	Rasa2	1041.73	1011.45	1097.41	638.659	590.359	719.98	Rasa2	5.2192e-15	-0.69271
ENSMUSG00000037890	ENSMUSG00000037890	1623.75	0.0341414	20.2837	1.7924e-91	Sqstm1	26824.2	28276.6	28231	17474.5	17485.3	16602.6	Sqstm1	2.64515e-90	-0.692514
ENSMUSG00000033792	ENSMUSG00000033792	892.506	0.0699932	9.88966	4.6157e-23	Mettl14	1595.21	1683.7	1819.97	1086.15	999.769	1068.93	Mettl14	2.13588e-22	-0.692209
[truncated: 6,496 more rows]
