# Supplementary material for: SHMT2 deficiency disrupts transcriptional regulation through homocysteine-mediated suppression of histone lactylation in Huntington’s disease models
Source: J Clin Invest. 2026 Mar 10;136(9):e196094. doi: 10.1172/JCI196094 (PMC13132398; doi:10.1172/JCI196094)
Supplement: Supplemental table 4 [file jci-136-196094-s118.xlsx]

## Sheet: Sheet1
ENSEMBL	SYMBOL	logFC	AveExpr	t	P.Value	adj.P.Val	B
ENSMUSG00000000001	Gnai3	0.116988	5.11539	2.01757	0.0744245	0.188912	-5.2534
ENSMUSG00000000028	Cdc45	0.0478559	0.832961	0.208741	0.8393	0.907006	-5.9794
ENSMUSG00000000056	Narf	0.00366977	5.6676	0.058865	0.954346	0.974041	-7.22238
ENSMUSG00000000058	Cav2	0.478266	3.66869	4.06233	0.00283416	0.0210445	-1.62593
ENSMUSG00000000078	Klf6	0.258994	4.52194	3.36508	0.00832603	0.0433757	-2.93388
ENSMUSG00000000085	Scmh1	-0.0752969	6.3052	-1.4382	0.184238	0.346535	-6.30236
ENSMUSG00000000088	Cox5a	-0.0777645	6.12668	-1.17853	0.268814	0.445435	-6.58999
ENSMUSG00000000093	Tbx2	-0.332723	1.16015	-1.72134	0.119307	0.259175	-4.72948
ENSMUSG00000000120	Ngfr	0.906392	2.20499	4.4282	0.00165291	0.0148863	-0.861083
ENSMUSG00000000125	Wnt3	0.328036	1.63128	1.69472	0.124381	0.266723	-4.84655
ENSMUSG00000000127	Fer	-0.122233	3.68147	-1.14509	0.281719	0.459013	-6.04401
ENSMUSG00000000131	Xpo6	-0.150051	6.1881	-2.59468	0.0289984	0.0995547	-4.53783
ENSMUSG00000000134	Tfe3	-0.210768	5.03046	-3.48581	0.00687918	0.0381863	-2.85973
ENSMUSG00000000142	Axin2	0.100876	4.05614	1.22882	0.250309	0.425118	-6.05708
ENSMUSG00000000148	Brat1	-0.275723	4.38356	-3.20568	0.010738	0.051299	-3.1631
ENSMUSG00000000149	Gna12	-0.162758	6.75124	-3.37537	0.00819121	0.0429158	-3.32886
ENSMUSG00000000167	Pih1d2	-0.0238147	0.491137	-0.11454	0.911325	0.949204	-5.93195
ENSMUSG00000000168	Dlat	0.100071	6.23312	1.44741	0.181713	0.343695	-6.27878
ENSMUSG00000000171	Sdhd	0.177251	5.8415	3.03775	0.0140749	0.0612463	-3.75135
ENSMUSG00000000184	Ccnd2	0.32277	6.65568	2.26927	0.049432	0.143224	-5.12856
ENSMUSG00000000194	Gpr107	-0.0716778	5.67514	-1.09455	0.302149	0.481057	-6.60478
ENSMUSG00000000197	Nalcn	-0.147465	6.70749	-3.38166	0.00810989	0.0426671	-3.31307
ENSMUSG00000000202	Btbd17	-0.371045	3.79177	-2.78186	0.0213432	0.0810975	-3.70148
ENSMUSG00000000214	Th	-0.60986	2.67049	-3.75944	0.00449182	0.0287068	-1.8954
ENSMUSG00000000223	Drp2	-0.0946238	6.30104	-1.90815	0.0887362	0.213018	-5.64121
ENSMUSG00000000247	Lhx2	-0.132272	4.93032	-1.94976	0.0830106	0.203468	-5.31428
ENSMUSG00000000253	Gmpr	-0.140713	5.47172	-2.16737	0.0583738	0.159845	-5.10054
ENSMUSG00000000266	Mid2	-0.105783	5.10854	-1.4531	0.180169	0.341597	-6.05825
ENSMUSG00000000275	Trim25	0.644144	3.26338	4.57333	0.00134177	0.01305	-0.786033
ENSMUSG00000000276	Dgke	0.0138213	6.04671	0.304856	0.76741	0.86221	-7.23988
ENSMUSG00000000278	Scpep1	0.160492	3.38144	1.46008	0.178287	0.339279	-5.57732
ENSMUSG00000000282	Mnt	-0.340639	4.34632	-4.35376	0.00184171	0.0159003	-1.34213
ENSMUSG00000000290	Itgb2	0.188786	3.19373	1.49392	0.169414	0.32724	-5.47936
ENSMUSG00000000295	Hddc2	0.282705	2.76394	2.51019	0.0333092	0.110022	-3.87157
ENSMUSG00000000296	Tpd52l1	-0.0336093	5.36352	-0.529827	0.609056	0.75143	-7.00968
ENSMUSG00000000305	Cdh4	-0.164291	4.88962	-1.68036	0.1272	0.270704	-5.69768
ENSMUSG00000000308	Ckmt1	-0.315086	6.83882	-7.36214	4.27999e-05	0.00162792	2.22986
ENSMUSG00000000326	Comt	-0.183212	6.60463	-3.83204	0.00401786	0.0267081	-2.56914
ENSMUSG00000000339	Rtca	0.0967095	5.0787	1.55367	0.154695	0.308192	-5.91653
ENSMUSG00000000340	Dbt	0.302066	4.49209	3.56282	0.0060959	0.0351971	-2.60667
ENSMUSG00000000346	Dazap2	0.0586205	6.85871	0.650957	0.531346	0.691642	-7.17935
ENSMUSG00000000355	Mcts1	0.334177	4.52163	3.81035	0.00415364	0.0272823	-2.21823
ENSMUSG00000000365	Rnf17	0.324154	0.446269	1.53057	0.160245	0.315396	-4.86645
ENSMUSG00000000374	Trappc10	-0.0915065	6.51517	-1.54179	0.157528	0.31196	-6.19618
ENSMUSG00000000378	Ccm2	-0.164059	6.77929	-1.92623	0.0862041	0.20889	-5.68033
ENSMUSG00000000384	Tbrg4	0.0345783	4.83705	0.556017	0.591757	0.737133	-6.86855
ENSMUSG00000000399	Ndufa9	0.299058	6.31282	6.00658	0.000201168	0.00406425	0.640419
ENSMUSG00000000402	Egfl6	-0.253352	1.06209	-1.36859	0.204327	0.371164	-5.15837
ENSMUSG00000000416	Cttnbp2	0.0223655	7.90827	0.225903	0.826325	0.898979	-7.50664
ENSMUSG00000000420	Galnt1	0.360243	5.83559	3.87689	0.00375174	0.0254802	-2.38176
ENSMUSG00000000439	Mkrn2	-0.124453	5.66136	-2.45482	0.0364763	0.116709	-4.67839
ENSMUSG00000000441	Raf1	0.00368317	6.06383	0.0672926	0.94782	0.970005	-7.29136
ENSMUSG00000000486	Septin1	0.499298	0.636693	2.01962	0.0741787	0.188449	-4.24045
ENSMUSG00000000489	Pdgfb	-0.182118	4.2708	-2.25562	0.0505476	0.145383	-4.6742
ENSMUSG00000000530	Acvrl1	0.13291	5.54953	0.937687	0.372894	0.5495	-6.73629
ENSMUSG00000000531	Tamalin	-0.0401285	6.22955	-0.391946	0.704221	0.819347	-7.23596
ENSMUSG00000000532	Acvr1b	-0.0865623	6.94556	-1.79446	0.106331	0.239884	-5.89698
ENSMUSG00000000538	Tom1l2	-0.250569	7.71842	-6.44538	0.000118974	0.00292324	1.04555
ENSMUSG00000000552	Zfp385a	-0.436696	6.17711	-4.71625	0.00109594	0.0115603	-1.14313
ENSMUSG00000000555	Itga5	-0.0714638	5.25777	-1.29186	0.228602	0.399304	-6.29406
ENSMUSG00000000560	Gabra2	0.503349	6.30602	6.83547	7.60957e-05	0.00222468	1.67857
ENSMUSG00000000561	Wdr77	0.142831	5.52719	2.67426	0.0254519	0.0913547	-4.29313
ENSMUSG00000000562	Adora3	0.273789	0.88367	1.38848	0.198405	0.363953	-5.10303
ENSMUSG00000000563	Atp5pb	0.0112399	7.48342	0.230857	0.82259	0.897344	-7.45709
ENSMUSG00000000567	Sox9	0.819056	5.13952	8.29009	1.66715e-05	0.000924058	3.43503
ENSMUSG00000000568	Hnrnpd	0.172925	7.5497	4.1322	0.00255311	0.0198161	-2.20438
ENSMUSG00000000579	Dynlt1c	0.511796	1.73741	3.53851	0.0063325	0.0360861	-2.10693
ENSMUSG00000000581	C1d	0.119822	5.17584	1.24489	0.244624	0.417841	-6.32933
ENSMUSG00000000594	Gm2a	0.140234	5.6822	1.54478	0.156811	0.311109	-6.05669
ENSMUSG00000000600	Krit1	-0.185493	6.09886	-3.12945	0.0121378	0.0555394	-3.64301
ENSMUSG00000000605	Clcn4	0.0796011	7.2993	2.04528	0.0711659	0.183198	-5.56277
ENSMUSG00000000627	Sema4f	-0.328186	4.89641	-5.52342	0.000369326	0.00588318	0.220733
ENSMUSG00000000628	Hk2	0.238558	2.2979	1.43126	0.186163	0.3485	-5.3265
ENSMUSG00000000631	Myo18a	-0.245226	7.75772	-5.96188	0.000212519	0.00418029	0.419633
ENSMUSG00000000632	Sez6	-0.212997	9.20711	-5.59358	0.000337478	0.0055723	-0.19747
ENSMUSG00000000693	Loxl3	0.467847	2.18068	2.96375	0.0158687	0.066238	-3.04357
ENSMUSG00000000708	Kat2b	0.173274	5.05478	2.489	0.0344875	0.112592	-4.49344
ENSMUSG00000000711	Rab5b	-0.0349826	7.16686	-0.601057	0.562637	0.716634	-7.25145
ENSMUSG00000000732	Icosl	0.0482509	3.1453	0.181865	0.85972	0.920269	-6.53194
ENSMUSG00000000738	Spg7	0.145645	5.3331	1.96649	0.080809	0.199514	-5.3793
ENSMUSG00000000740	Rpl13	-0.0124167	7.84552	-0.265084	0.796918	0.880087	-7.48944
ENSMUSG00000000743	Chmp1a	-0.22313	6.26003	-2.73105	0.0231922	0.0855082	-4.32468
ENSMUSG00000000751	Rpa1	0.121172	5.57625	1.69059	0.125186	0.267714	-5.83497
ENSMUSG00000000753	Serpinf1	0.481456	2.4012	2.7195	0.0236349	0.0866263	-3.46456
ENSMUSG00000000759	Tubgcp3	-0.0366035	5.38578	-0.626211	0.546734	0.704624	-6.95516
ENSMUSG00000000766	Oprm1	-0.449588	0.61278	-2.12725	0.0623101	0.167425	-4.08517
ENSMUSG00000000776	Polr3d	0.0752212	4.06428	0.931317	0.376005	0.552552	-6.37111
ENSMUSG00000000782	Tcf7	-0.360523	4.17608	-3.12073	0.0123094	0.0561143	-3.24967
ENSMUSG00000000787	Ddx3x	0.080189	7.72051	1.8319	0.100206	0.230832	-5.93505
ENSMUSG00000000791	Il12rb1	0.0414481	0.578652	0.144731	0.888114	0.935501	-5.94361
ENSMUSG00000000792	Slc5a5	-0.39192	2.29434	-1.60348	0.143304	0.292549	-5.10464
ENSMUSG00000000794	Kcnn3	-0.207276	6.3919	-3.53731	0.00634447	0.036133	-3.01663
ENSMUSG00000000804	Usp32	-0.121075	6.79312	-2.34577	0.0436162	0.13191	-5.02622
ENSMUSG00000000805	Car4	-0.151873	3.03915	-0.776069	0.457623	0.628922	-6.20292
ENSMUSG00000000811	Txnrd3	0.102785	0.933566	0.363925	0.72432	0.832211	-5.95244
ENSMUSG00000000823	Zfp512b	-0.0915798	6.34601	-1.29226	0.22847	0.399166	-6.4909
ENSMUSG00000000826	Dnajc5	-0.066984	8.27433	-1.88957	0.0914114	0.216926	-5.90535
ENSMUSG00000000827	Tpd52l2	0.0983419	5.39707	1.7361	0.116575	0.255234	-5.7339
ENSMUSG00000000838	Fmr1	-0.137627	6.09066	-1.84234	0.0985565	0.228286	-5.70699
ENSMUSG00000000861	Bcl11a	0.0157836	6.00613	0.266327	0.79599	0.879652	-7.24523
ENSMUSG00000000869	Il4	-0.240683	1.59406	-1.50672	0.166162	0.323388	-5.08704
ENSMUSG00000000876	Pxmp4	-0.0531167	3.6871	-0.419005	0.685039	0.807917	-6.61971
ENSMUSG00000000881	Dlg3	0.0787604	7.40001	1.8069	0.104257	0.236746	-5.93434
ENSMUSG00000000884	Gnb1l	0.216992	1.11794	0.899988	0.39158	0.56833	-5.65025
ENSMUSG00000000901	Mmp11	0.424866	0.606165	2.02037	0.0740896	0.188265	-4.23556
ENSMUSG00000000902	Smarcb1	-0.0833933	6.13515	-1.58764	0.146842	0.297717	-6.07716
ENSMUSG00000000915	Hip1r	-0.154684	6.53974	-2.62147	0.027752	0.0967686	-4.54477
ENSMUSG00000000916	Nsun5	-0.0553129	3.59954	-0.377208	0.714763	0.826581	-6.61109
ENSMUSG00000000934	Top1mt	0.0150814	2.76591	0.104663	0.918939	0.952941	-6.43491
ENSMUSG00000000948	ENSMUSG00000000948	0.111235	2.49481	0.684562	0.510868	0.674314	-6.12019
ENSMUSG00000000957	Mmp14	0.811663	3.43038	7.9392	2.35746e-05	0.00115245	3.2014
ENSMUSG00000000958	Slc7a7	0.234074	1.44329	1.43207	0.185936	0.348261	-5.15018
ENSMUSG00000000959	Oxa1l	-0.0567902	5.43102	-0.806232	0.440899	0.614199	-6.83033
ENSMUSG00000000976	Heatr6	-0.176034	5.03108	-2.62203	0.0277268	0.0967472	-4.27435
ENSMUSG00000001016	Ilf2	0.277022	6.17456	5.80267	0.000258969	0.00465963	0.389403
ENSMUSG00000001017	Chtop	0.0570695	7.50394	1.38023	0.20084	0.366887	-6.53209
ENSMUSG00000001018	Snapin	0.19537	5.33374	1.495	0.16914	0.326857	-6.05144
ENSMUSG00000001025	S100a6	0.625505	2.63953	5.08926	0.000655321	0.00823154	0.000909795
ENSMUSG00000001029	Icam2	0.33796	0.767633	1.75762	0.112696	0.248933	-4.61757
ENSMUSG00000001034	Mapk7	-0.0245539	3.91998	-0.205438	0.841803	0.908278	-6.76159
ENSMUSG00000001036	Epn2	-0.226387	6.97626	-5.35132	0.000462114	0.00666265	-0.326277
ENSMUSG00000001039	B9d1	0.299702	2.62821	2.58038	0.0296866	0.101404	-3.73076
ENSMUSG00000001052	Sec24b	-0.162601	6.07538	-2.28867	0.0478885	0.14061	-5.01582
ENSMUSG00000001053	N4bp3	-0.35272	3.63499	-1.64306	0.134797	0.281569	-5.40916
ENSMUSG00000001054	Rmnd5b	-0.0787334	5.47749	-1.24371	0.245037	0.418202	-6.39866
ENSMUSG00000001056	Nhp2	0.239672	4.53915	2.65881	0.0261044	0.092914	-4.09175
ENSMUSG00000001062	Vps9d1	-0.450312	5.74766	-7.14695	5.39421e-05	0.00181346	2.11064
ENSMUSG00000001065	Zfp276	-0.300945	4.8468	-3.69822	0.00493724	0.0305454	-2.47588
ENSMUSG00000001082	Mfsd10	-0.157804	3.84453	-1.34643	0.211101	0.379356	-5.85843
ENSMUSG00000001089	Luzp1	-0.0841586	6.11974	-1.16311	0.274705	0.451518	-6.60624
ENSMUSG00000001098	Kctd10	0.141074	5.80195	2.83859	0.0194548	0.0761141	-4.07352
ENSMUSG00000001100	Poldip2	-0.0416007	5.83128	-0.581737	0.575029	0.725325	-7.07112
ENSMUSG00000001105	Ift20	0.226305	4.85211	1.95979	0.0816837	0.201007	-5.27651
ENSMUSG00000001119	Col6a1	0.173106	6.78818	0.445686	0.666356	0.794131	-7.29017
ENSMUSG00000001120	Pcbp3	-0.272893	5.17278	-4.33096	0.00190404	0.0163157	-1.55503
ENSMUSG00000001123	Lgals9	0.235122	2.69492	1.3509	0.20972	0.377831	-5.52255
ENSMUSG00000001127	Araf	0.12712	7.16272	2.99818	0.0150065	0.0639277	-4.00088
ENSMUSG00000001128	Cfp	-0.151167	3.33961	-0.645271	0.534859	0.694423	-6.38711
ENSMUSG00000001134	Uxt	-0.125468	1.60965	-0.743813	0.475966	0.644622	-5.87498
ENSMUSG00000001138	Cnnm3	-0.138554	4.82101	-2.31122	0.0461541	0.137057	-4.72594
ENSMUSG00000001143	Lman2l	-0.0983849	5.71517	-1.83096	0.100355	0.230944	-5.66028
ENSMUSG00000001150	Mcm3ap	-0.198982	6.15736	-3.03893	0.0140481	0.061191	-3.80125
ENSMUSG00000001151	Pcnt	-0.127739	4.80274	-1.97449	0.0797757	0.19765	-5.24548
ENSMUSG00000001156	Mxd1	-0.152888	5.56957	-1.61464	0.140859	0.289764	-5.94168
ENSMUSG00000001157	Gmcl1	0.180295	5.07644	1.81967	0.102168	0.233727	-5.53992
ENSMUSG00000001158	Snrnp27	0.797225	4.58163	10.1223	3.24253e-06	0.00039628	5.14182
ENSMUSG00000001173	Ocrl	-0.144189	6.08423	-2.76045	0.0221032	0.0831379	-4.24973
ENSMUSG00000001175	Calm1	-0.00993545	11.1476	-0.295273	0.774486	0.866719	-7.77388
ENSMUSG00000001211	Agpat3	-0.229922	7.81183	-4.50594	0.00147765	0.0139009	-1.6551
ENSMUSG00000001227	Sema6b	-0.411829	6.71647	-6.57176	0.000102731	0.00265002	1.30793
ENSMUSG00000001228	Uhrf1	1.2706	1.43738	4.80004	0.000974668	0.0106934	-0.34544
ENSMUSG00000001229	Dpp9	-0.441644	6.17612	-7.89371	2.46792e-05	0.00117187	2.88688
ENSMUSG00000001240	Ramp2	-0.0982575	3.00776	-0.589377	0.57011	0.72215	-6.32526
ENSMUSG00000001247	Lsr	0.126955	2.82226	0.956556	0.363787	0.541202	-5.98402
ENSMUSG00000001248	Gramd1a	-0.232786	6.78486	-5.80564	0.000258006	0.00465963	0.316796
ENSMUSG00000001260	Gabrg1	-0.00119112	4.4453	-0.0097091	0.992465	0.995675	-6.93277
ENSMUSG00000001270	Ckb	-0.265703	10.8306	-4.59772	0.00129596	0.0127627	-1.77262
ENSMUSG00000001280	Sp1	0.138422	4.90716	2.28334	0.048308	0.141396	-4.78905
ENSMUSG00000001285	Myg1	-0.0959682	4.73726	-1.48568	0.171539	0.330402	-5.92421
ENSMUSG00000001288	Rarg	-0.110602	3.91576	-1.33145	0.215788	0.384903	-5.89724
ENSMUSG00000001289	Pfdn5	0.0160409	6.22176	0.325766	0.75205	0.85252	-7.26046
ENSMUSG00000001300	Efnb2	0.116363	6.44193	1.58454	0.147544	0.298532	-6.12681
ENSMUSG00000001305	Rrp15	0.356603	3.2255	3.02864	0.014284	0.061875	-3.15356
ENSMUSG00000001313	Rnd2	-0.126004	6.46306	-1.57988	0.148604	0.300157	-6.13706
ENSMUSG00000001323	Srr	-0.172314	6.34533	-2.93145	0.0167239	0.0684884	-4.00649
ENSMUSG00000001334	Fndc5	-0.0691895	6.00483	-0.6937	0.505385	0.670042	-7.02524
ENSMUSG00000001366	Fbxo9	-0.14727	5.84459	-1.47941	0.173172	0.33256	-6.17506
ENSMUSG00000001376	Vps50	0.00584222	5.95277	0.118977	0.907908	0.94742	-7.26766
ENSMUSG00000001380	Hars1	0.0885181	5.95677	1.57986	0.148609	0.300157	-6.05827
ENSMUSG00000001383	Zmat2	0.487611	6.88885	10.563	2.27065e-06	0.000307776	5.34522
ENSMUSG00000001415	Smg5	-0.156158	7.48318	-2.56849	0.0302711	0.102878	-4.74876
ENSMUSG00000001416	Cct3	-0.0479598	6.93528	-1.07518	0.310284	0.488731	-6.81665
ENSMUSG00000001418	Glmp	-0.146159	5.02378	-2.40016	0.0398968	0.12424	-4.63221
ENSMUSG00000001419	Mef2d	-0.230123	7.94992	-4.52899	0.00142959	0.01363	-1.63377
ENSMUSG00000001424	Snd1	-0.201285	6.4446	-4.39915	0.00172401	0.0152335	-1.65902
ENSMUSG00000001435	Col18a1	0.412164	2.44428	1.99532	0.0771437	0.193346	-4.58516
ENSMUSG00000001436	Slc19a1	0.117178	3.71563	1.07543	0.310176	0.488676	-6.12652
ENSMUSG00000001440	Kpnb1	-0.0608177	7.54012	-1.3577	0.207633	0.374886	-6.56494
ENSMUSG00000001441	Npepps	0.185734	7.51932	3.89711	0.00363791	0.0249385	-2.5734
ENSMUSG00000001445	Mrpl10	0.0482253	5.12975	0.581054	0.575469	0.725725	-6.92534
ENSMUSG00000001467	Cyp51	0.256446	5.39513	3.75338	0.00453394	0.0288721	-2.50108
ENSMUSG00000001472	Tcf25	-0.167318	8.7374	-5.06949	0.000673089	0.0083911	-0.899037
ENSMUSG00000001473	Tubb6	-0.177481	1.65643	-0.935892	0.373768	0.5503	-5.72638
ENSMUSG00000001482	Def8	-0.0741147	5.47301	-0.963886	0.360294	0.537683	-6.69755
ENSMUSG00000001496	Nkx2-1	-0.179646	3.34654	-1.51355	0.164449	0.321	-5.49993
ENSMUSG00000001506	Col1a1	0.268184	1.99026	1.62178	0.139312	0.287734	-5.01423
ENSMUSG00000001507	Itga3	-0.151934	3.74987	-1.6414	0.135145	0.281864	-5.4457
ENSMUSG00000001518	Itfg2	0.0351633	4.42524	0.493989	0.63315	0.770247	-6.79458
ENSMUSG00000001520	Nrip2	0.0991224	3.03264	0.728644	0.484753	0.651964	-6.2362
ENSMUSG00000001521	Tulp3	0.249489	4.47613	2.83342	0.0196196	0.0766783	-3.79094
ENSMUSG00000001524	Gtf2h4	0.0631751	3.39083	0.654056	0.529438	0.689968	-6.39554
ENSMUSG00000001525	Tubb5	-0.109044	8.21852	-1.94894	0.0831203	0.203568	-5.8108
ENSMUSG00000001542	Ell2	-0.0720652	5.02165	-0.750712	0.472003	0.640945	-6.78159
ENSMUSG00000001552	Jup	-0.297143	6.02667	-6.35229	0.000132728	0.0031436	1.11768
ENSMUSG00000001555	Fkbp10	-0.0531586	2.22417	-0.238136	0.817111	0.893715	-6.26804
ENSMUSG00000001569	Nom1	0.0944102	5.00079	1.66779	0.129716	0.274179	-5.74092
ENSMUSG00000001576	Ergic1	-0.24184	6.63648	-5.36843	0.00045185	0.00658562	-0.263298
ENSMUSG00000001627	Ifrd1	0.102864	5.02381	1.77083	0.110374	0.245844	-5.59949
ENSMUSG00000001630	Stk38l	-0.0222715	4.80053	-0.251656	0.806961	0.886581	-6.99242
ENSMUSG00000001632	Brpf1	-0.261346	5.14452	-3.75906	0.00449439	0.0287101	-2.44428
ENSMUSG00000001642	Akr1b1	0.146428	5.04705	2.10394	0.0647147	0.171894	-5.10398
ENSMUSG00000001663	Gstt1	0.00904065	2.15892	0.035635	0.972352	0.98517	-6.28194
ENSMUSG00000001665	Gstt3	0.0354841	1.62852	0.0918205	0.928853	0.95882	-6.15898
ENSMUSG00000001666	Ddt	0.000474672	3.94322	0.00589365	0.995426	0.997556	-6.79119
ENSMUSG00000001672	Marveld3	0.524056	0.560258	2.30898	0.0463234	0.137367	-3.81954
ENSMUSG00000001674	Ddx18	0.204626	4.62453	3.075	0.0132521	0.0589467	-3.43246
ENSMUSG00000001687	Ubl3	0.0689589	8.00189	1.87595	0.0934194	0.21949	-5.8995
ENSMUSG00000001700	Gramd2b	0.132386	4.15148	1.53952	0.158073	0.312707	-5.6954
ENSMUSG00000001707	Eef1e1	0.34727	4.15293	4.42332	0.00166465	0.0149338	-1.19043
ENSMUSG00000001729	Akt1	-0.203359	7.10617	-4.60453	0.00128346	0.0126827	-1.42709
ENSMUSG00000001741	Il16	0.678686	1.62116	3.89997	0.00362213	0.0248576	-1.5681
ENSMUSG00000001750	Tcirg1	-0.137851	3.9632	-1.39466	0.196593	0.361624	-5.83278
ENSMUSG00000001751	Naglu	-0.0499359	2.79309	-0.287589	0.780176	0.869779	-6.4042
ENSMUSG00000001755	Coasy	-0.0911412	4.17006	-1.11376	0.294254	0.472517	-6.21907
ENSMUSG00000001761	Smo	-0.0492592	3.81803	-0.39733	0.700386	0.817047	-6.66864
ENSMUSG00000001763	Tspan33	0.285278	3.40049	1.83741	0.0993309	0.229391	-5.06278
ENSMUSG00000001767	Crnkl1	0.0686762	4.4071	0.977041	0.354088	0.532301	-6.42276
ENSMUSG00000001768	Rin2	0.357978	5.20242	4.57505	0.00133848	0.0130268	-1.18644
ENSMUSG00000001773	Folh1	0.373136	2.60058	2.83553	0.019552	0.0764744	-3.32189
ENSMUSG00000001774	Chordc1	-0.138263	6.42076	-1.07257	0.31139	0.489698	-6.75043
ENSMUSG00000001783	Rtcb	0.165369	6.59546	3.60912	0.00567045	0.0334865	-2.92622
ENSMUSG00000001785	Pwp1	0.136367	4.33234	1.99649	0.0769985	0.193079	-5.08915
ENSMUSG00000001786	Fbxo7	-0.0969453	5.76495	-1.45171	0.180544	0.342178	-6.19695
ENSMUSG00000001794	Capns1	-0.0644072	6.43377	-1.3514	0.209565	0.377642	-6.43136
ENSMUSG00000001802	Lrp3	-0.435359	5.94798	-7.17801	5.21544e-05	0.00179589	2.12027
ENSMUSG00000001829	Clpb	-0.142196	5.76185	-2.29835	0.0471364	0.13914	-4.94832
ENSMUSG00000001833	Septin7	0.111199	8.16073	2.43457	0.037708	0.119501	-5.03881
ENSMUSG00000001844	Zdhhc4	-0.238307	4.12378	-2.16652	0.0584544	0.159889	-4.77458
ENSMUSG00000001847	Rac1	-0.0978415	8.28483	-2.4219	0.0384998	0.121035	-5.07122
ENSMUSG00000001855	Nup214	-0.1409	5.30595	-2.57719	0.029842	0.101702	-4.40865
ENSMUSG00000001864	Aif1l	0.289697	3.06688	2.52915	0.0322891	0.107582	-3.91409
ENSMUSG00000001870	Ltbp1	-0.282675	2.18213	-2.13658	0.0613727	0.165554	-4.32217
ENSMUSG00000001891	Ugp2	0.119558	6.197	1.40702	0.193016	0.357322	-6.32501
ENSMUSG00000001901	Kcnh6	-0.37491	1.00517	-1.60541	0.142878	0.292223	-4.85606
ENSMUSG00000001909	Trmt1	-0.139796	5.72977	-2.29902	0.0470849	0.139065	-4.94153
ENSMUSG00000001910	Nacc1	-0.211834	6.88166	-4.5059	0.00147773	0.0139009	-1.5504
ENSMUSG00000001911	Nfix	0.0246287	6.47918	0.282081	0.784263	0.872335	-7.31348
ENSMUSG00000001918	Slc1a5	-0.368118	1.81958	-1.06867	0.313052	0.491384	-5.6332
ENSMUSG00000001924	Uba1	-0.145695	8.31401	-4.03477	0.00295392	0.0216427	-2.43447
ENSMUSG00000001930	Vwf	-0.112008	3.95034	-0.459924	0.656483	0.786704	-6.67933
ENSMUSG00000001942	Siae	-0.128343	4.65679	-1.31232	0.221905	0.391366	-6.12263
ENSMUSG00000001943	Vsig2	-0.572145	1.66298	-3.24892	0.0100194	0.0489811	-2.53531
ENSMUSG00000001946	Esam	-0.0869713	3.84458	-0.867598	0.40816	0.584317	-6.36653
ENSMUSG00000001948	Spa17	0.756151	0.88476	3.77056	0.00441553	0.0284141	-1.71738
ENSMUSG00000001962	Fam50a	-0.000328027	4.14002	-0.00400075	0.996895	0.997926	-6.84814
ENSMUSG00000001964	Emd	-0.0409876	4.64374	-0.630151	0.544267	0.702416	-6.77231
ENSMUSG00000001983	Taco1	-0.124467	3.06113	-0.901649	0.390743	0.567771	-6.10314
ENSMUSG00000001985	Grik3	-0.134466	6.83681	-2.2753	0.0489474	0.142568	-5.14466
ENSMUSG00000001986	Gria3	-0.0446376	7.67878	-1.04141	0.32486	0.503519	-6.94259
ENSMUSG00000001988	Npas1	-0.468918	1.6178	-1.86907	0.0944504	0.221215	-4.60507
ENSMUSG00000001995	Sipa1l2	-0.047143	4.98949	-0.513915	0.619695	0.759839	-6.93145
ENSMUSG00000001998	Ap4e1	0.116183	3.50437	0.858412	0.41295	0.588725	-6.27087
ENSMUSG00000001999	Blvra	0.206357	3.23749	1.60793	0.142324	0.291494	-5.34039
ENSMUSG00000002006	Pdzd4	-0.0751136	6.99685	-1.27817	0.233178	0.404266	-6.59549
ENSMUSG00000002007	Srpk3	-0.331447	2.46767	-2.20846	0.0545925	0.152865	-4.27347
ENSMUSG00000002010	Idh3g	-0.0500449	6.78781	-0.967466	0.358598	0.53617	-6.9069
ENSMUSG00000002012	Pnck	0.0827618	4.97243	0.463722	0.653862	0.78462	-6.9527
ENSMUSG00000002014	Ssr4	0.215535	4.89278	3.4834	0.00690528	0.0382743	-2.82949
ENSMUSG00000002015	Bcap31	0.00153282	5.55951	0.0233839	0.981854	0.989622	-7.20278
ENSMUSG00000002017	Fam98a	0.0254311	4.8705	0.330226	0.748789	0.850208	-6.98503
ENSMUSG00000002028	Kmt2a	-0.00181431	7.71237	-0.0183705	0.985744	0.991998	-7.51327
ENSMUSG00000002031	Ift46	0.287744	4.5122	3.91306	0.00355072	0.0245326	-2.05506
ENSMUSG00000002032	Tmem25	-0.130493	4.0621	-1.5885	0.146647	0.297444	-5.60699
ENSMUSG00000002043	Trappc6a	0.0137577	2.13383	0.0854628	0.933765	0.961627	-6.27283
ENSMUSG00000002052	Supt6	-0.148002	7.63239	-3.60841	0.00567677	0.0335078	-3.05252
ENSMUSG00000002055	Spag5	0.619418	1.45929	2.00317	0.0761735	0.191461	-4.38327
ENSMUSG00000002058	Unc119	-0.0332935	3.25432	-0.310539	0.763225	0.859298	-6.53072
ENSMUSG00000002059	Rab34	0.161465	3.49352	1.65328	0.132676	0.279033	-5.35238
ENSMUSG00000002064	Sdf2	0.200186	5.00758	3.25251	0.00996212	0.0488603	-3.23181
ENSMUSG00000002068	Ccne1	-0.295971	2.23735	-1.54773	0.156107	0.310216	-5.16538
ENSMUSG00000002083	Bbc3	-0.279297	2.13799	-1.57607	0.149477	0.301174	-5.10674
ENSMUSG00000002102	Psmc3	0.12349	6.57742	2.19805	0.0555275	0.154519	-5.23255
ENSMUSG00000002103	Acp2	0.0868311	6.10374	1.57604	0.149484	0.301174	-6.08739
ENSMUSG00000002105	Slc39a13	-0.249379	4.39502	-2.3699	0.0419256	0.12851	-4.52499
ENSMUSG00000002107	Celf2	0.241932	8.94362	7.4777	3.78772e-05	0.00151814	2.17714
ENSMUSG00000002108	Nr1h3	0.0642906	1.80998	0.334332	0.745791	0.847913	-6.14365
ENSMUSG00000002109	Ddb2	-0.431568	3.09589	-1.69797	0.123752	0.265909	-5.17878
ENSMUSG00000002111	Spi1	0.198879	2.01649	1.38764	0.198651	0.364181	-5.31827
ENSMUSG00000002129	Sf3a1	-0.0869353	6.59139	-1.7693	0.110641	0.246253	-5.88775
ENSMUSG00000002147	Stat6	-0.0951306	4.18954	-1.16234	0.275003	0.451824	-6.17146
ENSMUSG00000002190	Clgn	0.0252275	3.28322	0.218815	0.831678	0.901775	-6.56526
ENSMUSG00000002205	Vrk3	-0.0784968	4.66445	-0.910536	0.386285	0.563277	-6.55522
ENSMUSG00000002210	Smg9	-0.318587	4.75516	-3.16205	0.0115173	0.0537981	-3.32381
ENSMUSG00000002221	Paxip1	-0.0886588	5.24569	-1.43442	0.185284	0.347714	-6.11389
ENSMUSG00000002222	Rmnd5a	-0.033214	7.53274	-0.731926	0.482843	0.650709	-7.20434
ENSMUSG00000002227	Mov10	-0.24702	3.85417	-1.41923	0.189535	0.353102	-5.7702
ENSMUSG00000002233	Rhoc	0.327512	3.19968	2.07163	0.0681949	0.178165	-4.65942
ENSMUSG00000002249	Tead3	0.167994	1.43752	0.961737	0.361316	0.538938	-5.65747
ENSMUSG00000002250	Ppard	-0.210367	4.45661	-3.04714	0.0138627	0.0606849	-3.44002
ENSMUSG00000002265	Peg3	-0.0193639	8.33134	-0.430832	0.676729	0.801549	-7.47413
ENSMUSG00000002266	Zim1	0.0629	2.01234	0.281366	0.784794	0.872514	-6.20622
ENSMUSG00000002274	Metrn	-0.361633	5.25103	-2.48691	0.0346059	0.112781	-4.54283
ENSMUSG00000002279	Lmf1	-0.286784	4.11558	-3.61491	0.00561947	0.033352	-2.43811
ENSMUSG00000002280	Ciao3	-0.115224	5.08912	-1.85038	0.0973046	0.226099	-5.50038
ENSMUSG00000002289	Angptl4	-0.578747	1.92899	-1.49325	0.169588	0.327451	-5.16885
ENSMUSG00000002297	Dbf4	0.74717	1.01252	3.24776	0.0100381	0.0490395	-2.4744
ENSMUSG00000002307	Daxx	0.104981	4.51684	1.18507	0.266347	0.442329	-6.23323
ENSMUSG00000002308	Cd320	0.00348517	3.05587	0.028621	0.977792	0.988037	-6.52363
ENSMUSG00000002319	Ipo4	-0.159122	6.2162	-2.99366	0.015117	0.0642698	-3.88478
ENSMUSG00000002320	Tm9sf1	0.0262846	4.834	0.417626	0.686011	0.808431	-6.94016
ENSMUSG00000002324	Rec8	0.296468	2.15638	1.46592	0.176729	0.337132	-5.25098
ENSMUSG00000002325	Irf9	0.133244	4.28932	1.14729	0.280855	0.458086	-6.21362
ENSMUSG00000002326	Gmpr2	0.201105	4.00844	1.97614	0.0795634	0.197288	-5.03129
ENSMUSG00000002329	Mdp1	0.153319	4.61411	1.77852	0.109042	0.243824	-5.48553
ENSMUSG00000002332	Dhrs1	0.148294	5.30474	2.02899	0.0730655	0.186641	-5.27792
ENSMUSG00000002341	Ncan	-0.171625	7.54893	-4.09869	0.002684	0.020433	-2.25775
ENSMUSG00000002342	Tmem161a	-0.189343	4.4953	-2.71276	0.0238971	0.0872442	-3.99632
ENSMUSG00000002343	Armc6	-0.164053	4.19604	-1.89339	0.0908543	0.216016	-5.20959
ENSMUSG00000002345	Borcs8	0.0383392	3.8588	0.390883	0.704979	0.820101	-6.68293
ENSMUSG00000002346	Slc25a42	-0.370792	5.26131	-4.71637	0.00109575	0.0115603	-0.992363
ENSMUSG00000002365	Snx9	-0.0466831	4.07366	-0.530085	0.608885	0.75128	-6.67759
ENSMUSG00000002372	Ranbp3	-0.0557601	6.2021	-1.15735	0.276933	0.453794	-6.6255
ENSMUSG00000002379	Ndufa11	-0.0336047	5.42534	-0.37776	0.714367	0.826556	-7.09734
ENSMUSG00000002393	Nr2f6	-0.449582	4.10886	-5.02582	0.0007142	0.00869993	-0.310885
ENSMUSG00000002395	Use1	0.269885	5.07793	4.09042	0.00271739	0.0204938	-1.90314
ENSMUSG00000002396	Ocel1	-0.495685	4.33822	-7.30593	4.54443e-05	0.00167302	2.49066
ENSMUSG00000002409	Dyrk1b	-0.456796	4.50708	-6.29731	0.000141657	0.00327966	1.29289
ENSMUSG00000002413	Braf	-0.0302905	7.15895	-0.700046	0.501598	0.666681	-7.18237
ENSMUSG00000002416	Ndufb2	0.323353	5.14081	2.84885	0.019132	0.0752985	-3.92237
ENSMUSG00000002428	Hltf	0.0336634	4.68468	0.48753	0.637542	0.773801	-6.86728
ENSMUSG00000002455	Prpf6	0.0125708	6.0824	0.254283	0.804993	0.885398	-7.26115
ENSMUSG00000002458	Rgs19	0.250515	2.94034	2.12659	0.0623775	0.167576	-4.50932
ENSMUSG00000002459	Rgs20	0.0153675	6.44945	0.333451	0.746434	0.848336	-7.29193
ENSMUSG00000002475	Abhd3	-0.12599	5.38712	-1.16876	0.272534	0.449649	-6.4657
ENSMUSG00000002477	Snrpd1	0.330085	4.6062	4.97129	0.000769377	0.00914786	-0.485689
ENSMUSG00000002486	Tchp	0.00804871	3.70923	0.0874118	0.932259	0.960474	-6.71702
ENSMUSG00000002489	Tiam1	0.0708226	6.63689	1.00141	0.342798	0.521117	-6.85307
ENSMUSG00000002496	Tsc2	-0.343703	7.11599	-7.95245	2.32633e-05	0.00114474	2.85382
ENSMUSG00000002504	Nherf2	-0.159431	4.72113	-1.85739	0.0962247	0.224349	-5.40002
ENSMUSG00000002524	Puf60	-0.0536782	6.94009	-1.19466	0.262763	0.438772	-6.68602
ENSMUSG00000002546	Golga2	-0.115458	6.63533	-2.3907	0.0405202	0.12563	-4.93335
ENSMUSG00000002550	Uck1	-0.224528	5.34923	-4.12556	0.00257848	0.0198907	-1.90749
ENSMUSG00000002578	Ikzf4	-0.08397	3.57745	-0.949133	0.36735	0.544723	-6.21237
ENSMUSG00000002580	Mien1	0.414278	5.00975	6.64609	9.4319e-05	0.00250231	1.63744
ENSMUSG00000002602	Axl	-0.0149775	5.3829	-0.205853	0.841488	0.908186	-7.14301
ENSMUSG00000002603	Tgfb1	-0.189111	2.61622	-1.28536	0.230766	0.401704	-5.58199
ENSMUSG00000002608	Ccdc97	-0.268446	5.83572	-4.86744	0.000887579	0.0100791	-0.870869
ENSMUSG00000002617	Zfp40	-0.322036	4.30581	-3.11264	0.0124712	0.0564839	-3.29554
ENSMUSG00000002625	Akap8l	-0.295243	7.51416	-2.27202	0.0492103	0.142887	-5.23242
ENSMUSG00000002633	Shh	0.300545	2.02917	1.07923	0.308567	0.487211	-5.66569
ENSMUSG00000002635	Pdcd2l	0.123406	3.29355	1.1316	0.287061	0.46462	-5.94156
ENSMUSG00000002658	Gtf2f1	0.198102	5.81908	3.67599	0.00511034	0.0312828	-2.70344
ENSMUSG00000002660	Clpp	-0.163945	4.85706	-2.23095	0.0526252	0.149293	-4.862
ENSMUSG00000002661	Alkbh7	0.417614	3.11238	3.35368	0.00847816	0.0438921	-2.60872
ENSMUSG00000002668	Dennd1c	0.366999	0.930815	1.37791	0.201532	0.367699	-5.12285
ENSMUSG00000002679	Med6	0.21164	3.85119	1.80492	0.104585	0.237082	-5.24003
ENSMUSG00000002688	Prkd1	-0.0851282	4.1326	-0.791403	0.449069	0.621346	-6.51408
ENSMUSG00000002699	Lcp2	0.201484	1.6506	0.972922	0.356023	0.533927	-5.68998
ENSMUSG00000002718	Cse1l	0.119265	5.46997	1.84549	0.0980636	0.227533	-5.58955
ENSMUSG00000002728	Naa20	0.26517	5.1526	3.02903	0.014275	0.0618722	-3.62982
ENSMUSG00000002731	Prkra	0.217185	2.87743	1.45237	0.180365	0.341883	-5.44515
ENSMUSG00000002732	Fkbp7	0.395514	0.717037	1.392	0.19737	0.362545	-5.07074
ENSMUSG00000002733	Plekha3	-0.0393048	5.47645	-0.752267	0.471113	0.63997	-6.88334
ENSMUSG00000002741	Ykt6	0.052421	5.97155	0.978217	0.353537	0.53191	-6.77558
ENSMUSG00000002748	Baz1b	0.00365751	7.28697	0.0743784	0.942337	0.965918	-7.45938
ENSMUSG00000002763	Pex6	-0.278582	5.9556	-5.18668	0.000574865	0.00760536	-0.42905
ENSMUSG00000002767	Mrpl2	0.0370887	4.22158	0.399206	0.699051	0.816199	-6.78393
ENSMUSG00000002768	Mea1	0.446619	4.83657	6.80881	7.84102e-05	0.00223965	1.85888
ENSMUSG00000002771	Grin2d	-0.678973	3.28655	-5.08521	0.000658926	0.00826027	-0.078525
ENSMUSG00000002778	Kdelr1	-0.222907	5.49588	-3.54545	0.00626401	0.0357978	-2.85939
ENSMUSG00000002781	Tmem143	-0.306316	4.07758	-2.76381	0.0219822	0.0828499	-3.8066
ENSMUSG00000002797	Ggct	0.059122	3.48697	0.552062	0.594352	0.738987	-6.48906
ENSMUSG00000002799	Jag2	-0.321679	5.14267	-3.58491	0.00588889	0.0343384	-2.72328
ENSMUSG00000002803	Btbd6	-0.404036	5.15424	-5.81958	0.000253548	0.00464328	0.568777
ENSMUSG00000002804	Nudt14	0.170818	1.52028	1.0557	0.318627	0.497691	-5.58425
ENSMUSG00000002808	Epdr1	-0.114816	6.73416	-2.55743	0.0308255	0.103772	-4.67527
ENSMUSG00000002812	Flii	-0.0545248	5.72248	-0.989088	0.348473	0.526738	-6.72185
ENSMUSG00000002814	Top3a	-0.0059187	2.33019	-0.0392737	0.96953	0.983648	-6.32357
ENSMUSG00000002820	Atg4d	-0.219107	4.81753	-3.4522	0.0072535	0.0396879	-2.86589
ENSMUSG00000002825	Qtrt1	-0.0010935	3.16518	-0.00778075	0.993962	0.996702	-6.5563
ENSMUSG00000002831	Plin4	-0.0112255	5.55415	-0.188543	0.854635	0.916735	-7.18252
ENSMUSG00000002833	Hdgfl2	0.0440583	6.41259	0.820026	0.433388	0.60824	-6.98877
ENSMUSG00000002835	Chaf1a	0.167748	2.82552	0.902511	0.390309	0.567369	-6.03402
ENSMUSG00000002844	Adprh	-0.0554179	5.9677	-0.986679	0.349591	0.527662	-6.76726
ENSMUSG00000002845	Tmem39a	0.0319153	3.23997	0.282551	0.783914	0.872298	-6.53502
ENSMUSG00000002846	Timmdc1	-0.00893217	4.11431	-0.101417	0.921444	0.954144	-6.83521
ENSMUSG00000002847	Pla1a	-0.0385007	0.772405	-0.196587	0.848519	0.912933	-5.97066
ENSMUSG00000002870	Mcm2	0.090826	2.29803	0.599709	0.563497	0.717239	-6.12662
ENSMUSG00000002871	Tpra1	-0.385539	4.80633	-4.92316	0.000821909	0.00952928	-0.599325
ENSMUSG00000002881	Nab1	0.28574	4.47607	2.66316	0.0259193	0.0925737	-4.06772
ENSMUSG00000002885	Adgre5	-0.220772	3.56366	-2.44382	0.0371406	0.118218	-4.18406
ENSMUSG00000002897	Il17ra	-0.349201	3.66034	-2.53411	0.0320272	0.106915	-4.06582
ENSMUSG00000002900	Lamb1	0.156358	5.38159	1.42176	0.188821	0.352135	-6.15784
ENSMUSG00000002908	Kcnn1	-0.424038	3.1401	-3.01198	0.0146746	0.0629094	-3.16323
ENSMUSG00000002910	Arrdc2	-0.144612	4.70787	-2.15402	0.0596557	0.162341	-4.94563
ENSMUSG00000002948	Map2k7	-0.00360361	6.53379	-0.0730369	0.943375	0.966552	-7.36223
ENSMUSG00000002949	Timm44	0.0563621	5.71232	0.970443	0.357191	0.534979	-6.73751
ENSMUSG00000002957	Ap2a2	-0.296532	7.29947	-6.7317	8.55496e-05	0.00235775	1.44203
ENSMUSG00000002963	Pnkp	-0.107305	3.91657	-0.958945	0.362646	0.54004	-6.30404
ENSMUSG00000002968	Med25	-0.318763	6.34067	-6.43005	0.000121128	0.00295926	1.17549
ENSMUSG00000002980	Bcam	0.0379462	3.93967	0.254646	0.804721	0.88524	-6.75412
ENSMUSG00000002981	Clptm1	-0.261248	7.65775	-7.11938	5.55856e-05	0.00184584	1.86793
ENSMUSG00000002983	Relb	-0.0932069	2.1088	-0.725272	0.486721	0.653902	-5.9973
ENSMUSG00000002984	Tomm40	-0.201102	5.99867	-4.08891	0.00272354	0.0205007	-2.0769
ENSMUSG00000002985	Apoe	0.18897	10.5403	2.62959	0.027385	0.0958249	-4.92686
ENSMUSG00000002996	Hbp1	0.122733	5.04943	1.87501	0.0935601	0.219751	-5.45268
ENSMUSG00000002997	Prkar2b	-0.155285	7.26433	-3.08994	0.0129362	0.0580262	-3.86162
ENSMUSG00000003031	Cdkn1b	0.414841	5.72501	6.89072	7.1532e-05	0.00216777	1.8188
ENSMUSG00000003032	Klf4	0.0212402	2.60267	0.124413	0.903724	0.945183	-6.38745
ENSMUSG00000003033	Ap1m1	-0.340111	5.86576	-6.26698	0.000146863	0.00334309	1.03204
ENSMUSG00000003037	Rab8a	0.260645	5.08353	4.76892	0.00101794	0.0110141	-0.877264
ENSMUSG00000003038	Hmgn2	0.468888	6.96523	8.06861	2.07184e-05	0.00106517	2.99367
ENSMUSG00000003039	Fam32a	0.160032	5.9208	2.8399	0.0194133	0.076026	-4.09121
ENSMUSG00000003062	Stard3nl	0.187831	4.89214	2.83496	0.0195703	0.0765057	-3.89048
ENSMUSG00000003068	Stk11	-0.0736036	6.26799	-1.19542	0.262481	0.438474	-6.59271
ENSMUSG00000003070	Efna2	0.0580303	2.52997	0.362509	0.725342	0.833025	-6.30564
ENSMUSG00000003072	Atp5f1d	-0.143293	6.86001	-3.55308	0.00618956	0.0355357	-3.05169
ENSMUSG00000003099	Ppp5c	-0.0573527	6.16856	-1.02041	0.334188	0.512175	-6.76589
ENSMUSG00000003119	Cdk12	-0.0942897	4.51535	-1.16605	0.273574	0.45022	-6.25562
ENSMUSG00000003123	Lipe	-0.144286	3.81357	-1.54027	0.157893	0.312498	-5.6013
ENSMUSG00000003131	Pafah1b2	0.113703	7.49881	2.79546	0.0208741	0.0799466	-4.37643
ENSMUSG00000003134	Tbc1d8	-0.0526756	6.85607	-0.74303	0.476417	0.645058	-7.11192
ENSMUSG00000003135	Cnot11	-0.0506671	4.91506	-0.690291	0.507426	0.671613	-6.80065
ENSMUSG00000003153	Slc2a3	-0.0420464	7.11242	-0.772397	0.459688	0.630033	-7.12098
ENSMUSG00000003154	Foxj2	-0.0180748	5.4214	-0.193036	0.851218	0.914331	-7.15413
ENSMUSG00000003161	Sri	0.240087	5.27751	3.25257	0.0099612	0.0488603	-3.28983
ENSMUSG00000003166	Dgcr2	-0.191335	6.7398	-4.63253	0.00123343	0.012396	-1.3423
ENSMUSG00000003184	Irf3	-0.0522096	4.45175	-0.490373	0.635607	0.77186	-6.80437
ENSMUSG00000003190	Bcl2l12	0.194222	0.378795	1.06782	0.313415	0.491637	-5.37097
ENSMUSG00000003198	Zfp959	0.0209552	3.00989	0.162393	0.874586	0.928482	-6.49622
ENSMUSG00000003199	Mpnd	0.0386849	5.7177	0.60812	0.558145	0.713656	-7.03329
ENSMUSG00000003200	Sh3gl1	-0.189715	4.88796	-2.14377	0.0606591	0.164352	-5.00626
ENSMUSG00000003208	Yju2	-0.160515	3.17673	-1.36507	0.205389	0.372368	-5.63961
ENSMUSG00000003226	Ranbp2	-0.192893	7.50362	-4.67377	0.00116351	0.0119477	-1.3683
ENSMUSG00000003228	Grk5	-0.238472	4.77607	-2.74688	0.0225994	0.0842526	-4.00967
ENSMUSG00000003233	Dvl3	-0.161648	5.3254	-1.86322	0.0953346	0.22273	-5.5347
ENSMUSG00000003234	Abcf3	-0.0101702	5.85987	-0.209784	0.83851	0.906641	-7.23537
ENSMUSG00000003235	Eif2b5	0.0436069	5.56507	0.809297	0.439223	0.612898	-6.8546
ENSMUSG00000003269	Cyth2	-0.164779	5.51708	-2.23601	0.0521926	0.148368	-5.00147
ENSMUSG00000003271	Sult2b1	0.0907025	2.56853	0.499698	0.62928	0.767427	-6.25327
ENSMUSG00000003273	Car11	-0.192563	7.96558	-1.63303	0.136909	0.284306	-6.24758
ENSMUSG00000003279	Dlgap1	0.0865327	7.03148	1.50796	0.165848	0.322939	-6.30841
ENSMUSG00000003282	Plag1	-0.424987	2.22219	-3.25068	0.00999132	0.048923	-2.60616
ENSMUSG00000003283	Hck	0.356937	1.50219	2.08817	0.0663913	0.174873	-4.26957
ENSMUSG00000003299	Mrpl4	-0.221084	5.33471	-4.24707	0.00215351	0.0177103	-1.71626
ENSMUSG00000003308	Keap1	-0.0169989	5.93432	-0.325755	0.752059	0.85252	-7.21419
ENSMUSG00000003316	Glg1	0.126309	7.72802	2.68208	0.0251279	0.0905845	-4.58958
ENSMUSG00000003344	Btbd2	-0.513308	5.92019	-6.69224	8.94755e-05	0.00241244	1.55178
ENSMUSG00000003345	Csnk1g2	-0.409763	7.07528	-9.62687	4.91903e-06	0.000501883	4.5121
ENSMUSG00000003346	Abhd17a	-0.442506	6.33596	-8.7807	1.04674e-05	0.000706853	3.77834
ENSMUSG00000003348	Mob3a	0.0171387	3.12372	0.140228	0.891569	0.937865	-6.53326
ENSMUSG00000003352	Cacnb3	-0.227301	7.06262	-4.63695	0.00122572	0.012365	-1.3733
ENSMUSG00000003354	Ccdc65	0.290336	1.6329	1.66837	0.1296	0.274051	-4.8824
ENSMUSG00000003360	Ddx23	-0.0928733	6.32462	-1.62634	0.138334	0.286348	-6.05274
ENSMUSG00000003363	Pld3	-0.251359	8.96967	-5.21333	0.000554758	0.00747195	-0.710957
ENSMUSG00000003378	Grik5	-0.527159	7.65283	-11.7741	9.08038e-07	0.000212036	6.25554
ENSMUSG00000003380	Rabac1	0.250098	6.18343	4.84765	0.000912247	0.0102654	-0.948752
ENSMUSG00000003382	Etv3	0.0944006	5.08672	1.40002	0.195035	0.359853	-6.1196
ENSMUSG00000003402	Prkcsh	0.00168734	6.40621	0.0385658	0.970079	0.983831	-7.34595
ENSMUSG00000003410	Elavl3	-0.00457887	7.75641	-0.08054	0.937571	0.963608	-7.51487
ENSMUSG00000003411	Rab3b	-0.0116291	5.24354	-0.129134	0.900093	0.943048	-7.12602
ENSMUSG00000003418	St8sia6	0.572176	1.5591	2.79661	0.0208349	0.0798581	-3.2097
ENSMUSG00000003420	Fcgrt	0.159058	3.62566	1.29482	0.227623	0.398074	-5.85361
ENSMUSG00000003421	Nosip	-0.138364	5.13591	-1.83789	0.0992559	0.229344	-5.52972
ENSMUSG00000003423	Pih1d1	0.0471954	3.34658	0.428994	0.678017	0.802574	-6.51089
ENSMUSG00000003429	Rps11	0.385537	6.55688	7.10034	5.67529e-05	0.00185975	1.9609
ENSMUSG00000003435	Supt5	-0.0592306	7.39154	-1.15099	0.279409	0.456397	-6.79115
ENSMUSG00000003437	Paf1	0.0488057	5.9444	0.900643	0.391249	0.568072	-6.84446
ENSMUSG00000003438	Timm50	-0.105721	4.38398	-1.13568	0.285437	0.462947	-6.254
ENSMUSG00000003444	Med29	0.00334384	3.61752	0.0388985	0.969821	0.983809	-6.69258
ENSMUSG00000003452	Bicd1	0.186938	4.89593	2.35783	0.0427631	0.130228	-4.66677
ENSMUSG00000003458	Ncstn	-0.144366	5.82391	-2.6018	0.0286619	0.0987172	-4.46818
ENSMUSG00000003464	Pex19	-0.037808	5.83807	-0.541619	0.601235	0.745109	-7.09638
ENSMUSG00000003469	Phyhip	-0.249276	9.29191	-7.04607	6.02287e-05	0.00191777	1.65057
ENSMUSG00000003500	Impdh1	-0.243191	5.79502	-4.47789	0.00153848	0.0142743	-1.4449
ENSMUSG00000003518	Dusp3	-0.0229068	7.37137	-0.476344	0.645185	0.778763	-7.34881
ENSMUSG00000003526	Prodh	0.0693649	5.19259	1.02174	0.333593	0.511673	-6.57774
ENSMUSG00000003527	Ess2	-0.198151	4.49057	-2.13661	0.0613692	0.165554	-4.91742
ENSMUSG00000003528	Slc25a1	-0.109901	5.19386	-1.77812	0.109113	0.243945	-5.63017
ENSMUSG00000003531	Dgcr6	-0.16053	4.33781	-1.92187	0.0868084	0.209979	-5.20504
ENSMUSG00000003534	Ddr1	0.193545	6.5645	3.43536	0.00744897	0.0403563	-3.20514
ENSMUSG00000003541	Ier3	0.0723043	2.65381	0.515111	0.618892	0.759292	-6.26813
ENSMUSG00000003545	Fosb	0.0529597	5.23775	0.405869	0.694322	0.813786	-7.04331
ENSMUSG00000003546	Klc4	0.0345384	4.35044	0.390421	0.705308	0.820189	-6.82352
ENSMUSG00000003549	Ercc1	-0.221779	4.40826	-2.90535	0.0174492	0.0706019	-3.65994
ENSMUSG00000003559	As3mt	0.336717	3.35251	2.67832	0.0252836	0.0909037	-3.74802
ENSMUSG00000003573	Homer3	0.125611	2.93618	0.762449	0.465311	0.635035	-6.18256
ENSMUSG00000003575	Crtc1	-0.497772	8.01838	-8.59401	1.24642e-05	0.000780843	3.44076
ENSMUSG00000003581	Rnf215	-0.229468	4.31255	-2.55774	0.0308095	0.103765	-4.20191
ENSMUSG00000003585	Sec14l2	-0.157601	4.77169	-1.82518	0.101279	0.232302	-5.46011
ENSMUSG00000003604	Aven	0.177666	3.6104	1.81296	0.103262	0.23531	-5.16012
ENSMUSG00000003617	Cp	0.220584	3.97184	2.66635	0.025784	0.0922581	-3.93357
ENSMUSG00000003623	Crot	-0.280455	5.52243	-2.4188	0.0386958	0.12149	-4.70985
ENSMUSG00000003644	Rps6ka1	-0.0472198	3.81138	-0.438145	0.671613	0.798099	-6.6483
ENSMUSG00000003657	Calb2	0.160687	1.23594	0.924932	0.379142	0.556061	-5.65126
ENSMUSG00000003660	Snrnp200	-0.0643914	7.20606	-1.18674	0.265721	0.441729	-6.72814
ENSMUSG00000003662	Ciao1	0.235289	5.59851	4.56353	0.00136067	0.0131324	-1.27988
ENSMUSG00000003665	Has1	-0.587025	1.27768	-3.61445	0.00562353	0.033352	-1.95878
ENSMUSG00000003680	Taf6l	-0.142795	2.98838	-1.04207	0.324573	0.503315	-5.94854
ENSMUSG00000003721	Insig2	0.0374346	5.62966	0.65898	0.526413	0.687348	-6.98236
ENSMUSG00000003731	Kpna6	0.0635771	6.45085	1.12505	0.289687	0.467331	-6.69795
ENSMUSG00000003746	Man1a	-0.100746	6.47809	-1.65509	0.132304	0.278584	-6.03501
ENSMUSG00000003752	Itpkc	-0.0168338	2.73807	-0.10165	0.921264	0.954056	-6.42771
ENSMUSG00000003762	Coq8b	0.0246914	4.0619	0.309783	0.763781	0.859483	-6.77313
ENSMUSG00000003778	Brd8	0.237245	5.88813	3.79332	0.00426371	0.0277183	-2.52579
ENSMUSG00000003808	Farsa	-0.0883616	4.8379	-1.30951	0.222815	0.392593	-6.17238
ENSMUSG00000003809	Gcdh	0.204714	4.55186	2.97395	0.0156083	0.0654993	-3.58022
ENSMUSG00000003810	Mast2	-0.395644	6.41389	-6.66438	9.23658e-05	0.00246805	1.45584
ENSMUSG00000003812	Dnase2a	-0.114748	2.54034	-0.910806	0.38615	0.563254	-5.9514
ENSMUSG00000003813	Rad23a	-0.0031823	5.37155	-0.0445976	0.965402	0.980728	-7.16272
ENSMUSG00000003814	Calr	-0.0898042	8.97513	-2.15065	0.059984	0.163056	-5.56454
ENSMUSG00000003847	Nfat5	-0.0225177	6.62769	-0.431485	0.676271	0.801347	-7.27634
ENSMUSG00000003848	Nob1	-0.00811196	4.87402	-0.0825575	0.936011	0.962949	-7.04222
ENSMUSG00000003849	Nqo1	0.462183	2.15572	2.884	0.0180665	0.0723147	-3.16379
ENSMUSG00000003863	Ppfia3	-0.317753	6.829	-7.3082	4.53342e-05	0.00167302	2.16943
ENSMUSG00000003865	Gys1	-0.17536	4.02985	-1.40822	0.192672	0.356968	-5.83459
ENSMUSG00000003868	Ruvbl2	0.111495	4.68812	1.69801	0.123744	0.265909	-5.62029
ENSMUSG00000003872	Lin7b	-0.114295	4.70332	-1.29903	0.226235	0.396563	-6.1507
ENSMUSG00000003873	Bax	0.0575068	4.40202	0.760333	0.466513	0.635805	-6.61229
ENSMUSG00000003923	Tfam	0.164131	4.78654	1.88545	0.0920143	0.217624	-5.37266
ENSMUSG00000003929	Zfp81	-0.0778824	4.50587	-1.04232	0.324463	0.50325	-6.38536
ENSMUSG00000003934	Efnb3	-0.189717	7.24394	-3.96447	0.00328434	0.0232303	-2.43483
ENSMUSG00000003948	Mmd	-0.119558	7.99966	-2.83521	0.0195622	0.0764941	-4.36571
ENSMUSG00000003949	Hlf	0.065761	7.60488	1.71738	0.120049	0.260127	-6.08848
ENSMUSG00000003955	Fam162a	0.392297	4.0305	5.2231	0.000547581	0.00740917	-0.0172989
ENSMUSG00000003970	Rpl8	0.0697748	7.60105	1.37186	0.203343	0.370189	-6.55409
ENSMUSG00000003974	Grm3	-0.400889	6.10511	-3.77752	0.00436853	0.0282336	-2.58648
ENSMUSG00000003992	Ssbp2	0.0807477	5.88656	1.71795	0.119943	0.260048	-5.85347
ENSMUSG00000004018	Fancl	0.327395	2.37769	2.13889	0.0611423	0.165061	-4.3578
ENSMUSG00000004031	Brinp2	-0.226941	6.09981	-3.55776	0.00614434	0.0353715	-2.94106
ENSMUSG00000004032	Gstm5	0.313686	6.44362	6.71055	8.76302e-05	0.00237355	1.51007
ENSMUSG00000004035	Gstm7	0.0853458	3.90924	0.819719	0.433555	0.608348	-6.42488
ENSMUSG00000004040	Stat3	0.0351955	5.94872	0.459337	0.656889	0.786874	-7.15931
ENSMUSG00000004043	Stat5a	0.33264	1.16417	1.63089	0.137363	0.285089	-4.84825
ENSMUSG00000004044	Cavin1	0.312421	4.55818	1.8146	0.102993	0.235128	-5.41571
ENSMUSG00000004054	Map3k11	-0.200122	5.11181	-2.41489	0.038945	0.122015	-4.62888
ENSMUSG00000004056	Akt2	-0.118909	7.415	-1.49781	0.168422	0.325871	-6.36948
ENSMUSG00000004069	Dnaja3	-0.0117401	5.98751	-0.231117	0.822394	0.897322	-7.25192
ENSMUSG00000004070	Hmox2	0.209962	5.99564	4.09581	0.00269561	0.020433	-2.06357
ENSMUSG00000004071	Cdip1	-0.137053	7.57128	-3.18387	0.0111205	0.0525202	-3.74248
ENSMUSG00000004085	Map3k20	0.490733	3.31396	4.77298	0.00101217	0.0109916	-0.513015
ENSMUSG00000004096	Cwc15	0.264258	5.57768	4.47314	0.00154905	0.0143269	-1.41213
ENSMUSG00000004098	Col5a3	0.636175	2.10722	2.86418	0.0186596	0.0740213	-3.18546
ENSMUSG00000004099	Dnmt1	-0.132435	5.65884	-1.70089	0.123188	0.265155	-5.83796
ENSMUSG00000004100	Ppan	0.129197	4.03906	1.68431	0.12642	0.269582	-5.46594
ENSMUSG00000004105	Angptl2	1.09383	2.22098	2.96889	0.0157369	0.065879	-3.03514
ENSMUSG00000004110	Cacna1e	-0.228989	8.59795	-4.09799	0.00268685	0.020433	-2.35847
ENSMUSG00000004113	Cacna1b	-0.0931764	6.58026	-1.05325	0.319693	0.498548	-6.79317
ENSMUSG00000004127	Trmt10a	0.187296	2.61574	1.37109	0.203573	0.370454	-5.47806
ENSMUSG00000004151	Etv1	-0.0322805	6.31285	-0.681197	0.512897	0.675974	-7.08266
ENSMUSG00000004187	Kifc2	-0.600522	7.92446	-11.9288	8.12674e-07	0.000198639	6.35568
ENSMUSG00000004207	Psap	-0.0418385	10.4952	-1.35922	0.207169	0.374502	-6.83475
ENSMUSG00000004221	Ikbkg	0.0225536	5.03278	0.315654	0.759465	0.856952	-7.03056
ENSMUSG00000004233	Wars2	0.0518845	2.3322	0.328729	0.749883	0.85096	-6.267
ENSMUSG00000004263	Atn1	-0.419938	7.05594	-5.87332	0.00023712	0.00444153	0.377319
ENSMUSG00000004264	Phb2	0.0387799	5.79535	0.725087	0.486828	0.653974	-6.96546
ENSMUSG00000004266	Ptpn6	0.373542	2.47006	2.25073	0.0509528	0.146272	-4.20775
ENSMUSG00000004267	Eno2	-0.00817549	9.75547	-0.265602	0.796532	0.879856	-7.66192
ENSMUSG00000004268	Emg1	0.285648	4.95184	4.26944	0.00208375	0.0173568	-1.59925
ENSMUSG00000004270	Lpcat3	0.109611	3.99263	1.04687	0.322469	0.501253	-6.23716
ENSMUSG00000004285	Atp6v1f	0.23344	5.5013	4.30263	0.00198466	0.0167865	-1.65907
ENSMUSG00000004317	Clcn5	0.171617	3.35801	1.5002	0.167811	0.325269	-5.51842
ENSMUSG00000004319	Clcn3	0.00901456	7.11991	0.197236	0.848027	0.912483	-7.42015
ENSMUSG00000004328	Hif3a	-0.423999	3.53983	-2.72417	0.0234546	0.0861617	-3.72674
ENSMUSG00000004341	Gpx6	0.426605	2.12242	2.17532	0.0576228	0.158428	-4.25034
ENSMUSG00000004347	Pde1c	0.255971	5.68403	2.66137	0.0259954	0.0927251	-4.34235
ENSMUSG00000004356	Utp20	-0.2734	4.68175	-3.96043	0.0033045	0.0233508	-2.0231
ENSMUSG00000004360	9330159F19Rik	-0.269033	6.68843	-3.38753	0.00803465	0.042316	-3.30089
ENSMUSG00000004364	Cul3	-0.00671277	7.12005	-0.170227	0.868598	0.924661	-7.42567
ENSMUSG00000004366	Sst	-0.13807	6.90793	-1.52587	0.161397	0.317017	-6.26942
ENSMUSG00000004383	Large1	-0.271351	6.55541	-5.49963	0.000380855	0.00595236	-0.0714442
ENSMUSG00000004393	Ddx56	0.0335629	4.60285	0.465788	0.652437	0.783619	-6.8569
ENSMUSG00000004394	Tmed4	0.300414	5.9824	5.52166	0.000370167	0.0058842	0.0367493
ENSMUSG00000004415	Col26a1	-0.368904	1.71896	-2.09251	0.0659255	0.174127	-4.30157
ENSMUSG00000004446	Bid	-0.107123	1.74936	-0.772492	0.459634	0.630033	-5.88271
ENSMUSG00000004451	Ralb	0.0367243	3.46867	0.280281	0.7856	0.872838	-6.60493
ENSMUSG00000004455	Ppp1cc	-0.0113999	8.18505	-0.179705	0.861367	0.921304	-7.54457
ENSMUSG00000004460	Dnajb11	-0.0992402	5.88159	-1.60381	0.143232	0.292549	-6.01377
ENSMUSG00000004462	Tbccd1	-0.0179561	3.61911	-0.210039	0.838316	0.906535	-6.66995
ENSMUSG00000004500	Zfp324	-0.0280723	3.41866	-0.24274	0.81365	0.891274	-6.60074
ENSMUSG00000004508	Gab2	0.124374	4.13483	1.11844	0.292351	0.470374	-6.20209
ENSMUSG00000004530	Coro1c	0.0289336	6.42426	0.554838	0.59253	0.737749	-7.18185
ENSMUSG00000004535	Tax1bp1	-0.00901359	7.22198	-0.213803	0.835468	0.904635	-7.42916
ENSMUSG00000004558	Ndrg2	-0.030039	9.40681	-0.178647	0.862173	0.92169	-7.6522
ENSMUSG00000004561	Mettl17	-0.143026	4.73964	-1.40866	0.192544	0.356846	-6.02439
ENSMUSG00000004562	Arhgef40	0.00545554	4.42298	0.0773384	0.940047	0.965163	-6.92343
ENSMUSG00000004565	Pnpla6	-0.196777	5.64669	-3.19946	0.0108458	0.0516317	-3.45293
ENSMUSG00000004567	Mcoln1	-0.27504	5.81104	-5.28205	0.000506335	0.00699672	-0.273106
ENSMUSG00000004568	Arhgef18	-0.0803525	5.91241	-1.45733	0.179027	0.340168	-6.21536
ENSMUSG00000004591	Pkn2	0.239172	4.9145	3.3811	0.00811704	0.0426896	-3.00028
ENSMUSG00000004609	Cd33	0.115388	3.02073	0.707318	0.49728	0.663112	-6.24828
ENSMUSG00000004610	Etfb	0.266916	4.53679	3.20885	0.0106836	0.0511209	-3.1914
ENSMUSG00000004626	Stxbp2	0.245074	5.75237	1.90651	0.0889691	0.213303	-5.55172
ENSMUSG00000004631	Sgce	0.0883318	4.95008	1.54646	0.156409	0.310527	-5.89546
ENSMUSG00000004633	Chn2	0.0472723	5.57768	0.733884	0.481706	0.649917	-6.91744
ENSMUSG00000004637	Wwox	-0.172546	3.47537	-1.33614	0.214314	0.382967	-5.76198
ENSMUSG00000004642	Slbp	0.0708898	3.65504	0.752721	0.470854	0.639795	-6.40348
ENSMUSG00000004661	Arid3b	-0.0903339	4.09759	-0.763875	0.464503	0.634267	-6.52626
ENSMUSG00000004665	Cnn2	0.150948	1.98204	1.03012	0.329849	0.508115	-5.70566
ENSMUSG00000004667	Polr2e	0.0323149	5.2538	0.512729	0.620492	0.760442	-6.99423
ENSMUSG00000004677	Myo9b	-0.310665	6.27422	-2.93807	0.0165448	0.0680128	-3.98498
ENSMUSG00000004698	Hdac9	0.0761497	3.95753	0.792203	0.448626	0.620902	-6.46182
ENSMUSG00000004730	Adgre1	0.468694	2.62517	2.4781	0.0351095	0.114098	-3.88842
ENSMUSG00000004748	Mtfp1	-0.0349838	3.8746	-0.29102	0.777634	0.868055	-6.72503
ENSMUSG00000004768	Rab23	-0.00916708	4.76404	-0.143172	0.88931	0.936281	-7.00643
ENSMUSG00000004771	Rab11a	0.095186	6.15892	1.47791	0.173563	0.333054	-6.22747
ENSMUSG00000004788	Eif2b2	0.0944195	4.54027	1.29262	0.22835	0.39905	-6.1143
ENSMUSG00000004789	Dlst	-0.0520724	6.82813	-1.12558	0.289471	0.467102	-6.74893
ENSMUSG00000004798	Ulk2	-0.0576175	6.54476	-1.30325	0.224854	0.394991	-6.50624
ENSMUSG00000004815	Dgkq	-0.246163	4.9547	-2.72187	0.0235434	0.0863971	-4.09319
ENSMUSG00000004837	Grap	0.3544	1.8946	2.35836	0.0427257	0.130141	-3.93248
ENSMUSG00000004843	Chmp2b	0.00180162	5.56174	0.026984	0.979062	0.988275	-7.20311
ENSMUSG00000004846	Plod3	-0.122754	5.05808	-1.60851	0.142196	0.291389	-5.83847
ENSMUSG00000004849	Ap1s1	0.0615309	8.00153	0.968915	0.357912	0.5356	-7.04962
ENSMUSG00000004865	Srpk1	-0.0592203	6.89211	-0.993293	0.346529	0.524703	-6.89497
ENSMUSG00000004880	Lbr	0.319213	3.44819	2.94714	0.0163028	0.0673904	-3.34023
ENSMUSG00000004885	Crabp2	0.367293	0.788987	1.4553	0.179572	0.340813	-5.00709
ENSMUSG00000004891	Nes	0.133291	3.01667	0.838241	0.423606	0.598442	-6.14408
ENSMUSG00000004892	Bcan	-0.256497	7.78752	-5.06	0.000681803	0.008448	-0.8299
ENSMUSG00000004894	Hapln2	-0.244765	5.6282	-4.99483	0.000745022	0.00897277	-0.652657
ENSMUSG00000004895	Prcc	0.0428501	5.568	0.858292	0.413013	0.588725	-6.81331
ENSMUSG00000004896	Mettl25b	-0.114866	5.15721	-1.38573	0.199213	0.364807	-6.15572
ENSMUSG00000004897	Hdgf	0.153007	7.00261	3.57494	0.00598139	0.034765	-3.03266
ENSMUSG00000004902	Slc25a18	0.171927	3.65971	0.555977	0.591783	0.737133	-6.53686
ENSMUSG00000004929	Thop1	-0.446313	5.28521	-7.26975	4.72406e-05	0.00170961	2.31579
ENSMUSG00000004931	Apba3	-0.256771	4.07652	-2.80471	0.0205609	0.0790724	-3.74
ENSMUSG00000004933	Matk	-0.495384	7.16075	-6.53198	0.000107566	0.00271831	1.21165
ENSMUSG00000004934	Pias4	-0.0622406	4.6823	-0.702296	0.500259	0.665435	-6.73208
ENSMUSG00000004936	Map2k1	-0.205461	7.93413	-3.69366	0.00497226	0.0306729	-2.9461
ENSMUSG00000004937	Sgta	-0.156147	6.66541	-2.85146	0.0190507	0.0751049	-4.18263
ENSMUSG00000004945	Tmem242	0.404149	4.85154	6.71115	8.75702e-05	0.00237355	1.74056
ENSMUSG00000004947	Dtx2	-0.0952107	3.21982	-0.993169	0.346587	0.524737	-6.06344
ENSMUSG00000004951	Hspb1	-0.256594	3.54511	-2.23714	0.0520966	0.14818	-4.50442
ENSMUSG00000004952	Rasa4	0.412927	1.7888	2.35485	0.0429723	0.130621	-3.91943
ENSMUSG00000004961	Syt5	-0.152999	6.85466	-3.75601	0.00451562	0.0287972	-2.72235
ENSMUSG00000004980	Hnrnpa2b1	0.250884	9.22025	3.6522	0.00530265	0.0320091	-3.1245
ENSMUSG00000004994	Yju2b	-0.070584	3.31282	-0.670252	0.519529	0.681882	-6.36179
ENSMUSG00000004996	Mri1	-0.263986	2.97447	-2.27919	0.0486367	0.142024	-4.28605
ENSMUSG00000005034	Prkacb	-0.0228286	9.11979	-0.712909	0.493977	0.660319	-7.37059
ENSMUSG00000005043	Sgsh	0.206392	2.32177	0.676684	0.515626	0.678012	-6.08148
ENSMUSG00000005045	Chd5	-0.361492	7.00738	-4.46158	0.00157509	0.014452	-1.63236
ENSMUSG00000005054	Cstb	0.446518	3.55993	4.32535	0.00191974	0.0163927	-1.20729
ENSMUSG00000005057	Sh2b2	0.0121186	1.75365	0.0588298	0.954374	0.974041	-6.18895
ENSMUSG00000005069	Pex5	0.00966254	5.41583	0.133733	0.896558	0.940789	-7.16339
ENSMUSG00000005078	Jkamp	0.235082	5.10763	4.17588	0.00239258	0.0189752	-1.77717
ENSMUSG00000005087	Cd44	0.636312	1.55846	2.89165	0.0178429	0.0715923	-3.06404
ENSMUSG00000005089	Slc1a2	-0.0490565	11.1824	-0.700531	0.501309	0.666475	-7.55987
ENSMUSG00000005102	Eif2ak4	-0.112931	4.33337	-1.49164	0.169999	0.32803	-5.81047
ENSMUSG00000005103	Wdr1	-0.0556049	6.3851	-1.10687	0.297064	0.475494	-6.70851
ENSMUSG00000005125	Ndrg1	0.00119403	7.19854	0.0299451	0.976765	0.987561	-7.45098
ENSMUSG00000005142	Man2b1	0.169971	5.82	2.69216	0.0247165	0.0895344	-4.3173
ENSMUSG00000005148	Klf5	0.501664	4.9337	4.17201	0.00240635	0.0190641	-1.74091
ENSMUSG00000005150	Wdr83	0.0865293	4.12387	0.902144	0.390493	0.567472	-6.41472
ENSMUSG00000005161	Prdx2	0.212643	7.05582	4.65605	0.00119303	0.0121615	-1.34315
ENSMUSG00000005198	Polr2a	-0.00227791	6.38633	-0.0227907	0.982315	0.989883	-7.34356
ENSMUSG00000005204	Senp3	0.0159612	6.11679	0.249486	0.808588	0.887883	-7.26795
ENSMUSG00000005225	Plekha8	0.175205	4.19059	1.8829	0.0923892	0.218169	-5.22078
ENSMUSG00000005237	Dnah2	0.550121	2.6536	3.71158	0.00483622	0.0301329	-1.96336
ENSMUSG00000005262	Ufd1	0.224658	5.92209	4.43675	0.0016326	0.0147796	-1.52504
ENSMUSG00000005267	Zfp287	-0.0209717	3.70162	-0.230828	0.822612	0.897344	-6.69005
ENSMUSG00000005268	Prlr	1.91477	2.91388	3.34458	0.00860167	0.0443468	-2.54113
ENSMUSG00000005299	Letm1	-0.0536892	6.48015	-1.13651	0.285109	0.462616	-6.69007
ENSMUSG00000005312	Ubqln1	-0.138095	7.70914	-3.49856	0.00674255	0.0375944	-3.24022
ENSMUSG00000005338	Cadm3	-0.131538	8.61751	-2.64288	0.0267952	0.0944629	-4.73881
ENSMUSG00000005354	Txn2	-0.0949375	6.34574	-1.58911	0.146511	0.297323	-6.10728
ENSMUSG00000005357	Slc1a6	-0.260741	1.10238	-1.25286	0.241841	0.414228	-5.29797
ENSMUSG00000005360	Slc1a3	-0.020523	8.81413	-0.192385	0.851713	0.914521	-7.59767
ENSMUSG00000005362	Crbn	0.0534849	5.55348	0.661168	0.525073	0.686289	-6.96561
ENSMUSG00000005370	Msh6	0.0801067	4.13698	0.78983	0.449942	0.622207	-6.51525
ENSMUSG00000005371	Fbxo11	-0.0963286	7.25455	-2.29824	0.0471453	0.13914	-5.15933
ENSMUSG00000005373	Mlxipl	-0.142187	1.71706	-0.889802	0.396741	0.572992	-5.77981
ENSMUSG00000005374	Tbl2	-0.0872662	4.74666	-1.0588	0.317289	0.496097	-6.43151
ENSMUSG00000005378	Bud23	-0.128297	4.58939	-1.88355	0.0922941	0.218014	-5.32764
ENSMUSG00000005397	Nid1	-0.175669	3.22914	-1.78745	0.107516	0.241593	-5.09055
ENSMUSG00000005410	Mcm5	0.234247	3.08621	2.1107	0.0640081	0.170635	-4.57141
ENSMUSG00000005413	Hmox1	-0.112563	2.38453	-0.817293	0.43487	0.609333	-5.99171
ENSMUSG00000005417	Mprip	-0.139868	8.90463	-3.76554	0.00444979	0.0285361	-2.91458
ENSMUSG00000005442	Cic	-0.597487	7.38877	-14.49	1.52866e-07	8.63045e-05	8.12539
ENSMUSG00000005447	Pafah1b3	0.344955	1.69732	1.98913	0.077917	0.194499	-4.44666
ENSMUSG00000005469	Prkaca	-0.129484	7.20431	-2.11591	0.0634684	0.169617	-5.44172
ENSMUSG00000005481	Ddx39a	0.0913663	3.75662	0.602575	0.56167	0.715835	-6.53973
ENSMUSG00000005483	Dnajb1	-0.169184	6.1074	-0.681097	0.512957	0.675994	-7.05111
ENSMUSG00000005501	Usp40	-0.098146	4.43719	-1.30753	0.223457	0.393405	-6.07048
ENSMUSG00000005505	Kbtbd4	0.124958	4.92378	1.91599	0.0876298	0.211349	-5.36141
ENSMUSG00000005506	Celf1	-0.0582456	8.31024	-1.39908	0.195306	0.360131	-6.59291
ENSMUSG00000005510	Ndufs3	0.375067	6.26346	6.18896	0.000161232	0.00353525	0.882999
ENSMUSG00000005514	Por	-0.145946	6.71193	-2.82964	0.0197411	0.0769918	-4.22471
ENSMUSG00000005533	Igf1r	0.160252	6.23505	2.1936	0.0559321	0.155003	-5.1901
ENSMUSG00000005534	Insr	-0.108694	5.97903	-2.17183	0.0579511	0.159096	-5.1856
ENSMUSG00000005566	Trim28	-0.0966852	6.86533	-2.15662	0.0594039	0.161804	-5.33616
ENSMUSG00000005575	Ube2m	0.17095	6.59829	3.29037	0.00937745	0.0468401	-3.44771
ENSMUSG00000005580	Adcy9	-0.25168	5.51701	-4.77205	0.00101349	0.0109979	-0.958214
ENSMUSG00000005583	Mef2c	-0.238423	6.91908	-3.77715	0.00437098	0.0282371	-2.69604
ENSMUSG00000005609	Ctr9	0.0382709	6.02293	0.693044	0.505777	0.670323	-7.02824
ENSMUSG00000005610	Eif4g2	0.030046	9.14683	0.813553	0.436902	0.611059	-7.29297
ENSMUSG00000005611	Irag1	0.49781	1.45181	1.87275	0.0938974	0.220405	-4.56834
ENSMUSG00000005615	Pcyt1a	0.0467299	5.12225	0.622052	0.549345	0.706829	-6.8974
ENSMUSG00000005621	Zfp592	-0.0734552	5.06747	-0.850228	0.41725	0.592798	-6.71073
ENSMUSG00000005625	Psmd4	0.0813185	6.24042	1.60381	0.143233	0.292549	-6.07063
ENSMUSG00000005656	Snx6	0.0472483	5.1148	0.858076	0.413126	0.58877	-6.71421
ENSMUSG00000005667	Mthfd2	-0.107408	2.78586	-0.762013	0.465559	0.635144	-6.14227
ENSMUSG00000005672	Kit	-0.0151787	5.61697	-0.243909	0.812773	0.890822	-7.18194
ENSMUSG00000005674	Tomm40l	-0.140845	6.02158	-2.51691	0.0329441	0.109227	-4.63911
ENSMUSG00000005682	Pan2	-0.238037	5.00763	-3.27267	0.00964612	0.0478137	-3.20172
ENSMUSG00000005683	Cs	-0.130768	7.72847	-2.51923	0.032819	0.109015	-4.85754
ENSMUSG00000005686	Ampd3	0.0591827	4.96873	0.965662	0.359452	0.536855	-6.57981
ENSMUSG00000005687	Bcas2	0.163937	5.64089	2.47696	0.0351755	0.114248	-4.63656
ENSMUSG00000005696	Sh2d1a	1.1677	1.8457	6.58965	0.000100634	0.00260495	1.71743
ENSMUSG00000005698	Ctcf	-0.0353875	6.28216	-0.699428	0.501966	0.666873	-7.06476
ENSMUSG00000005699	Pard6a	-0.0694211	3.65951	-0.730605	0.483611	0.651151	-6.4229
ENSMUSG00000005716	Pvalb	0.164523	3.94704	0.603909	0.560821	0.715237	-6.5932
ENSMUSG00000005718	Tfap4	0.236965	1.40679	1.2571	0.24037	0.412405	-5.34859
ENSMUSG00000005732	Ranbp1	0.216242	5.28812	3.53042	0.00641337	0.0363172	-2.8395
ENSMUSG00000005774	Rfx5	-0.043456	3.94824	-0.527011	0.610932	0.753121	-6.643
ENSMUSG00000005779	Psmb4	0.237975	6.44897	4.94567	0.000796877	0.00935546	-0.841266
ENSMUSG00000005802	Slc30a4	-0.0388074	5.79374	-0.650379	0.531703	0.691919	-7.01962
ENSMUSG00000005803	Sqor	0.276137	2.30828	1.37053	0.203743	0.37064	-5.40331
ENSMUSG00000005804	Bloc1s6	-0.128199	4.66736	-1.48632	0.171374	0.330212	-5.90553
ENSMUSG00000005813	Metap1	0.0805538	5.21063	1.04139	0.324872	0.503519	-6.56183
ENSMUSG00000005823	Gpr108	0.0532639	4.5612	0.779877	0.455489	0.626797	-6.63961
ENSMUSG00000005846	Rsl1d1	0.189934	5.48409	2.92924	0.0167841	0.0686371	-3.86455
ENSMUSG00000005871	Apc	-0.222648	7.57859	-4.67934	0.00115441	0.0119168	-1.36827
ENSMUSG00000005873	Reep5	0.192926	8.0802	5.0197	0.000720175	0.00875841	-0.915498
ENSMUSG00000005881	Ergic3	0.137707	6.12589	2.99903	0.0149858	0.0638577	-3.86131
ENSMUSG00000005882	Uqcc1	0.0171592	5.53391	0.229212	0.82383	0.897509	-7.16882
ENSMUSG00000005886	Ncoa2	-0.41659	6.64629	-9.36901	6.15465e-06	0.000553658	4.31095
ENSMUSG00000005892	Trh	-0.244339	1.81251	-1.20969	0.257223	0.433111	-5.48311
ENSMUSG00000005893	Nr2c2	-0.109953	6.59055	-2.02033	0.0740937	0.188265	-5.51222
ENSMUSG00000005897	Nr2c1	-0.048821	3.49228	-0.438859	0.671114	0.797897	-6.55132
ENSMUSG00000005899	Smpd4	-0.0855324	6.10033	-0.624878	0.54757	0.705337	-7.08862
ENSMUSG00000005907	Pex1	-0.175158	4.55074	-2.36684	0.042136	0.128845	-4.56974
ENSMUSG00000005936	Kctd20	0.0622892	6.07988	1.02512	0.332079	0.510179	-6.74658
ENSMUSG00000005949	Ctns	-0.0620599	4.08317	-0.717762	0.49112	0.657798	-6.55736
ENSMUSG00000005951	Shpk	-0.262204	1.60885	-1.52957	0.160491	0.315772	-5.06083
ENSMUSG00000005958	Ephb3	-0.0563071	2.69755	-0.327092	0.751081	0.851864	-6.36457
ENSMUSG00000005968	Tuft1	0.781931	1.31967	3.31561	0.0090076	0.0457736	-2.39825
ENSMUSG00000005973	Rcn1	0.0555202	5.87647	0.973771	0.355623	0.533381	-6.76384
ENSMUSG00000005980	Dnase1	-0.183421	2.70406	-1.26539	0.237519	0.409178	-5.62829
ENSMUSG00000005981	Trap1	-0.20228	5.79731	-2.14866	0.0601782	0.163375	-5.19137
ENSMUSG00000005982	Naa60	-0.311489	6.59639	-5.3979	0.000434738	0.00642412	-0.217234
ENSMUSG00000005983	1700037C18Rik	0.126058	1.16782	0.679914	0.513672	0.676613	-5.83047
ENSMUSG00000005986	Ankrd13d	-0.141222	4.32429	-1.31274	0.221768	0.391247	-6.03395
ENSMUSG00000006005	Tpr	-0.034732	6.88407	-0.796038	0.446505	0.619152	-7.07311
ENSMUSG00000006010	Odr4	-0.134099	5.40863	-1.67107	0.129056	0.273328	-5.83028
ENSMUSG00000006019	Dhx34	-0.36534	3.57311	-2.1947	0.0558316	0.15491	-4.57756
ENSMUSG00000006021	Kptn	-0.0897772	4.43016	-1.12304	0.290493	0.468226	-6.28012
ENSMUSG00000006024	Napa	-0.159333	7.54269	-4.05643	0.00285937	0.0211684	-2.3237
ENSMUSG00000006050	Sra1	0.0820866	5.01633	1.36164	0.206432	0.373668	-6.15117
ENSMUSG00000006057	Atp5mc1	0.315288	6.5995	5.80948	0.00025677	0.00465963	0.345411
ENSMUSG00000006058	Snf8	-0.0276179	5.1376	-0.475733	0.645604	0.778763	-6.98736
ENSMUSG00000006095	Tbcb	-0.00657428	5.01792	-0.0958956	0.925706	0.957029	-7.07674
ENSMUSG00000006127	Inpp5k	0.084543	4.88089	0.976129	0.354515	0.532577	-6.54767
ENSMUSG00000006134	Crkl	0.0163476	5.81889	0.327319	0.750914	0.851741	-7.19336
ENSMUSG00000006169	Clint1	-0.134208	5.87123	-2.64757	0.0265898	0.0939687	-4.40117
ENSMUSG00000006191	Cdkal1	0.122356	3.48381	1.1689	0.272483	0.449616	-5.95691
ENSMUSG00000006205	Htra1	-0.130434	7.59366	-2.80908	0.0204148	0.078693	-4.36544
ENSMUSG00000006215	Zbtb17	-0.145263	5.53704	-2.20109	0.0552528	0.1541	-5.06063
ENSMUSG00000006218	Fam131c	0.177244	1.02504	0.732945	0.482251	0.650359	-5.7655
ENSMUSG00000006219	Fblim1	0.0715071	2.04005	0.405406	0.694651	0.813993	-6.1675
ENSMUSG00000006235	Epor	-0.0337668	3.61105	-0.375647	0.715884	0.827236	-6.61509
ENSMUSG00000006241	Ccdc159	-0.218041	2.79752	-1.36024	0.206858	0.374169	-5.54052
ENSMUSG00000006262	Mob1b	0.136906	4.9379	1.75415	0.113314	0.24989	-5.60234
ENSMUSG00000006273	Atp6v1b2	-0.0950551	8.76951	-2.64117	0.0268703	0.0946459	-4.75447
ENSMUSG00000006276	Eps15l1	-0.0778032	5.80404	-1.37164	0.203408	0.370262	-6.30616
ENSMUSG00000006281	Tep1	-0.0282318	2.32606	-0.13693	0.894101	0.939282	-6.31333
ENSMUSG00000006288	Ttc5	-0.0629089	4.92438	-0.697788	0.502944	0.667696	-6.79758
ENSMUSG00000006289	Osgep	-0.00790144	4.41605	-0.105341	0.918416	0.95273	-6.91883
ENSMUSG00000006299	Aamp	0.137588	6.92261	2.86522	0.0186279	0.0739856	-4.19158
ENSMUSG00000006301	Tmbim1	0.225163	5.24989	2.27058	0.0493263	0.143085	-4.88725
ENSMUSG00000006304	Arpc2	0.137249	7.60899	3.43842	0.00741303	0.0402581	-3.32687
ENSMUSG00000006307	Kmt2b	-0.11232	6.23876	-1.39349	0.196936	0.361971	-6.34957
ENSMUSG00000006315	Tmem147	0.0337655	4.80079	0.55087	0.595135	0.739702	-6.86228
ENSMUSG00000006333	Rps9	0.41957	7.07866	9.40056	5.98653e-06	0.000547954	4.30446
ENSMUSG00000006335	Tfpt	0.235199	3.72439	2.60793	0.0283751	0.0980859	-3.96139
ENSMUSG00000006342	Susd2	-0.348526	2.51668	-2.89799	0.0176596	0.0711059	-3.20869
ENSMUSG00000006344	Ggt5	-0.369377	1.74641	-1.64638	0.134105	0.28053	-4.93458
ENSMUSG00000006345	Ggt1	-0.0841327	1.11418	-0.33195	0.74753	0.849155	-5.99974
ENSMUSG00000006356	Crip2	0.0906294	6.9253	1.94066	0.0842323	0.205381	-5.67653
ENSMUSG00000006362	Cbfa2t3	-0.273794	4.74623	-1.34587	0.211276	0.37958	-6.10449
ENSMUSG00000006369	Fbln1	0.302186	2.82993	2.11913	0.0631372	0.169039	-4.49204
ENSMUSG00000006373	Pgrmc1	0.16799	7.79215	4.16674	0.00242525	0.0191427	-2.17641
ENSMUSG00000006378	Gcat	0.533733	2.01656	1.54736	0.156194	0.310308	-5.11474
ENSMUSG00000006386	Tek	0.281925	3.61059	2.90745	0.0173898	0.0704379	-3.44652
ENSMUSG00000006390	Elovl1	-0.164452	4.45416	-2.37386	0.0416545	0.128024	-4.53391
ENSMUSG00000006392	Med8	0.100618	3.94451	0.959512	0.362376	0.539871	-6.3097
ENSMUSG00000006395	Hyi	-0.211213	2.77964	-1.45843	0.17873	0.33982	-5.41361
ENSMUSG00000006398	Cdc20	0.241068	0.895891	1.1675	0.273017	0.449875	-5.35244
ENSMUSG00000006403	Adamts4	0.0559709	4.94434	0.931113	0.376105	0.552552	-6.60668
ENSMUSG00000006411	Nectin4	0.196033	1.492	1.1797	0.268373	0.444852	-5.45033
ENSMUSG00000006412	Pfdn2	0.313268	6.00269	5.57134	0.000347239	0.00567068	0.10189
ENSMUSG00000006418	Rnf114	0.0740235	5.66169	1.13421	0.286024	0.463582	-6.55828
ENSMUSG00000006423	Steep1	-0.116094	5.50561	-1.18426	0.266652	0.442684	-6.473
ENSMUSG00000006435	Neurl1a	-0.494825	7.37513	-10.9859	1.63238e-06	0.000276577	5.65618
ENSMUSG00000006442	Srm	0.023665	6.23102	0.466828	0.651721	0.783263	-7.20111
ENSMUSG00000006445	Epha2	0.0568544	1.52052	0.301214	0.770097	0.864033	-6.09263
ENSMUSG00000006456	Rbm14	-0.405965	5.19268	-6.35074	0.00013297	0.0031436	1.24178
ENSMUSG00000006463	Zdhhc24	-0.141565	3.9797	-1.62678	0.13824	0.286232	-5.53168
ENSMUSG00000006464	Bbs1	-0.0857674	5.5079	-1.69285	0.124746	0.267044	-5.81987
ENSMUSG00000006471	Ndor1	-0.320952	4.68478	-5.14956	0.000604187	0.0078345	-0.25317
ENSMUSG00000006476	Nsmf	-0.301936	7.58268	-7.31674	4.49221e-05	0.00167302	2.10375
ENSMUSG00000006494	Pdk1	0.00499773	4.6103	0.0763454	0.940815	0.965237	-6.97402
ENSMUSG00000006498	Ptbp1	8.53953e-06	5.4139	9.86503e-05	0.999923	0.999923	-7.17295
ENSMUSG00000006517	Mvd	-0.106009	3.44855	-0.88624	0.398558	0.574598	-6.23119
ENSMUSG00000006519	Cyba	0.534186	2.37078	3.2753	0.00960572	0.0476488	-2.58934
ENSMUSG00000006522	Itih3	0.624141	4.44366	3.84156	0.00395978	0.0264636	-2.14265
ENSMUSG00000006526	Stimate	0.0917902	4.40151	1.33893	0.213438	0.381991	-6.02126
ENSMUSG00000006527	Sfmbt1	0.0739632	4.76306	1.02916	0.330277	0.508325	-6.46494
ENSMUSG00000006567	Atp7b	0.20288	0.441763	0.993868	0.346264	0.524408	-5.4496
ENSMUSG00000006575	Rundc3a	-0.232819	7.7421	-4.97529	0.000765178	0.00914167	-0.948245
ENSMUSG00000006576	Slc4a3	-0.254409	7.48329	-5.28427	0.000504853	0.00699568	-0.477013
ENSMUSG00000006586	Runx1t1	0.311313	5.23279	5.4244	0.000419949	0.00626785	0.0262251
ENSMUSG00000006587	Snai3	-0.0755167	2.46562	-0.378453	0.71387	0.826446	-6.28279
ENSMUSG00000006589	Aprt	-0.201115	3.24005	-2.11053	0.0640256	0.170651	-4.61535
ENSMUSG00000006599	Gtf2h1	-0.0590878	5.10394	-0.894573	0.394318	0.570582	-6.68
ENSMUSG00000006611	Hfe	0.476044	2.4282	2.7935	0.0209411	0.0800934	-3.35352
ENSMUSG00000006638	Abhd1	0.034903	1.18607	0.159414	0.876864	0.929677	-6.05808
ENSMUSG00000006641	Slc5a6	0.0535563	3.89879	0.557546	0.590755	0.73616	-6.60986
ENSMUSG00000006649	Nphs1	-0.612557	1.18204	-3.12043	0.0123154	0.0561143	-2.67906
ENSMUSG00000006651	Aplp1	-0.22436	10.2365	-7.43569	3.9591e-05	0.00155567	2.02918
ENSMUSG00000006673	Qrich1	-0.114412	6.57471	-2.40855	0.0393519	0.12298	-4.89643
ENSMUSG00000006675	P4htm	-0.121464	5.8754	-2.38722	0.0407524	0.126094	-4.82541
ENSMUSG00000006676	Usp19	-0.17559	7.50318	-3.59815	0.00576832	0.0338738	-3.0545
ENSMUSG00000006678	Pola1	0.349838	2.32344	2.18681	0.0565538	0.156193	-4.274
ENSMUSG00000006699	Cdc42	0.151808	7.81574	4.24473	0.00216094	0.0177246	-2.05709
ENSMUSG00000006705	Pknox1	0.0517559	4.48793	0.719426	0.490143	0.656843	-6.66696
ENSMUSG00000006711	D130043K22Rik	-0.236381	4.99012	-2.90796	0.0173753	0.0704379	-3.79617
ENSMUSG00000006715	Gmnn	0.274083	2.07719	1.62123	0.139431	0.287818	-5.03288
ENSMUSG00000006717	Acot13	0.208317	4.57073	3.05679	0.0136479	0.0601332	-3.44912
ENSMUSG00000006720	Zfp184	0.39243	1.16035	2.22768	0.052907	0.149879	-4.01247
ENSMUSG00000006724	Cyp27b1	-0.077225	0.32573	-0.374195	0.716927	0.8278	-5.84025
ENSMUSG00000006728	Cdk4	0.162422	5.33763	1.78804	0.107415	0.241517	-5.64528
ENSMUSG00000006731	B4galnt1	-0.402989	7.00408	-7.03879	6.07121e-05	0.00192599	1.83961
ENSMUSG00000006732	Mettl1	0.252904	3.10956	2.02422	0.0736303	0.187375	-4.70794
ENSMUSG00000006736	Tspan31	-0.0306398	5.73604	-0.559484	0.589487	0.735369	-7.06741
ENSMUSG00000006740	Kif5b	0.205361	8.07348	2.93398	0.0166553	0.0683729	-4.20826
ENSMUSG00000006763	Saal1	0.0200734	3.32498	0.2097	0.838574	0.906641	-6.58009
ENSMUSG00000006782	Cnp	0.105114	8.73143	1.32446	0.218008	0.387333	-6.72288
ENSMUSG00000006784	Odad4	0.614415	1.76321	3.40298	0.00784043	0.0417585	-2.3118
ENSMUSG00000006800	Sulf2	-0.159451	6.03469	-2.63039	0.0273492	0.0957673	-4.45576
ENSMUSG00000006818	Sod2	0.34773	7.50348	7.44621	3.91543e-05	0.00154966	2.26014
ENSMUSG00000006850	Tmco6	-0.147622	3.18339	-1.31893	0.219774	0.389265	-5.6975
ENSMUSG00000006906	Stambp	-0.165266	4.93171	-2.2078	0.0546519	0.152968	-4.91655
ENSMUSG00000006920	Ezh1	-0.136694	6.08866	-2.4054	0.0395558	0.123488	-4.83046
ENSMUSG00000006930	Hap1	0.0211825	6.93643	0.162352	0.874617	0.928482	-7.40404
ENSMUSG00000006931	P3h4	0.134588	3.04228	1.05511	0.318882	0.497909	-5.94891
ENSMUSG00000006932	Ctnnb1	-0.0526189	8.6079	-1.47117	0.175335	0.33522	-6.52581
ENSMUSG00000006941	Eif1b	0.0601384	5.33911	0.813175	0.437108	0.611116	-6.80387
ENSMUSG00000006958	Chrd	-0.346453	3.00188	-1.75698	0.112809	0.249072	-5.07108
ENSMUSG00000006998	Psmd2	0.0784982	7.57524	1.728	0.118067	0.257705	-6.06976
ENSMUSG00000007021	Syngr3	-0.281305	6.83442	-4.13098	0.00255777	0.0198215	-2.12368
ENSMUSG00000007029	Vars1	-0.0609012	5.22523	-0.955913	0.364095	0.541458	-6.65113
ENSMUSG00000007030	Vwa7	-0.589194	1.32483	-2.19054	0.0562115	0.155437	-4.09212
ENSMUSG00000007033	Hspa1l	0.109232	2.631	0.683472	0.511525	0.674857	-6.15688
ENSMUSG00000007036	Abhd16a	-0.0393695	5.68925	-0.633413	0.542229	0.701	-7.01175
ENSMUSG00000007038	Neu1	-0.0148863	5.17059	-0.185534	0.856925	0.9182	-7.09951
ENSMUSG00000007039	Ddah2	0.543671	2.68301	4.17507	0.00239543	0.0189877	-1.27536
ENSMUSG00000007041	Clic1	0.468013	3.06019	4.30635	0.00197388	0.0167314	-1.14167
ENSMUSG00000007050	Lsm2	-0.186422	2.57255	-1.05664	0.318223	0.4974	-5.82045
ENSMUSG00000007080	Pole	0.468711	1.0721	2.41179	0.0391434	0.122456	-3.72794
ENSMUSG00000007097	Atp1a2	0.19514	9.80933	2.09645	0.065506	0.173388	-5.72206
ENSMUSG00000007207	Stx1a	-0.551632	5.19679	-3.77478	0.00438695	0.0282993	-2.42746
ENSMUSG00000007216	Zfp775	-0.0270298	3.04909	-0.205736	0.841577	0.908216	-6.49931
ENSMUSG00000007338	Mrpl49	0.167231	4.76103	2.11744	0.0633109	0.169381	-5.01344
ENSMUSG00000007411	Mark3	-0.0341179	6.11473	-0.593453	0.567496	0.720556	-7.11108
ENSMUSG00000007415	Gatad1	0.277602	5.93795	5.43141	0.000416129	0.00625435	-0.0812408
ENSMUSG00000007440	Pcdha10	-0.751127	2.41662	-3.67148	0.00514622	0.0313953	-1.98931
ENSMUSG00000007458	M6pr	0.055487	6.63553	1.23464	0.248239	0.422421	-6.59995
ENSMUSG00000007476	Lrrc8a	-0.31435	5.47961	-2.4714	0.0354978	0.114785	-4.61628
ENSMUSG00000007564	Ppp2r1a	-0.299327	8.7441	-7.85233	2.57334e-05	0.00120277	2.60787
ENSMUSG00000007570	Fance	-0.184066	3.81385	-1.79075	0.106956	0.240932	-5.25356
ENSMUSG00000007589	Tinf2	0.23165	3.73876	2.15884	0.0591897	0.161367	-4.67642
ENSMUSG00000007594	Hapln4	-0.57758	4.4114	-2.63889	0.0269708	0.0948148	-4.0924
ENSMUSG00000007603	Dus3l	-0.11253	6.04257	-1.83728	0.0993523	0.229391	-5.70679
ENSMUSG00000007610	Gtpbp3	-0.000814935	4.17489	-0.0112302	0.991285	0.995143	-6.85797
ENSMUSG00000007613	Tgfbr1	0.271722	4.86192	3.06728	0.0134185	0.0594655	-3.50047
ENSMUSG00000007617	Homer1	0.208029	8.30766	2.32187	0.0453565	0.135585	-5.23407
ENSMUSG00000007646	Rad51c	0.487404	0.921727	2.35597	0.0428933	0.130545	-3.79117
ENSMUSG00000007653	Gabrb2	-0.0807655	5.73796	-0.8997	0.391725	0.56843	-6.80969
ENSMUSG00000007655	Cav1	-0.0518199	3.28308	-0.371256	0.719039	0.829319	-6.51714
ENSMUSG00000007656	Arpp19	0.167516	9.26967	4.22688	0.00221862	0.0180271	-2.2116
ENSMUSG00000007659	Bcl2l1	-0.0240608	6.67918	-0.487477	0.637578	0.773801	-7.25545
ENSMUSG00000007670	Khsrp	-0.129243	6.94731	-2.81022	0.0203768	0.0786076	-4.28613
ENSMUSG00000007682	Dio2	-0.225644	6.45327	-2.4671	0.035749	0.115268	-4.78475
ENSMUSG00000007721	Ccdc124	0.207901	5.38758	3.19736	0.0108823	0.0516738	-3.40367
ENSMUSG00000007739	Cct4	0.0200355	6.35419	0.369047	0.720628	0.830338	-7.26425
ENSMUSG00000007777	Trappc2b	0.471017	3.60566	3.42786	0.00753768	0.0406765	-2.6034
ENSMUSG00000007783	Cpt1c	-0.285951	6.49483	-3.29973	0.00923846	0.0463847	-3.41959
ENSMUSG00000007812	Zfp655	0.0122933	4.70448	0.200155	0.845811	0.91107	-6.97992
ENSMUSG00000007815	Rhoa	0.133166	7.34094	2.72462	0.0234375	0.0861358	-4.47464
ENSMUSG00000007817	Zmiz1	-0.219896	6.83916	-2.32753	0.0449387	0.134645	-5.06136
ENSMUSG00000007827	Ankrd26	0.304306	4.07002	2.71293	0.0238903	0.0872407	-3.88234
ENSMUSG00000007833	Aldh16a1	0.0315634	2.26099	0.226178	0.826118	0.898944	-6.27978
ENSMUSG00000007836	Hnrnpa0	0.149855	7.42953	2.46413	0.0359237	0.115497	-4.91216
ENSMUSG00000007837	Prrg2	0.130424	1.70517	0.425343	0.68058	0.804523	-6.08429
ENSMUSG00000007850	Hnrnph1	0.103367	8.47052	1.77433	0.109767	0.244784	-6.09275
ENSMUSG00000007867	Ift43	0.44048	2.51879	3.19781	0.0108745	0.0516738	-2.73565
ENSMUSG00000007872	Id3	0.335164	4.46814	3.90765	0.00358004	0.0246779	-2.05269
ENSMUSG00000007880	Arid1a	-0.126364	7.50366	-1.88674	0.0918249	0.217353	-5.82885
ENSMUSG00000007891	Ctsd	0.235657	8.6065	3.61226	0.00564275	0.0334128	-3.13788
ENSMUSG00000007892	Rplp1	0.287291	7.70443	5.23782	0.000536954	0.00729143	-0.565015
ENSMUSG00000007908	Hmgcll1	-0.0368898	4.37489	-0.452798	0.661416	0.790708	-6.80236
ENSMUSG00000007944	Ttc9b	-0.292975	4.64617	-3.64806	0.00533682	0.0321503	-2.51023
ENSMUSG00000007950	Abhd8	-0.359157	7.56065	-8.23177	1.76455e-05	0.000967257	3.10725
ENSMUSG00000007987	Ift22	0.0671585	5.32345	1.08229	0.307277	0.486307	-6.54481
ENSMUSG00000007989	Fzd3	-0.142152	6.99103	-3.23198	0.0102948	0.0498686	-3.59414
ENSMUSG00000008035	Mid1ip1	0.120572	6.3073	1.04447	0.323519	0.5021	-6.76186
ENSMUSG00000008036	Ap2s1	0.139941	5.83275	2.84681	0.0191955	0.075476	-4.06534
ENSMUSG00000008090	Fgfrl1	0.0316532	3.07906	0.229945	0.823277	0.897452	-6.5019
ENSMUSG00000008136	Fhl2	-0.281582	3.24596	-1.69379	0.124563	0.266843	-5.22713
ENSMUSG00000008140	Emc10	-0.237197	7.35418	-5.19778	0.000566396	0.00753342	-0.585425
ENSMUSG00000008153	Clstn3	-0.150403	8.58679	-3.53662	0.0063513	0.0361331	-3.2601
ENSMUSG00000008167	Fbxw9	0.074128	3.2645	0.551043	0.595022	0.739623	-6.42267
ENSMUSG00000008200	Fnbp4	-0.225575	5.62768	-3.74439	0.00459719	0.029184	-2.56276
ENSMUSG00000008206	Cers4	0.00815902	5.5918	0.129508	0.899805	0.94287	-7.20024
ENSMUSG00000008226	Scrn3	0.0963976	5.31239	0.933241	0.375063	0.551661	-6.69081
ENSMUSG00000008301	Phax	0.106002	5.11576	1.46332	0.177421	0.338055	-6.04506
ENSMUSG00000008305	Tle1	-0.109901	6.03005	-2.00724	0.0756756	0.190692	-5.44921
ENSMUSG00000008307	1700109H08Rik	0.376612	0.718116	2.04299	0.0714308	0.18369	-4.21744
ENSMUSG00000008318	Relt	-0.27829	2.94606	-1.51719	0.163541	0.319733	-5.38251
ENSMUSG00000008333	Snrpb2	0.353781	4.13435	3.47131	0.00703813	0.0387943	-2.66663
ENSMUSG00000008348	Ubc	-0.338654	8.80356	-5.89456	0.00023095	0.0043848	0.241898
ENSMUSG00000008373	Prpf31	0.195277	4.75877	2.65648	0.0262043	0.0931285	-4.15041
ENSMUSG00000008384	Sertad1	0.207208	2.89229	1.34254	0.212312	0.380845	-5.58564
ENSMUSG00000008393	Carhsp1	0.0665415	7.00502	1.13453	0.285895	0.463539	-6.76125
ENSMUSG00000008398	Elk3	0.258057	2.85896	2.01705	0.0744874	0.188943	-4.65333
ENSMUSG00000008429	Herpud2	-0.110249	5.62671	-1.97113	0.0802077	0.198423	-5.434
ENSMUSG00000008435	Rdh13	0.158508	4.11973	1.84734	0.0977762	0.227008	-5.25406
ENSMUSG00000008450	Nutf2	1.2987	1.87748	3.24891	0.0100196	0.0489811	-2.55211
ENSMUSG00000008475	Arpc5	0.22622	6.39525	3.79595	0.00424651	0.0276487	-2.59739
ENSMUSG00000008489	Elavl2	0.377062	5.05764	4.05731	0.00285559	0.021151	-1.94823
ENSMUSG00000008496	Pou2f2	0.549281	3.09766	4.5688	0.00135047	0.0130911	-0.766814
ENSMUSG00000008540	Mgst1	0.455781	3.28897	3.43868	0.00740992	0.0402581	-2.51291
ENSMUSG00000008575	Nfib	0.369437	5.05392	3.51265	0.00659485	0.0369885	-2.81513
ENSMUSG00000008604	Ubqln4	-0.468095	7.14401	-7.83004	2.63216e-05	0.0012226	2.71933
ENSMUSG00000008658	Rbfox1	-0.0684504	8.20345	-1.78258	0.108346	0.242778	-6.05704
ENSMUSG00000008668	Rps18	0.387734	5.95378	5.63496	0.000320094	0.00536368	0.196253
ENSMUSG00000008682	Rpl10	0.0810454	5.56427	1.068	0.31334	0.491572	-6.61022
ENSMUSG00000008683	Rps15a	0.255848	6.26616	5.28976	0.000501198	0.00696446	-0.324834
ENSMUSG00000008690	Ncaph2	-0.0028122	6.48575	-0.0577427	0.955216	0.97443	-7.35659
ENSMUSG00000008730	Hipk1	-0.147662	7.23854	-3.72218	0.00475758	0.0297923	-2.82245
ENSMUSG00000008734	Gprc5b	0.103118	7.46648	0.995845	0.345353	0.523471	-6.96323
ENSMUSG00000008763	Man1a2	-0.0790062	6.95115	-1.6299	0.137573	0.285327	-6.1326
ENSMUSG00000008822	Acyp1	0.907814	2.64631	6.12322	0.000174533	0.00371975	1.27509
ENSMUSG00000008845	Cd163	0.0279794	2.27307	0.222163	0.829148	0.90008	-6.28371
ENSMUSG00000008855	Hdac5	-0.271053	7.42711	-5.39523	0.000436257	0.00643382	-0.314915
ENSMUSG00000008859	Rala	0.215227	5.76644	4.28062	0.00204979	0.0171611	-1.73949
ENSMUSG00000008892	Vdac3	0.150919	6.71191	3.60907	0.00567091	0.0334865	-2.94143
ENSMUSG00000008958	Vps72	0.027809	4.74723	0.371865	0.718601	0.829027	-6.93739
ENSMUSG00000008976	Gabpa	-0.0505692	5.07442	-0.816647	0.43522	0.609709	-6.74092
ENSMUSG00000008999	Bmp7	0.114665	2.4893	0.597742	0.564752	0.718576	-6.17606
ENSMUSG00000009013	Dynll1	-0.0336289	7.32342	-0.418499	0.685395	0.808101	-7.37096
ENSMUSG00000009030	Pdcl	0.154484	4.31588	1.5463	0.156446	0.310559	-5.73073
ENSMUSG00000009035	Tmem184b	-0.429559	6.14207	-8.29264	1.66303e-05	0.000924058	3.3085
ENSMUSG00000009073	Nf2	-0.0912735	6.53513	-1.78042	0.108716	0.243349	-5.86388
ENSMUSG00000009075	Cabp7	-0.520353	3.4903	-5.35832	0.000457885	0.00662884	0.256466
ENSMUSG00000009076	Zmat5	0.122163	3.02824	0.850125	0.417305	0.592798	-6.13732
ENSMUSG00000009079	Ewsr1	0.110133	7.97617	2.07121	0.068241	0.17822	-5.59924
ENSMUSG00000009090	Ap1b1	-0.20189	7.24865	-4.45898	0.00158099	0.0144795	-1.66432
ENSMUSG00000009092	Derl3	0.255092	1.34963	1.55257	0.154954	0.308502	-4.98229
ENSMUSG00000009097	Tbx1	-0.901711	0.832209	-3.41671	0.00767183	0.0411612	-2.21786
ENSMUSG00000009112	Bcl2l13	-0.0682323	5.46772	-1.21082	0.256809	0.43261	-6.43476
ENSMUSG00000009207	Lnpk	0.106691	5.06433	1.66578	0.130122	0.274883	-5.75863
ENSMUSG00000009216	Fam163b	-0.316345	5.9583	-5.51533	0.000373205	0.00589143	0.028828
ENSMUSG00000009281	Rarres2	1.31849	3.25429	10.1102	3.27517e-06	0.000397015	4.98665
ENSMUSG00000009291	Pttg1ip	0.0283152	6.68121	0.42187	0.683022	0.806642	-7.2878
ENSMUSG00000009292	Trpm2	-0.192982	5.09042	-2.84515	0.0192475	0.0755991	-3.92235
ENSMUSG00000009293	Ube2g2	0.00469348	5.72242	0.0649937	0.9496	0.971293	-7.23238
ENSMUSG00000009378	Slc16a12	0.563769	1.31783	3.14968	0.0117489	0.0543713	-2.64701
ENSMUSG00000009394	Syn2	-0.174249	7.99498	-3.60718	0.00568768	0.033542	-3.09253
ENSMUSG00000009406	Elk1	-0.138388	5.95777	-2.38351	0.0410007	0.126646	-4.84506
ENSMUSG00000009418	Nav1	-0.0694192	6.21083	-0.602956	0.561428	0.71573	-7.12025
ENSMUSG00000009470	Tnpo1	0.340559	6.2573	6.55846	0.00010432	0.00267712	1.34698
ENSMUSG00000009535	Rnmt	0.115954	5.69696	2.37939	0.0412785	0.12722	-4.80522
ENSMUSG00000009549	Srp14	0.349709	5.69161	5.10989	0.000637325	0.00807682	-0.493505
ENSMUSG00000009555	Cdk9	-0.0278786	6.4779	-0.214535	0.834914	0.904363	-7.332
ENSMUSG00000009563	Tor2a	-0.169814	4.35598	-2.33464	0.0444181	0.133577	-4.5712
ENSMUSG00000009566	Fpgs	-0.0383831	2.36419	-0.212208	0.836674	0.905415	-6.3089
ENSMUSG00000009569	Mrtfb	-0.128937	8.31352	-2.03542	0.0723098	0.185407	-5.6871
ENSMUSG00000009575	Cbx5	0.183445	7.42644	4.11572	0.00261661	0.0200378	-2.2163
ENSMUSG00000009585	Apobec3	0.278368	2.06331	1.61004	0.141862	0.290904	-5.0448
ENSMUSG00000009614	Sardh	-0.128674	3.30439	-0.776192	0.457555	0.628922	-6.28053
ENSMUSG00000009621	Vav2	0.178156	3.38002	1.88854	0.0915616	0.217109	-4.98433
ENSMUSG00000009630	Ppp2cb	0.0992053	6.49768	2.09689	0.065459	0.173294	-5.38029
ENSMUSG00000009633	G0s2	-0.07558	0.877184	-0.323273	0.753876	0.853516	-5.95654
ENSMUSG00000009640	Dmap1	-0.0818783	4.50533	-1.03793	0.326394	0.504932	-6.38969
ENSMUSG00000009647	Mcu	-0.113095	5.17444	-1.62942	0.137676	0.285477	-5.83671
ENSMUSG00000009681	Bcr	-0.248343	9.01038	-5.98534	0.000206475	0.00409926	0.345982
ENSMUSG00000009687	Fxyd5	-0.208625	2.6748	-1.32229	0.218699	0.387959	-5.55369
ENSMUSG00000009731	Kcnd1	-0.360465	3.88829	-3.37511	0.00819459	0.0429158	-2.76588
ENSMUSG00000009733	Tfcp2	0.0235651	4.11442	0.300552	0.770585	0.864387	-6.79117
ENSMUSG00000009734	Pou6f2	0.0335198	0.74622	0.140821	0.891114	0.937518	-5.97536
ENSMUSG00000009739	Pou6f1	-0.184974	6.53794	-3.81048	0.00415282	0.0272823	-2.59501
ENSMUSG00000009741	Ubp1	-0.192998	6.8096	-4.14224	0.00251522	0.0195738	-2.10313
ENSMUSG00000009828	Cilk1	-0.0670733	4.6763	-0.991385	0.34741	0.525503	-6.48134
ENSMUSG00000009863	Sdhb	0.131922	6.29798	2.37502	0.0415753	0.127865	-4.91029
ENSMUSG00000009876	Cox4i2	0.307605	0.761604	1.40816	0.192688	0.356968	-5.05942
ENSMUSG00000009894	Snap47	-0.161056	7.5049	-4.07309	0.00278883	0.0208293	-2.29308
ENSMUSG00000009905	Kdsr	0.329537	5.07168	4.31265	0.00195575	0.0166344	-1.55758
ENSMUSG00000009907	Vps4b	0.0684066	5.65412	1.13213	0.286851	0.464523	-6.55919
ENSMUSG00000009927	Rps25	0.447698	6.80131	8.77833	1.04905e-05	0.000706853	3.73373
ENSMUSG00000009995	Tafazzin	0.0689916	5.19311	1.08979	0.304134	0.482882	-6.50743
ENSMUSG00000010021	Kif19a	0.509536	2.48281	3.68356	0.00505065	0.0310281	-1.97987
ENSMUSG00000010025	Aldh3a2	-0.0877778	5.26283	-1.00577	0.340811	0.518784	-6.61098
ENSMUSG00000010044	Zmynd10	0.247924	2.14538	0.97862	0.353348	0.531734	-5.79125
ENSMUSG00000010045	Tmem115	-0.0544711	4.95282	-0.930582	0.376365	0.552813	-6.6102
ENSMUSG00000010047	Hyal2	0.150503	2.3431	0.953826	0.365095	0.542404	-5.8615
ENSMUSG00000010048	Ifrd2	0.0316035	2.81988	0.221043	0.829994	0.900483	-6.42957
ENSMUSG00000010051	Hyal1	-0.347229	2.37574	-1.60398	0.143195	0.292549	-5.12265
ENSMUSG00000010054	Tusc2	-0.283372	5.66345	-4.35734	0.00183214	0.0158544	-1.6067
ENSMUSG00000010057	Nprl2	-0.169301	4.55331	-2.16126	0.0589572	0.16091	-4.89521
ENSMUSG00000010064	Slc38a3	-0.18689	6.00916	-1.0673	0.313636	0.49188	-6.69241
ENSMUSG00000010066	Cacna2d2	-0.0843206	6.86323	-1.47958	0.173126	0.332515	-6.32525
ENSMUSG00000010067	Rassf1	0.0953458	3.68606	1.02686	0.331302	0.509301	-6.16778
ENSMUSG00000010086	Rnf112	-0.113557	8.40654	-2.00386	0.0760891	0.191281	-5.7439
ENSMUSG00000010095	Slc3a2	0.0411167	6.51176	0.853667	0.41544	0.590831	-6.9742
ENSMUSG00000010097	Nxf1	0.0334684	6.59544	0.273179	0.790883	0.876505	-7.33255
ENSMUSG00000010110	Stx5a	-0.0206723	5.68544	-0.315257	0.759756	0.857055	-7.17323
ENSMUSG00000010154	Spire2	-0.0049201	3.69751	-0.0546113	0.957642	0.97577	-6.71611
ENSMUSG00000010175	Prox1	0.153102	4.10111	1.36703	0.204798	0.371568	-5.90326
ENSMUSG00000010205	Raver1	-0.272803	5.4181	-5.4263	0.000418912	0.00626477	-0.00845545
ENSMUSG00000010277	Bltp2	-0.161966	8.08435	-4.06474	0.00282396	0.0210106	-2.36655
ENSMUSG00000010290	AI597479	0.139605	5.10457	1.70448	0.1225	0.264208	-5.71327
ENSMUSG00000010307	Tmem86a	0.339934	3.32285	1.61021	0.141825	0.290868	-5.35867
ENSMUSG00000010358	Ifi35	0.625156	1.26026	3.06718	0.0134206	0.0594655	-2.76473
ENSMUSG00000010362	Rdm1	0.303312	2.30077	2.08084	0.0671843	0.176235	-4.42841
ENSMUSG00000010376	Nedd8	0.631727	5.21665	10.7002	2.0375e-06	0.000294263	5.58147
ENSMUSG00000010392	Gosr1	-0.0928184	5.65101	-1.57125	0.150586	0.302389	-6.01678
ENSMUSG00000010406	Mrpl52	0.177927	3.2624	1.59254	0.145739	0.296367	-5.36869
ENSMUSG00000010453	Kansl3	-0.194912	6.27306	-3.89985	0.00362277	0.0248576	-2.41578
ENSMUSG00000010461	Eya4	0.455859	1.13627	1.4828	0.172287	0.331292	-5.03072
ENSMUSG00000010505	Myt1	0.305863	3.41913	3.26603	0.00974911	0.0481801	-2.82072
ENSMUSG00000010517	Faf1	0.15598	4.82253	2.30206	0.0468515	0.13852	-4.73854
ENSMUSG00000010529	Gm266	-0.0187682	0.837476	-0.0626104	0.951446	0.972514	-6.00105
ENSMUSG00000010554	Mettl16	-0.0445325	5.10858	-0.631206	0.543607	0.701721	-6.88886
ENSMUSG00000010592	Dazl	-0.219528	3.22038	-1.28782	0.229945	0.400727	-5.74513
ENSMUSG00000010607	Pigyl	0.503564	3.34364	3.91102	0.00356171	0.0245857	-1.78768
ENSMUSG00000010608	Rbm25	0.117853	7.23859	2.77736	0.0215004	0.0815702	-4.37535
ENSMUSG00000010609	Psen2	0.10839	3.16381	1.05567	0.318642	0.497691	-5.98351
ENSMUSG00000010660	Plcd1	0.0577934	2.53668	0.297725	0.772674	0.865662	-6.33017
ENSMUSG00000010663	Fads1	-0.104416	7.65966	-1.50355	0.166963	0.324142	-6.39088
ENSMUSG00000010721	Lmbr1	0.0189269	4.67329	0.223647	0.828028	0.899912	-6.96625
ENSMUSG00000010755	Cars1	-0.00576352	4.78132	-0.0851529	0.934005	0.961711	-7.01817
ENSMUSG00000010797	Wnt2	-0.368501	3.3125	-2.43433	0.0377231	0.119501	-4.13013
ENSMUSG00000010803	Gabra1	-0.0523621	7.44082	-0.379781	0.712918	0.825728	-7.40219
ENSMUSG00000010911	Apip	-0.11754	2.79682	-0.761234	0.466001	0.635514	-6.14594
ENSMUSG00000010914	Pdhx	0.247574	5.03078	3.54734	0.0062455	0.0357393	-2.75653
ENSMUSG00000010936	Vac14	-0.161743	4.76604	-2.61299	0.0281408	0.0976675	-4.22588
ENSMUSG00000011096	Akt1s1	-0.160536	5.27221	-2.60764	0.0283885	0.0980859	-4.35183
ENSMUSG00000011114	Tbrg1	-0.103112	5.12845	-1.74068	0.11574	0.253852	-5.66917
ENSMUSG00000011148	Adss1	0.160212	4.18664	1.32077	0.219186	0.388546	-5.98372
ENSMUSG00000011154	Cfap161	1.50981	1.21218	8.44305	1.43863e-05	0.000850082	3.10894
ENSMUSG00000011158	Brf1	-0.0276722	5.08202	-0.334199	0.745888	0.847913	-7.03624
ENSMUSG00000011179	Odc1	0.328278	6.40419	5.71891	0.000287742	0.00498285	0.248124
ENSMUSG00000011254	Thg1l	0.166542	3.01776	1.28873	0.229642	0.400434	-5.68469
ENSMUSG00000011256	Adam19	-0.0117727	3.99828	-0.110339	0.914563	0.951067	-6.80073
ENSMUSG00000011257	Pabpc4	0.181065	5.57935	3.04511	0.0139082	0.0608014	-3.69228
ENSMUSG00000011306	Sugp1	-0.00724877	5.43676	-0.107084	0.917072	0.952197	-7.17151
ENSMUSG00000011382	Dhdh	0.280545	3.84766	2.13951	0.0610812	0.164926	-4.73566
ENSMUSG00000011427	Zfp790	-0.0790879	3.9165	-0.977363	0.353937	0.532244	-6.28628
ENSMUSG00000011589	Fsd1	-0.0862467	5.16131	-1.28134	0.232113	0.403264	-6.28472
ENSMUSG00000011658	Fuz	-0.0663911	4.91345	-0.668276	0.520732	0.68274	-6.81601
ENSMUSG00000011751	Sptbn4	-0.297165	8.24913	-4.61104	0.00127164	0.0126148	-1.53667
ENSMUSG00000011752	Pgam1	-0.005506	8.42696	-0.134124	0.896257	0.940672	-7.5745
ENSMUSG00000011831	Evi5	0.0112317	5.92638	0.195585	0.849281	0.913094	-7.24996
ENSMUSG00000011832	Evi5l	-0.224373	6.50646	-4.58384	0.00132182	0.0129235	-1.38647
ENSMUSG00000011837	Snapc2	0.0135886	4.38119	0.15526	0.880044	0.93126	-6.90201
ENSMUSG00000011877	Git1	-0.588227	8.29949	-15.9413	6.66943e-08	5.84948e-05	8.94745
ENSMUSG00000011884	Gltp	-0.158258	5.52757	-2.74599	0.0226322	0.0842983	-4.17754
ENSMUSG00000011958	Bnip2	0.421594	4.63869	6.25453	0.000149059	0.00336553	1.22154
ENSMUSG00000011960	Ccnt1	0.101507	5.1761	1.60655	0.142628	0.291834	-5.86711
ENSMUSG00000012017	Scarf2	-0.236453	1.21014	-1.23393	0.24849	0.422702	-5.33862
ENSMUSG00000012076	Brms1l	0.14047	5.97321	2.93142	0.0167248	0.0684884	-3.94895
ENSMUSG00000012114	Med15	-0.301915	5.81147	-4.93932	0.000803856	0.00938389	-0.762261
ENSMUSG00000012117	Dhdds	0.0594253	5.51546	0.943127	0.370251	0.547284	-6.72515
ENSMUSG00000012126	Ubxn11	-0.115237	3.83595	-1.19949	0.260974	0.437402	-6.02919
ENSMUSG00000012296	Tjap1	-0.442591	4.78438	-4.70988	0.00110579	0.0116271	-0.904546
ENSMUSG00000012405	Rpl15	0.345381	7.16204	6.8873	7.1806e-05	0.00216856	1.64474
ENSMUSG00000012422	Tmem167	0.305581	5.70693	5.57218	0.000346863	0.00567068	0.147158
ENSMUSG00000012429	Mplkip	-0.178926	3.15227	-1.66816	0.129642	0.274101	-5.23662
ENSMUSG00000012443	Kif11	1.22348	1.69111	4.73241	0.00107134	0.0113935	-0.430014
ENSMUSG00000012483	Rpa3	0.472636	2.11392	2.73632	0.0229931	0.0851322	-3.38669
ENSMUSG00000012535	Tnpo3	-0.00409058	6.21664	-0.0858973	0.933429	0.961481	-7.31403
ENSMUSG00000012609	Ttll5	-0.0267884	4.58237	-0.278752	0.786736	0.87348	-6.9273
ENSMUSG00000012640	Zfp715	-0.174571	4.52866	-2.64278	0.0267993	0.0944629	-4.11873
ENSMUSG00000012848	Rps5	0.415647	6.8659	6.25424	0.000149111	0.00336553	0.89552
ENSMUSG00000013033	Adgrl1	-0.314301	9.00908	-7.19349	5.12876e-05	0.00177837	1.84545
ENSMUSG00000013076	Amotl1	0.156492	5.37844	2.44694	0.036951	0.117798	-4.63323
ENSMUSG00000013089	Etv5	-0.280197	6.93006	-5.46577	0.000397943	0.00612937	-0.161696
ENSMUSG00000013150	Gfod2	0.165209	3.61832	1.22728	0.25086	0.42586	-5.9304
ENSMUSG00000013155	Enkd1	-0.196678	2.59582	-1.32185	0.21884	0.388092	-5.53367
ENSMUSG00000013160	Atp6v0d1	-0.092468	7.31853	-2.26442	0.0498253	0.144028	-5.22113
ENSMUSG00000013236	Ptprs	-0.14578	8.18837	-2.17109	0.058021	0.159171	-5.46402
ENSMUSG00000013275	Slc41a1	-0.281263	6.97268	-2.71192	0.0239299	0.0873213	-4.45138
ENSMUSG00000013367	Iglon5	-0.215992	4.41411	-2.30096	0.0469353	0.138713	-4.63968
ENSMUSG00000013419	Zbtb47	-0.221761	5.9692	-2.81574	0.0201939	0.0781297	-4.14061
ENSMUSG00000013465	Nelfb	-0.0356528	4.49066	-0.434022	0.674494	0.799853	-6.84279
ENSMUSG00000013495	Tmem175	-0.0245008	4.86267	-0.31583	0.759335	0.856952	-6.98847
ENSMUSG00000013523	Bcas1	0.102737	7.60932	0.442633	0.668482	0.795711	-7.39383
ENSMUSG00000013539	Tango2	-0.209925	5.17114	-3.09114	0.0129111	0.0579486	-3.53574
ENSMUSG00000013593	Ndufs2	0.0484845	7.3115	0.888776	0.397264	0.573392	-7.04616
ENSMUSG00000013622	Atraid	0.224541	5.33555	2.47224	0.0354488	0.114726	-4.58208
ENSMUSG00000013629	Cad	-0.148372	4.54263	-1.39147	0.197527	0.362745	-5.99506
ENSMUSG00000013646	Sh3bp5l	-0.0531877	5.22307	-0.848269	0.418285	0.593762	-6.74882
ENSMUSG00000013662	Atad1	0.167437	6.47991	3.46207	0.00714141	0.0392475	-3.15026
ENSMUSG00000013663	Pten	0.0837384	7.69152	1.70852	0.121727	0.262908	-6.11101
ENSMUSG00000013698	Pea15a	0.00595027	8.30513	0.0652971	0.949365	0.971175	-7.57113
ENSMUSG00000013701	Timm23	0.129534	5.88949	2.42835	0.0380945	0.120184	-4.75986
ENSMUSG00000013707	Tnfaip8l2	0.0661768	0.895227	0.198689	0.846923	0.911808	-5.9934
ENSMUSG00000013736	Trnt1	0.120885	5.16638	2.01137	0.0751733	0.190004	-5.27444
ENSMUSG00000013787	Ehmt2	-0.261638	7.47732	-4.94459	0.000798055	0.00936192	-0.964459
ENSMUSG00000013822	Elof1	0.250092	4.51772	2.95563	0.0160793	0.0668367	-3.60125
ENSMUSG00000013833	Med16	-0.102265	5.74432	-1.39797	0.195629	0.360502	-6.2622
ENSMUSG00000013846	St3gal1	-0.225925	3.67423	-1.16344	0.274578	0.451423	-6.02166
ENSMUSG00000013858	Tmem259	-0.353001	6.66968	-6.27733	0.000145063	0.00331224	0.944548
ENSMUSG00000013878	Rnf170	-0.102776	4.70377	-1.61605	0.140552	0.289372	-5.74028
ENSMUSG00000013921	Clip3	-0.297953	8.31816	-6.54968	0.000105385	0.00269056	1.12299
ENSMUSG00000013973	Dedd	-0.046405	5.07443	-0.752759	0.470831	0.639795	-6.79267
ENSMUSG00000013997	Nit1	-0.153504	5.2645	-2.20907	0.0545381	0.152828	-4.99132
ENSMUSG00000014039	Prdm15	-0.046392	4.43544	-0.295311	0.774458	0.866719	-6.88276
ENSMUSG00000014074	Rnf168	0.297234	5.17983	4.23219	0.0022013	0.0179221	-1.70405
ENSMUSG00000014075	Dynlt2b	0.237421	2.85915	1.83787	0.0992593	0.229344	-4.9161
ENSMUSG00000014077	Chp1	-0.018428	6.6463	-0.449164	0.663938	0.792389	-7.2704
ENSMUSG00000014158	Trpv4	0.537593	2.4168	1.42133	0.188944	0.35232	-5.36383
ENSMUSG00000014164	Klhl3	-0.031347	6.25548	-0.267144	0.795381	0.879327	-7.28486
ENSMUSG00000014177	Tvp23b	0.381368	4.72243	4.8517	0.000907147	0.0102234	-0.680589
ENSMUSG00000014195	Dnajc7	-0.0510297	7.66348	-1.03408	0.328093	0.506457	-6.94839
ENSMUSG00000014226	Cacybp	-0.0317622	6.20783	-0.411669	0.690216	0.8109	-7.22397
ENSMUSG00000014232	Cluap1	0.391003	4.25134	4.49668	0.00149745	0.0139893	-1.10169
ENSMUSG00000014243	Zswim7	0.227694	2.22639	1.3951	0.196466	0.361509	-5.35491
ENSMUSG00000014245	Pigl	-0.219702	2.59728	-1.41504	0.190723	0.354397	-5.42062
ENSMUSG00000014294	Ndufa2	0.777173	4.49176	11.4997	1.10926e-06	0.000226562	6.1872
ENSMUSG00000014301	Pam16	0.918144	2.31947	4.14186	0.00251663	0.0195738	-1.27712
ENSMUSG00000014303	Glis2	-0.2273	2.86372	-2.03523	0.0723321	0.185417	-4.63002
ENSMUSG00000014313	Cox6c	0.422198	6.7312	8.65514	1.17677e-05	0.000759549	3.61813
ENSMUSG00000014329	Bicc1	0.385557	2.56822	2.61879	0.0278741	0.0970708	-3.65688
ENSMUSG00000014349	Ube2z	0.0112913	6.14332	0.234079	0.820163	0.895739	-7.27628
ENSMUSG00000014353	Tmem87b	0.190146	5.29662	2.95002	0.0162267	0.0671497	-3.79214
ENSMUSG00000014355	Anapc1	-0.0146288	6.56635	-0.329898	0.749028	0.850248	-7.30993
ENSMUSG00000014361	Mertk	-0.233922	5.58066	-2.34861	0.0434133	0.13151	-4.83437
ENSMUSG00000014402	Tsg101	0.114321	5.71646	1.84852	0.0975927	0.226688	-5.63311
ENSMUSG00000014418	Hps5	0.0618881	4.30346	0.745885	0.474774	0.643534	-6.59662
ENSMUSG00000014426	Map3k4	-0.0752337	5.57552	-0.909149	0.386978	0.564013	-6.7699
ENSMUSG00000014444	Piezo1	-0.0800198	2.75887	-0.416182	0.68703	0.809068	-6.34634
ENSMUSG00000014470	Rnf166	-0.259731	5.76238	-4.83591	0.000927231	0.0103869	-0.905602
ENSMUSG00000014496	Ankrd28	0.0574266	6.16395	0.842541	0.421318	0.596454	-6.9317
ENSMUSG00000014498	Ankrd52	-0.294108	5.93085	-3.56531	0.00607219	0.0351052	-2.90275
ENSMUSG00000014503	Pkd2l2	0.215999	2.81007	1.83136	0.100292	0.230942	-4.91312
ENSMUSG00000014504	Srp19	0.450536	4.63505	6.2865	0.000143489	0.00330157	1.26228
ENSMUSG00000014547	Wdfy2	0.0575381	4.40985	0.847444	0.418721	0.594187	-6.54262
ENSMUSG00000014550	Rbsn	-0.00264739	5.74087	-0.0469547	0.963575	0.979473	-7.23701
ENSMUSG00000014551	Mrps25	0.0883457	5.82233	1.63476	0.136542	0.283821	-5.95959
ENSMUSG00000014554	Dguok	-0.173852	4.15821	-1.84596	0.0979902	0.227398	-5.2693
ENSMUSG00000014592	Camta1	0.140777	7.52273	3.3972	0.00791256	0.0419844	-3.38472
ENSMUSG00000014599	Csf1	0.220411	4.19908	2.0985	0.0652882	0.173027	-4.89637
ENSMUSG00000014601	Strip1	-0.188426	4.94402	-3.17805	0.0112251	0.0528969	-3.34219
ENSMUSG00000014602	Kif1a	-0.235634	9.69131	-7.62174	3.25903e-05	0.00139633	2.28216
ENSMUSG00000014606	Slc25a11	-0.034194	6.16453	-0.567561	0.584216	0.731804	-7.13498
ENSMUSG00000014633	Cmc2	0.308025	2.49785	2.19301	0.0559853	0.15507	-4.30224
ENSMUSG00000014668	Chfr	0.0518612	5.02897	0.519828	0.615731	0.757023	-6.93718
ENSMUSG00000014748	Tex261	-0.0917067	5.33747	-1.16784	0.272888	0.449875	-6.45583
ENSMUSG00000014763	Fam120b	-0.0935072	6.32861	-2.02441	0.0736079	0.18735	-5.46872
ENSMUSG00000014767	Tbp	0.060459	5.17726	0.987129	0.349382	0.527522	-6.60884
ENSMUSG00000014769	Psmb1	0.0473655	6.56918	0.93872	0.372391	0.549085	-6.90479
ENSMUSG00000014771	Pdcd2	-0.171502	3.09855	-1.44797	0.181561	0.34345	-5.51393
ENSMUSG00000014773	Dll1	-0.122851	3.38173	-0.663508	0.523642	0.685229	-6.38738
ENSMUSG00000014776	Nol3	0.0381006	3.75959	0.247694	0.809931	0.888629	-6.70251
ENSMUSG00000014778	Fhod1	-0.160645	3.76711	-1.54201	0.157475	0.311896	-5.58543
ENSMUSG00000014782	Plekhg4	-0.513125	4.53016	-4.31455	0.00195031	0.0165977	-1.44011
ENSMUSG00000014786	Slc9a5	-0.292128	6.66242	-6.33351	0.000135707	0.00318644	1.01641
ENSMUSG00000014791	Elmo3	0.225394	1.57472	1.53158	0.159999	0.315189	-5.05065
ENSMUSG00000014813	Stc1	0.024402	2.40437	0.126791	0.901894	0.944064	-6.33457
ENSMUSG00000014837	Matcap1	-0.489177	3.8081	-4.58284	0.00132371	0.0129335	-0.884252
ENSMUSG00000014846	Tppp3	0.263449	5.81004	4.26026	0.00211209	0.0174974	-1.77751
ENSMUSG00000014850	Msh3	-0.0310404	4.46855	-0.362405	0.725417	0.833025	-6.86763
ENSMUSG00000014856	Tmem208	0.124642	3.81649	1.55379	0.154665	0.308192	-5.58179
ENSMUSG00000014859	E2f4	-0.233325	4.76365	-2.66267	0.0259398	0.0926157	-4.14427
ENSMUSG00000014867	Surf4	0.0642764	6.04829	1.16665	0.273342	0.449986	-6.59022
ENSMUSG00000014873	Surf2	0.00696806	4.61021	0.0982594	0.923881	0.955725	-6.97187
ENSMUSG00000014905	Dnajb9	0.088853	5.26652	1.48608	0.171437	0.330291	-6.04995
ENSMUSG00000014907	Naf1	0.634728	3.6645	5.92906	0.000221296	0.00429625	0.972943
ENSMUSG00000014932	Yes1	0.277512	3.97642	3.03091	0.0142317	0.0617741	-3.34126
ENSMUSG00000014956	Ppp1cb	-0.0595411	8.39654	-1.33473	0.214756	0.383521	-6.6813
ENSMUSG00000014959	Gorasp2	-0.115593	6.25608	-2.49603	0.0340923	0.111767	-4.70904
ENSMUSG00000014980	Tsen15	-0.0982227	3.47098	-0.89427	0.394471	0.570623	-6.23073
ENSMUSG00000015002	Efr3a	0.170959	4.89952	1.27406	0.23457	0.406017	-6.22759
ENSMUSG00000015013	Trappc2l	0.26273	4.34261	3.53323	0.00638512	0.0362049	-2.61934
ENSMUSG00000015016	Acsf3	-0.109344	3.73201	-0.866121	0.408927	0.585247	-6.33437
ENSMUSG00000015023	Ddx19a	0.100747	4.67747	1.20092	0.260443	0.436757	-6.25743
ENSMUSG00000015027	Galns	-0.613727	1.34727	-3.87539	0.0037603	0.0254846	-1.58853
ENSMUSG00000015053	Gata2	0.0389941	2.36174	0.262009	0.799215	0.881849	-6.29551
ENSMUSG00000015085	Entpd2	0.128149	3.21778	1.10778	0.296694	0.475157	-5.94485
ENSMUSG00000015087	Rabl6	-0.0441392	7.51848	-1.05439	0.319194	0.498188	-6.91037
ENSMUSG00000015090	Ptgds	0.0668951	7.49194	0.733618	0.48186	0.650017	-7.19789
ENSMUSG00000015092	Edf1	-0.179865	5.93383	-3.08743	0.0129888	0.0581922	-3.68659
ENSMUSG00000015094	Npdc1	-0.254739	6.73357	-4.08923	0.00272227	0.0205007	-2.17706
ENSMUSG00000015095	Fbxw5	-0.0518121	6.33129	-0.853856	0.41534	0.590831	-6.94802
ENSMUSG00000015112	Slc25a13	0.0371507	2.59097	0.185301	0.857103	0.918259	-6.37396
ENSMUSG00000015120	Ube2i	0.0121704	7.6863	0.285554	0.781685	0.87081	-7.46547
ENSMUSG00000015126	Tsr3	-0.108826	4.23373	-1.3233	0.218377	0.387527	-5.99648
ENSMUSG00000015127	Unkl	-0.00826885	5.72689	-0.10756	0.916705	0.952087	-7.22922
ENSMUSG00000015133	Lrrk1	-0.0921839	2.22266	-0.522501	0.613943	0.755334	-6.1537
ENSMUSG00000015143	Actn1	-0.0786218	7.91956	-1.51926	0.163028	0.319206	-6.39833
ENSMUSG00000015149	Sirt2	-0.12679	6.94565	-2.49474	0.0341643	0.11188	-4.8041
ENSMUSG00000015165	Hnrnpl	0.095435	8.05457	1.90483	0.089208	0.213772	-5.86135
ENSMUSG00000015176	Nolc1	0.0752803	6.22845	1.30384	0.224661	0.394779	-6.45855
ENSMUSG00000015189	Casd1	0.00461767	6.23519	0.090558	0.929828	0.959445	-7.31639
ENSMUSG00000015202	Cnksr3	0.411161	2.63871	3.30887	0.00910484	0.0460493	-2.58386
ENSMUSG00000015214	Mtmr1	0.0901183	5.41799	1.24732	0.243771	0.416719	-6.38072
ENSMUSG00000015217	Hmgb3	0.400618	5.3562	7.15346	5.35619e-05	0.0018072	2.17718
ENSMUSG00000015222	Map2	-0.166452	9.59728	-5.2384	0.000536534	0.00729143	-0.726751
ENSMUSG00000015224	Cyp2j9	-0.0874655	4.75144	-0.501444	0.628099	0.766614	-6.87811
ENSMUSG00000015243	Abca1	0.224841	5.5145	2.41288	0.0390733	0.122263	-4.71474
ENSMUSG00000015247	Nipsnap3b	0.238606	2.54381	1.84702	0.0978257	0.227087	-4.82493
ENSMUSG00000015289	Lage3	0.510425	2.6893	3.73877	0.00463726	0.029347	-1.92806
ENSMUSG00000015290	Ubl4a	-0.0961524	5.86453	-1.80645	0.104332	0.236825	-5.72274
ENSMUSG00000015291	Gdi1	0.136886	8.98961	4.1181	0.00260735	0.0199772	-2.35894
ENSMUSG00000015305	Sash1	-0.0491412	6.27952	-0.47866	0.643599	0.777726	-7.20273
ENSMUSG00000015312	Gadd45b	0.0351357	3.67386	0.372875	0.717875	0.82851	-6.63459
ENSMUSG00000015335	Zdhhc12	-0.00947807	2.00679	-0.0609687	0.952717	0.973146	-6.24537
ENSMUSG00000015337	Endog	-0.401591	3.16729	-2.92623	0.0168664	0.0688981	-3.30719
ENSMUSG00000015341	Golga7	0.0375285	6.5187	0.591088	0.569012	0.721539	-7.17323
ENSMUSG00000015342	Xk	-0.232656	4.2118	-2.29468	0.0474202	0.13973	-4.59695
ENSMUSG00000015354	Pcolce2	0.272513	3.52634	1.83837	0.0991802	0.229232	-5.09708
ENSMUSG00000015357	Clpx	0.109483	5.02319	1.4444	0.182535	0.344509	-6.04748
ENSMUSG00000015363	Trabd	-0.0423999	4.21973	-0.607612	0.558468	0.713885	-6.67212
ENSMUSG00000015377	Dennd6b	-0.105251	6.13225	-1.61061	0.141736	0.290726	-6.04517
ENSMUSG00000015396	Cd83	0.0440056	2.32262	0.367132	0.722007	0.830707	-6.25047
ENSMUSG00000015405	Ace2	-0.0670676	0.940969	-0.378172	0.714071	0.826456	-5.94889
ENSMUSG00000015451	C4a	0.0414499	3.00196	0.269029	0.793975	0.878398	-6.469
ENSMUSG00000015461	Atf6b	-0.167157	5.95741	-2.94229	0.0164317	0.0677257	-3.92997
ENSMUSG00000015467	Egfl8	-0.00951625	0.446811	-0.045291	0.964865	0.980435	-5.92976
ENSMUSG00000015468	Notch4	-0.443707	3.27627	-4.15788	0.00245736	0.0193035	-1.40483
ENSMUSG00000015474	Ppt2	-0.0397893	5.02209	-0.583216	0.574075	0.724824	-6.89888
ENSMUSG00000015476	Prrt1	-0.296047	7.11551	-4.09581	0.00269562	0.020433	-2.21205
ENSMUSG00000015478	Rnf5	0.282409	5.66135	3.53489	0.00636852	0.0361732	-2.90313
ENSMUSG00000015484	Fam163a	-0.401222	3.21674	-3.8232	0.00407265	0.0269283	-1.90157
ENSMUSG00000015488	Cacfd1	0.451302	5.22894	6.3114	0.000139308	0.00324544	1.19202
ENSMUSG00000015501	Hivep2	-0.183905	7.9504	-4.64817	0.0012064	0.0122614	-1.4536
ENSMUSG00000015522	Arnt	-0.0275748	5.49045	-0.340487	0.741305	0.844903	-7.12568
ENSMUSG00000015536	Mocs2	0.332647	5.22822	5.17724	0.00058217	0.00766799	-0.31672
ENSMUSG00000015542	Nat9	0.364736	3.29798	2.68704	0.0249249	0.0900486	-3.71966
ENSMUSG00000015568	Lpl	0.265846	6.1116	5.10551	0.000641098	0.0081144	-0.564753
ENSMUSG00000015575	Atp6v0e	0.156092	4.74692	1.69412	0.124499	0.266783	-5.64007
ENSMUSG00000015597	Zfp318	-0.04485	5.63692	-0.6723	0.518284	0.680728	-6.97503
ENSMUSG00000015599	Ttbk1	-0.213153	7.48611	-4.66641	0.00117568	0.0120398	-1.37737
ENSMUSG00000015605	Srf	-0.283754	6.03755	-3.88352	0.00371401	0.0253205	-2.40735
ENSMUSG00000015647	Lama5	-0.178565	3.68957	-1.167	0.273211	0.44992	-6.02242
ENSMUSG00000015653	Steap2	0.705131	3.91561	2.62165	0.0277439	0.096763	-3.97412
ENSMUSG00000015656	Hspa8	-0.229858	11.1115	-3.18262	0.011143	0.0525764	-4.05834
ENSMUSG00000015659	Serac1	0.0239709	4.00274	0.249078	0.808894	0.88805	-6.77455
ENSMUSG00000015668	Pdzd11	-0.0861053	4.37216	-1.24371	0.245038	0.418202	-6.12877
ENSMUSG00000015671	Psma2	0.336623	5.90615	7.18496	5.17632e-05	0.00178655	2.13591
ENSMUSG00000015672	Mrpl32	0.373706	3.8224	3.74849	0.00456828	0.0290507	-2.15035
ENSMUSG00000015697	Setdb1	-0.0389893	5.80804	-0.731746	0.482948	0.650709	-6.96319
ENSMUSG00000015709	Arnt2	-0.265218	7.75315	-5.80404	0.000258525	0.00465963	0.21018
ENSMUSG00000015711	Prune1	-0.224067	4.33114	-2.35557	0.0429213	0.130576	-4.53142
ENSMUSG00000015714	Cers2	0.184099	5.96698	2.90753	0.0173873	0.0704379	-3.98691
ENSMUSG00000015733	Capza2	0.275092	7.73427	5.52807	0.000367117	0.0058668	-0.161843
ENSMUSG00000015745	Plekho1	0.250839	3.77184	2.24849	0.0511392	0.146604	-4.54576
ENSMUSG00000015747	Vps45	-0.0310372	4.80305	-0.397511	0.700257	0.817047	-6.94155
ENSMUSG00000015748	Prpf3	0.074121	4.69034	0.744683	0.475465	0.644178	-6.70125
ENSMUSG00000015749	Anp32e	0.261856	6.82159	3.36151	0.00837333	0.0435083	-3.35885
ENSMUSG00000015750	Aph1a	0.117118	5.49961	2.00431	0.0760338	0.191184	-5.35689
ENSMUSG00000015755	Tab2	0.012571	6.16237	0.242696	0.813683	0.891274	-7.27706
ENSMUSG00000015757	Ppil4	0.00193066	5.80442	0.0332071	0.974234	0.986273	-7.24916
ENSMUSG00000015759	Cnih1	0.150294	5.83687	2.68015	0.0252078	0.0907189	-4.3402
ENSMUSG00000015766	Eps8	-0.233254	4.27061	-2.17725	0.057442	0.158077	-4.79691
ENSMUSG00000015776	Med22	0.0980116	4.93774	1.14992	0.279826	0.456878	-6.38074
ENSMUSG00000015790	Surf1	-0.130205	5.20701	-1.70693	0.122029	0.263422	-5.73536
ENSMUSG00000015804	Med28	0.261658	5.59538	3.98675	0.00317558	0.0227744	-2.16789
ENSMUSG00000015806	Qdpr	0.266686	7.42577	3.25736	0.00988514	0.0485488	-3.6031
ENSMUSG00000015829	Tnr	-0.338117	7.00762	-3.96697	0.00327196	0.0231648	-2.40301
ENSMUSG00000015837	Sqstm1	-0.00326016	8.61778	-0.0815846	0.936763	0.963185	-7.5975
ENSMUSG00000015839	Nfe2l2	0.0272532	4.62322	0.206684	0.840859	0.907693	-6.95695
ENSMUSG00000015843	Rxrg	0.0372501	7.3469	0.337846	0.743229	0.845972	-7.40697
ENSMUSG00000015846	Rxra	-0.22585	5.39458	-4.08772	0.00272841	0.0205146	-1.97535
ENSMUSG00000015850	Adamtsl4	-0.0819423	3.41882	-0.721215	0.489094	0.655909	-6.35702
ENSMUSG00000015852	Fcrl2	-0.0662368	4.14423	-0.496211	0.631642	0.769299	-6.71643
ENSMUSG00000015869	Prpsap1	-0.123497	5.12383	-1.78076	0.108658	0.243258	-5.61038
ENSMUSG00000015879	Fam184b	-0.00755681	5.31808	-0.0825124	0.936046	0.962949	-7.14845
ENSMUSG00000015882	Lcorl	-0.00783322	4.38073	-0.0818007	0.936596	0.963079	-6.91158
ENSMUSG00000015889	Lta4h	0.103447	5.13344	1.36196	0.206334	0.373601	-6.1783
ENSMUSG00000015932	Dstn	0.0823365	6.7982	1.55085	0.155363	0.309067	-6.2213
ENSMUSG00000015937	Macroh2a1	0.0585025	6.25675	1.05914	0.317142	0.49597	-6.73934
ENSMUSG00000015942	Gtf2ird2	-0.0412255	3.34818	-0.403076	0.696303	0.814968	-6.52354
ENSMUSG00000015943	Bola1	0.0751911	2.5759	0.513049	0.620277	0.760241	-6.2482
ENSMUSG00000015944	Castor2	-0.243196	6.90976	-4.00503	0.00308919	0.0223808	-2.3312
ENSMUSG00000015947	Fcgr1	0.353753	1.98749	1.85031	0.0973147	0.226099	-4.69915
ENSMUSG00000015950	Ncf1	0.284069	3.67434	2.08306	0.0669436	0.175789	-4.77408
ENSMUSG00000015961	Adss2	0.070071	6.34537	1.49454	0.169256	0.326976	-6.23413
ENSMUSG00000015966	Il17rb	0.0115095	0.501004	0.0460771	0.964255	0.979964	-5.93936
ENSMUSG00000015968	Cacna1d	-0.00238794	5.6178	-0.0384458	0.970172	0.983831	-7.21395
ENSMUSG00000015970	Chdh	0.226107	2.85293	0.99592	0.345319	0.523471	-5.95397
ENSMUSG00000015971	Actr8	0.0569039	5.8369	1.05214	0.320173	0.498924	-6.67813
ENSMUSG00000015980	Lrrc27	-0.13635	2.19666	-1.04644	0.322656	0.501282	-5.7382
ENSMUSG00000015981	Stk32c	-0.218888	7.52727	-3.87712	0.00375043	0.0254802	-2.60701
ENSMUSG00000015994	Fnta	0.0695195	5.4748	0.999224	0.343801	0.522057	-6.66219
ENSMUSG00000016018	Mtrex	0.0131583	6.20613	0.272258	0.791569	0.876907	-7.27559
ENSMUSG00000016024	Lbp	1.3704	2.81453	3.13748	0.0119817	0.0549855	-2.86753
ENSMUSG00000016028	Celsr1	0.456288	2.92932	4.06247	0.00283356	0.0210445	-1.48057
ENSMUSG00000016087	Fli1	0.315908	1.9095	1.57299	0.150185	0.301908	-5.06178
ENSMUSG00000016128	Stard13	-0.151804	4.03998	-1.56842	0.151241	0.303419	-5.62802
ENSMUSG00000016150	Tenm1	-0.240723	4.51373	-2.37265	0.0417371	0.128114	-4.55095
ENSMUSG00000016179	Camk1g	-0.312197	5.73935	-2.05959	0.069538	0.18019	-5.31914
ENSMUSG00000016181	Utp25	0.147008	4.37341	1.71607	0.120296	0.260509	-5.51211
ENSMUSG00000016194	Hsd11b1	0.0183269	2.16707	0.0894366	0.930694	0.959724	-6.28023
ENSMUSG00000016200	Syt14	0.0373121	4.85325	0.539018	0.602955	0.746931	-6.88265
ENSMUSG00000016206	H2-M3	0.33335	1.02211	1.31894	0.219773	0.389265	-5.20739
ENSMUSG00000016239	Lonrf3	-0.375247	2.27246	-2.45861	0.0362505	0.116161	-3.8488
ENSMUSG00000016252	Atp5f1e	0.713103	4.69814	8.79793	1.03016e-05	0.000703523	3.97369
ENSMUSG00000016253	Nelfcd	-0.0157163	4.79976	-0.208103	0.839783	0.907265	-7.00318
ENSMUSG00000016256	Ctsz	0.311083	5.65356	3.29082	0.00937074	0.0468223	-3.29965
ENSMUSG00000016257	Prelid3b	0.280512	4.94735	4.0881	0.00272687	0.0205135	-1.87858
ENSMUSG00000016262	Sertad4	0.00174718	5.75892	0.0346592	0.973108	0.985511	-7.2409
ENSMUSG00000016308	Ube2a	0.144877	5.15339	2.35955	0.0426423	0.129993	-4.72501
ENSMUSG00000016319	Slc25a5	0.0581556	7.75058	1.40092	0.194773	0.359504	-6.53441
ENSMUSG00000016344	Ppdpf	0.165223	5.01869	1.57222	0.150362	0.302152	-5.8762
ENSMUSG00000016346	Kcnq2	-0.311947	9.06797	-6.10096	0.000179304	0.00375965	0.493154
ENSMUSG00000016349	Eef1a2	-0.105604	9.79593	-3.41266	0.00772119	0.041322	-3.5662
ENSMUSG00000016356	Col20a1	-0.2679	2.48156	-1.81692	0.102615	0.23448	-4.85426
ENSMUSG00000016382	Pls3	-0.0963465	6.20109	-1.89435	0.0907159	0.215914	-5.64674
ENSMUSG00000016386	Mpped2	0.21404	5.97178	4.24205	0.00216952	0.0177458	-1.83193
ENSMUSG00000016409	Nkap	0.0536745	4.17934	0.5967	0.565419	0.718963	-6.66677
ENSMUSG00000016427	Ndufa1	0.63142	4.48721	8.80809	1.02053e-05	0.0007012	3.99872
ENSMUSG00000016477	E2f3	-0.0629383	5.04048	-0.605874	0.559572	0.714439	-6.88919
ENSMUSG00000016481	Cr1l	0.0321357	4.69076	0.415159	0.687752	0.809343	-6.9041
ENSMUSG00000016487	Ppfibp1	-0.0968807	4.49116	-1.12831	0.288378	0.466015	-6.29072
ENSMUSG00000016493	Cd46	0.138254	2.96707	0.976304	0.354433	0.532507	-6.00568
ENSMUSG00000016494	Cd34	-0.0181123	4.16288	-0.223022	0.8285	0.899966	-6.8275
ENSMUSG00000016495	Plgrkt	0.256081	3.45933	2.66218	0.0259607	0.0926238	-3.80305
ENSMUSG00000016496	Cd274	0.933522	1.51363	4.63109	0.00123596	0.0124095	-0.561631
ENSMUSG00000016503	Gtf3a	0.00787215	3.89579	0.088709	0.931257	0.960038	-6.77286
ENSMUSG00000016510	Mtif3	0.117329	3.89904	1.06802	0.313329	0.491572	-6.18799
ENSMUSG00000016520	Lnx2	-0.131396	1.97289	-0.718856	0.490478	0.657173	-5.97139
ENSMUSG00000016526	Dyrk3	0.390187	1.79925	2.51657	0.0329626	0.109258	-3.67495
ENSMUSG00000016528	Mapkapk2	0.108908	4.0635	1.0323	0.328881	0.507306	-6.27204
ENSMUSG00000016534	Lamp2	0.304384	6.19309	3.30965	0.0090935	0.0460231	-3.35793
ENSMUSG00000016541	Atxn10	-0.0278306	7.33205	-0.614846	0.553887	0.710329	-7.26302
ENSMUSG00000016552	Foxred2	-0.116065	3.39076	-1.27666	0.233688	0.404821	-5.80804
ENSMUSG00000016554	Eif3d	-0.0515643	5.89873	-0.974786	0.355146	0.533117	-6.76731
ENSMUSG00000016559	H3f3b	0.31957	7.3002	4.61835	0.0012585	0.0125521	-1.42743
ENSMUSG00000016619	Nup50	-0.0874831	5.47664	-1.2101	0.257073	0.432907	-6.4375
ENSMUSG00000016624	Phf21b	-0.00369858	3.43242	-0.0267756	0.979223	0.988322	-6.63648
ENSMUSG00000016637	Ift27	0.134411	3.81277	1.44855	0.181403	0.343326	-5.71855
ENSMUSG00000016664	Pacsin2	0.00334737	5.85439	0.0345657	0.973181	0.985511	-7.25792
ENSMUSG00000016756	Cmah	0.167552	2.46139	0.977979	0.353648	0.532024	-5.86816
ENSMUSG00000016757	Ttll12	-0.15693	3.76647	-1.47897	0.173286	0.332693	-5.66819
ENSMUSG00000016763	Scube1	-1.02022	2.07355	-4.84877	0.000910829	0.0102571	-0.285797
ENSMUSG00000016831	Tox4	-0.12374	6.29188	-2.54708	0.031353	0.105027	-4.63115
ENSMUSG00000016833	Mrps18c	0.705659	3.59149	7.10824	5.62655e-05	0.00185192	2.35086
ENSMUSG00000016918	Sulf1	0.766815	4.423	2.6415	0.0268555	0.0946163	-4.07419
ENSMUSG00000016921	Srsf6	-0.0289753	7.23885	-0.469476	0.649899	0.781696	-7.33595
ENSMUSG00000016933	Plcg1	-0.145332	6.64279	-3.11464	0.012431	0.0563878	-3.74454
ENSMUSG00000016940	Kctd2	0.0161777	5.07847	0.223257	0.828322	0.899966	-7.06885
ENSMUSG00000016942	Tmprss6	-0.16316	2.34315	-0.656145	0.528153	0.688715	-6.1017
ENSMUSG00000016946	Kctd5	0.204547	4.56006	3.02123	0.0144564	0.0622782	-3.50479
ENSMUSG00000016984	Etaa1	-0.011843	3.27477	-0.0899142	0.930325	0.959587	-6.58465
ENSMUSG00000016995	Matn4	-0.603721	3.15609	-6.26279	0.000147597	0.00335469	1.42284
ENSMUSG00000017009	Sdc4	0.475995	6.52487	6.29527	0.000142	0.00328252	0.987525
ENSMUSG00000017057	Il13ra1	0.379394	2.97332	2.76618	0.021897	0.0826963	-3.51347
ENSMUSG00000017119	Nbr1	0.0481267	7.67468	1.03669	0.326939	0.505408	-6.94671
ENSMUSG00000017132	Cyth1	-0.0237451	6.08332	-0.475551	0.645729	0.778767	-7.17356
ENSMUSG00000017144	Rnd3	0.793422	5.16554	4.9951	0.000744743	0.00897277	-0.551524
ENSMUSG00000017146	Brca1	0.383576	1.60064	1.96216	0.0813729	0.200541	-4.4683
ENSMUSG00000017167	Cntnap1	-0.428732	8.14336	-7.13012	5.49395e-05	0.00182845	1.83752
ENSMUSG00000017176	Nt5c3b	0.00109946	4.59022	0.0141667	0.989006	0.993888	-6.97178
ENSMUSG00000017188	Coa3	0.237908	5.15488	3.53571	0.0063604	0.0361422	-2.80244
ENSMUSG00000017210	Med24	-0.163142	6.83481	-2.868	0.0185437	0.0736707	-4.17682
ENSMUSG00000017221	Psmd3	-0.106095	7.07622	-2.63629	0.027086	0.0951137	-4.58843
ENSMUSG00000017264	Exosc10	-0.0369251	5.61455	-0.67915	0.514133	0.676748	-6.96576
ENSMUSG00000017286	Glod4	0.00820308	5.12197	0.116201	0.910046	0.948692	-7.09933
ENSMUSG00000017288	Vps53	-0.0770033	5.96861	-1.42619	0.187578	0.35043	-6.26502
ENSMUSG00000017291	Taok1	0.0236086	7.42071	0.516548	0.617928	0.758564	-7.33324
ENSMUSG00000017299	Dnttip1	0.312628	4.22823	3.80777	0.00417015	0.0273425	-2.15432
ENSMUSG00000017307	Acot8	-0.366458	3.349	-3.95041	0.00335503	0.0236182	-1.73438
ENSMUSG00000017314	Mpp2	-0.414222	6.85015	-6.9675	6.568e-05	0.00205302	1.77144
ENSMUSG00000017344	Vtn	-0.100403	5.91694	-0.779028	0.455965	0.627336	-6.94519
ENSMUSG00000017376	Nlk	0.121504	6.01444	2.27071	0.0493162	0.143083	-5.03362
ENSMUSG00000017386	Traf4	-0.0105849	2.50046	-0.0812354	0.937033	0.963329	-6.36489
ENSMUSG00000017390	Aldoc	-0.131938	9.31568	-1.20429	0.259204	0.435168	-6.91655
ENSMUSG00000017400	Stac2	-0.44412	4.63705	-2.49398	0.034207	0.111946	-4.38562
ENSMUSG00000017404	Rpl19	0.0601385	7.52094	1.44232	0.183104	0.345273	-6.4547
ENSMUSG00000017405	Nek8	0.322563	1.6771	1.76359	0.111642	0.247521	-4.76139
ENSMUSG00000017412	Cacnb4	0.0579037	7.98358	1.57693	0.149279	0.301021	-6.32645
ENSMUSG00000017417	Plxdc1	-0.231156	4.25914	-2.63168	0.0272915	0.0956326	-4.06843
ENSMUSG00000017418	Arl5b	0.304264	4.1973	3.2484	0.0100278	0.0490051	-3.04325
ENSMUSG00000017421	Zfp207	0.00637465	6.98484	0.120492	0.906742	0.946811	-7.4167
ENSMUSG00000017428	Psmd11	0.251947	5.92868	3.95458	0.00333391	0.023514	-2.27521
ENSMUSG00000017453	Pipox	0.566899	2.28694	4.33007	0.00190653	0.0163276	-1.00725
ENSMUSG00000017466	Timp2	-0.135267	7.96367	-3.65998	0.00523889	0.0317786	-3.00364
ENSMUSG00000017478	Zc3h18	0.0861429	5.75018	1.66548	0.130183	0.274932	-5.9037
ENSMUSG00000017485	Top2b	0.00730503	6.89515	0.171708	0.867467	0.923927	-7.39708
ENSMUSG00000017491	Rarb	-0.0929873	6.84927	-1.82794	0.100838	0.231627	-5.83577
ENSMUSG00000017493	Igfbp4	-0.344381	5.44171	-3.94561	0.00337954	0.0237572	-2.20726
ENSMUSG00000017548	Suz12	0.128854	5.41803	2.46257	0.0360159	0.115698	-4.61653
ENSMUSG00000017550	Atad5	0.186122	2.36649	1.18444	0.266584	0.442625	-5.63277
ENSMUSG00000017561	Crlf3	0.31333	3.71868	2.96188	0.0159172	0.066366	-3.386
ENSMUSG00000017615	Tnfaip1	0.0872617	5.18431	1.14442	0.281983	0.459093	-6.44605
ENSMUSG00000017631	Abr	-0.131112	8.14735	-3.50304	0.00669521	0.0374157	-3.27682
ENSMUSG00000017639	Rab11fip4	-0.170534	7.8575	-4.34747	0.00185869	0.0160006	-1.90285
ENSMUSG00000017664	Slc35c2	-0.166655	5.00958	-2.37936	0.0412802	0.12722	-4.66234
ENSMUSG00000017667	Zfp334	0.185608	5.04786	2.04311	0.071416	0.183683	-5.19758
ENSMUSG00000017670	Elmo2	-0.19452	7.1945	-4.25528	0.00212764	0.0175667	-1.97192
ENSMUSG00000017677	Wsb1	0.301924	5.92835	3.88557	0.00370242	0.0252569	-2.3841
ENSMUSG00000017679	Ttpal	-0.160639	5.81882	-2.69127	0.0247526	0.0895781	-4.32066
ENSMUSG00000017686	Rhot1	-0.0410994	6.13031	-0.817202	0.434919	0.609344	-6.94838
ENSMUSG00000017692	Rhbdl3	-0.13771	5.69678	-1.31396	0.221375	0.390798	-6.35802
ENSMUSG00000017707	Serinc3	0.0872581	7.98503	2.04843	0.0708047	0.182457	-5.63552
ENSMUSG00000017713	Tha1	-0.258124	1.50084	-1.33951	0.213256	0.381866	-5.27318
ENSMUSG00000017715	Pgs1	-0.227243	5.68971	-3.67174	0.00514415	0.0313953	-2.69057
ENSMUSG00000017721	Pigt	-0.105938	6.04308	-2.08986	0.0662094	0.17463	-5.32388
ENSMUSG00000017724	Etv4	-0.372597	2.49564	-2.46407	0.0359274	0.115497	-3.88567
ENSMUSG00000017734	Dbndd2	0.391637	7.71688	7.16378	5.29651e-05	0.00180299	1.91611
ENSMUSG00000017740	Slc12a5	-0.366454	9.40246	-9.39983	5.99037e-06	0.000547954	4.13031
ENSMUSG00000017747	Ghdc	0.297835	2.63889	2.05788	0.0697298	0.180466	-4.53819
ENSMUSG00000017754	Pltp	0.387777	6.39625	4.19285	0.00233312	0.018669	-1.96803
ENSMUSG00000017756	Slc12a7	0.514376	2.49206	1.74901	0.114234	0.251284	-4.94823
ENSMUSG00000017760	Ctsa	-0.0314906	6.49724	-0.730736	0.483535	0.651151	-7.07314
ENSMUSG00000017764	Zswim1	-0.112243	4.14493	-1.27473	0.234341	0.405669	-6.03023
ENSMUSG00000017765	Slc12a4	0.168261	4.25828	1.21581	0.254996	0.43062	-6.12708
ENSMUSG00000017774	Myo1c	-0.4049	3.69258	-4.33772	0.00188534	0.016202	-1.22247
ENSMUSG00000017776	Crk	-0.0683606	7.1175	-1.31497	0.221047	0.390578	-6.56598
ENSMUSG00000017778	Cox7c	0.642847	6.31422	10.5956	2.21265e-06	0.000302666	5.4173
ENSMUSG00000017781	Pitpna	-0.158114	7.73007	-3.61124	0.00565179	0.0334365	-3.05869
ENSMUSG00000017801	Mlx	0.132651	4.54555	1.30227	0.225172	0.395233	-6.10358
ENSMUSG00000017802	Retreg3	-0.0297097	5.96127	-0.605113	0.560055	0.714571	-7.07867
ENSMUSG00000017817	Jph2	-0.166174	0.752107	-0.848143	0.418351	0.593776	-5.6272
ENSMUSG00000017830	Dhx58	-0.000725964	0.878962	-0.00247519	0.998079	0.998682	-6.01103
ENSMUSG00000017831	Rab5a	0.0435785	6.93976	0.699813	0.501737	0.666806	-7.15497
ENSMUSG00000017837	Nkiras2	0.0577542	3.39808	0.365848	0.722933	0.831323	-6.55331
ENSMUSG00000017843	Ppp2r5c	0.060175	7.57599	1.25447	0.241281	0.413553	-6.69436
ENSMUSG00000017858	Ift52	0.0673728	4.53102	0.558448	0.590164	0.73567	-6.78657
ENSMUSG00000017861	Mybl2	0.062634	0.808806	0.282046	0.784289	0.872335	-5.95615
ENSMUSG00000017868	Sgk2	0.334511	1.0963	1.83899	0.0990825	0.229077	-4.55787
ENSMUSG00000017929	B4galt5	-0.339642	5.24319	-3.09042	0.0129262	0.0579989	-3.55191
ENSMUSG00000017943	Gdap1l1	-0.0851966	4.90508	-1.0409	0.325087	0.503677	-6.4903
ENSMUSG00000017969	Ptgis	-0.233135	0.96031	-1.07272	0.311327	0.489662	-5.46171
ENSMUSG00000017978	Cadps2	-0.271068	3.32417	-1.21363	0.255788	0.431426	-5.86105
ENSMUSG00000017999	Ddx27	-0.0622087	4.84802	-0.832469	0.426689	0.602	-6.67164
ENSMUSG00000018001	Cyth3	0.0740431	4.76043	1.13423	0.286015	0.463582	-6.35355
ENSMUSG00000018008	Cyth4	0.112106	3.60198	0.884065	0.39967	0.575812	-6.27764
ENSMUSG00000018012	Rac3	-0.059995	2.80194	-0.452037	0.661944	0.791022	-6.34191
ENSMUSG00000018040	Rrp7a	-0.00220372	6.68554	-0.0497423	0.961415	0.977943	-7.38466
ENSMUSG00000018042	Cyb5r3	0.256724	5.78927	3.17316	0.0113135	0.0532128	-3.51807
ENSMUSG00000018068	Ints2	0.0514587	4.56704	0.574753	0.579545	0.72856	-6.78661
ENSMUSG00000018076	Med13l	-0.0767472	6.78476	-1.08713	0.305243	0.484065	-6.78483
ENSMUSG00000018102	H2bc4	0.0132296	5.92993	0.181321	0.860135	0.920647	-7.25346
ENSMUSG00000018126	Baiap2l2	-0.200076	0.562401	-0.994	0.346203	0.524369	-5.46724
ENSMUSG00000018143	Mafk	0.242623	3.39962	2.43409	0.0377377	0.119501	-4.15155
ENSMUSG00000018160	Med1	0.131211	5.67782	2.1312	0.0619115	0.166633	-5.19541
ENSMUSG00000018166	Erbb3	0.247317	4.20309	1.74466	0.115017	0.252676	-5.42365
ENSMUSG00000018167	Stard3	-0.0742265	5.18489	-1.30461	0.224408	0.394426	-6.26213
ENSMUSG00000018169	Mfng	-0.189267	1.66595	-0.916417	0.383356	0.560761	-5.74579
ENSMUSG00000018171	Vmp1	0.136463	7.03394	3.26287	0.00979848	0.0483051	-3.54787
ENSMUSG00000018189	Uchl5	-0.072504	4.33501	-0.760071	0.466662	0.635951	-6.59525
ENSMUSG00000018196	Glrx2	0.188492	5.74478	3.52179	0.00650088	0.0366255	-2.94059
ENSMUSG00000018199	Ro60	0.115587	5.69552	2.03183	0.072731	0.186198	-5.35283
ENSMUSG00000018209	Stk4	0.0654608	5.22969	0.964772	0.359874	0.537216	-6.64262
ENSMUSG00000018217	Pmp22	0.239978	4.56796	3.43194	0.00748927	0.0404902	-2.83677
ENSMUSG00000018239	Zcchc10	0.627771	2.76063	5.42438	0.000419958	0.00626785	0.425943
ENSMUSG00000018286	Psmb6	0.238884	5.96044	4.26976	0.00208278	0.0173568	-1.78706
ENSMUSG00000018287	Spag7	0.0889373	5.12201	1.4081	0.192705	0.356968	-6.11779
ENSMUSG00000018293	Pfn1	-0.297512	6.34208	-5.37937	0.000445411	0.00651191	-0.211064
ENSMUSG00000018322	Tomm34	-0.366168	5.87354	-6.15526	0.000167909	0.00363884	0.888926
ENSMUSG00000018326	Ywhab	0.120962	8.80576	3.26708	0.00973269	0.0481308	-3.72132
ENSMUSG00000018334	Ksr1	-0.209684	4.95096	-2.51647	0.032968	0.109258	-4.42727
ENSMUSG00000018339	Gpx3	-0.189612	1.63756	-1.10511	0.297787	0.476139	-5.55886
ENSMUSG00000018340	Anxa6	-0.157411	6.76779	-3.68476	0.00504127	0.030996	-2.82667
ENSMUSG00000018347	Zkscan6	0.189557	3.75021	2.28574	0.0481189	0.141034	-4.48259
ENSMUSG00000018362	Kpna2	0.131339	4.13283	1.5407	0.15779	0.312381	-5.68867
ENSMUSG00000018363	Smurf2	-0.0159344	5.58309	-0.235632	0.818995	0.895119	-7.17736
ENSMUSG00000018372	Cep95	0.0591457	3.49316	0.609533	0.557249	0.713	-6.45592
ENSMUSG00000018377	Vezf1	0.314314	5.23592	4.62419	0.00124811	0.0124895	-1.12036
ENSMUSG00000018378	2210416O15Rik	-0.0438234	4.47415	-0.423202	0.682085	0.805855	-6.84334
ENSMUSG00000018379	Srsf1	-0.0612974	7.81821	-1.36711	0.204774	0.371568	-6.5849
ENSMUSG00000018381	Abi3	-0.159036	3.23192	-0.948633	0.367591	0.544895	-6.10965
ENSMUSG00000018387	Shroom1	-0.487009	2.77326	-3.32342	0.00889624	0.0454256	-2.58882
ENSMUSG00000018395	Kif3a	0.174625	6.45899	3.09463	0.0128388	0.0576976	-3.75165
ENSMUSG00000018398	Septin8	-0.118647	7.71929	-2.52045	0.032753	0.108885	-4.85453
ENSMUSG00000018401	Mtmr4	-0.140589	6.59053	-1.25883	0.239773	0.411916	-6.56592
ENSMUSG00000018405	Mrm1	-0.187549	2.67493	-1.36842	0.204378	0.371165	-5.49814
ENSMUSG00000018411	Mapt	0.109118	8.61045	3.278	0.00956448	0.0475513	-3.68687
ENSMUSG00000018412	Kansl1	-0.168754	6.46176	-3.47757	0.00696908	0.0384991	-3.12373
ENSMUSG00000018415	Gid4	0.0561788	6.28305	0.85147	0.416596	0.591961	-6.94238
ENSMUSG00000018417	Myo1b	-0.137839	6.41071	-2.69154	0.0247417	0.0895721	-4.41168
ENSMUSG00000018425	Dhx40	0.137268	5.30369	2.01153	0.0751538	0.190004	-5.30464
ENSMUSG00000018427	Ypel2	0.130487	7.22383	2.23828	0.0519993	0.147988	-5.25084
ENSMUSG00000018428	Akap1	-0.168164	5.73536	-3.0497	0.0138053	0.0605404	-3.7155
ENSMUSG00000018433	Nol11	-0.0455904	4.67931	-0.632691	0.54268	0.701332	-6.77996
ENSMUSG00000018442	Derl2	-0.0372649	4.72068	-0.412165	0.689866	0.810616	-6.91383
ENSMUSG00000018446	C1qbp	0.0119186	5.43983	0.188031	0.855025	0.916889	-7.15887
ENSMUSG00000018449	Rpain	-0.132502	2.64172	-0.710876	0.495176	0.661262	-6.14123
ENSMUSG00000018451	6330403K07Rik	0.0517632	7.26257	0.913729	0.384693	0.561944	-7.01727
ENSMUSG00000018459	Slc13a3	-0.131543	3.20709	-0.728912	0.484597	0.651886	-6.2881
ENSMUSG00000018470	Kcnab3	-0.0550734	3.65138	-0.230679	0.822724	0.897344	-6.67481
ENSMUSG00000018474	Chd3	-0.338938	8.73742	-9.45761	5.69526e-06	0.000540868	4.22983
ENSMUSG00000018476	Kdm6b	0.344637	5.55883	2.16372	0.0587212	0.160501	-5.11813
ENSMUSG00000018481	Appbp2	-0.0318388	6.29986	-0.558959	0.58983	0.735369	-7.16105
ENSMUSG00000018500	Adora2b	0.503637	1.08903	2.72766	0.0233213	0.0858781	-3.2574
ENSMUSG00000018501	Ncor1	-0.125082	7.54036	-3.27026	0.00968347	0.047951	-3.59629
ENSMUSG00000018507	Trpv2	-0.0935054	3.45898	-0.803599	0.442342	0.615502	-6.30488
ENSMUSG00000018509	Cenpv	0.373466	3.75587	4.5933	0.00130414	0.0128263	-0.854471
ENSMUSG00000018537	Pcgf2	0.210272	4.19341	1.37527	0.202319	0.368775	-5.91782
ENSMUSG00000018541	Cwc25	-0.0273823	4.11865	-0.291179	0.777516	0.868055	-6.79592
ENSMUSG00000018547	Pip4k2b	-0.129162	7.2714	-2.78503	0.0212327	0.0808209	-4.36701
ENSMUSG00000018548	Trim37	-0.0848973	7.97913	-2.20431	0.0549639	0.153553	-5.39135
ENSMUSG00000018559	Ctdnep1	-0.150946	6.08163	-2.63472	0.027156	0.0952695	-4.45598
ENSMUSG00000018565	Elp5	0.169634	5.27641	3.0848	0.0130441	0.0583695	-3.56637
ENSMUSG00000018566	Slc2a4	-0.0157742	0.65237	-0.0594054	0.953928	0.973916	-5.96637
ENSMUSG00000018567	Gabarap	0.21492	6.54876	3.00848	0.0147581	0.0631584	-3.906
ENSMUSG00000018572	Phf23	0.233617	5.01644	2.5141	0.033096	0.109535	-4.44296
ENSMUSG00000018574	Acadvl	0.263384	5.41714	3.85408	0.00388467	0.0260785	-2.34443
ENSMUSG00000018583	G3bp1	0.131848	6.2285	2.63192	0.0272809	0.0956179	-4.48195
ENSMUSG00000018585	Atox1	0.485817	3.43889	4.08409	0.00274325	0.0206055	-1.544
ENSMUSG00000018589	Glra2	0.0284529	3.29446	0.201872	0.844508	0.910285	-6.57251
ENSMUSG00000018593	Sparc	0.527147	8.21214	3.14865	0.0117684	0.0544253	-3.86357
ENSMUSG00000018599	Mief2	-0.177808	3.18653	-1.38683	0.19889	0.36453	-5.61558
ENSMUSG00000018604	Tbx3	-0.360999	1.65688	-2.18676	0.0565583	0.156193	-4.15177
ENSMUSG00000018634	Crhr1	-0.330664	2.81703	-2.33201	0.0446101	0.133965	-4.16492
ENSMUSG00000018648	Dusp14	0.343899	6.75328	2.95717	0.0160392	0.0667071	-4.01683
ENSMUSG00000018651	Tada2a	-0.0394966	4.36776	-0.572909	0.580741	0.729289	-6.73467
ENSMUSG00000018654	Ikzf1	0.296691	3.18899	2.98983	0.0152111	0.0645413	-3.20802
ENSMUSG00000018659	Pnpo	0.0635757	5.13829	0.74684	0.474225	0.642979	-6.81148
ENSMUSG00000018661	Cog1	-0.533162	5.65743	-9.16936	7.34682e-06	0.000588611	4.21928
ENSMUSG00000018666	Cbx1	0.511197	5.0906	6.30078	0.000141075	0.00327128	1.20343
ENSMUSG00000018669	Cdk5rap3	0.177817	4.1914	1.6149	0.140801	0.289724	-5.60348
ENSMUSG00000018672	Copz2	0.42205	1.23841	2.16336	0.0587561	0.160556	-4.11782
ENSMUSG00000018677	Slc25a39	-0.0427465	5.3757	-0.705475	0.498373	0.663733	-6.8975
ENSMUSG00000018678	Sp2	-0.206061	4.48341	-1.92135	0.0868799	0.210118	-5.24394
ENSMUSG00000018697	Aatf	0.0937832	3.26418	0.881915	0.400771	0.577064	-6.17867
ENSMUSG00000018707	Dync1h1	-0.282153	8.87545	-8.02767	2.15787e-05	0.00109435	2.78799
ENSMUSG00000018727	Cpsf4l	-0.217347	0.41894	-0.949467	0.367189	0.544539	-5.48342
ENSMUSG00000018733	Pex12	-0.154926	3.44475	-1.4834	0.172131	0.331191	-5.56788
ENSMUSG00000018736	Ndel1	-0.0947749	6.58245	-2.04238	0.0715011	0.183839	-5.47719
ENSMUSG00000018740	Slc25a35	-0.251619	2.83283	-1.57996	0.148586	0.300157	-5.2694
ENSMUSG00000018750	Zbtb4	-0.166347	6.92256	-4.12033	0.00259869	0.019963	-2.15094
ENSMUSG00000018752	Tnfsfm13	0.334093	0.980039	1.05219	0.320152	0.498924	-5.48378
ENSMUSG00000018761	Mpdu1	0.190206	4.68333	2.24007	0.0518479	0.147754	-4.80166
ENSMUSG00000018765	Fxr2	-0.113287	6.94738	-2.66401	0.0258832	0.0925021	-4.52718
ENSMUSG00000018770	Atp5mc3	0.27282	6.95225	5.45298	0.000404611	0.00616845	-0.180808
ENSMUSG00000018774	Cd68	0.293509	3.72578	2.51519	0.0330371	0.109463	-4.10946
ENSMUSG00000018796	Acsl1	-0.186459	5.72609	-3.11047	0.0125148	0.05663	-3.6137
ENSMUSG00000018800	Abca5	0.141213	5.24401	1.72184	0.119213	0.259172	-5.72029
ENSMUSG00000018809	Smyd4	-0.069279	2.49977	-0.449779	0.663511	0.792205	-6.26048
ENSMUSG00000018819	Lsp1	0.312998	1.26666	1.41629	0.19037	0.354135	-5.13632
ENSMUSG00000018820	Zfyve27	-0.0784797	6.00754	-1.63643	0.136191	0.283326	-5.98947
ENSMUSG00000018821	Avpi1	-0.238055	3.6038	-2.21272	0.0542145	0.152258	-4.55896
ENSMUSG00000018830	Myh11	0.315657	3.50092	2.45808	0.0362817	0.116211	-4.13904
ENSMUSG00000018841	Rad51d	-0.0362523	4.01972	-0.436423	0.672816	0.79877	-6.71044
ENSMUSG00000018844	Fndc8	-0.141326	1.03324	-0.501281	0.628209	0.766686	-5.91134
ENSMUSG00000018846	Pank3	-0.13149	5.87539	-2.57168	0.0301133	0.102439	-4.52604
ENSMUSG00000018848	Rars1	0.0510659	5.15832	0.832506	0.426669	0.602	-6.7466
ENSMUSG00000018849	Wwc1	-0.0930161	6.77312	-1.89571	0.090518	0.215698	-5.72534
ENSMUSG00000018858	Mrpl58	0.0145372	4.41419	0.151305	0.883073	0.932811	-6.91159
ENSMUSG00000018861	Fdxr	0.145663	3.41424	1.1523	0.278894	0.455876	-5.95432
ENSMUSG00000018865	Sult4a1	-0.202253	7.97146	-5.53877	0.000362089	0.00582399	-0.171629
ENSMUSG00000018882	Mrpl45	0.0980568	4.77941	1.1629	0.274787	0.451518	-6.32651
ENSMUSG00000018899	Irf1	0.297702	2.21176	1.84537	0.098083	0.227543	-4.75242
ENSMUSG00000018900	Slc22a5	-0.0347282	3.32814	-0.372022	0.718488	0.828965	-6.53037
ENSMUSG00000018906	P4ha2	-0.145946	4.05063	-0.75867	0.467459	0.636803	-6.51705
ENSMUSG00000018909	Arrb1	-0.210313	8.37927	-5.12615	0.00062351	0.00797811	-0.788269
ENSMUSG00000018920	Cxcl16	0.534831	0.834199	2.02901	0.0730626	0.186641	-4.25208
ENSMUSG00000018921	Pelp1	0.223638	5.18239	2.88255	0.0181093	0.0724524	-3.87805
ENSMUSG00000018923	Med11	0.341477	1.94381	2.27753	0.0487688	0.142298	-4.06367
ENSMUSG00000018931	Natd1	-0.10036	3.68258	-0.99516	0.345669	0.523826	-6.19978
ENSMUSG00000018932	Map2k3	-0.0449358	2.99843	-0.313322	0.761178	0.857706	-6.45452
ENSMUSG00000018965	Ywhah	-0.0805828	8.53657	-1.58677	0.14704	0.297957	-6.3643
ENSMUSG00000018974	Sart3	-0.0766466	5.73118	-0.894899	0.394153	0.570399	-6.81285
ENSMUSG00000018995	Nars2	0.0796753	3.93978	1.03338	0.328405	0.506834	-6.23608
ENSMUSG00000018999	Slc35b4	-0.0960568	6.3657	-2.23187	0.0525469	0.14912	-5.15008
ENSMUSG00000019027	Dnah1	0.0731401	3.71738	0.64775	0.533326	0.693096	-6.49862
ENSMUSG00000019039	Dalrd3	-0.360967	6.05702	-7.10142	5.66857e-05	0.00185975	2.01802
ENSMUSG00000019054	Fis1	0.253795	6.30544	4.35582	0.00183621	0.0158682	-1.7048
ENSMUSG00000019055	Plod1	-0.159275	4.71162	-1.77209	0.110156	0.245467	-5.52215
ENSMUSG00000019066	Rab3d	-0.305879	2.38894	-2.16156	0.0589285	0.160891	-4.32739
ENSMUSG00000019080	Mfsd3	-0.309403	2.15242	-2.08987	0.0662085	0.17463	-4.38588
ENSMUSG00000019082	Slc25a22	-0.504501	6.91354	-9.89285	3.92427e-06	0.000435569	4.76473
ENSMUSG00000019087	Atp6ap1	0.025158	7.98377	0.665298	0.522548	0.684172	-7.30322
ENSMUSG00000019124	Scrn1	-0.132561	8.54374	-2.66715	0.0257504	0.0921599	-4.69256
ENSMUSG00000019132	BC005537	0.00244149	7.99547	0.0547696	0.957519	0.975763	-7.54219
ENSMUSG00000019139	Isyna1	-0.27041	5.69947	-4.50332	0.00148322	0.0139174	-1.3906
ENSMUSG00000019143	Hars2	-0.0580729	4.62886	-0.753879	0.470192	0.639358	-6.67904
ENSMUSG00000019146	Cacng2	0.117987	6.51164	2.31612	0.0457856	0.136423	-5.03563
ENSMUSG00000019158	Tmem160	-0.338199	2.90664	-2.55195	0.0311038	0.104403	-3.84157
ENSMUSG00000019173	Rab5c	-0.0839434	7.08845	-1.54329	0.157167	0.311534	-6.26841
ENSMUSG00000019179	Mdh2	-0.0162842	7.63769	-0.336928	0.743898	0.846422	-7.44244
ENSMUSG00000019188	H13	-0.0420577	5.7795	-0.725369	0.486664	0.653885	-6.96294
ENSMUSG00000019189	Rnf145	-0.013297	6.49738	-0.288251	0.779685	0.869622	-7.31435
ENSMUSG00000019194	Scn1b	-0.240722	7.11833	-4.23237	0.00220069	0.0179221	-1.99868
ENSMUSG00000019210	Atp6v1e1	0.0245493	7.90556	0.617431	0.552255	0.709044	-7.32769
ENSMUSG00000019232	Etnppl	0.310907	5.33981	1.2249	0.251713	0.426821	-6.38601
ENSMUSG00000019235	Rps6kl1	-0.282273	5.20674	-3.30698	0.00913228	0.0461254	-3.18918
ENSMUSG00000019254	Ppp1r12c	-0.303956	7.17164	-5.23141	0.000541551	0.00734048	-0.517135
ENSMUSG00000019256	Ahr	0.0963797	2.5159	0.411211	0.69054	0.811024	-6.28167
ENSMUSG00000019261	Map1s	-0.45637	5.9461	-8.10005	2.00834e-05	0.00105068	3.13081
ENSMUSG00000019295	Tmem129	-0.110795	4.56362	-1.61087	0.141681	0.290692	-5.71125
ENSMUSG00000019297	Nop9	0.0574537	3.70636	0.53346	0.606641	0.749442	-6.56653
ENSMUSG00000019302	Atp6v0a1	-0.291033	8.78663	-7.67397	3.08778e-05	0.00133446	2.40855
ENSMUSG00000019303	Psmc3ip	0.462477	1.98651	3.28158	0.00950985	0.0473587	-2.52377
ENSMUSG00000019312	Grb7	-0.0012803	2.99104	-0.0107754	0.991638	0.995143	-6.50518
ENSMUSG00000019338	Zfp687	-0.154725	4.73941	-2.1935	0.0559405	0.155003	-4.89173
ENSMUSG00000019359	Gdpd2	0.174799	1.97038	0.91329	0.384911	0.562098	-5.81235
ENSMUSG00000019362	D8Ertd738e	0.743876	4.80443	11.9705	7.88878e-07	0.000196036	6.53129
ENSMUSG00000019370	Calm3	-0.294526	9.88657	-7.23047	4.92798e-05	0.00173703	1.82032
ENSMUSG00000019373	Cops3	0.0209272	5.50319	0.394898	0.702117	0.818112	-7.10612
ENSMUSG00000019428	Fkbp8	-0.00558253	8.14163	-0.152052	0.882501	0.932405	-7.54546
ENSMUSG00000019432	Ddx39b	0.131957	7.57324	1.87054	0.0942296	0.220866	-5.86068
ENSMUSG00000019433	Gipc1	-0.125	5.03925	-1.83301	0.100029	0.230585	-5.51416
ENSMUSG00000019437	Tlcd1	0.25733	3.28547	2.22551	0.0530947	0.150103	-4.44769
ENSMUSG00000019461	Plscr3	-0.0162227	3.40161	-0.158356	0.877674	0.930337	-6.6138
ENSMUSG00000019464	Ptger1	-0.451134	3.42234	-4.38363	0.00176333	0.0154473	-1.09806
ENSMUSG00000019467	Arhgef25	-0.507121	5.38793	-8.01841	2.17787e-05	0.00109939	3.11422
ENSMUSG00000019470	Xab2	0.184189	5.30107	3.08254	0.0130917	0.0585123	-3.57499
ENSMUSG00000019471	Cdc37	-0.0225279	6.79295	-0.443361	0.667975	0.795257	-7.29266
ENSMUSG00000019478	Rab4a	-0.186818	4.76285	-2.5951	0.0289784	0.0995091	-4.2542
ENSMUSG00000019487	Trip10	0.320756	1.75493	1.63777	0.135906	0.282853	-4.94603
ENSMUSG00000019494	Cops6	0.136586	6.18928	2.72957	0.0232483	0.0856939	-4.31554
ENSMUSG00000019505	Ubb	0.14229	9.61273	1.40521	0.193534	0.35797	-6.69846
ENSMUSG00000019518	Ap4m1	-0.0335987	4.62327	-0.397014	0.700611	0.81716	-6.89487
ENSMUSG00000019528	Gyg1	-0.0797595	4.17507	-0.782025	0.454288	0.625606	-6.53355
ENSMUSG00000019539	Rcn3	0.486952	1.66428	3.39154	0.00798379	0.0421673	-2.31933
ENSMUSG00000019558	Slc6a8	-0.0151462	6.88748	-0.352147	0.732836	0.837768	-7.34427
ENSMUSG00000019564	Arid3a	0.0206209	2.6884	0.157895	0.878027	0.930513	-6.40585
ENSMUSG00000019577	Pdk4	0.202804	4.63748	2.63879	0.0269755	0.0948148	-4.14935
ENSMUSG00000019578	Ubxn6	-0.104487	6.2606	-1.63454	0.136588	0.283836	-6.03173
ENSMUSG00000019579	Mydgf	0.215429	4.7202	3.59429	0.00580325	0.0340043	-2.61104
ENSMUSG00000019590	Cyb561	0.0433704	5.65424	0.754735	0.469702	0.63893	-6.91626
ENSMUSG00000019647	Sema6a	-0.199684	4.41151	-2.5888	0.0292794	0.100312	-4.1769
ENSMUSG00000019659	Ccdc12	0.622791	4.30217	7.73036	2.91388e-05	0.00131147	2.9529
ENSMUSG00000019689	Fmc1	1.08209	1.89817	5.85583	0.000242336	0.00449967	0.940387
ENSMUSG00000019699	Akt3	-0.0272933	6.77185	-0.582253	0.574696	0.725117	-7.21338
ENSMUSG00000019710	Mrpl24	0.0978699	5.21696	1.57373	0.150014	0.30169	-5.92136
ENSMUSG00000019715	Gle1	0.0392822	5.39413	0.749826	0.472511	0.641419	-6.86714
ENSMUSG00000019718	L3hypdh	-0.38225	0.483048	-1.78489	0.107951	0.24211	-4.54136
ENSMUSG00000019726	Lyst	-0.18859	6.2922	-3.93782	0.00341967	0.0239602	-2.3581
ENSMUSG00000019731	Slc35e1	-0.25977	6.17231	-5.15739	0.000597869	0.00778535	-0.501082
ENSMUSG00000019734	Tmc4	-0.412344	3.23506	-2.66119	0.026003	0.0927302	-3.74852
ENSMUSG00000019737	Syne4	0.0343411	2.7223	0.185973	0.856592	0.917975	-6.41004
ENSMUSG00000019738	Polr2i	0.466388	3.07575	3.42296	0.00759638	0.0409036	-2.49099
ENSMUSG00000019761	Krt10	0.0974433	4.19089	0.55477	0.592574	0.737749	-6.69486
ENSMUSG00000019763	Rmnd1	-0.193636	4.47875	-1.86321	0.0953363	0.22273	-5.32906
ENSMUSG00000019772	Vip	-0.373392	0.701675	-0.995821	0.345365	0.523471	-5.48932
ENSMUSG00000019774	Mtrf1l	0.317077	2.68272	2.22638	0.0530199	0.149982	-4.29327
ENSMUSG00000019775	Rgs17	0.118297	6.12229	2.14888	0.0601573	0.163348	-5.24334
ENSMUSG00000019777	Hdac2	-0.00991677	6.52012	-0.211498	0.837212	0.905669	-7.33861
ENSMUSG00000019782	Rwdd1	0.248599	4.74477	3.45371	0.00723615	0.0396221	-2.84314
ENSMUSG00000019785	Clvs2	-0.115206	4.47394	-1.54022	0.157905	0.312498	-5.78349
ENSMUSG00000019789	Hey2	-0.0582665	2.45591	-0.378209	0.714045	0.826456	-6.2803
ENSMUSG00000019790	Stxbp5	-0.0337107	6.30437	-0.419099	0.684973	0.807917	-7.23543
ENSMUSG00000019791	Hint3	0.424213	1.57969	1.88537	0.0920267	0.217624	-4.57327
ENSMUSG00000019792	Trmt11	0.51513	2.31219	3.16771	0.0114131	0.0535123	-2.7471
ENSMUSG00000019794	Katna1	0.109989	3.51308	0.935901	0.373764	0.5503	-6.20389
ENSMUSG00000019795	Pcmt1	0.0830593	6.9383	1.64604	0.134175	0.280616	-6.1081
ENSMUSG00000019796	Lrp11	-0.240709	7.14883	-5.75617	0.000274536	0.00485483	0.210409
ENSMUSG00000019797	Mtres1	0.307092	3.40074	2.81581	0.0201917	0.0781297	-3.5398
ENSMUSG00000019802	Sec63	0.0177794	6.47304	0.404951	0.694973	0.814251	-7.26658
ENSMUSG00000019803	Nr2e1	0.273263	4.16069	3.37354	0.008215	0.0429624	-2.8323
ENSMUSG00000019804	Snx3	-0.107833	7.11267	-2.72787	0.0233132	0.0858694	-4.44213
ENSMUSG00000019806	Aig1	0.0952434	5.01718	1.11435	0.294012	0.472232	-6.43905
ENSMUSG00000019808	Adat2	0.129997	2.19684	0.761651	0.465764	0.635307	-5.98987
ENSMUSG00000019809	Pex3	-0.00955014	4.27502	-0.0966476	0.925125	0.956561	-6.88099
ENSMUSG00000019810	Fuca2	0.00113173	4.96492	0.0141467	0.989022	0.993888	-7.06852
ENSMUSG00000019813	Cep57l1	-0.305817	2.3631	-2.11566	0.0634944	0.169617	-4.39082
ENSMUSG00000019814	Ltv1	0.0829194	3.96906	1.00447	0.341403	0.519314	-6.2734
ENSMUSG00000019817	Plagl1	-0.0245995	4.48524	-0.353565	0.731809	0.837139	-6.87552
ENSMUSG00000019818	Cd164	0.10963	6.03987	2.21999	0.0535756	0.151076	-5.1183
ENSMUSG00000019820	Utrn	0.0437044	6.8337	0.797762	0.445553	0.618374	-7.06501
ENSMUSG00000019822	Smpd2	-0.0669017	3.5032	-0.665043	0.522704	0.684241	-6.42297
ENSMUSG00000019823	Mical1	0.209275	2.86314	1.28209	0.231862	0.402968	-5.64939
ENSMUSG00000019826	Zbtb24	0.178539	3.78832	2.20363	0.0550245	0.153607	-4.62187
ENSMUSG00000019828	Grm1	-0.205891	6.2645	-3.76614	0.00444571	0.0285222	-2.62842
ENSMUSG00000019831	Wasf1	-0.0540828	7.49965	-1.17601	0.269772	0.446674	-6.77623
ENSMUSG00000019832	Rab32	0.82603	0.85303	4.11989	0.00260039	0.019963	-1.23915
ENSMUSG00000019837	Gtf3c6	0.0301048	4.2784	0.374415	0.716768	0.8278	-6.81025
ENSMUSG00000019838	Slc16a10	0.299952	0.933219	1.54243	0.157373	0.311736	-4.92331
ENSMUSG00000019841	Rev3l	0.177397	4.92627	2.3688	0.0420009	0.128605	-4.65679
ENSMUSG00000019842	Traf3ip2	0.165692	1.37273	0.98814	0.348913	0.527114	-5.62023
ENSMUSG00000019843	Fyn	-0.125371	6.78014	-2.45103	0.0367038	0.11726	-4.85449
ENSMUSG00000019845	Tube1	0.1001	1.35058	0.41733	0.68622	0.808561	-6.01362
ENSMUSG00000019846	Lama4	0.161098	1.82914	1.03909	0.325882	0.504559	-5.664
ENSMUSG00000019849	Prep	-0.103802	4.86942	-1.69609	0.124115	0.266383	-5.67039
ENSMUSG00000019850	Tnfaip3	-0.00165646	2.52692	-0.00970321	0.99247	0.995675	-6.37539
ENSMUSG00000019851	Perp	0.276938	2.88299	1.81322	0.103219	0.23529	-4.95711
ENSMUSG00000019852	Arfgef3	-0.194784	6.7158	-4.43704	0.00163191	0.0147796	-1.63555
ENSMUSG00000019853	Hebp2	0.247761	0.893694	0.731109	0.483318	0.651091	-5.74172
ENSMUSG00000019854	Reps1	0.0210567	4.8349	0.282857	0.783687	0.872193	-6.99173
ENSMUSG00000019856	Fam184a	-0.0558337	5.18177	-0.734752	0.481202	0.649414	-6.83197
ENSMUSG00000019857	Asf1a	0.535894	3.27903	4.46305	0.00157174	0.0144302	-0.949499
ENSMUSG00000019861	Gopc	-0.0751285	5.57126	-1.42333	0.188381	0.35149	-6.19685
ENSMUSG00000019863	Qrsl1	-0.0292693	3.27966	-0.261528	0.799574	0.882105	-6.55344
ENSMUSG00000019864	Rtn4ip1	0.143292	3.94263	1.15118	0.279332	0.456397	-6.11132
ENSMUSG00000019868	Vta1	0.04505	5.10474	0.722678	0.488237	0.654819	-6.82221
ENSMUSG00000019872	Smpdl3a	0.113077	4.62682	1.10201	0.299063	0.477589	-6.35311
ENSMUSG00000019873	Reep3	0.269146	5.53904	4.56639	0.00135513	0.0131116	-1.26443
ENSMUSG00000019874	Fabp7	0.973093	2.84612	6.87338	7.29311e-05	0.00217481	2.10563
ENSMUSG00000019876	Pkib	0.624733	1.86331	3.09898	0.012749	0.0574281	-2.78609
ENSMUSG00000019877	Serinc1	-0.092199	9.54913	-2.59763	0.0288584	0.0991654	-4.8931
ENSMUSG00000019878	Hsf2	0.0597047	4.64572	0.595909	0.565924	0.719286	-6.79428
ENSMUSG00000019880	Rspo3	0.0581915	1.42972	0.25772	0.802421	0.883878	-6.08629
ENSMUSG00000019883	Echdc1	0.00231465	4.83278	0.0267533	0.979241	0.988322	-7.03485
ENSMUSG00000019888	Mgat4c	-0.174492	2.5152	-0.864253	0.409899	0.586132	-5.98576
ENSMUSG00000019889	Ptprk	0.0757493	4.13741	0.669828	0.519787	0.6821	-6.60606
ENSMUSG00000019890	Nts	0.926832	4.03095	6.09857	0.000179825	0.00376043	1.1383
ENSMUSG00000019891	Dcbld1	0.00454335	3.83094	0.0433934	0.966336	0.981409	-6.75692
ENSMUSG00000019894	Slc6a15	0.157074	5.39432	2.89915	0.0176264	0.0710103	-3.89671
ENSMUSG00000019897	Ccdc59	0.0406991	4.89403	0.431405	0.676327	0.801347	-6.94904
ENSMUSG00000019899	Lama2	-0.230872	3.7696	-2.50289	0.0337104	0.110832	-4.14625
ENSMUSG00000019906	Lin7a	-0.14992	3.81355	-1.55067	0.155406	0.309111	-5.58742
ENSMUSG00000019907	Ppp1r12a	-0.0539936	6.87354	-0.889152	0.397072	0.57319	-6.99133
ENSMUSG00000019916	P4ha1	-0.0877754	6.57542	-0.909149	0.386979	0.564013	-6.93373
ENSMUSG00000019917	Septin10	0.449513	2.1115	2.45056	0.036732	0.117325	-3.82901
ENSMUSG00000019920	Lims1	-0.00603129	4.56498	-0.0821982	0.936289	0.962999	-6.96141
ENSMUSG00000019923	Zwint	-0.0486527	9.36129	-1.14296	0.282556	0.459824	-6.98971
ENSMUSG00000019927	Ube2d1	-0.095055	5.58525	-1.88227	0.092482	0.218244	-5.55966
ENSMUSG00000019929	Dcn	0.644143	2.52615	4.3989	0.00172463	0.0152335	-0.932892
ENSMUSG00000019935	Slc17a8	0.251436	4.51572	3.11994	0.0123252	0.0561143	-3.33186
ENSMUSG00000019936	Epyc	0.483558	1.30337	1.63632	0.136214	0.283335	-4.864
ENSMUSG00000019943	Atp2b1	-0.0367912	10.4165	-1.14666	0.281104	0.458211	-7.07911
ENSMUSG00000019944	Rhobtb1	-0.121047	2.16677	-0.864569	0.409735	0.585953	-5.89998
ENSMUSG00000019945	Cabcoco1	0.815847	1.35258	4.09173	0.00271208	0.0204938	-1.28444
ENSMUSG00000019947	Arid5b	-0.189341	5.46607	-2.98316	0.0153766	0.0650211	-3.77495
ENSMUSG00000019948	Actr6	0.361926	3.97529	4.09708	0.00269048	0.020433	-1.64462
ENSMUSG00000019951	Bltp3b	0.0362607	6.37459	0.662316	0.52437	0.685941	-7.10501
ENSMUSG00000019952	Poc1b	0.0304	2.62709	0.197219	0.84804	0.912483	-6.38136
ENSMUSG00000019960	Dusp6	0.263641	6.24007	2.03105	0.0728227	0.186302	-5.44328
ENSMUSG00000019961	Tmpo	0.117924	5.21003	2.02676	0.0733282	0.187021	-5.26081
ENSMUSG00000019966	Kitl	-0.123446	5.69171	-1.89716	0.0903087	0.215413	-5.5578
ENSMUSG00000019969	Psen1	-0.159535	6.06217	-3.2271	0.0103757	0.0500814	-3.47648
ENSMUSG00000019970	Sgk1	0.0248358	8.01779	0.610075	0.556905	0.712682	-7.34401
ENSMUSG00000019971	Cep290	0.0317065	4.21882	0.445401	0.666555	0.79424	-6.76218
ENSMUSG00000019975	Ikbip	0.352597	3.25218	3.63078	0.00548229	0.0327619	-2.2046
ENSMUSG00000019977	Hbs1l	0.0651282	5.65557	1.14331	0.282419	0.459652	-6.54721
ENSMUSG00000019978	Epb41l2	-0.00508057	6.80565	-0.126141	0.902394	0.944322	-7.39309
ENSMUSG00000019979	Apaf1	0.0380024	3.50678	0.314616	0.760227	0.857199	-6.60538
ENSMUSG00000019982	Myb	1.11522	1.38748	7.29629	4.59158e-05	0.00168015	2.2872
ENSMUSG00000019984	Med23	0.115691	5.50068	2.0534	0.0702373	0.181575	-5.28187
ENSMUSG00000019986	Ahi1	-0.177949	7.70568	-2.9901	0.0152046	0.0645319	-4.07843
ENSMUSG00000019988	Nedd1	0.341743	1.8413	1.83902	0.0990774	0.229077	-4.68704
ENSMUSG00000019990	Pde7b	-0.0510526	8.16503	-0.861482	0.411345	0.587523	-7.16549
ENSMUSG00000019996	Map7	-0.0329228	7.10784	-0.695834	0.50411	0.668827	-7.1791
ENSMUSG00000019997	Ccn2	-0.293586	3.1164	-2.15746	0.059323	0.161613	-4.51022
ENSMUSG00000019998	Stx7	0.0612126	6.31826	1.34986	0.210042	0.378137	-6.4158
ENSMUSG00000020000	Moxd1	-0.0382421	2.68615	-0.324865	0.75271	0.852792	-6.36216
ENSMUSG00000020003	Pex7	0.0689667	4.44934	0.863947	0.410059	0.586248	-6.53878
ENSMUSG00000020007	Il20ra	-0.0787665	1.53909	-0.475542	0.645734	0.778767	-6.02634
ENSMUSG00000020009	Ifngr1	0.136293	4.37345	1.57774	0.149092	0.300726	-5.70414
ENSMUSG00000020014	Cfap54	0.934625	2.71888	6.87622	7.27003e-05	0.00217481	2.10271
ENSMUSG00000020015	Cdk17	0.0731485	8.26375	1.81963	0.102175	0.233727	-6.008
ENSMUSG00000020018	Snrpf	0.741366	3.64583	7.51869	3.62829e-05	0.00147405	2.78127
ENSMUSG00000020019	Ntn4	0.233945	3.4045	1.64285	0.134841	0.2816	-5.3397
ENSMUSG00000020021	Fgd6	-0.127607	4.06444	-1.10761	0.296764	0.475217	-6.19619
ENSMUSG00000020022	Ndufa12	0.668107	5.55076	12.1114	7.14009e-07	0.000186624	6.62589
ENSMUSG00000020023	Tmcc3	0.162869	6.04276	2.90575	0.017438	0.0705755	-4.00217
ENSMUSG00000020024	Cep83	0.0333196	5.49166	0.628453	0.545329	0.703605	-6.97556
ENSMUSG00000020027	Socs2	0.0655445	3.66112	0.604388	0.560516	0.714971	-6.50998
ENSMUSG00000020029	Nudt4	0.221371	6.24881	2.77624	0.02154	0.0816375	-4.24696
ENSMUSG00000020032	Nuak1	-0.130095	5.02494	-0.997444	0.344618	0.522872	-6.56365
ENSMUSG00000020034	Tcp11l2	0.282834	3.97681	3.03821	0.0140645	0.0612266	-3.32953
ENSMUSG00000020037	Rfx4	-0.0710947	4.33834	-0.695075	0.504563	0.66919	-6.64532
ENSMUSG00000020038	Cry1	-0.0253796	5.39032	-0.486015	0.638575	0.774518	-7.03928
ENSMUSG00000020042	Abtb3	0.322948	3.17087	2.63365	0.0272036	0.0954142	-3.77339
ENSMUSG00000020044	Timp3	0.181647	7.06347	2.173	0.0578412	0.158911	-5.3343
ENSMUSG00000020048	Hsp90b1	-0.0281918	8.97294	-0.466091	0.652229	0.783505	-7.51289
ENSMUSG00000020052	Ascl1	1.08155	2.02006	5.40785	0.000429121	0.00636637	0.421337
ENSMUSG00000020053	Igf1	0.52038	1.54393	2.82872	0.0197707	0.0770635	-3.15923
ENSMUSG00000020056	Washc3	-0.0421791	3.3559	-0.389286	0.706119	0.820915	-6.53177
ENSMUSG00000020057	Dram1	0.408263	1.00005	1.99485	0.077202	0.193387	-4.32501
ENSMUSG00000020063	Sirt1	0.1495	4.39994	2.21862	0.0536953	0.151284	-4.76371
ENSMUSG00000020064	Herc4	-0.111106	4.43148	-1.59886	0.144329	0.294102	-5.69296
ENSMUSG00000020069	Hnrnph3	0.347785	6.1118	6.15533	0.000167895	0.00363884	0.859336
ENSMUSG00000020070	Rufy2	-0.0197696	5.96995	-0.303299	0.768558	0.862892	-7.22789
ENSMUSG00000020074	Ccar1	0.234716	6.06607	3.51517	0.00656881	0.0368678	-3.00322
ENSMUSG00000020075	Ddx21	0.0833285	4.76454	1.2509	0.242522	0.414964	-6.22227
ENSMUSG00000020076	Ddx50	0.0435076	5.81061	0.614789	0.553923	0.710329	-7.04594
ENSMUSG00000020077	Srgn	0.217135	2.63889	1.36121	0.206563	0.373769	-5.49573
ENSMUSG00000020078	Vps26a	0.23941	5.08046	3.66309	0.00521365	0.0316641	-2.58102
ENSMUSG00000020079	Supv3l1	-0.2199	4.17634	-2.41632	0.038854	0.121838	-4.39414
ENSMUSG00000020083	Fam241b	0.340125	3.40861	3.28278	0.00949167	0.0472839	-2.7908
ENSMUSG00000020085	Aifm2	0.0523393	2.7123	0.32332	0.753842	0.853516	-6.36945
ENSMUSG00000020086	Macroh2a2	0.0926102	4.38638	1.17111	0.271637	0.448566	-6.21398
ENSMUSG00000020087	Tysnd1	-0.313046	4.03946	-3.05177	0.0137591	0.0604055	-3.32803
ENSMUSG00000020088	Sar1a	0.168366	6.89622	4.02887	0.00298027	0.0217977	-2.29111
ENSMUSG00000020089	Ppa1	0.187169	5.90741	3.82981	0.00403162	0.0267281	-2.47105
ENSMUSG00000020091	Eif4ebp2	0.00166146	6.49225	0.0281383	0.978166	0.988037	-7.3589
ENSMUSG00000020092	Pald1	0.0698961	3.24508	0.593972	0.567164	0.720369	-6.39099
ENSMUSG00000020097	Sgpl1	0.0960979	4.9406	1.14931	0.280063	0.457192	-6.38215
ENSMUSG00000020098	Pcbd1	0.819313	0.828215	3.90423	0.00359871	0.0247401	-1.53131
ENSMUSG00000020099	Unc5b	-0.193812	5.25578	-2.21468	0.0540415	0.151971	-4.98051
ENSMUSG00000020100	Slc29a3	-0.26506	4.17665	-1.69549	0.124232	0.266556	-5.49046
ENSMUSG00000020101	Vsir	-0.0657859	5.13179	-0.513366	0.620064	0.760167	-6.96623
ENSMUSG00000020102	Slc16a7	-0.0437473	4.89535	-0.50774	0.623849	0.76305	-6.91149
ENSMUSG00000020105	Lrig3	-0.0238523	1.67693	-0.109029	0.915573	0.951435	-6.16785
ENSMUSG00000020107	Anapc16	0.43112	5.37089	5.89284	0.000231445	0.0043848	0.632481
ENSMUSG00000020108	Ddit4	0.00338013	5.80856	0.0611057	0.952611	0.973104	-7.24843
ENSMUSG00000020109	Dnajb12	0.031667	5.64465	0.492002	0.634499	0.771242	-7.0877
ENSMUSG00000020111	Micu1	-0.0774709	6.72368	-1.19954	0.260954	0.437402	-6.65273
ENSMUSG00000020114	Cand1	-0.0728368	6.95006	-1.65122	0.133102	0.279277	-6.10269
ENSMUSG00000020115	Tbk1	0.109035	5.32586	1.90868	0.08866	0.212945	-5.46535
ENSMUSG00000020116	Pno1	0.455715	4.45637	5.53234	0.000365102	0.00585341	0.322845
ENSMUSG00000020120	Plek	0.301436	4.28558	2.29004	0.0477818	0.140412	-4.61842
ENSMUSG00000020121	Srgap1	-0.105585	6.66602	-1.9605	0.0815911	0.200899	-5.61372
ENSMUSG00000020122	Egfr	0.145429	4.06178	1.69427	0.124469	0.26678	-5.45801
ENSMUSG00000020124	Usp15	-0.0188375	6.39855	-0.330182	0.748821	0.850208	-7.28578
ENSMUSG00000020128	Vps54	0.0175348	5.23445	0.279178	0.786419	0.873311	-7.09014
ENSMUSG00000020130	Tbc1d15	0.127445	5.46425	2.20403	0.0549891	0.153566	-5.03948
ENSMUSG00000020131	Pcsk4	0.176264	1.38749	1.03117	0.329383	0.507868	-5.58196
ENSMUSG00000020132	Rab21	0.400058	6.49272	8.20868	1.80482e-05	0.000978538	3.18722
ENSMUSG00000020133	2310011J03Rik	0.0596056	4.57798	0.848594	0.418113	0.59372	-6.5867
ENSMUSG00000020134	Peli1	0.441555	6.04994	5.07607	0.000667121	0.00832367	-0.595923
ENSMUSG00000020135	Apc2	-0.590435	7.12106	-12.2585	6.44162e-07	0.000181216	6.64883
ENSMUSG00000020137	Thap2	0.244991	4.33652	2.92883	0.0167954	0.0686579	-3.60006
ENSMUSG00000020140	Lgr5	0.0732464	1.34962	0.423856	0.681625	0.80563	-6.01072
ENSMUSG00000020142	Slc1a4	-0.105912	5.57183	-1.59743	0.144647	0.29463	-5.96574
ENSMUSG00000020143	Dock2	0.528649	2.52867	2.77572	0.0215582	0.0816646	-3.40045
ENSMUSG00000020149	Rab1a	0.0175676	7.34798	0.354456	0.731164	0.836979	-7.40087
ENSMUSG00000020150	Gamt	-0.210608	3.58786	-2.26179	0.05004	0.144487	-4.47806
ENSMUSG00000020151	Ptprr	0.0443189	3.48795	0.403614	0.695921	0.814713	-6.56516
ENSMUSG00000020152	Actr2	0.222221	8.13176	5.86153	0.000240624	0.00447903	0.25284
ENSMUSG00000020153	Ndufs7	-0.0918628	5.78452	-1.59067	0.14616	0.296943	-6.01491
ENSMUSG00000020154	Ptprb	0.115946	5.13691	1.28868	0.22966	0.400434	-6.2685
ENSMUSG00000020155	Kcnmb1	1.16432	1.30299	5.10141	0.000644653	0.00813868	0.0220259
ENSMUSG00000020156	Pwwp3a	0.0520034	5.02011	0.784846	0.452714	0.624619	-6.75322
ENSMUSG00000020160	Meis1	0.000774938	4.13821	0.00698748	0.994577	0.996985	-6.84747
ENSMUSG00000020163	Uqcr11	0.564133	5.22841	10.268	2.87806e-06	0.000373147	5.22918
ENSMUSG00000020166	Cnot2	-0.0868306	5.95553	-1.76403	0.111565	0.24746	-5.79974
ENSMUSG00000020167	Tcf3	-0.17511	4.71973	-2.84991	0.0190987	0.0752342	-3.82735
ENSMUSG00000020170	Frs2	-0.0679744	5.71983	-1.27703	0.233564	0.404689	-6.40657
ENSMUSG00000020171	Yeats4	0.11998	4.51856	1.25137	0.242359	0.414808	-6.15717
ENSMUSG00000020173	Cobl	-0.506632	6.69968	-7.16589	5.28442e-05	0.00180299	2.01986
ENSMUSG00000020175	Rab36	-0.189506	5.32035	-2.51505	0.0330448	0.109464	-4.51288
ENSMUSG00000020176	Grb10	0.283812	5.7452	5.53344	0.000364588	0.00585146	0.0880288
ENSMUSG00000020178	Adora2a	-0.210799	8.1249	-4.3014	0.00198824	0.0168054	-1.99972
ENSMUSG00000020180	Snrpd3	0.196097	5.50737	3.67087	0.00515109	0.0314122	-2.65626
ENSMUSG00000020181	Nav3	-0.122498	5.1497	-1.55802	0.153669	0.306679	-5.92885
ENSMUSG00000020182	Ddc	0.539886	2.83891	4.58043	0.00132827	0.0129525	-0.713696
ENSMUSG00000020183	Cpm	0.0721975	4.36228	0.752754	0.470834	0.639795	-6.60735
ENSMUSG00000020184	Mdm2	0.229639	5.85214	2.62732	0.0274872	0.09607	-4.42843
ENSMUSG00000020186	Csrp2	0.700403	1.54585	3.25811	0.0098733	0.0485488	-2.50618
ENSMUSG00000020189	Osbpl8	-0.0257465	7.97763	-0.652044	0.530676	0.691038	-7.31196
ENSMUSG00000020190	Mknk2	-0.158492	5.57737	-2.03084	0.0728466	0.186302	-5.33349
ENSMUSG00000020193	Zpbp	0.26332	0.651526	1.32252	0.218627	0.387878	-5.14126
ENSMUSG00000020196	Cabin1	-0.40775	6.41958	-9.42648	5.85223e-06	0.000545354	4.38428
ENSMUSG00000020198	Ap3d1	-0.236015	7.52013	-6.21829	0.000155658	0.00345881	0.777596
ENSMUSG00000020205	Phlda1	0.177656	5.1426	1.20097	0.260426	0.436757	-6.37173
ENSMUSG00000020211	Sf3a2	0.00757292	5.06298	0.114888	0.911057	0.949204	-7.08543
ENSMUSG00000020212	Mdm1	-0.071299	3.07555	-0.684674	0.510801	0.674314	-6.28173
ENSMUSG00000020216	Jsrp1	-0.253497	1.02032	-1.25774	0.240151	0.412097	-5.27783
ENSMUSG00000020219	Timm13	0.276232	4.87393	3.65525	0.00527756	0.0319353	-2.5473
ENSMUSG00000020220	Vps13d	-0.123868	6.68799	-2.49092	0.034379	0.112336	-4.77784
ENSMUSG00000020224	Llph	0.229898	4.89452	2.7655	0.0219213	0.0827184	-4.00433
ENSMUSG00000020225	Tmbim4	0.224468	4.56106	3.24747	0.0100427	0.0490456	-3.13511
ENSMUSG00000020227	Irak3	0.207073	1.57432	1.11681	0.293014	0.471031	-5.53289
ENSMUSG00000020228	Helb	0.224581	2.61612	1.32492	0.217859	0.387199	-5.53343
ENSMUSG00000020230	Prmt2	-0.0461137	5.42498	-0.730666	0.483576	0.651151	-6.88917
ENSMUSG00000020231	Dip2a	-0.0973854	6.03719	-1.49739	0.168528	0.326015	-6.18327
ENSMUSG00000020232	Hmg20b	0.0180862	3.7872	0.137068	0.893995	0.939282	-6.73432
ENSMUSG00000020235	Fzr1	-0.399091	5.65784	-6.4869	0.000113349	0.0028264	1.33664
ENSMUSG00000020238	Ncln	-0.309804	5.94621	-6.42364	0.000122041	0.00297324	1.21753
ENSMUSG00000020241	Col6a2	-0.356734	4.02547	-1.61542	0.140689	0.289534	-5.559
ENSMUSG00000020246	Hcfc2	0.139188	4.5673	1.7864	0.107695	0.241791	-5.4623
ENSMUSG00000020248	Nfyb	0.249384	5.12577	4.14787	0.00249424	0.0194921	-1.82408
ENSMUSG00000020250	Txnrd1	0.0667142	6.50122	1.45349	0.180063	0.341483	-6.31063
ENSMUSG00000020253	Ppm1m	0.115957	3.0616	0.899003	0.392077	0.568719	-6.10426
ENSMUSG00000020255	Nopchap1	-0.150153	7.46695	-2.25944	0.0502325	0.14484	-5.24698
ENSMUSG00000020256	Aldh1l2	0.552473	1.93873	2.6965	0.0245417	0.0890308	-3.4189
ENSMUSG00000020257	Wdr82	-0.035833	6.88348	-0.712596	0.494161	0.660506	-7.13855
ENSMUSG00000020258	Glyctk	-0.210056	3.30251	-1.48347	0.172113	0.331191	-5.52636
ENSMUSG00000020260	Pofut2	0.00524092	4.74237	0.0733108	0.943163	0.966552	-7.00896
ENSMUSG00000020261	Slc36a1	-0.330935	5.68458	-3.00748	0.0147819	0.063224	-3.77563
ENSMUSG00000020262	Adarb1	-0.246209	7.18792	-4.85173	0.000907099	0.0102234	-1.06805
ENSMUSG00000020263	Appl2	-0.133201	6.15173	-1.64765	0.133841	0.280238	-5.99677
ENSMUSG00000020265	Sumo3	0.171559	7.12769	3.07836	0.0131805	0.0587684	-3.86385
ENSMUSG00000020267	Hint1	0.387188	5.22042	4.80732	0.00096483	0.0106043	-0.845529
ENSMUSG00000020268	Lyrm7	0.124804	3.75747	1.34565	0.211344	0.379596	-5.83162
ENSMUSG00000020271	Fbxw11	-0.193054	6.97955	-4.22818	0.00221437	0.0180121	-1.98907
ENSMUSG00000020272	Stk10	0.107288	2.97359	0.811797	0.437859	0.611624	-6.15406
ENSMUSG00000020273	Papolg	-0.164159	4.43529	-1.82071	0.102001	0.233576	-5.3801
ENSMUSG00000020275	Rel	0.195013	2.76734	1.75672	0.112856	0.249103	-5.00836
ENSMUSG00000020277	Pfkl	-0.111658	6.56735	-2.13429	0.0616009	0.166089	-5.33236
ENSMUSG00000020280	Pus10	-0.0458988	3.39672	-0.441743	0.669102	0.796195	-6.52085
ENSMUSG00000020282	Rhbdf1	-0.193688	2.74782	-1.22437	0.251907	0.426907	-5.68691
ENSMUSG00000020283	Pex13	0.00287437	4.95491	0.0451203	0.964997	0.98045	-7.06505
ENSMUSG00000020284	Cfap410	0.00455792	4.66877	0.0730531	0.943362	0.966552	-6.98969
ENSMUSG00000020287	Mpg	-0.237812	3.41209	-2.55592	0.0309016	0.103911	-3.96407
ENSMUSG00000020288	Ahsa2	-0.0820779	5.21634	-0.5381	0.603563	0.74725	-6.97219
ENSMUSG00000020289	Nprl3	-0.23076	4.48175	-2.32172	0.0453677	0.135585	-4.624
ENSMUSG00000020290	Xpo1	-0.0749779	6.52707	-1.64771	0.133828	0.280238	-6.05223
ENSMUSG00000020297	Nsg2	-0.0351952	9.72235	-0.977879	0.353695	0.532041	-7.19412
ENSMUSG00000020300	Cpeb4	0.110212	6.49717	2.1428	0.0607548	0.164462	-5.30845
ENSMUSG00000020303	Stc2	0.00609506	1.52802	0.0266295	0.979337	0.988352	-6.14186
ENSMUSG00000020305	Asb3	-0.0671724	3.88111	-0.568957	0.583308	0.731327	-6.59902
ENSMUSG00000020307	Cdc34	0.0703249	4.83594	1.05059	0.320846	0.49951	-6.46173
ENSMUSG00000020308	Tpgs1	-0.0750245	4.98235	-1.08489	0.306185	0.485351	-6.46352
ENSMUSG00000020309	Chac2	-0.160151	2.86696	-1.55005	0.155553	0.309239	-5.3182
ENSMUSG00000020311	Erlec1	0.197491	4.88008	2.28114	0.0484825	0.141796	-4.78511
ENSMUSG00000020312	Shc2	-0.233453	5.34249	-3.86987	0.00379215	0.0256538	-2.30854
ENSMUSG00000020315	Sptbn1	-0.112747	9.66365	-3.61363	0.00563078	0.0333684	-3.22556
ENSMUSG00000020319	Wdpcp	0.176707	2.44444	1.0734	0.311038	0.489432	-5.76959
ENSMUSG00000020321	Mdh1	0.141339	9.04597	4.41392	0.00168746	0.0150479	-1.90294
ENSMUSG00000020325	Fstl3	-0.0635877	0.712368	-0.193022	0.851229	0.914331	-5.96012
ENSMUSG00000020326	Ccng1	0.0134635	5.83052	0.0902331	0.930079	0.959488	-7.24978
ENSMUSG00000020328	Nudcd2	0.278816	3.51685	2.1101	0.0640702	0.170739	-4.68871
ENSMUSG00000020329	Polrmt	-0.282187	5.08511	-4.22084	0.0022385	0.0181436	-1.70606
ENSMUSG00000020331	Hcn2	-0.329532	7.38307	-3.12021	0.0123198	0.0561143	-3.82557
ENSMUSG00000020333	Acsl6	-0.139319	7.71752	-2.02566	0.0734585	0.187161	-5.64276
ENSMUSG00000020334	Slc22a4	0.546954	2.08885	3.83092	0.00402477	0.0267281	-1.70916
ENSMUSG00000020335	Zfp354b	-0.315198	1.74829	-1.53692	0.158703	0.313702	-5.07819
ENSMUSG00000020340	Cyfip2	-0.468472	9.61153	-15.1746	1.02423e-07	7.23914e-05	8.45359
ENSMUSG00000020346	Mgat1	-0.293902	5.68121	-5.03795	0.000702516	0.00859271	-0.599101
ENSMUSG00000020349	Ppp2ca	0.00907218	8.62657	0.259677	0.800958	0.882978	-7.56471
ENSMUSG00000020357	Flt4	-0.464098	2.44005	-1.85598	0.0964407	0.224677	-4.7884
ENSMUSG00000020358	Hnrnpab	0.212862	7.17572	3.54576	0.00626097	0.0357941	-3.10069
ENSMUSG00000020359	Phykpl	0.167627	2.76596	1.18045	0.268089	0.444579	-5.73936
ENSMUSG00000020361	Hspa4	-0.0228649	8.08568	-0.535696	0.605157	0.748291	-7.39638
ENSMUSG00000020362	Cnot6	0.0146336	6.24633	0.330024	0.748937	0.850248	-7.26271
ENSMUSG00000020363	Gfpt2	0.233156	2.25526	1.77646	0.109399	0.244182	-4.85921
ENSMUSG00000020364	Zfp354a	-0.316888	3.65462	-3.35727	0.00842997	0.0437234	-2.73652
ENSMUSG00000020366	Mapk9	-0.0503816	7.29212	-1.06277	0.31558	0.493994	-6.87404
ENSMUSG00000020368	Canx	0.22396	8.50962	5.67392	0.000304616	0.00519738	-0.0315864
ENSMUSG00000020372	Rack1	-0.0235926	7.25063	-0.493849	0.633245	0.770247	-7.32472
ENSMUSG00000020374	Rasgef1c	-0.202561	4.36904	-1.91855	0.0872702	0.210823	-5.21822
ENSMUSG00000020375	Rufy1	0.255228	4.92197	4.0802	0.0027593	0.0206843	-1.8859
ENSMUSG00000020376	Rnf130	-0.0508726	6.5998	-1.23614	0.247707	0.421852	-6.59373
ENSMUSG00000020377	Ltc4s	0.396746	2.03212	1.65184	0.132972	0.279218	-4.98157
ENSMUSG00000020380	Rad50	-0.042504	3.69453	-0.39611	0.701254	0.817554	-6.63195
ENSMUSG00000020381	Mrnip	0.391402	1.12014	1.93038	0.0856315	0.207909	-4.43415
ENSMUSG00000020385	Clk4	0.196243	6.41664	2.4143	0.0389827	0.122056	-4.86371
ENSMUSG00000020386	Sar1b	0.351326	5.42449	6.16272	0.000166404	0.0036232	0.970455
ENSMUSG00000020387	Jade2	0.0211216	6.74519	0.418882	0.685126	0.807917	-7.29772
ENSMUSG00000020388	Pdlim4	0.476739	2.73342	3.83257	0.00401461	0.0266984	-1.79329
ENSMUSG00000020389	Cdkl3	0.048891	3.18765	0.449896	0.663429	0.792205	-6.45353
ENSMUSG00000020390	Ube2b	0.224945	7.29173	4.522	0.00144398	0.0137045	-1.57259
ENSMUSG00000020392	Cdkn2aipnl	-0.106762	4.96321	-1.7916	0.106812	0.240715	-5.55648
ENSMUSG00000020393	Kremen1	-0.335363	5.56107	-3.83921	0.003974	0.0265225	-2.39862
ENSMUSG00000020396	Nefh	-0.0407553	5.61681	-0.240693	0.815189	0.892202	-7.18279
ENSMUSG00000020397	Med7	0.197508	3.97389	1.92604	0.0862304	0.20892	-5.09669
ENSMUSG00000020399	Havcr2	0.514949	2.26222	3.27617	0.00959237	0.0476264	-2.57105
ENSMUSG00000020400	Tnip1	-0.297091	4.58941	-4.08998	0.00271922	0.0204972	-1.80019
ENSMUSG00000020402	Vdac1	0.241183	8.70558	6.56504	0.000103531	0.00266405	1.1124
ENSMUSG00000020409	Slu7	0.151599	5.91906	2.50884	0.0333832	0.110169	-4.63401
ENSMUSG00000020411	Nipal4	0.117929	2.2773	0.605396	0.559875	0.714571	-6.118
ENSMUSG00000020412	Ascc2	-0.210776	5.27123	-2.32023	0.0454785	0.135686	-4.81626
ENSMUSG00000020413	Hus1	0.00215808	3.61397	0.0146166	0.988657	0.993888	-6.69218
ENSMUSG00000020415	Pttg1	0.313216	4.14518	3.41955	0.00763748	0.0410398	-2.75329
ENSMUSG00000020422	Tns3	0.129562	6.65895	1.56763	0.151424	0.303514	-6.17992
ENSMUSG00000020423	Btg2	0.629321	3.67	4.9812	0.000759018	0.00908993	-0.279796
ENSMUSG00000020424	Castor1	-0.249598	1.73932	-1.08141	0.30765	0.48669	-5.60385
ENSMUSG00000020427	Igfbp3	0.110731	3.1145	0.602965	0.561422	0.71573	-6.34641
ENSMUSG00000020430	Pes1	0.15227	5.29562	2.12965	0.0620682	0.166915	-5.12029
ENSMUSG00000020431	Adcy1	-0.354677	7.62442	-5.38587	0.000441636	0.0064811	-0.349193
ENSMUSG00000020432	Tcn2	-0.0790831	4.87593	-0.821359	0.432668	0.60767	-6.68819
ENSMUSG00000020435	Osbp2	-0.226232	6.58539	-4.31915	0.00193722	0.0165186	-1.80035
ENSMUSG00000020436	Gabrg2	0.0450663	6.86018	0.942038	0.370779	0.547521	-6.94035
ENSMUSG00000020439	Smtn	-0.280966	3.36535	-2.98813	0.0152532	0.0646562	-3.25724
ENSMUSG00000020440	Arf5	-0.325101	6.3523	-6.35772	0.00013188	0.00313528	1.08349
ENSMUSG00000020441	2310033P09Rik	0.480876	4.02339	5.51949	0.000371206	0.0058842	0.385802
ENSMUSG00000020444	Guk1	0.116438	5.59662	1.62254	0.13915	0.287556	-5.93429
ENSMUSG00000020448	Rnf185	-0.0686448	5.16184	-1.18312	0.267082	0.443254	-6.39895
ENSMUSG00000020451	Limk2	-0.0696827	6.64215	-1.50061	0.167707	0.325207	-6.26863
ENSMUSG00000020453	Patz1	0.0200351	5.17523	0.336478	0.744226	0.84673	-7.0572
ENSMUSG00000020454	Eif4enif1	-0.0944811	5.71042	-1.72531	0.118566	0.258258	-5.81274
ENSMUSG00000020455	Trim11	-0.269781	5.18353	-3.66647	0.00518635	0.0315369	-2.60095
ENSMUSG00000020456	Ogdh	-0.162076	8.23339	-2.97067	0.0156916	0.0657247	-4.16329
ENSMUSG00000020457	Drg1	0.283997	5.73441	5.02247	0.000717464	0.00873256	-0.626721
ENSMUSG00000020458	Rtn4	0.228653	9.09504	7.04463	6.03241e-05	0.00191777	1.66421
ENSMUSG00000020459	Mtif2	-0.104182	4.54608	-1.28231	0.231788	0.402933	-6.12968
ENSMUSG00000020460	Rps27a	0.317479	6.80295	5.63427	0.000320377	0.00536368	0.0854886
ENSMUSG00000020462	Cfap36	0.160093	6.2801	2.92695	0.0168468	0.068837	-4.00338
ENSMUSG00000020463	Ppp4r3b	-0.137248	5.94352	-2.1503	0.060018	0.163118	-5.21363
ENSMUSG00000020464	Pnpt1	0.0182015	4.25444	0.209233	0.838927	0.90679	-6.85612
ENSMUSG00000020467	Efemp1	0.0271414	3.02746	0.132107	0.897807	0.941306	-6.50612
ENSMUSG00000020471	Pold2	-0.169472	3.42134	-1.50602	0.166339	0.32348	-5.53159
ENSMUSG00000020472	Zkscan17	0.0416094	3.11131	0.379488	0.713128	0.825908	-6.46233
ENSMUSG00000020473	Aebp1	0.768712	3.80783	8.58335	1.25902e-05	0.000785044	3.81438
ENSMUSG00000020474	Polm	-0.182337	2.9453	-1.67737	0.127795	0.27135	-5.16738
ENSMUSG00000020475	Pgam2	-0.0254093	1.5343	-0.119555	0.907463	0.947166	-6.13605
ENSMUSG00000020476	Dbnl	-0.10955	5.9267	-1.81237	0.103357	0.235456	-5.72458
ENSMUSG00000020477	Mrps24	0.14047	3.83321	1.54314	0.157203	0.311559	-5.6006
ENSMUSG00000020482	Ccdc117	0.382337	4.43759	2.31288	0.0460292	0.136876	-4.62036
ENSMUSG00000020483	Dynll2	0.0729972	9.28118	2.06606	0.0688125	0.179057	-5.72306
ENSMUSG00000020484	Xbp1	-0.218161	6.72351	-1.68803	0.125688	0.26852	-6.02202
ENSMUSG00000020485	Supt4a	0.203417	4.74279	3.13762	0.0119791	0.0549855	-3.35837
ENSMUSG00000020486	Septin4	0.118641	7.28664	1.97626	0.0795483	0.197283	-5.66702
ENSMUSG00000020491	2810021J22Rik	0.0163333	3.48144	0.150526	0.88367	0.933177	-6.63925
ENSMUSG00000020492	Ska2	0.332899	3.74359	4.12977	0.00256235	0.019826	-1.54327
ENSMUSG00000020495	Smg8	0.0728432	4.09714	0.849448	0.417662	0.593249	-6.45399
ENSMUSG00000020496	Rnf187	-0.34989	8.18858	-8.63819	1.19564e-05	0.000767306	3.47197
ENSMUSG00000020513	Tubd1	-0.206325	2.30338	-1.4242	0.188134	0.351162	-5.33749
ENSMUSG00000020514	Mrpl22	0.287258	3.14869	2.35649	0.0428571	0.130488	-4.20704
ENSMUSG00000020515	Cnot8	0.0324771	5.50902	0.606719	0.559035	0.714304	-6.99331
ENSMUSG00000020516	Rps6kb1	0.120921	5.41298	1.6471	0.133955	0.280393	-5.86286
ENSMUSG00000020519	Sap30l	-0.164339	3.66945	-1.53446	0.159298	0.31442	-5.56701
ENSMUSG00000020520	Galnt10	0.0695213	3.77185	0.674878	0.51672	0.679271	-6.4959
ENSMUSG00000020521	Rnft1	0.0999321	4.48808	1.16291	0.274783	0.451518	-6.25029
ENSMUSG00000020522	Mfap3	-0.103386	5.18249	-1.45637	0.179285	0.340399	-6.07113
ENSMUSG00000020523	Fam114a2	0.134693	5.19149	2.15844	0.0592282	0.161443	-5.05248
ENSMUSG00000020524	Gria1	-0.0353177	8.87064	-0.764098	0.464376	0.634267	-7.30951
ENSMUSG00000020525	Ppm1d	0.117532	4.65268	1.54505	0.156746	0.311071	-5.82204
ENSMUSG00000020526	Znhit3	0.139087	3.54549	1.076	0.309934	0.488438	-6.07496
ENSMUSG00000020527	Myo19	-0.305136	2.69826	-2.11734	0.063322	0.169381	-4.46525
ENSMUSG00000020528	Prpsap2	0.0866621	5.58391	1.32174	0.218875	0.388092	-6.32543
ENSMUSG00000020530	Ggnbp2	0.22067	6.2613	4.94116	0.000801822	0.00938389	-0.823062
ENSMUSG00000020532	Acaca	0.00601154	5.90703	0.0929049	0.928015	0.958221	-7.263
ENSMUSG00000020534	Shmt1	0.282941	1.02762	1.70028	0.123306	0.265332	-4.73472
ENSMUSG00000020536	Llgl1	-0.202869	5.87391	-2.98218	0.0154012	0.0650722	-3.85056
ENSMUSG00000020537	Drg2	-0.0625755	5.38106	-1.17009	0.272026	0.449059	-6.46271
ENSMUSG00000020538	Srebf1	-0.02641	6.19319	-0.28174	0.784516	0.872335	-7.27082
ENSMUSG00000020541	Tom1l1	0.193465	4.38049	2.26176	0.0500424	0.144487	-4.69001
ENSMUSG00000020544	Cox11	0.15587	3.36042	1.64211	0.134996	0.281666	-5.3294
[truncated: 12,900 more rows]
