# Supplementary material for: SHMT2 deficiency disrupts transcriptional regulation through homocysteine-mediated suppression of histone lactylation in Huntington’s disease models
Source: J Clin Invest. 2026 Mar 10;136(9):e196094. doi: 10.1172/JCI196094 (PMC13132398; doi:10.1172/JCI196094)
Supplement: Supplemental table 5 [file jci-136-196094-s119.xlsx]

## Sheet: Sheet1
ENSEMBL	SYMBOL	baseMean	log2FoldChange	lfcSE	stat	pvalue	padj	direction	RANK
ENSMUSG00000025403	Shmt2	41021.9	6.56065	0.3576	18.3463	3.53327e-75	4.38054e-71	UP	461.597
ENSMUSG00000027313	Chac1	159.68	1.57329	0.286254	5.49614	3.88184e-08	4.81271e-05	UP	6.79286
ENSMUSG00000005667	Mthfd2	239.842	1.32988	0.241766	5.50068	3.78329e-08	4.81271e-05	UP	5.74188
ENSMUSG00000024079	Eif2ak2	120.674	1.1302	0.192124	5.88269	4.03648e-09	1.00089e-05	UP	5.65058
ENSMUSG00000060519	Tor3a	189.893	1.01307	0.185075	5.47386	4.40341e-08	4.96304e-05	UP	4.36052
ENSMUSG00000041313	Slc7a1	753.153	0.61752	0.0953461	6.47661	9.38038e-11	2.93638e-07	UP	4.03375
ENSMUSG00000045268	Zfp691	101.612	1.24008	0.275083	4.50804	6.54286e-06	0.00149982	UP	3.50195
ENSMUSG00000031297	Slc7a3	125.157	1.40968	0.335038	4.20754	2.58163e-05	0.00359629	UP	3.44547
ENSMUSG00000020303	Stc2	179.438	1.81002	0.539799	3.35314	0.000798996	0.0213982	UP	3.02206
ENSMUSG00000002325	Irf9	389.401	0.738984	0.14013	5.27357	1.33795e-07	0.000118485	UP	2.9015
ENSMUSG00000010755	Cars1	665.603	0.768658	0.153728	5.00011	5.7297e-07	0.000355184	UP	2.65152
ENSMUSG00000032596	Uba7	113.611	1.0979	0.268868	4.08344	4.43747e-05	0.00470519	UP	2.55528
ENSMUSG00000028893	Sesn2	242.118	0.814189	0.172084	4.73135	2.2303e-06	0.000790037	UP	2.5259
ENSMUSG00000039646	Vasn	97.1534	0.794374	0.165887	4.78865	1.67909e-06	0.00071784	UP	2.49749
ENSMUSG00000091345	Col6a5	144.599	1.7563	0.585084	3.00179	0.00268398	0.0408295	UP	2.43954
ENSMUSG00000038708	Golga4	2338.97	0.524014	0.0920483	5.69282	1.24959e-08	2.58208e-05	UP	2.40419
ENSMUSG00000020641	Rsad2	83.5994	1.39148	0.421191	3.30368	0.000954243	0.0240066	UP	2.25374
ENSMUSG00000034422	Parp14	130.362	1.0901	0.291908	3.73439	0.000188173	0.010234	UP	2.16924
ENSMUSG00000084890	A830036E02Rik	747.928	0.549579	0.103901	5.28944	1.22692e-07	0.000117011	UP	2.16082
ENSMUSG00000040296	Rigi	134.595	1.1143	0.304094	3.66432	0.000247995	0.0117437	UP	2.15081
ENSMUSG00000035576	L3mbtl1	87.8524	0.998585	0.255163	3.91353	9.09579e-05	0.00722882	UP	2.1379
ENSMUSG00000027580	Helz2	197.009	0.695425	0.148417	4.68561	2.79129e-06	0.000887344	UP	2.12237
ENSMUSG00000026923	Notch1	707.605	0.855738	0.202638	4.22298	2.41095e-05	0.00355364	UP	2.09598
ENSMUSG00000059866	Tnip2	157.6	0.701841	0.152367	4.60624	4.1001e-06	0.00105902	UP	2.08804
ENSMUSG00000025408	Ddit3	615.787	0.823372	0.193575	4.2535	2.10452e-05	0.00326148	UP	2.04738
ENSMUSG00000032637	Atxn2l	3889.64	0.566694	0.112022	5.05875	4.22004e-07	0.000294463	UP	2.00098
ENSMUSG00000029442	Cfap251	82.9915	1.30828	0.417974	3.13005	0.00174776	0.0326278	UP	1.94464
ENSMUSG00000057110	Cntrl	227.097	0.742935	0.176971	4.19805	2.69222e-05	0.00367465	UP	1.80889
ENSMUSG00000040010	Slc7a5	1143.05	0.458331	0.0865597	5.29498	1.19032e-07	0.000117011	UP	1.80206
ENSMUSG00000031026	Trim66	502.848	0.712422	0.170824	4.1705	3.03936e-05	0.00388474	UP	1.71739
ENSMUSG00000070327	Rnf213	428.274	1.0941	0.341696	3.20197	0.00136493	0.0283934	UP	1.69234
ENSMUSG00000044783	A730008H23Rik	1226.53	0.524839	0.108884	4.82018	1.43426e-06	0.000683922	UP	1.66111
ENSMUSG00000038256	Bcl9	667.252	0.662609	0.155272	4.26741	1.97753e-05	0.00323935	UP	1.64959
ENSMUSG00000023032	Slc4a8	979.273	0.54502	0.117586	4.63509	3.56787e-06	0.000976086	UP	1.64079
ENSMUSG00000028708	Mknk1	463.604	0.574503	0.12691	4.52685	5.9869e-06	0.00142741	UP	1.63472
ENSMUSG00000000275	Trim25	183.445	0.723283	0.180252	4.01263	6.00459e-05	0.00551443	UP	1.63353
ENSMUSG00000030084	Plxna1	584.407	0.710307	0.176296	4.02907	5.59984e-05	0.00534053	UP	1.61411
ENSMUSG00000138098	ENSMUSG00000138098	9655.54	1.32603	0.485864	2.72922	0.00634847	0.0648873	UP	1.57511
ENSMUSG00000121485	Gpr137b-ps	215.211	0.582803	0.131511	4.43158	9.35448e-06	0.0019996	UP	1.57302
ENSMUSG00000038126	Mphosph9	407.234	0.492162	0.102583	4.7977	1.60501e-06	0.000710676	UP	1.54949
ENSMUSG00000018974	Sart3	964.711	0.503181	0.106821	4.71053	2.47075e-06	0.000850899	UP	1.54483
ENSMUSG00000034459	Ifit1	157.179	1.41839	0.550933	2.57453	0.0100375	0.0828529	UP	1.53427
ENSMUSG00000129048	ENSMUSG00000129048	138.337	0.912542	0.272089	3.35384	0.000796992	0.0213982	UP	1.5236
ENSMUSG00000028542	Slc6a9	1142.64	0.348665	0.0630004	5.53434	3.12405e-08	4.81271e-05	UP	1.5054
ENSMUSG00000034218	Atm	205.032	0.865766	0.254503	3.4018	0.000669446	0.0201019	UP	1.469
ENSMUSG00000038011	Dnah10	84.7913	1.06964	0.366455	2.91888	0.00351296	0.0482857	UP	1.40784
ENSMUSG00000058006	Mdn1	1021.77	0.500601	0.111484	4.49036	7.11043e-06	0.00154658	UP	1.407
ENSMUSG00000026790	Odf2	948.621	0.490224	0.108414	4.52179	6.13184e-06	0.00143439	UP	1.39387
ENSMUSG00000090626	Tex9	143.595	0.719599	0.196663	3.65904	0.000253161	0.0117879	UP	1.38779
ENSMUSG00000054708	Ankrd24	390.245	0.556248	0.129973	4.27972	1.87132e-05	0.00322231	UP	1.38608
ENSMUSG00000025199	Chuk	769.712	0.443012	0.0951073	4.65802	3.19261e-06	0.000945433	UP	1.33983
ENSMUSG00000106683	ENSMUSG00000106683	290.553	0.667541	0.178174	3.74656	0.000179275	0.010234	UP	1.32838
ENSMUSG00000074896	Ifit3	446.669	1.32711	0.542063	2.44826	0.0143547	0.101093	UP	1.32085
ENSMUSG00000033880	Lgals3bp	612.76	1.0684	0.384406	2.77936	0.00544659	0.0608898	UP	1.2986
ENSMUSG00000053930	Shisa6	149.889	0.961815	0.325748	2.95263	0.00315076	0.0449635	UP	1.2957
ENSMUSG00000121486	Zfp783	104.764	0.713387	0.203785	3.50068	0.000464077	0.0161619	UP	1.27804
ENSMUSG00000026632	Tatdn3	188.777	0.530951	0.128831	4.12131	3.7672e-05	0.00428295	UP	1.25743
ENSMUSG00000024560	Cxxc1	1089.56	0.428413	0.0938687	4.56396	5.01973e-06	0.00124469	UP	1.24451
ENSMUSG00000142237	ENSMUSG00000142237	110.168	0.690907	0.19773	3.4942	0.00047549	0.01633	UP	1.23466
ENSMUSG00000031328	Flna	2725.86	0.54791	0.137765	3.97714	6.97502e-05	0.00596388	UP	1.21881
ENSMUSG00000120747	Gm40466	133.385	0.74744	0.22545	3.31533	0.000915358	0.0234541	UP	1.21816
ENSMUSG00000024002	Brd4	2217.71	0.472562	0.108837	4.34191	1.41249e-05	0.00269416	UP	1.21428
ENSMUSG00000005045	Chd5	2609.49	0.393254	0.0838778	4.68841	2.75333e-06	0.000887344	UP	1.20017
ENSMUSG00000031960	Aars1	2934.95	0.505009	0.124104	4.06924	4.71672e-05	0.00494986	UP	1.16425
ENSMUSG00000064215	Ifi27	550.66	0.637267	0.180478	3.53099	0.000414011	0.0154817	UP	1.15357
ENSMUSG00000014039	Prdm15	371.248	0.714217	0.216765	3.29488	0.000984623	0.0243325	UP	1.15261
ENSMUSG00000049577	Zfpm1	668.29	0.499372	0.122887	4.06366	4.83088e-05	0.00494986	UP	1.15126
ENSMUSG00000113847	ENSMUSG00000113847	133.722	0.633667	0.179386	3.53242	0.000411772	0.0154701	UP	1.14726
ENSMUSG00000035704	Alg8	123.766	0.541236	0.139102	3.89092	9.9866e-05	0.00759164	UP	1.14724
ENSMUSG00000020142	Slc1a4	1026.16	0.463528	0.109485	4.23372	2.29861e-05	0.00351829	UP	1.13734
ENSMUSG00000025007	Aldh18a1	517.292	0.62516	0.177511	3.52182	0.000428597	0.0157606	UP	1.12681
ENSMUSG00000107877	4933427D14Rik	624.457	0.504592	0.126529	3.98795	6.66463e-05	0.00588454	UP	1.12539
ENSMUSG00000043279	Trim56	222.994	0.606487	0.169253	3.58332	0.000339248	0.0140292	UP	1.1238
ENSMUSG00000113476	ENSMUSG00000113476	112.746	0.701222	0.214019	3.27645	0.00105122	0.0250153	UP	1.12321
ENSMUSG00000034518	Hmgxb4	256.713	0.563197	0.150642	3.73864	0.000185021	0.010234	UP	1.12074
ENSMUSG00000019737	Syne4	95.0662	0.614582	0.173439	3.5435	0.000394858	0.0153225	UP	1.11526
ENSMUSG00000030091	Nup210	614.27	0.523998	0.135365	3.871	0.000108388	0.00787425	UP	1.10238
ENSMUSG00000030921	Trim30a	107.907	1.00614	0.389872	2.58068	0.0098605	0.0818509	UP	1.09365
ENSMUSG00000047793	Sned1	210.145	0.73296	0.23373	3.13593	0.00171312	0.0323276	UP	1.09242
ENSMUSG00000024170	Telo2	300.145	0.653384	0.194702	3.35581	0.000791317	0.0213982	UP	1.09091
ENSMUSG00000035929	H2-Q4	105.772	0.801003	0.269424	2.97302	0.00294882	0.0434714	UP	1.0908
ENSMUSG00000062488	Ifit3b	273.993	1.15897	0.49353	2.34834	0.0188575	0.116664	UP	1.0814
ENSMUSG00000001985	Grik3	2040.71	0.420541	0.0975083	4.31288	1.61143e-05	0.00281387	UP	1.07267
ENSMUSG00000014418	Hps5	376.511	0.452671	0.110161	4.10917	3.97086e-05	0.0044352	UP	1.06517
ENSMUSG00000051149	Adnp	335.131	0.565112	0.156565	3.60945	0.000306848	0.0133954	UP	1.05848
ENSMUSG00000103897	Pcdhga8	749.162	0.479253	0.120996	3.96091	7.46649e-05	0.0062547	UP	1.05618
ENSMUSG00000032308	Ulk3	495.429	0.529628	0.141644	3.73914	0.000184647	0.010234	UP	1.05394
ENSMUSG00000028456	Unc13b	315.093	0.488957	0.125254	3.90371	9.47283e-05	0.00743318	UP	1.0409
ENSMUSG00000089997	Cfap92	137.85	0.648007	0.197444	3.28199	0.00103078	0.0248384	UP	1.03997
ENSMUSG00000022401	Xpnpep3	345.048	0.427689	0.1028	4.1604	3.17696e-05	0.00397859	UP	1.02657
ENSMUSG00000038539	Atf5	382.319	0.615202	0.183776	3.34756	0.000815261	0.0216496	UP	1.02404
ENSMUSG00000027959	Sass6	88.5132	0.684105	0.21903	3.12334	0.00178809	0.0329784	UP	1.01369
ENSMUSG00000093629	ENSMUSG00000093629	90.9952	0.654447	0.205062	3.19146	0.00141558	0.0290533	UP	1.00576
ENSMUSG00000073418	C4b	2775.9	0.771576	0.26708	2.88893	0.00386551	0.0509036	UP	0.997841
ENSMUSG00000020770	Unk	474.109	0.427481	0.10469	4.08329	4.44029e-05	0.00470519	UP	0.994929
ENSMUSG00000118128	ENSMUSG00000118128	95.8095	0.634583	0.197103	3.21955	0.00128393	0.0274451	UP	0.990923
ENSMUSG00000074785	Plxnc1	468.866	0.511506	0.139362	3.67033	0.00024224	0.0116407	UP	0.989263
ENSMUSG00000037463	Fbxo27	112.863	0.662414	0.211657	3.12966	0.00175008	0.0326278	UP	0.98462
ENSMUSG00000026803	Ttf1	303.767	1.08125	0.467096	2.31483	0.020622	0.122988	UP	0.984084
ENSMUSG00000033792	Atp7a	99.8611	0.639752	0.200964	3.18341	0.00145549	0.0294375	UP	0.979523
ENSMUSG00000043467	Zbtb37	388.106	0.578785	0.171098	3.38277	0.000717592	0.0207132	UP	0.97453
ENSMUSG00000039850	Endov	402.583	0.368255	0.0839006	4.38918	1.13778e-05	0.00231433	UP	0.970563
ENSMUSG00000021260	Hhipl1	224.898	0.506975	0.139837	3.62548	0.000288425	0.0128168	UP	0.959309
ENSMUSG00000004100	Ppan	290.32	0.425697	0.106552	3.99521	6.4638e-05	0.00576534	UP	0.95321
ENSMUSG00000096768	ENSMUSG00000096768	1605.85	0.85899	0.330681	2.59764	0.00938664	0.0803965	UP	0.940391
ENSMUSG00000138080	ENSMUSG00000138080	154.619	1.23477	0.599534	2.05955	0.0394418	0.173712	UP	0.938636
ENSMUSG00000036473	Tbc1d24	739.362	0.434524	0.110608	3.92851	8.54741e-05	0.00692619	UP	0.938357
ENSMUSG00000015968	Cacna1d	817.175	0.448789	0.116521	3.85159	0.000117355	0.00817016	UP	0.936968
ENSMUSG00000010021	Kif19a	111.532	0.651868	0.213109	3.05885	0.00222191	0.0368278	UP	0.934665
ENSMUSG00000040761	Spen	1723.39	0.511294	0.143799	3.55563	0.000377078	0.0150322	UP	0.932078
ENSMUSG00000037552	Plekhg2	123.973	0.598407	0.186677	3.20557	0.00134795	0.0283112	UP	0.926359
ENSMUSG00000078853	Igtp	100.365	0.870682	0.342527	2.54194	0.011024	0.0873769	UP	0.921707
ENSMUSG00000052752	Traf7	938.21	0.365478	0.0858725	4.25605	2.08067e-05	0.00326148	UP	0.908792
ENSMUSG00000114230	ENSMUSG00000114230	98.3755	0.861863	0.340729	2.52947	0.0114235	0.0889901	UP	0.905523
ENSMUSG00000009741	Ubp1	1945.96	0.368407	0.0873422	4.21798	2.46502e-05	0.00355364	UP	0.90235
ENSMUSG00000104814	ENSMUSG00000104814	145.891	0.558275	0.169528	3.29311	0.000990867	0.0243325	UP	0.900951
ENSMUSG00000041354	Rgl2	1000.37	0.358364	0.0841094	4.26069	2.03798e-05	0.00323935	UP	0.892162
ENSMUSG00000025047	Pdcd11	552.314	0.337859	0.0770526	4.38478	1.16101e-05	0.00232165	UP	0.889989
ENSMUSG00000117942	ENSMUSG00000117942	199.611	0.441232	0.116765	3.77878	0.000157596	0.00962497	UP	0.889788
ENSMUSG00000021767	Kat6b	1195.73	0.38164	0.09337	4.0874	4.36243e-05	0.00470308	UP	0.888312
ENSMUSG00000025815	Dhtkd1	110.584	0.728934	0.262459	2.77733	0.00548076	0.0609541	UP	0.885653
ENSMUSG00000025409	Mbd6	1560.91	0.455955	0.124404	3.66512	0.000247225	0.0117437	UP	0.880082
ENSMUSG00000045761	Togaram2	121.147	0.603905	0.196023	3.08079	0.00206453	0.0354449	UP	0.875932
ENSMUSG00000005413	Hmox1	118.738	0.600963	0.19475	3.08583	0.00202987	0.035156	UP	0.873801
ENSMUSG00000052566	Hook2	155.361	0.543147	0.16531	3.28563	0.00101755	0.024688	UP	0.873115
ENSMUSG00000047021	Cfap65	177.257	0.729096	0.26652	2.73562	0.00622631	0.0644089	UP	0.868393
ENSMUSG00000026456	Cyb5r1	332.204	0.523336	0.156893	3.33563	0.000851061	0.0223847	UP	0.86353
ENSMUSG00000001909	Trmt1	1096.44	0.417813	0.109044	3.83161	0.000127309	0.00861459	UP	0.862685
ENSMUSG00000093445	Lrch4	173.836	0.613821	0.203113	3.02206	0.00251058	0.0394002	UP	0.862112
ENSMUSG00000040354	Mars1	908.718	0.432118	0.115714	3.73435	0.000188203	0.010234	UP	0.859895
ENSMUSG00000031360	Ctps2	269.386	0.546729	0.16964	3.22288	0.0012691	0.0273166	UP	0.854851
ENSMUSG00000028469	Npr2	676.88	0.45963	0.128275	3.58315	0.000339472	0.0140292	UP	0.851679
ENSMUSG00000023764	Sfi1	784.37	0.451858	0.124838	3.61954	0.000295125	0.0130677	UP	0.85121
ENSMUSG00000037851	Iars1	1074.59	0.416956	0.109976	3.79134	0.000149839	0.00947809	UP	0.843617
ENSMUSG00000066571	Garre1	652.457	0.347407	0.0829257	4.18938	2.79722e-05	0.00375769	UP	0.842489
ENSMUSG00000115018	ENSMUSG00000115018	98.1659	0.689522	0.248477	2.77499	0.00552028	0.06121	UP	0.836512
ENSMUSG00000086844	B230206H07Rik	108.912	0.703009	0.257382	2.73138	0.00630688	0.0646221	UP	0.836313
ENSMUSG00000122484	ENSMUSG00000122484	106.873	0.573335	0.185422	3.09205	0.00198776	0.0349069	UP	0.835399
ENSMUSG00000028760	Eif4g3	2980.28	0.295626	0.065669	4.50175	6.73957e-06	0.00149982	UP	0.834835
ENSMUSG00000055013	Agap1	3651.25	0.377164	0.0951859	3.9624	7.42004e-05	0.0062547	UP	0.831192
ENSMUSG00000022475	Hdac7	348.905	0.456557	0.128676	3.54813	0.00038798	0.015319	UP	0.828546
ENSMUSG00000040945	Rcc2	2535.91	0.322143	0.0746505	4.31535	1.59354e-05	0.00281387	UP	0.821688
ENSMUSG00000025571	Tnrc6c	1526.09	0.41948	0.113766	3.68722	0.000226714	0.0111099	UP	0.819786
ENSMUSG00000040253	Gbp7	153.793	0.783002	0.310448	2.52216	0.0116635	0.0900399	UP	0.818679
ENSMUSG00000026896	Ifih1	91.9904	0.697564	0.258504	2.69846	0.0069661	0.0681655	UP	0.813663
ENSMUSG00000025278	Flnb	1156.44	0.44939	0.127444	3.52618	0.000421598	0.0156496	UP	0.811371
ENSMUSG00000026200	Glb1l	152.837	0.504474	0.153723	3.28172	0.00103176	0.0248384	UP	0.809618
ENSMUSG00000038914	Dido1	1365.83	0.333236	0.0796564	4.18342	2.87158e-05	0.00375769	UP	0.808124
ENSMUSG00000040249	Lrp1	7762.84	0.306303	0.0697887	4.38901	1.13869e-05	0.00231433	UP	0.807285
ENSMUSG00000060012	Kif13b	1215.68	0.433941	0.120973	3.58709	0.000334389	0.0140059	UP	0.804391
ENSMUSG00000030839	Sergef	244.919	0.438183	0.122952	3.56386	0.000365447	0.0146628	UP	0.803532
ENSMUSG00000041642	Kif21b	937.211	0.44652	0.127172	3.51116	0.000446159	0.015871	UP	0.803465
ENSMUSG00000028064	Sema4a	568.96	0.495464	0.149914	3.30499	0.000949797	0.0240066	UP	0.802488
ENSMUSG00000038507	Parp12	233.688	0.564218	0.185831	3.03619	0.00239585	0.0380619	UP	0.800913
ENSMUSG00000024483	Ankhd1	999.52	0.431122	0.120151	3.58816	0.000333016	0.0140055	UP	0.799172
ENSMUSG00000031441	Atp11a	2187.59	0.450235	0.129544	3.47554	0.000509828	0.0171182	UP	0.79536
ENSMUSG00000028894	Inpp5b	543.402	0.395373	0.105033	3.76427	0.000167033	0.00995614	UP	0.791501
ENSMUSG00000085925	Rtl1	277.367	0.560759	0.186132	3.0127	0.00258935	0.0400692	UP	0.783486
ENSMUSG00000090799	Klhl33	188.717	0.560426	0.186328	3.00773	0.00263205	0.0402839	UP	0.78172
ENSMUSG00000040661	Rad54l2	527.027	0.429809	0.121501	3.53749	0.000403946	0.0153225	UP	0.779963
ENSMUSG00000034771	Tle2	372.476	0.378668	0.0990718	3.82216	0.000132287	0.00873644	UP	0.779551
ENSMUSG00000035769	Xylb	98.8804	0.676508	0.252677	2.67736	0.00742046	0.0704432	UP	0.779447
ENSMUSG00000022211	Carmil3	777.953	0.406532	0.11159	3.64309	0.000269384	0.0121892	UP	0.778112
ENSMUSG00000058498	Rnf207	307.952	0.42783	0.120782	3.54216	0.00039686	0.0153225	UP	0.776371
ENSMUSG00000040940	Arhgef1	979.956	0.478699	0.145039	3.30049	0.000965171	0.0241328	UP	0.774245
ENSMUSG00000023883	Phf10	1032.83	0.303149	0.0701473	4.32161	1.54896e-05	0.00280312	UP	0.773745
ENSMUSG00000066306	Numa1	2512.33	0.333986	0.0821522	4.06545	4.79391e-05	0.00494986	UP	0.769974
ENSMUSG00000002028	Kmt2a	3379.72	0.399629	0.109318	3.65566	0.000256525	0.0118671	UP	0.769548
ENSMUSG00000030889	Vwa3a	95.7046	0.702944	0.27084	2.59543	0.00944738	0.0804189	UP	0.769472
ENSMUSG00000105504	Gbp5	90.2948	0.876153	0.38826	2.25661	0.0240322	0.132659	UP	0.768618
ENSMUSG00000056919	Cep162	282.183	0.555323	0.185531	2.99316	0.00276108	0.0416754	UP	0.766413
ENSMUSG00000059273	Zc3h4	1389.64	0.421141	0.119027	3.5382	0.000402868	0.0153225	UP	0.764232
ENSMUSG00000042625	Safb2	1929.02	0.440938	0.128411	3.43379	0.000595202	0.0187769	UP	0.761225
ENSMUSG00000029313	Aff1	733.2	0.419368	0.118292	3.54519	0.000392335	0.0153225	UP	0.761015
ENSMUSG00000039929	Urb1	299.497	0.529255	0.172841	3.06209	0.00219796	0.0366268	UP	0.760116
ENSMUSG00000039218	Srrm2	10496.6	0.450464	0.133038	3.38599	0.000709225	0.0206408	UP	0.759155
ENSMUSG00000052911	Lamb2	597.473	0.500474	0.158133	3.16489	0.00155142	0.0306283	UP	0.757657
ENSMUSG00000071847	Apcdd1	280.515	0.490788	0.153562	3.19603	0.00139334	0.0287431	UP	0.756532
ENSMUSG00000020228	Helb	111.416	0.518558	0.168562	3.07637	0.0020954	0.035722	UP	0.750387
ENSMUSG00000050248	Evc2	116.819	0.58703	0.204756	2.86697	0.00414423	0.0526976	UP	0.750346
ENSMUSG00000021182	Ccdc88c	2839.82	0.43988	0.128941	3.41148	0.000646111	0.0198195	UP	0.749075
ENSMUSG00000029004	Kmt2e	1971.92	0.340413	0.0860961	3.95387	7.68972e-05	0.00639847	UP	0.746839
ENSMUSG00000038524	Fchsd1	151.194	0.730521	0.293747	2.4869	0.0128861	0.0952581	UP	0.745934
ENSMUSG00000073411	H2-D1	1277.35	0.577818	0.2003	2.88476	0.00391707	0.0512818	UP	0.745407
ENSMUSG00000104713	Gbp6	169.966	1.03976	0.526812	1.97368	0.0484181	0.192338	UP	0.744399
ENSMUSG00000038816	Ctnnal1	340.908	0.4153	0.118807	3.49558	0.000473024	0.0162904	UP	0.742584
ENSMUSG00000024660	Incenp	223.576	0.574222	0.199318	2.88094	0.00396495	0.0517273	UP	0.73861
ENSMUSG00000026383	Epb41l5	139.755	0.546001	0.184989	2.95154	0.00316196	0.0450081	UP	0.735305
ENSMUSG00000072847	ENSMUSG00000072847	125.859	0.463384	0.142319	3.25594	0.00113017	0.0259961	UP	0.734506
ENSMUSG00000033276	Stk36	142.813	0.507024	0.164806	3.0765	0.00209449	0.035722	UP	0.733697
ENSMUSG00000029415	Sdad1	310.529	0.415139	0.11942	3.47628	0.000508427	0.0171182	UP	0.73336
ENSMUSG00000015659	Serac1	283.023	0.524418	0.174233	3.00986	0.00261368	0.0401062	UP	0.732501
ENSMUSG00000107096	ENSMUSG00000107096	442.59	0.367653	0.0981371	3.74632	0.000179447	0.010234	UP	0.731613
ENSMUSG00000025959	Klf7	734.448	0.35488	0.0928207	3.82328	0.000131689	0.00873644	UP	0.730578
ENSMUSG00000038550	Ciart	203.849	0.461159	0.141749	3.25336	0.00114049	0.0260881	UP	0.730272
ENSMUSG00000103332	Pcdhga2	395.047	0.392952	0.109471	3.58956	0.000331239	0.0140055	UP	0.728416
ENSMUSG00000040524	Zfp609	1251.8	0.368212	0.0991635	3.71318	0.000204671	0.0106618	UP	0.726176
ENSMUSG00000142993	ENSMUSG00000142993	157.594	0.623574	0.231511	2.69349	0.00707076	0.0686843	UP	0.725306
ENSMUSG00000021819	Zswim8	2946.05	0.37033	0.100166	3.69715	0.000218037	0.0110253	UP	0.724961
ENSMUSG00000004567	Mcoln1	1206.46	0.390393	0.108798	3.58823	0.000332936	0.0140055	UP	0.723672
ENSMUSG00000015829	Tnr	2140.76	0.29438	0.0697827	4.21852	2.45915e-05	0.00355364	UP	0.721032
ENSMUSG00000114584	ENSMUSG00000114584	143.369	0.472104	0.148489	3.17939	0.00147583	0.0298003	UP	0.720327
ENSMUSG00000019261	Map1s	1349.58	0.378557	0.104187	3.63344	0.00027967	0.0125429	UP	0.719865
ENSMUSG00000029561	Oasl2	266.268	1.0967	0.588303	1.86418	0.0622958	0.221454	UP	0.718031
ENSMUSG00000035125	Gcfc2	102.907	0.61738	0.229972	2.68459	0.00726191	0.069682	UP	0.714234
ENSMUSG00000031561	Tenm3	1621.46	0.346019	0.0903721	3.82883	0.000128753	0.00862857	UP	0.714205
ENSMUSG00000023473	Celsr3	2566.3	0.478259	0.152567	3.13475	0.00171999	0.0324079	UP	0.712295
ENSMUSG00000033943	Mga	1248.38	0.382224	0.106437	3.5911	0.00032929	0.0140055	UP	0.708529
ENSMUSG00000024421	Lama3	91.9267	0.546846	0.189407	2.88715	0.00388755	0.051003	UP	0.706746
ENSMUSG00000097767	Miat	1566.63	0.484911	0.157144	3.08576	0.0020303	0.035156	UP	0.70506
ENSMUSG00000046879	Irgm1	170.75	0.705705	0.287611	2.45368	0.0141403	0.10058	UP	0.703931
ENSMUSG00000027722	Afg2a	144.483	0.625221	0.237283	2.63492	0.00841581	0.0750642	UP	0.703103
ENSMUSG00000022185	Acin1	2414.7	0.296019	0.0715966	4.13454	3.5567e-05	0.00424	UP	0.702345
ENSMUSG00000044349	Snhg11	22252.2	0.352673	0.0944254	3.73493	0.000187766	0.010234	UP	0.701803
ENSMUSG00000040312	Cchcr1	85.3676	0.798884	0.353759	2.25828	0.0239285	0.132322	UP	0.701715
ENSMUSG00000025498	Irf7	132.022	1.09723	0.601889	1.82298	0.068307	0.232982	UP	0.694192
ENSMUSG00000020914	Top2a	104.481	0.750734	0.321417	2.3357	0.0195066	0.119135	UP	0.69365
ENSMUSG00000026615	Eprs1	1877.27	0.34203	0.0901022	3.79602	0.000147038	0.00938164	UP	0.69354
ENSMUSG00000039994	Timeless	90.7182	0.630403	0.24204	2.60455	0.00919958	0.0794265	UP	0.693465
ENSMUSG00000024613	Tcof1	540.719	0.329092	0.0850295	3.87033	0.000108687	0.00787425	UP	0.692341
ENSMUSG00000049502	Dtx3l	112.471	0.648103	0.253978	2.5518	0.0107167	0.0859413	UP	0.690747
ENSMUSG00000025969	Nrp2	135.93	0.482293	0.158263	3.0474	0.00230828	0.0374581	UP	0.687968
ENSMUSG00000031398	Plxna3	319.173	0.489476	0.162214	3.01747	0.00254892	0.0396506	UP	0.686122
ENSMUSG00000015451	C4a	133.815	0.629778	0.243724	2.58398	0.00976667	0.0815447	UP	0.685578
ENSMUSG00000140077	ENSMUSG00000140077	214.002	0.442697	0.138223	3.20278	0.00136108	0.0283609	UP	0.684976
ENSMUSG00000040225	Prrc2c	3281.27	0.326297	0.0845184	3.86066	0.00011308	0.00806226	UP	0.683117
ENSMUSG00000024493	Lars1	658.497	0.346347	0.0933255	3.71117	0.000206302	0.0107018	UP	0.682491
ENSMUSG00000054387	Mdm4	1636.06	0.405514	0.120121	3.37588	0.000735797	0.0209064	UP	0.681151
ENSMUSG00000013629	Cad	481.629	0.457546	0.146044	3.13292	0.00173075	0.0324627	UP	0.68111
ENSMUSG00000085207	Gm11767	455.351	0.477833	0.157126	3.04108	0.00235728	0.0377592	UP	0.679945
ENSMUSG00000032589	Bsn	5495.59	0.33471	0.0883768	3.7873	0.000152294	0.00948814	UP	0.677057
ENSMUSG00000054874	Pcnx3	1308.96	0.398528	0.117328	3.39671	0.000682024	0.0201327	UP	0.675942
ENSMUSG00000063511	Snrnp70	6219.66	0.403422	0.120204	3.35616	0.000790333	0.0213982	UP	0.673563
ENSMUSG00000032289	Thsd4	127.597	0.518892	0.179565	2.88972	0.00385591	0.0509036	UP	0.671058
ENSMUSG00000024066	Xdh	594.231	0.502071	0.170925	2.93737	0.00331005	0.0465284	UP	0.668901
ENSMUSG00000108049	ENSMUSG00000108049	116.111	0.51873	0.180519	2.87355	0.00405892	0.0523672	UP	0.664462
ENSMUSG00000018334	Ksr1	617.834	0.42888	0.133806	3.20523	0.00134956	0.0283112	UP	0.663924
ENSMUSG00000112731	ENSMUSG00000112731	130.967	0.461663	0.151164	3.05404	0.0022578	0.0370758	UP	0.660598
ENSMUSG00000034032	Rpap1	501.166	0.331962	0.0887765	3.7393	0.000184536	0.010234	UP	0.66059
ENSMUSG00000040860	Crocc	3769.13	0.462492	0.15165	3.04972	0.00229052	0.0373165	UP	0.660484
ENSMUSG00000005907	Pex1	397.948	0.444333	0.14257	3.11659	0.00182956	0.0334379	UP	0.65573
ENSMUSG00000090115	Usp49	304.042	0.459073	0.150805	3.04414	0.00233345	0.0376637	UP	0.653755
ENSMUSG00000004561	Mettl17	464.611	0.415752	0.128719	3.22992	0.00123827	0.0269608	UP	0.652427
ENSMUSG00000058318	Phf21a	1017.93	0.451359	0.146936	3.0718	0.00212769	0.0358899	UP	0.652226
ENSMUSG00000036568	Bicral	1313.72	0.351076	0.0978479	3.58798	0.000333248	0.0140055	UP	0.650791
ENSMUSG00000062296	Trank1	11735.3	0.384044	0.113173	3.39341	0.000690277	0.0202798	UP	0.650163
ENSMUSG00000004415	Col26a1	83.9777	0.732446	0.322355	2.27217	0.0230763	0.130056	UP	0.648851
ENSMUSG00000034610	Tut4	644.965	0.433455	0.137962	3.14183	0.00167895	0.0319587	UP	0.648193
ENSMUSG00000023952	Gtpbp2	1333.56	0.370424	0.107241	3.45414	0.000552048	0.0178702	UP	0.647453
ENSMUSG00000035545	Leng8	6205.47	0.429939	0.136352	3.15316	0.00161514	0.0312883	UP	0.646894
ENSMUSG00000062646	Ganc	178.706	0.451791	0.147869	3.05534	0.00224806	0.0370758	UP	0.646472
ENSMUSG00000032855	Pkd1	2878.73	0.428505	0.135674	3.15834	0.00158669	0.0310405	UP	0.646216
ENSMUSG00000012296	Tjap1	591.732	0.359373	0.10278	3.49652	0.000471375	0.0162904	UP	0.642583
ENSMUSG00000034616	Ssh3	650.6	0.451206	0.148257	3.0434	0.00233918	0.0376638	UP	0.642552
ENSMUSG00000018372	Cep95	179.939	0.491968	0.169329	2.9054	0.00366782	0.0496438	UP	0.641592
ENSMUSG00000051331	Cacna1c	2142.75	0.376152	0.110272	3.41113	0.000646939	0.0198195	UP	0.640551
ENSMUSG00000040938	Slc16a11	242.829	0.44756	0.14685	3.04773	0.0023058	0.0374581	UP	0.638424
ENSMUSG00000031216	Stard8	180.624	0.457267	0.152048	3.00738	0.00263512	0.0402839	UP	0.637827
ENSMUSG00000095366	Gm15247	266.719	0.613712	0.244926	2.5057	0.0122208	0.0927393	UP	0.633803
ENSMUSG00000055725	Paqr3	211.717	0.487668	0.168539	2.8935	0.00380969	0.0507739	UP	0.631218
ENSMUSG00000042744	Hectd4	5170.02	0.316042	0.0842496	3.75126	0.000175949	0.010234	UP	0.62891
ENSMUSG00000084950	Gm5577	125.646	0.487132	0.16954	2.87325	0.00406268	0.0523672	UP	0.623987
ENSMUSG00000047248	C2cd3	902.813	0.465057	0.158428	2.93545	0.00333063	0.0466063	UP	0.619249
ENSMUSG00000039801	Cplane1	1039.33	0.367473	0.108657	3.38195	0.000719724	0.0207132	UP	0.618733
ENSMUSG00000045672	Col27a1	149.402	0.51971	0.190138	2.73333	0.0062697	0.0645075	UP	0.618657
ENSMUSG00000124710	ENSMUSG00000124710	251.415	0.534061	0.198938	2.68455	0.00726272	0.069682	UP	0.617844
ENSMUSG00000020961	Ston2	395.216	0.396045	0.123153	3.21587	0.00130048	0.0276558	UP	0.617122
ENSMUSG00000028809	Srrm1	3326.4	0.36604	0.109088	3.35547	0.000792308	0.0213982	UP	0.611149
ENSMUSG00000029826	Zc3hav1	178.808	0.503365	0.182964	2.75117	0.00593828	0.0632718	UP	0.603429
ENSMUSG00000061175	Fnip2	322.548	0.385209	0.119613	3.22045	0.00127989	0.0274196	UP	0.601672
ENSMUSG00000021140	Pcnx1	2153.34	0.407197	0.130668	3.11628	0.00183147	0.0334379	UP	0.600926
ENSMUSG00000026812	Tsc1	1550.3	0.301784	0.0806473	3.74203	0.000182543	0.010234	UP	0.600537
ENSMUSG00000041977	Arhgef11	1273.53	0.34096	0.0983943	3.46524	0.000529758	0.0175625	UP	0.598525
ENSMUSG00000020899	Pfas	585.004	0.465122	0.161636	2.87758	0.00400734	0.0520241	UP	0.597121
ENSMUSG00000138490	ENSMUSG00000138490	188.255	0.403498	0.129682	3.11144	0.00186178	0.0336862	UP	0.594171
ENSMUSG00000069874	Irgm2	129.858	0.66243	0.289204	2.29053	0.0219907	0.127402	UP	0.592758
ENSMUSG00000025492	Ifitm3	140.859	0.594768	0.243062	2.44698	0.0144059	0.101263	UP	0.591527
ENSMUSG00000001751	Naglu	144.261	0.474149	0.167673	2.82781	0.00468671	0.0566334	UP	0.591229
ENSMUSG00000040003	Magi2	1821.74	0.301097	0.0814891	3.69494	0.000219938	0.0110253	UP	0.58943
ENSMUSG00000019841	Rev3l	516.4	0.30741	0.0842722	3.64782	0.000264477	0.0120996	UP	0.589376
ENSMUSG00000092274	Neat1	3189.57	0.418075	0.138255	3.02395	0.00249496	0.0392545	UP	0.58786
ENSMUSG00000086841	2410006H16Rik	147.171	0.515148	0.194043	2.65482	0.00793516	0.0728043	UP	0.586158
ENSMUSG00000061028	Clasrp	1463.81	0.418622	0.139083	3.00987	0.0026136	0.0401062	UP	0.584726
ENSMUSG00000038241	Cep250	766.893	0.429446	0.144622	2.96943	0.00298355	0.0437235	UP	0.583739
ENSMUSG00000038564	Ift172	1119.99	0.409685	0.134522	3.04549	0.00232302	0.0375989	UP	0.583729
ENSMUSG00000039087	Rreb1	1195.88	0.642478	0.277883	2.31204	0.0207755	0.123584	UP	0.583393
ENSMUSG00000029714	Gigyf1	1637.1	0.379727	0.119845	3.16849	0.00153233	0.0303964	UP	0.576114
ENSMUSG00000034708	Grn	1066.89	0.297831	0.0811771	3.6689	0.000243593	0.0116605	UP	0.575792
ENSMUSG00000097277	2900076A07Rik	227.15	0.448197	0.156033	2.87245	0.00407306	0.0524003	UP	0.573991
ENSMUSG00000024949	Sf1	4343.88	0.28666	0.076739	3.73551	0.000187334	0.010234	UP	0.57044
ENSMUSG00000038644	Pold1	236.329	0.477917	0.174807	2.73396	0.00625772	0.0645075	UP	0.568907
ENSMUSG00000026104	Stat1	653.055	0.742608	0.358213	2.07309	0.0381637	0.171557	UP	0.568536
ENSMUSG00000026519	Tmem63a	874.729	0.37677	0.119559	3.15132	0.00162532	0.0313387	UP	0.566632
ENSMUSG00000030231	Plekha5	2068.84	0.339247	0.101118	3.35497	0.000793745	0.0213982	UP	0.566414
ENSMUSG00000023826	Prkn	161.545	0.478984	0.176013	2.7213	0.00650254	0.0657651	UP	0.566162
ENSMUSG00000033909	Usp36	705.937	0.434826	0.150295	2.89316	0.0038139	0.0507739	UP	0.562821
ENSMUSG00000030319	Cand2	82.8513	0.491109	0.184249	2.66546	0.0076884	0.0718318	UP	0.561673
ENSMUSG00000038884	Shfl	1435.49	0.34795	0.105792	3.28899	0.00100547	0.0245305	UP	0.560301
ENSMUSG00000095123	ENSMUSG00000095123	271.985	0.442209	0.154946	2.85394	0.00431802	0.054185	UP	0.559889
ENSMUSG00000026490	Cdc42bpa	5828.62	0.270213	0.0704871	3.83351	0.000126328	0.00860557	UP	0.558049
ENSMUSG00000073557	Ppp1r12b	1879.87	0.302341	0.084753	3.56732	0.00036065	0.0145646	UP	0.555311
ENSMUSG00000056394	Lig1	134.885	0.428217	0.148487	2.88386	0.00392836	0.0513753	UP	0.552076
ENSMUSG00000042507	Mideas	619.282	0.355173	0.110984	3.20023	0.00137316	0.0284197	UP	0.549233
ENSMUSG00000038766	Gabpb2	535.771	0.412208	0.140639	2.93096	0.00337915	0.0469123	UP	0.547706
ENSMUSG00000020023	Tmcc3	1272.33	0.276123	0.0742847	3.71708	0.000201535	0.0105427	UP	0.545907
ENSMUSG00000038042	Ptpdc1	675.763	0.319899	0.0938726	3.4078	0.000654884	0.0198899	UP	0.544266
ENSMUSG00000013076	Amotl1	665.999	0.368964	0.118682	3.10885	0.00187818	0.0338116	UP	0.542722
ENSMUSG00000027175	Tcp11l1	108.976	0.508233	0.198815	2.55631	0.0105789	0.0856858	UP	0.542331
ENSMUSG00000044452	Zfp507	426.741	0.324348	0.0965789	3.35838	0.000784015	0.0213982	UP	0.54154
ENSMUSG00000121042	Gm33887	547.778	0.387791	0.128899	3.0085	0.00262542	0.0402348	UP	0.541123
ENSMUSG00000020647	Ncoa1	2390.1	0.238732	0.0594421	4.01622	5.91399e-05	0.00549607	UP	0.539522
ENSMUSG00000062627	Mysm1	470.168	0.349957	0.10967	3.19101	0.00141775	0.0290533	UP	0.537816
ENSMUSG00000041852	Tcf20	2447.69	0.273814	0.0741367	3.69337	0.000221302	0.0110253	UP	0.536021
ENSMUSG00000048264	Dip2c	1748.24	0.247441	0.062952	3.93062	8.47255e-05	0.0069107	UP	0.53459
ENSMUSG00000110390	ENSMUSG00000110390	148.747	0.467981	0.175986	2.65919	0.00783286	0.0725257	UP	0.533268
ENSMUSG00000036959	Bcorl1	491.015	0.405619	0.139173	2.9145	0.00356256	0.0485904	UP	0.53276
ENSMUSG00000063972	Nr6a1	171.689	0.405266	0.13901	2.91537	0.00355264	0.0485431	UP	0.532468
ENSMUSG00000110779	ENSMUSG00000110779	379.747	0.392847	0.132988	2.954	0.00313685	0.0448566	UP	0.529626
ENSMUSG00000062861	Zfp28	160.12	0.546513	0.227447	2.40281	0.0162695	0.107562	UP	0.52921
ENSMUSG00000097305	ENSMUSG00000097305	207.895	0.441954	0.161219	2.74132	0.00611925	0.0640358	UP	0.527506
ENSMUSG00000021704	Mtx3	1109.63	0.294768	0.0843195	3.49585	0.000472548	0.0162904	UP	0.527066
ENSMUSG00000097908	4933404O12Rik	220.849	0.476423	0.182493	2.61064	0.00903726	0.0783544	UP	0.526894
ENSMUSG00000040852	Plekhh2	186.748	0.401267	0.137777	2.91245	0.00358609	0.0488039	UP	0.52628
ENSMUSG00000040033	Stat2	561.67	0.43811	0.159405	2.74841	0.00598846	0.0633842	UP	0.524864
ENSMUSG00000014599	Csf1	366.969	0.382936	0.128453	2.98115	0.00287169	0.0426896	UP	0.524499
ENSMUSG00000028664	Ephb2	105.707	0.615461	0.277617	2.21694	0.0266271	0.140777	UP	0.524045
ENSMUSG00000016028	Celsr1	159.833	0.570451	0.245213	2.32634	0.0200003	0.120733	UP	0.523773
ENSMUSG00000005899	Smpd4	1158.99	0.30997	0.0914172	3.39072	0.0006971	0.0204318	UP	0.523754
ENSMUSG00000119948	ENSMUSG00000119948	284.092	0.362598	0.118261	3.06608	0.00216888	0.0362397	UP	0.522437
ENSMUSG00000064080	Fbln2	102.015	0.521043	0.211778	2.46032	0.0138813	0.0999419	UP	0.521174
ENSMUSG00000023977	Ubr2	1977.8	0.294378	0.0846069	3.47936	0.000502618	0.0169795	UP	0.521071
ENSMUSG00000025020	Slit1	397.081	0.506494	0.202717	2.49853	0.012471	0.0937911	UP	0.520594
ENSMUSG00000049504	Proser1	493.636	0.321664	0.0976802	3.29304	0.000991121	0.0243325	UP	0.519106
ENSMUSG00000074591	Ankub1	89.9311	0.509864	0.205362	2.48276	0.0130369	0.0959562	UP	0.519005
ENSMUSG00000031901	Dus2	175.724	0.376971	0.12652	2.97954	0.00288682	0.0427608	UP	0.516056
ENSMUSG00000109394	A230057D06Rik	320.75	0.361006	0.118313	3.05128	0.00227868	0.0372214	UP	0.515953
ENSMUSG00000044072	Eml6	415.675	0.319276	0.0970464	3.28993	0.00100212	0.0245055	UP	0.51427
ENSMUSG00000021198	Unc79	2214.5	0.307891	0.0918545	3.35194	0.000802462	0.0214417	UP	0.513791
ENSMUSG00000007880	Arid1a	3153.3	0.321213	0.0982295	3.27003	0.00107537	0.0252988	UP	0.512945
ENSMUSG00000018820	Zfyve27	1113.73	0.242808	0.0625831	3.87977	0.000104554	0.00776202	UP	0.512332
ENSMUSG00000026135	Zfp142	883.459	0.327059	0.101561	3.22031	0.00128053	0.0274196	UP	0.510846
ENSMUSG00000052707	Tnrc6a	1522.68	0.350999	0.113651	3.0884	0.00201234	0.0350536	UP	0.510798
ENSMUSG00000014498	Ankrd52	1044.53	0.352175	0.114489	3.07606	0.00209756	0.035722	UP	0.509619
ENSMUSG00000005533	Igf1r	1214.15	0.290963	0.0841134	3.45918	0.000541832	0.0177246	UP	0.509599
ENSMUSG00000033526	Ppip5k1	1973.21	0.228984	0.0575254	3.98057	6.87491e-05	0.0059605	UP	0.509425
ENSMUSG00000072825	Cep170b	2639.61	0.323234	0.0997517	3.24038	0.00119368	0.0266876	UP	0.50867
ENSMUSG00000072770	Acrbp	144.736	0.442281	0.1657	2.66916	0.00760405	0.0713664	UP	0.507078
ENSMUSG00000061436	Hipk2	612.157	0.464617	0.17983	2.58365	0.00977604	0.0815447	UP	0.505784
ENSMUSG00000038002	Cramp1	567.172	0.305771	0.0915948	3.3383	0.000842914	0.02233	UP	0.504862
ENSMUSG00000055296	Tmem245	827.276	0.346742	0.112227	3.08965	0.00200391	0.0350415	UP	0.504654
ENSMUSG00000030213	Atf7ip	1508.62	0.346149	0.112084	3.0883	0.00201308	0.0350536	UP	0.503739
ENSMUSG00000049804	Armcx4	668.441	0.277559	0.0782722	3.54608	0.00039101	0.0153225	UP	0.503679
ENSMUSG00000056493	Foxk1	1096.46	0.370304	0.124824	2.96662	0.00301095	0.0438658	UP	0.502826
ENSMUSG00000003810	Mast2	1684.84	0.296306	0.0871551	3.39976	0.000674454	0.0201327	UP	0.502564
ENSMUSG00000026918	Brd3	839.18	0.379618	0.129766	2.92539	0.00344022	0.0474965	UP	0.502363
ENSMUSG00000021311	Mtr	489.649	0.316719	0.0974723	3.24932	0.00115681	0.0261718	UP	0.501102
ENSMUSG00000022906	Parp9	97.4947	0.640831	0.304742	2.10286	0.0354777	0.165286	UP	0.500978
ENSMUSG00000035021	Baz1a	221.527	0.541285	0.231693	2.33622	0.0194797	0.119088	UP	0.500219
ENSMUSG00000034543	Morc2a	829.01	0.291041	0.0849553	3.42582	0.000612951	0.0191903	UP	0.499694
ENSMUSG00000040943	Tet2	799.33	0.322054	0.100351	3.20926	0.00133076	0.0281549	UP	0.499327
ENSMUSG00000070822	Zscan18	326.171	0.419421	0.153455	2.73319	0.00627245	0.0645075	UP	0.499274
ENSMUSG00000091712	Sec14l5	823.501	0.37712	0.12889	2.92591	0.00343446	0.0474965	UP	0.499058
ENSMUSG00000040481	Bptf	1996.9	0.254595	0.0688964	3.69533	0.000219602	0.0110253	UP	0.498397
ENSMUSG00000031153	Gripap1	2944.26	0.314573	0.0969961	3.24315	0.00118215	0.0265031	UP	0.495988
ENSMUSG00000029547	Ints1	2078.45	0.306744	0.0930037	3.2982	0.000973083	0.0241769	UP	0.495883
ENSMUSG00000106948	ENSMUSG00000106948	229.276	0.436228	0.164839	2.64639	0.00813558	0.0735337	UP	0.49447
ENSMUSG00000036698	Ago2	2197.77	0.257244	0.070505	3.6486	0.000263674	0.0120996	UP	0.493197
ENSMUSG00000033253	Szt2	1215.35	0.408433	0.147897	2.7616	0.00575182	0.062444	UP	0.491961
ENSMUSG00000052794	1700030K09Rik	208.176	0.53694	0.231387	2.32053	0.0203124	0.121776	UP	0.490998
ENSMUSG00000038930	Rccd1	193.785	0.501085	0.206877	2.42214	0.0154296	0.105165	UP	0.490125
ENSMUSG00000078816	Prkcg	3246.52	0.279924	0.0810843	3.45226	0.000555908	0.0178966	UP	0.489092
ENSMUSG00000029512	Ulk1	1294.42	0.265104	0.0744201	3.56227	0.000367665	0.0147042	UP	0.485819
ENSMUSG00000039852	Rere	2296.33	0.324383	0.103227	3.14242	0.00167557	0.0319587	UP	0.485086
ENSMUSG00000005397	Nid1	134.1	0.419484	0.156407	2.682	0.00731832	0.0700097	UP	0.484438
ENSMUSG00000094747	Or4f14b	158.096	0.479089	0.193991	2.46965	0.0135245	0.0980565	UP	0.483173
ENSMUSG00000027422	Rrbp1	931.817	0.389716	0.138634	2.81111	0.00493706	0.0579089	UP	0.482178
ENSMUSG00000033961	Zfp446	289.715	0.344264	0.114185	3.01497	0.00257004	0.0399135	UP	0.481584
ENSMUSG00000026837	Col5a1	93.9325	0.966912	0.61719	1.56664	0.1172	0.317883	UP	0.481264
ENSMUSG00000002546	Golga2	1822.15	0.286774	0.0850941	3.37008	0.00075147	0.0210786	UP	0.480678
ENSMUSG00000033705	Stard9	263.42	0.433002	0.165491	2.61647	0.00888445	0.0776915	UP	0.480471
ENSMUSG00000064125	Prr36	184.561	0.53201	0.231352	2.29956	0.0214729	0.125462	UP	0.479599
ENSMUSG00000006930	Hap1	2437.29	0.389243	0.138944	2.80144	0.00508752	0.0586145	UP	0.479545
ENSMUSG00000055485	Mtcl2	359.894	0.40902	0.151395	2.70167	0.00689931	0.0678962	UP	0.477798
ENSMUSG00000040936	Ulk4	87.7868	0.627784	0.304643	2.06072	0.0393294	0.173587	UP	0.477419
ENSMUSG00000001062	Vps9d1	1117.47	0.31071	0.0974216	3.18933	0.00142601	0.0290785	UP	0.477384
ENSMUSG00000033597	Caskin1	2453.8	0.272366	0.0787055	3.46057	0.000539032	0.0177246	UP	0.477028
ENSMUSG00000079654	Prrt4	97.9817	0.482528	0.197947	2.43767	0.0147825	0.102962	UP	0.47641
ENSMUSG00000028108	Ecm1	135.841	0.50985	0.216967	2.3499	0.0187786	0.116463	UP	0.476104
ENSMUSG00000030761	Myo7a	388.074	0.39065	0.140385	2.7827	0.00539094	0.0605956	UP	0.475639
ENSMUSG00000032340	Neo1	1511.6	0.274167	0.0797847	3.43634	0.000589634	0.0186964	UP	0.473827
ENSMUSG00000048874	Phf3	1693.15	0.262151	0.0744775	3.51986	0.000431773	0.0157606	UP	0.472508
ENSMUSG00000022364	Tbc1d31	129.312	0.484524	0.200524	2.41629	0.0156796	0.106169	UP	0.471927
ENSMUSG00000008167	Fbxw9	171.859	0.379469	0.135274	2.80519	0.00502871	0.0583477	UP	0.468255
ENSMUSG00000002496	Tsc2	2747.99	0.288984	0.0874762	3.30357	0.000954609	0.0240066	UP	0.468059
ENSMUSG00000036986	Pml	455.939	0.339068	0.113246	2.99408	0.00275271	0.0416704	UP	0.467972
ENSMUSG00000097311	ENSMUSG00000097311	129.045	0.518868	0.225656	2.29937	0.0214838	0.125462	UP	0.467752
ENSMUSG00000004609	Cd33	159.563	0.483086	0.201132	2.40184	0.0163128	0.107692	UP	0.467539
ENSMUSG00000051768	Xrcc1	478.399	0.338866	0.113274	2.99157	0.00277549	0.0417604	UP	0.467376
ENSMUSG00000022386	Trmu	238.694	0.33611	0.111955	3.00218	0.00268053	0.040827	UP	0.466874
ENSMUSG00000086363	A330102I10Rik	159.573	0.383663	0.138065	2.77885	0.00545512	0.0608957	UP	0.466309
ENSMUSG00000028053	Ash1l	2578.04	0.287431	0.0869824	3.30447	0.000951558	0.0240066	UP	0.465543
ENSMUSG00000037003	Tns2	662.073	0.322802	0.105246	3.06711	0.00216136	0.0361982	UP	0.465259
ENSMUSG00000038453	Srcin1	3843.03	0.302592	0.0948688	3.18958	0.0014248	0.0290785	UP	0.464911
ENSMUSG00000027655	Dhx35	373.985	0.353993	0.121589	2.91139	0.00359826	0.0489158	UP	0.463926
ENSMUSG00000107495	ENSMUSG00000107495	125.718	0.477797	0.198314	2.40929	0.0159836	0.107216	UP	0.463338
ENSMUSG00000026970	Rbms1	780.376	0.321081	0.104639	3.06846	0.00215163	0.0361953	UP	0.46279
ENSMUSG00000026339	Ccdc93	486.909	0.310104	0.0988431	3.13734	0.00170488	0.0322213	UP	0.462631
ENSMUSG00000018707	Dync1h1	9031.7	0.257043	0.0733123	3.50613	0.000454668	0.0159237	UP	0.462152
ENSMUSG00000015468	Notch4	225.748	0.454898	0.18346	2.47955	0.0131548	0.0965049	UP	0.461926
ENSMUSG00000053835	H2-T24	105.95	0.468939	0.192885	2.43118	0.0150497	0.104064	UP	0.460826
ENSMUSG00000095562	ENSMUSG00000095562	792.763	0.451215	0.181957	2.47979	0.013146	0.0964976	UP	0.458201
ENSMUSG00000066113	Adamtsl1	153.868	0.461736	0.188957	2.4436	0.0145415	0.101799	UP	0.458161
ENSMUSG00000024773	Atg2a	1129.44	0.370864	0.13227	2.80383	0.00504995	0.0583497	UP	0.457632
ENSMUSG00000039262	Prrc2b	9278.24	0.291607	0.090283	3.22992	0.00123825	0.0269608	UP	0.457609
ENSMUSG00000036862	Dchs1	410.84	0.457227	0.186235	2.45511	0.014084	0.100442	UP	0.456352
ENSMUSG00000028434	Epb41l4b	394.209	0.330063	0.110288	2.99275	0.00276478	0.0416754	UP	0.455527
ENSMUSG00000094840	Muc3a	301.813	0.469599	0.195153	2.40632	0.0161143	0.107232	UP	0.45536
ENSMUSG00000052861	Dnah6	105.658	0.605331	0.295856	2.04603	0.0407533	0.177261	UP	0.454838
ENSMUSG00000038119	Cdon	211.048	0.400911	0.151526	2.64582	0.00814932	0.0735337	UP	0.454438
ENSMUSG00000041920	Slc16a6	409.072	0.370673	0.133247	2.78185	0.00540503	0.0606095	UP	0.45128
ENSMUSG00000047935	ENSMUSG00000047935	344.558	0.365346	0.130192	2.8062	0.00501302	0.0583034	UP	0.450948
ENSMUSG00000029752	Asns	1811.32	0.347309	0.120069	2.89258	0.00382091	0.0507739	UP	0.449542
ENSMUSG00000049807	Arhgap23	2620.85	0.279175	0.0849406	3.28671	0.00101364	0.0246415	UP	0.449007
ENSMUSG00000002748	Baz1b	2760.02	0.268379	0.0798305	3.36186	0.000774194	0.0213982	UP	0.448092
ENSMUSG00000047735	Samd9l	112.98	0.494833	0.214875	2.30288	0.0212854	0.125072	UP	0.446756
ENSMUSG00000022263	Trio	3225.43	0.290495	0.0910986	3.1888	0.00142866	0.0290846	UP	0.446298
ENSMUSG00000020721	Helz	1123.83	0.275989	0.0838358	3.29202	0.000994706	0.0243723	UP	0.445199
ENSMUSG00000042320	Prox2	89.9923	0.474446	0.201503	2.35453	0.018546	0.115312	UP	0.44509
ENSMUSG00000051427	Ccdc157	440.143	0.328966	0.111142	2.95986	0.00307777	0.0444216	UP	0.444896
ENSMUSG00000024991	Eif3a	3005.44	0.244958	0.0692404	3.53779	0.000403498	0.0153225	UP	0.444518
ENSMUSG00000121195	ENSMUSG00000121195	103.362	0.445968	0.181952	2.45102	0.0142451	0.100848	UP	0.444333
ENSMUSG00000057716	Tmem178b	1637.62	0.223308	0.0599115	3.7273	0.000193545	0.010405	UP	0.442765
ENSMUSG00000036435	Exoc1	698.071	0.34219	0.118461	2.88864	0.00386913	0.0509036	UP	0.442537
ENSMUSG00000032586	Traip	802.948	0.398543	0.152444	2.61436	0.00893943	0.0779343	UP	0.441694
ENSMUSG00000074796	Slc4a11	296.768	0.373975	0.137623	2.71739	0.00657996	0.0660142	UP	0.441426
ENSMUSG00000013846	St3gal1	221.158	0.4754	0.202972	2.3422	0.0191707	0.117896	UP	0.44141
ENSMUSG00000053550	Shisa7	4985.89	0.347678	0.121999	2.84984	0.00437417	0.0544487	UP	0.439469
ENSMUSG00000102533	ENSMUSG00000102533	116.349	0.42752	0.171344	2.4951	0.0125923	0.0940262	UP	0.438957
ENSMUSG00000116953	Ermardl2	196.496	0.359171	0.128893	2.78657	0.00532689	0.0600935	UP	0.438609
ENSMUSG00000035504	Reep6	250.095	0.351404	0.124573	2.82086	0.00478956	0.0570756	UP	0.436988
ENSMUSG00000025816	Sec61a2	682.99	0.311952	0.103582	3.01163	0.00259846	0.0400692	UP	0.435856
ENSMUSG00000020527	Myo19	109.041	0.452894	0.189457	2.39049	0.016826	0.10927	UP	0.435457
ENSMUSG00000022911	Arl13b	195.719	0.456482	0.192122	2.376	0.0175014	0.111627	UP	0.434677
ENSMUSG00000019944	Rhobtb1	84.8875	0.553098	0.262187	2.10955	0.0348969	0.163987	UP	0.434287
ENSMUSG00000053465	Hs6st3	147.438	0.427601	0.172633	2.47693	0.0132518	0.0969041	UP	0.433441
ENSMUSG00000048620	Or6z3	238.331	0.487736	0.214394	2.27495	0.0229088	0.129746	UP	0.432577
ENSMUSG00000024817	Uhrf2	1040.81	0.293319	0.0943173	3.10992	0.00187141	0.0337725	UP	0.4316
ENSMUSG00000111390	ENSMUSG00000111390	150.427	0.42534	0.171655	2.47788	0.0132165	0.096843	UP	0.431266
ENSMUSG00000032409	Atr	281.05	0.346708	0.123042	2.8178	0.00483541	0.0572582	UP	0.430668
ENSMUSG00000121395	ENSMUSG00000121395	1492.38	0.294862	0.0953326	3.09298	0.00198157	0.0348475	UP	0.429858
ENSMUSG00000037486	Asxl2	559.622	0.338465	0.118468	2.85701	0.00427649	0.0537278	UP	0.429783
ENSMUSG00000009569	Mrtfb	5285.6	0.256859	0.0765399	3.35588	0.000791115	0.0213982	UP	0.428858
ENSMUSG00000040669	Phc1	1089.97	0.297284	0.0969067	3.06774	0.00215685	0.0361982	UP	0.42848
ENSMUSG00000036246	Gmip	178.99	0.568994	0.278338	2.04425	0.0409284	0.177619	UP	0.427036
ENSMUSG00000078671	Chd2	1369.22	0.287863	0.0922047	3.122	0.00179624	0.0330412	UP	0.42631
ENSMUSG00000021061	Sptb	5939.84	0.29328	0.0951034	3.0838	0.00204372	0.0352897	UP	0.425946
ENSMUSG00000044447	Dock5	294.124	0.379794	0.144411	2.62996	0.00853961	0.075841	UP	0.425405
ENSMUSG00000035266	Helq	203.608	0.481081	0.212214	2.26697	0.0233922	0.130713	UP	0.425122
ENSMUSG00000113216	ENSMUSG00000113216	397.23	0.350632	0.126603	2.76953	0.00561366	0.0617929	UP	0.423935
ENSMUSG00000113890	ENSMUSG00000113890	551.936	0.383	0.146708	2.61063	0.00903749	0.0783544	UP	0.423573
ENSMUSG00000035673	Sbno2	521.78	0.33939	0.119989	2.8285	0.00467664	0.0566334	UP	0.423195
ENSMUSG00000036057	Ptpn23	1320.93	0.343787	0.122887	2.79758	0.00514873	0.0590343	UP	0.422478
ENSMUSG00000026754	Golga1	656.722	0.439681	0.184116	2.38806	0.0169374	0.109598	UP	0.42218
ENSMUSG00000038648	Creb3l2	342.6	0.316807	0.107845	2.93761	0.00330758	0.0465284	UP	0.422077
ENSMUSG00000107879	9330102E08Rik	337.991	0.297091	0.0978339	3.03669	0.00239194	0.0380619	UP	0.421723
ENSMUSG00000023830	Igf2r	769.551	0.285164	0.0915129	3.1161	0.00183258	0.0334379	UP	0.420833
ENSMUSG00000117113	ENSMUSG00000117113	101.431	0.415722	0.168456	2.46784	0.0135929	0.0983228	UP	0.418776
ENSMUSG00000031502	Col4a1	680.259	0.350337	0.127695	2.74354	0.006078	0.063834	UP	0.418634
ENSMUSG00000058793	Cds2	7133.56	0.246724	0.0725291	3.40172	0.000669632	0.0201019	UP	0.418631
ENSMUSG00000118012	ENSMUSG00000118012	423.213	0.335372	0.118771	2.82367	0.00474768	0.0569813	UP	0.417292
ENSMUSG00000042589	Cux2	225.046	0.459428	0.198751	2.31157	0.0208014	0.123598	UP	0.417155
ENSMUSG00000070315	4930581F22Rik	118.092	0.42572	0.175614	2.42417	0.0153433	0.104793	UP	0.417064
ENSMUSG00000022521	Crebbp	1644.72	0.299264	0.0996105	3.00434	0.00266154	0.0405876	UP	0.416458
ENSMUSG00000028476	Reck	251.561	0.392275	0.154042	2.54655	0.0108795	0.0869095	UP	0.416178
ENSMUSG00000033565	Rbfox2	4837.56	0.205374	0.0541973	3.78938	0.000151022	0.00948812	UP	0.415435
ENSMUSG00000007029	Vars1	788.996	0.339908	0.12191	2.7882	0.00530023	0.0599564	UP	0.415424
ENSMUSG00000086290	Snhg12	222.848	0.37939	0.1462	2.59501	0.00945873	0.0804189	UP	0.415297
ENSMUSG00000032998	Foxj3	1164.52	0.267592	0.0835368	3.20328	0.00135872	0.0283594	UP	0.414046
ENSMUSG00000021715	Cwc27	197.347	0.402898	0.161443	2.49561	0.012574	0.0940262	UP	0.413676
ENSMUSG00000075289	Carns1	331.91	0.363572	0.13703	2.65324	0.00797234	0.0728514	UP	0.413586
ENSMUSG00000018661	Cog1	1122.16	0.261662	0.0806067	3.24616	0.00116974	0.0262725	UP	0.413557
ENSMUSG00000111128	ENSMUSG00000111128	254.223	0.343313	0.124405	2.75963	0.0057867	0.062668	UP	0.41299
ENSMUSG00000070047	Fat1	830.211	0.408633	0.165402	2.47055	0.0134904	0.0978664	UP	0.412461
ENSMUSG00000028453	Fancg	214.549	0.400937	0.160404	2.49955	0.0124351	0.0937774	UP	0.412124
ENSMUSG00000024743	Syt7	3740.97	0.242599	0.0712786	3.40354	0.000665194	0.0200659	UP	0.411822
ENSMUSG00000036461	Elf1	123.839	0.393079	0.15594	2.5207	0.0117121	0.0901906	UP	0.410704
ENSMUSG00000085396	Firre	1777.65	0.274865	0.0875684	3.13885	0.0016961	0.0321532	UP	0.410311
ENSMUSG00000038729	Pakap	704.114	0.333619	0.11972	2.78668	0.00532518	0.0600935	UP	0.407407
ENSMUSG00000022469	Rapgef3	697.473	0.350246	0.130043	2.69332	0.00707452	0.0686843	UP	0.407387
ENSMUSG00000029478	Ncor2	2941.42	0.317358	0.11061	2.86916	0.00411567	0.0526976	UP	0.40565
ENSMUSG00000024830	Rps6kb2	502.249	0.345772	0.127764	2.70633	0.00680312	0.0672608	UP	0.405327
ENSMUSG00000068740	Celsr2	3316.53	0.2804	0.0912721	3.07214	0.00212532	0.0358899	UP	0.405186
ENSMUSG00000040711	Sh3pxd2b	309.894	0.378304	0.148034	2.55553	0.0106027	0.0857014	UP	0.403655
ENSMUSG00000096188	Cmtm4	1493.86	0.237128	0.0695506	3.40943	0.000650999	0.0198795	UP	0.403495
ENSMUSG00000004356	Utp20	426.676	0.378017	0.147888	2.5561	0.0105854	0.0856858	UP	0.403379
ENSMUSG00000040612	Ildr2	697.178	0.308543	0.106279	2.90315	0.00369434	0.0497655	UP	0.402054
ENSMUSG00000108414	ENSMUSG00000108414	143.852	0.421115	0.177338	2.37465	0.0175657	0.111627	UP	0.400999
ENSMUSG00000032560	Dnajc13	1193.68	0.329275	0.118554	2.77742	0.00547923	0.0609541	UP	0.400069
ENSMUSG00000127106	ENSMUSG00000127106	99.5801	0.486211	0.223906	2.1715	0.0298934	0.150493	UP	0.399901
ENSMUSG00000015522	Arnt	791.816	0.335644	0.122859	2.73195	0.00629598	0.0645638	UP	0.39942
ENSMUSG00000009418	Nav1	1146.79	0.338053	0.124362	2.7183	0.00656184	0.0659803	UP	0.3991
ENSMUSG00000020828	Pld2	657.827	0.395592	0.16024	2.46875	0.0135585	0.0981883	UP	0.398733
ENSMUSG00000035299	Mid1	549.132	0.618614	0.335205	1.84548	0.064968	0.226767	UP	0.398648
ENSMUSG00000058655	Eif4b	3844.45	0.237225	0.0702266	3.378	0.00073015	0.0208964	UP	0.398521
ENSMUSG00000075415	Fnbp1	2480.97	0.332082	0.120722	2.7508	0.00594501	0.0632718	UP	0.398096
ENSMUSG00000120237	ENSMUSG00000120237	415.544	0.378441	0.149532	2.53084	0.011379	0.0888954	UP	0.397788
ENSMUSG00000048038	Ccdc187	745.648	0.419468	0.177188	2.36736	0.0179154	0.112819	UP	0.397496
ENSMUSG00000025261	Huwe1	6329.69	0.291443	0.0979605	2.97511	0.00292886	0.0433318	UP	0.397293
ENSMUSG00000020888	Dvl2	576.675	0.304711	0.104979	2.90259	0.0037009	0.0497655	UP	0.39706
ENSMUSG00000136029	ENSMUSG00000136029	142.676	0.404326	0.166539	2.42782	0.0151901	0.104639	UP	0.396363
ENSMUSG00000045932	Ifit2	169.041	0.452	0.200379	2.25572	0.0240879	0.132848	UP	0.396244
ENSMUSG00000106864	Gtf3c2	1247.57	0.304963	0.105271	2.89693	0.00376837	0.050345	UP	0.395856
ENSMUSG00000095959	Gm10845	114.46	0.407403	0.169309	2.40627	0.0161164	0.107232	UP	0.39505
ENSMUSG00000061755	Bod1l	1465.86	0.254909	0.0795662	3.20373	0.00135658	0.0283594	UP	0.394421
ENSMUSG00000119994	A430046D13Rik	175.374	0.346163	0.130321	2.65624	0.00790184	0.0727683	UP	0.393954
ENSMUSG00000038831	Ralgps1	1205.26	0.339926	0.126555	2.686	0.00723129	0.0696112	UP	0.393403
ENSMUSG00000046027	Stard5	215.484	0.482383	0.223788	2.15553	0.0311202	0.152981	UP	0.393317
ENSMUSG00000032939	Nup93	662.069	0.310904	0.109054	2.85092	0.00435935	0.0543735	UP	0.393173
ENSMUSG00000033326	Kdm4a	1233.33	0.245331	0.0748947	3.27568	0.00105408	0.0250355	UP	0.392884
ENSMUSG00000006705	Pknox1	377.714	0.320999	0.115096	2.78897	0.00528765	0.0598687	UP	0.392517
ENSMUSG00002076083	Klhl17	928.042	0.343814	0.129254	2.65999	0.00781419	0.0724068	UP	0.392024
ENSMUSG00000091756	Gm3095	141.613	0.39832	0.164507	2.42129	0.0154654	0.105272	UP	0.389432
ENSMUSG00000031393	Mecp2	2347.67	0.226426	0.0661169	3.42464	0.000615619	0.0192253	UP	0.388576
ENSMUSG00000034156	Tspoap1	6123.83	0.3117	0.110571	2.819	0.00481728	0.0571528	UP	0.387432
ENSMUSG00000037331	Larp1	1928.69	0.247292	0.0766352	3.22688	0.00125149	0.0271259	UP	0.387412
ENSMUSG00000022443	Myh9	1903.41	0.306073	0.107313	2.85215	0.00434252	0.0542727	UP	0.387311
ENSMUSG00000028423	Nfx1	2106.48	0.228162	0.0671862	3.39596	0.000683876	0.0201394	UP	0.386952
ENSMUSG00000133344	ENSMUSG00000133344	94.0624	0.422516	0.181876	2.3231	0.0201736	0.121454	UP	0.38685
ENSMUSG00000026442	Nfasc	5170.11	0.275221	0.0911733	3.01866	0.00253897	0.0396506	UP	0.385791
ENSMUSG00000030657	Xylt1	474.182	0.328821	0.121498	2.70638	0.00680213	0.0672608	UP	0.385456
ENSMUSG00000034361	Cpne2	447.891	0.3184	0.115098	2.76634	0.00566892	0.0619312	UP	0.384656
ENSMUSG00000108173	ENSMUSG00000108173	324.438	0.329355	0.12216	2.69609	0.00701581	0.0683293	UP	0.383828
ENSMUSG00000061607	Mdc1	470.767	0.400042	0.167734	2.38498	0.0170803	0.110235	UP	0.383113
ENSMUSG00000117286	Gm1043	701.786	0.372672	0.149391	2.49461	0.0126095	0.0940262	UP	0.382641
ENSMUSG00000040721	Zfhx2	2651.58	0.342425	0.130472	2.6245	0.00867755	0.0764093	UP	0.382439
ENSMUSG00000112342	ENSMUSG00000112342	230.015	0.392954	0.163156	2.40846	0.0160202	0.107216	UP	0.381062
ENSMUSG00000024525	Impa2	157.477	0.461415	0.211968	2.17682	0.0294942	0.149332	UP	0.381058
ENSMUSG00000062202	Btbd9	904.711	0.262025	0.0850361	3.08133	0.00206075	0.0354358	UP	0.380082
ENSMUSG00000111824	ENSMUSG00000111824	224.816	0.465404	0.215651	2.15813	0.0309175	0.152647	UP	0.379914
ENSMUSG00000113924	ENSMUSG00000113924	356.726	0.438793	0.196047	2.23821	0.0252076	0.136295	UP	0.379785
ENSMUSG00000115167	ENSMUSG00000115167	196.028	0.363781	0.144407	2.51914	0.0117643	0.0903984	UP	0.379729
ENSMUSG00000039158	Akna	141.555	0.430619	0.190356	2.26218	0.0236861	0.131525	UP	0.379372
ENSMUSG00000070002	Ell	485	0.259992	0.0840247	3.09424	0.00197321	0.0348455	UP	0.37903
ENSMUSG00000038742	Angptl6	200.247	0.443943	0.200192	2.21759	0.0265831	0.140605	UP	0.378239
ENSMUSG00000109179	Wdr97	94.2994	0.400344	0.169657	2.35972	0.0182885	0.114048	UP	0.377489
ENSMUSG00000021143	Pacs2	3051.54	0.324157	0.120417	2.69195	0.00710357	0.068751	UP	0.376904
ENSMUSG00000071054	Safb	3000.82	0.265679	0.0875607	3.03422	0.00241155	0.0381844	UP	0.376763
ENSMUSG00000028906	Epb41	2260.33	0.289282	0.0997266	2.90075	0.00372272	0.0499204	UP	0.376564
ENSMUSG00000033444	Specc1l	1185.27	0.224287	0.0665057	3.37244	0.000745052	0.0209459	UP	0.376555
ENSMUSG00000120442	ENSMUSG00000120442	445.333	0.330983	0.124794	2.65224	0.00799598	0.0728514	UP	0.376514
ENSMUSG00000024136	Dnase1l2	155.76	0.386503	0.160645	2.40594	0.0161309	0.107232	UP	0.374783
ENSMUSG00000085830	Grin1os	252.678	0.414204	0.179821	2.30343	0.0212548	0.125067	UP	0.373966
ENSMUSG00000021948	Prkcd	278.103	0.36602	0.147202	2.48651	0.0129003	0.0952581	UP	0.373742
ENSMUSG00000138978	ENSMUSG00000138978	475.53	0.329814	0.124713	2.64459	0.00817909	0.0736415	UP	0.373639
ENSMUSG00000024383	Map3k2	576.576	0.28537	0.0980876	2.90933	0.003622	0.0491305	UP	0.373449
ENSMUSG00000027894	Slc6a17	5430.53	0.218242	0.063934	3.41354	0.00064124	0.0198195	UP	0.371645
ENSMUSG00000068739	Sars1	2655.11	0.337098	0.129303	2.60703	0.00913311	0.0790176	UP	0.371575
ENSMUSG00000024037	Wdr4	395.942	0.327501	0.123682	2.64793	0.00809861	0.0733966	UP	0.371492
ENSMUSG00000039477	Tnrc18	2362.26	0.290774	0.1015	2.86477	0.00417319	0.0528073	UP	0.371408
ENSMUSG00000019996	Map7	2439.46	0.278515	0.0947966	2.93803	0.0033031	0.0465284	UP	0.37106
ENSMUSG00000037617	Spag1	361.027	0.30897	0.112274	2.75193	0.00592455	0.0632718	UP	0.37039
ENSMUSG00000030172	Erc1	658.59	0.29987	0.106894	2.80531	0.00502683	0.0583477	UP	0.370032
ENSMUSG00000021738	Atxn7	615.769	0.31311	0.115126	2.71972	0.00653378	0.0659592	UP	0.369697
ENSMUSG00000062761	Zfp512	727.305	0.230771	0.0704307	3.27657	0.00105077	0.0250153	UP	0.369648
ENSMUSG00000117864	Gm19500	190.54	0.37572	0.154502	2.43181	0.0150236	0.103999	UP	0.369322
ENSMUSG00000029173	Sepsecs	268.506	0.339235	0.131285	2.58395	0.00976758	0.0815447	UP	0.369293
ENSMUSG00000073779	Lrp8os2	144.703	0.519339	0.264631	1.9625	0.049704	0.195086	UP	0.368613
ENSMUSG00000024006	Stk38	711.766	0.29523	0.104365	2.82883	0.00467184	0.0566334	UP	0.368131
ENSMUSG00000024045	Akap8	2072.27	0.276506	0.0942625	2.93336	0.00335311	0.0467625	UP	0.367782
ENSMUSG00000026116	Tmem131	1846.97	0.245893	0.0782719	3.14153	0.00168068	0.0319587	UP	0.367711
ENSMUSG00000012114	Med15	1099.79	0.320029	0.119787	2.67166	0.00754773	0.0710281	UP	0.367576
ENSMUSG00000026274	Pask	109.61	0.521996	0.267542	1.95108	0.0510475	0.197654	UP	0.367535
ENSMUSG00000053877	Srcap	1955.56	0.35033	0.138627	2.52714	0.0114995	0.0893302	UP	0.367496
ENSMUSG00000086370	Ftx	1308.99	0.306503	0.111339	2.75287	0.00590745	0.0632718	UP	0.367433
ENSMUSG00000003233	Dvl3	785.939	0.290088	0.101692	2.85262	0.00433598	0.0542457	UP	0.367145
ENSMUSG00000042476	Abcb4	137.349	0.356038	0.142523	2.4981	0.0124861	0.0938195	UP	0.365903
ENSMUSG00000066036	Ubr4	3902.9	0.318495	0.11935	2.66858	0.00761728	0.0713825	UP	0.365125
ENSMUSG00000014778	Fhod1	226.837	0.373428	0.154229	2.42126	0.015467	0.105272	UP	0.365095
ENSMUSG00000026648	Dclre1c	150.916	0.378757	0.158319	2.39236	0.0167403	0.108948	UP	0.36466
ENSMUSG00000015488	Cacfd1	584.593	0.292261	0.103232	2.8311	0.00463888	0.0565515	UP	0.364612
ENSMUSG00000045095	Magi1	1037.15	0.256602	0.0844537	3.03838	0.00237858	0.0379531	UP	0.364568
ENSMUSG00000031285	Dcx	417.146	0.422972	0.189596	2.23091	0.0256872	0.137613	UP	0.364323
ENSMUSG00000021268	Meg3	54980.1	0.299666	0.1079	2.77727	0.00548183	0.0609541	UP	0.364093
ENSMUSG00000014782	Plekhg4	458.392	0.400209	0.173179	2.31095	0.0208357	0.123634	UP	0.363334
ENSMUSG00000021294	Kif26a	143.771	0.418048	0.186505	2.24149	0.0249946	0.135464	UP	0.362939
ENSMUSG00000141108	ENSMUSG00000141108	203.497	0.363239	0.147911	2.4558	0.0140571	0.100392	UP	0.362622
ENSMUSG00000029094	Afap1	446.71	0.383078	0.162176	2.36211	0.0181712	0.113724	UP	0.361683
ENSMUSG00000038738	Shank1	1617.77	0.40578	0.177735	2.28307	0.0224264	0.128447	UP	0.361663
ENSMUSG00000022704	Qtrt2	347.193	0.30233	0.110385	2.73887	0.00616501	0.0642841	UP	0.360346
ENSMUSG00000029027	Dffb	124.208	0.423177	0.190977	2.21586	0.0267013	0.14095	UP	0.360096
ENSMUSG00000035629	Rubcn	1937.05	0.215633	0.0643698	3.34991	0.000808392	0.0215537	UP	0.359347
ENSMUSG00000107962	ENSMUSG00000107962	243.865	0.439724	0.203781	2.15783	0.0309413	0.152647	UP	0.358951
ENSMUSG00000040054	Baz2a	1094.94	0.291952	0.104411	2.79619	0.00517097	0.0590588	UP	0.358726
ENSMUSG00000022799	Arhgap31	652.065	0.251214	0.082533	3.0438	0.00233614	0.0376637	UP	0.357747
ENSMUSG00000038384	Setd1b	965.477	0.328733	0.127309	2.58217	0.00981811	0.0816712	UP	0.357639
ENSMUSG00000018678	Sp2	427.367	0.285351	0.100631	2.83561	0.00457383	0.0560894	UP	0.357008
ENSMUSG00000004113	Cacna1b	1600.97	0.340615	0.135188	2.51956	0.0117503	0.0903721	UP	0.35559
ENSMUSG00000018412	Kansl1	1680.91	0.215264	0.0645259	3.33609	0.000849652	0.0223847	UP	0.355197
ENSMUSG00000047098	Rnf31	573.936	0.296641	0.108031	2.74588	0.00603481	0.063622	UP	0.354899
ENSMUSG00000097195	Snhg5	182.667	0.350072	0.141352	2.4766	0.013264	0.0969041	UP	0.354854
ENSMUSG00000026303	Mlph	83.1073	0.446471	0.210225	2.12378	0.0336886	0.160602	UP	0.354609
ENSMUSG00000029427	Zcchc8	656.572	0.286145	0.101783	2.81132	0.00493384	0.0579089	UP	0.354034
ENSMUSG00000072572	Slc39a2	298.561	0.37537	0.159151	2.35857	0.0183454	0.114295	UP	0.353589
ENSMUSG00000022999	Lmbr1l	131.319	0.418261	0.18939	2.20847	0.0272116	0.142786	UP	0.353562
ENSMUSG00000020241	Col6a2	412.078	0.343189	0.137177	2.50179	0.0123566	0.0934127	UP	0.353345
ENSMUSG00000056856	Jakmip3	805.323	0.395064	0.172635	2.28843	0.0221124	0.127803	UP	0.352973
ENSMUSG00000011751	Sptbn4	6113.37	0.295117	0.107565	2.74361	0.00607668	0.063834	UP	0.352649
ENSMUSG00000092368	ENSMUSG00000092368	831.157	0.298741	0.110014	2.71548	0.00661799	0.0662761	UP	0.352109
ENSMUSG00000120847	ENSMUSG00000120847	87.0572	0.448259	0.212455	2.1099	0.0348671	0.163987	UP	0.351969
ENSMUSG00000038538	Ubn2	1208.61	0.271748	0.0939845	2.89142	0.0038351	0.0507739	UP	0.35174
ENSMUSG00000023923	Tbc1d5	869.924	0.219539	0.0669602	3.27865	0.00104306	0.0250153	UP	0.351656
ENSMUSG00000041936	Agrn	3224.86	0.295149	0.107873	2.73609	0.00621749	0.064398	UP	0.35156
ENSMUSG00000041444	Arhgap32	6148.88	0.25354	0.084607	2.99667	0.00272943	0.0413685	UP	0.350729
ENSMUSG00000046079	Lrrc8d	895.263	0.236309	0.0756244	3.12478	0.00177941	0.032927	UP	0.350316
ENSMUSG00000113852	ENSMUSG00000113852	414.017	0.346066	0.139911	2.47348	0.0133804	0.097296	UP	0.350186
ENSMUSG00000064302	Clasp1	1655.93	0.196755	0.0564457	3.48573	0.000490793	0.0166747	UP	0.349818
ENSMUSG00000030536	Iqgap1	456.867	0.365915	0.15366	2.38134	0.0172499	0.110925	UP	0.349438
ENSMUSG00000059851	Kmt5c	392.692	0.306793	0.115441	2.65758	0.0078704	0.0727645	UP	0.349155
ENSMUSG00000047036	Zfp445	3128.04	0.272792	0.0951154	2.86801	0.00413061	0.0526976	UP	0.348685
ENSMUSG00000041757	Plekha6	2173.45	0.307347	0.116147	2.64618	0.0081406	0.0735337	UP	0.348382
ENSMUSG00000027570	Col9a3	198.709	0.394802	0.174526	2.26214	0.0236889	0.131525	UP	0.347818
ENSMUSG00000030795	Fus	6354.88	0.273604	0.0957675	2.85696	0.00427725	0.0537278	UP	0.347422
ENSMUSG00000089810	ENSMUSG00000089810	259.24	0.317277	0.122261	2.59509	0.00945667	0.0804189	UP	0.347305
ENSMUSG00000035469	Rcbtb1	902.575	0.289871	0.105476	2.74823	0.00599179	0.0633842	UP	0.347272
ENSMUSG00000106411	ENSMUSG00000106411	103.743	0.391247	0.172069	2.27378	0.0229793	0.129794	UP	0.346937
ENSMUSG00000015709	Arnt2	4652.48	0.20217	0.05907	3.42255	0.000620368	0.0192765	UP	0.346716
ENSMUSG00000034235	Usp54	2070.73	0.265907	0.0916552	2.90117	0.00371775	0.0499204	UP	0.346137
ENSMUSG00000018076	Med13l	2004.61	0.259453	0.088269	2.93934	0.00328911	0.0463918	UP	0.345996
ENSMUSG00000005237	Dnah2	125.218	0.731461	0.481711	1.51846	0.128897	0.336636	UP	0.345864
ENSMUSG00000009739	Pou6f1	1711.97	0.219898	0.0680878	3.22963	0.00123953	0.0269608	UP	0.345079
ENSMUSG00000039233	Tbce	669.061	0.240107	0.0784592	3.06027	0.00221134	0.0367017	UP	0.344629
ENSMUSG00000026788	Zbtb43	571.364	0.280426	0.100294	2.79604	0.00517324	0.0590588	UP	0.344564
ENSMUSG00000029168	Dpysl5	854.405	0.335085	0.134215	2.49663	0.0125381	0.0939826	UP	0.344117
ENSMUSG00000031540	Kat6a	1158.63	0.245604	0.0814684	3.01471	0.00257226	0.0399135	UP	0.34357
ENSMUSG00000033233	Trim45	161.465	0.313177	0.120808	2.59235	0.00953228	0.0805598	UP	0.342579
ENSMUSG00000034243	Golgb1	2121.41	0.297112	0.110962	2.6776	0.00741525	0.0704432	UP	0.342321
ENSMUSG00000057230	Aak1	5528.45	0.193753	0.0557681	3.47427	0.000512247	0.0171182	UP	0.342274
ENSMUSG00000028246	Faxc	401.513	0.276475	0.0983158	2.81211	0.00492172	0.0578384	UP	0.342217
ENSMUSG00000028433	Ubap2	961.504	0.320696	0.125647	2.55235	0.0106998	0.0858981	UP	0.341867
ENSMUSG00000072647	Adam1a	270.653	0.37255	0.160347	2.32341	0.0201573	0.121434	UP	0.34113
ENSMUSG00000112666	Gm5174	84.6473	0.586813	0.340251	1.72465	0.0845907	0.262806	UP	0.340566
ENSMUSG00000018474	Chd3	8431.86	0.272855	0.0964222	2.82979	0.00465784	0.0566334	UP	0.34023
ENSMUSG00000046613	Vwa5b2	332.412	0.370013	0.159347	2.32205	0.02023	0.121576	UP	0.338618
ENSMUSG00000041415	Dicer1	1026.33	0.310897	0.120393	2.58236	0.00981268	0.0816712	UP	0.338235
ENSMUSG00000055320	Tead1	341.699	0.344897	0.142074	2.42758	0.0151998	0.104639	UP	0.338105
ENSMUSG00000061578	Ksr2	993.969	0.298081	0.112728	2.64424	0.00818742	0.073663	UP	0.337651
ENSMUSG00000038615	Nfe2l1	5538.17	0.173592	0.0471891	3.67865	0.000234474	0.0113555	UP	0.3376
ENSMUSG00000054051	Ercc6	611.389	0.282985	0.103303	2.73936	0.00615598	0.0642637	UP	0.337328
ENSMUSG00000038146	Notch3	363.085	0.433858	0.207286	2.09304	0.0363455	0.167079	UP	0.337142
ENSMUSG00000045409	Trim39	711.735	0.23082	0.0746026	3.09399	0.00197482	0.0348455	UP	0.336502
ENSMUSG00000056476	Med12l	598.273	0.27362	0.0977715	2.79856	0.00513308	0.0589805	UP	0.336358
ENSMUSG00000042185	Nfrkb	566.606	0.279836	0.101733	2.7507	0.00594677	0.0632718	UP	0.335465
ENSMUSG00000002319	Ipo4	1348.78	0.306859	0.118437	2.59092	0.0095721	0.0807455	UP	0.335361
ENSMUSG00000025006	Sorbs1	1996.74	0.27642	0.0996453	2.77404	0.00553656	0.0612331	UP	0.335301
ENSMUSG00000028927	Padi2	573.113	0.349142	0.146183	2.38839	0.0169223	0.109598	UP	0.335246
ENSMUSG00000014550	Rbsn	967.78	0.258403	0.0894615	2.88842	0.00387176	0.0509036	UP	0.33418
ENSMUSG00000040195	1700012D01Rik	134.325	0.491709	0.25781	1.90726	0.0564875	0.209298	UP	0.333985
ENSMUSG00000028649	Macf1	6140.19	0.254048	0.0871146	2.91625	0.0035427	0.0485192	UP	0.333841
ENSMUSG00000020994	Pnn	1828.54	0.245136	0.082473	2.97232	0.00295557	0.0434802	UP	0.333804
ENSMUSG00000026219	Trip12	2853.5	0.185141	0.0528023	3.50631	0.000454372	0.0159237	UP	0.332876
ENSMUSG00000059208	Hnrnpm	3391.73	0.224159	0.0716955	3.12655	0.00176872	0.0328764	UP	0.332454
ENSMUSG00000004677	Myo9b	1447.07	0.304805	0.118115	2.58059	0.00986331	0.0818509	UP	0.331316
ENSMUSG00000036893	Ehmt1	688.93	0.359527	0.154145	2.3324	0.0196799	0.119898	UP	0.331193
ENSMUSG00000116766	ENSMUSG00000116766	277.076	0.371819	0.163177	2.27862	0.0226899	0.12902	UP	0.330674
ENSMUSG00000032968	Inha	472.817	0.342047	0.14261	2.39848	0.0164635	0.10814	UP	0.330423
ENSMUSG00000031979	Cog2	410.402	0.269894	0.0967485	2.78965	0.00527651	0.0598519	UP	0.33006
ENSMUSG00000058706	0610030E20Rik	383.974	0.275685	0.100396	2.74597	0.00603323	0.063622	UP	0.329827
ENSMUSG00000009733	Tfcp2	301.992	0.33975	0.141365	2.40335	0.0162455	0.107516	UP	0.329057
ENSMUSG00000051343	Rab11fip5	1259.79	0.20518	0.062733	3.27069	0.00107284	0.0252872	UP	0.327693
ENSMUSG00000002835	Chaf1a	135.435	0.37705	0.168147	2.24239	0.0249365	0.135242	UP	0.327615
ENSMUSG00000000374	Trappc10	1769.65	0.195797	0.0582456	3.36158	0.000774987	0.0213982	UP	0.326907
ENSMUSG00000056458	Mok	212.538	0.284178	0.106373	2.67152	0.00755081	0.0710281	UP	0.326399
ENSMUSG00000040690	Col16a1	315.385	0.352818	0.150922	2.33774	0.0194007	0.118839	UP	0.326371
ENSMUSG00000097156	Gm3764	1804.44	0.343217	0.144667	2.37247	0.0176698	0.111987	UP	0.326342
ENSMUSG00000040365	Trim41	906.913	0.314029	0.125074	2.51075	0.0120476	0.0919791	UP	0.325432
ENSMUSG00000070808	Bicra	526.067	0.335698	0.13962	2.40437	0.0162005	0.107321	UP	0.325398
ENSMUSG00000031652	N4bp1	1386.59	0.223196	0.0721939	3.09162	0.0019907	0.034909	UP	0.32521
ENSMUSG00000028811	Yars1	1959.84	0.27551	0.10139	2.71733	0.00658119	0.0660142	UP	0.325202
ENSMUSG00000041323	Ak7	116.53	0.511638	0.279957	1.82756	0.0676162	0.231899	UP	0.324737
ENSMUSG00000034300	Fam53c	1165.85	0.200175	0.0606565	3.30013	0.000966387	0.0241328	UP	0.323761
ENSMUSG00000131039	ENSMUSG00000131039	854.652	0.302776	0.118539	2.55424	0.010642	0.0857023	UP	0.323064
ENSMUSG00000035184	Fam124a	402.032	0.455859	0.232839	1.95783	0.0502496	0.195873	UP	0.32276
ENSMUSG00000029687	Ezh2	184.665	0.37405	0.16799	2.22662	0.0259728	0.138499	UP	0.321142
ENSMUSG00000032840	Spring1	658.591	0.284519	0.107798	2.63937	0.00830593	0.0744665	UP	0.320948
ENSMUSG00000023994	Nfya	498.999	0.281569	0.105902	2.65876	0.0078428	0.0725634	UP	0.320787
ENSMUSG00000121069	ENSMUSG00000121069	493.582	0.461166	0.238299	1.93524	0.0529609	0.201743	UP	0.320603
ENSMUSG00000026596	Abl2	1345.26	0.267325	0.0970877	2.75344	0.00589724	0.0632718	UP	0.320467
ENSMUSG00000085328	ENSMUSG00000085328	317.552	0.342977	0.145965	2.34972	0.0187874	0.116463	UP	0.320275
ENSMUSG00000021003	Galc	641.662	0.261126	0.0935	2.79279	0.0052255	0.0594047	UP	0.320188
ENSMUSG00000025019	Lcor	119.545	0.37909	0.172231	2.20106	0.0277318	0.144038	UP	0.319013
ENSMUSG00000021662	Arhgef28	316.085	0.360685	0.159089	2.2672	0.0233781	0.130713	UP	0.31873
ENSMUSG00000084904	Gm14827	192.638	0.360061	0.158859	2.26654	0.0234183	0.130725	UP	0.318164
ENSMUSG00000057133	Chd6	1599.92	0.309438	0.123839	2.49872	0.0124643	0.0937911	UP	0.318052
ENSMUSG00000038902	Pogz	1557.52	0.233918	0.0788095	2.96815	0.00299602	0.0438543	UP	0.317658
ENSMUSG00000040725	Hnrnpul1	2079.35	0.210115	0.0664459	3.16219	0.00156585	0.0308098	UP	0.317549
ENSMUSG00000103651	ENSMUSG00000103651	84.952	0.597507	0.36631	1.63115	0.102858	0.294419	UP	0.317297
ENSMUSG00000002227	Mov10	248.067	0.374193	0.169156	2.21212	0.0269581	0.141922	UP	0.317297
ENSMUSG00000039205	Ciz1	988.538	0.309575	0.124356	2.48942	0.0127951	0.0947629	UP	0.316807
ENSMUSG00000022555	Dgat1	240.664	0.3175	0.129376	2.45409	0.0141243	0.10058	UP	0.316702
ENSMUSG00000042408	Zmym6	822.18	0.256645	0.0915137	2.80444	0.00504036	0.0583477	UP	0.316694
ENSMUSG00000026958	Dpp7	328.332	0.322868	0.13314	2.42503	0.0153072	0.104704	UP	0.316423
ENSMUSG00000049739	Zfp646	726.302	0.265677	0.0972077	2.73309	0.00627438	0.0645075	UP	0.316259
ENSMUSG00000025241	Fyco1	1515.1	0.307244	0.122943	2.49908	0.0124518	0.0937911	UP	0.315797
ENSMUSG00000097320	ENSMUSG00000097320	204.379	0.382778	0.176055	2.1742	0.0296902	0.149756	UP	0.315645
ENSMUSG00000038369	Ncoa6	1315.29	0.301434	0.119422	2.52411	0.0115991	0.0897663	UP	0.315567
ENSMUSG00000021843	Ktn1	2183.44	0.200729	0.0621055	3.23206	0.001229	0.0269608	UP	0.314997
ENSMUSG00000021461	Fancc	147.726	0.388749	0.181163	2.14586	0.0318844	0.155081	UP	0.314669
ENSMUSG00000021156	Zmynd11	4045.95	0.319466	0.131271	2.43364	0.0149479	0.103548	UP	0.314629
ENSMUSG00000030209	Grin2b	4981.78	0.298412	0.117652	2.5364	0.0111999	0.0882609	UP	0.314596
ENSMUSG00000032410	Xrn1	663.873	0.286535	0.110112	2.60222	0.0092622	0.0798559	UP	0.314527
ENSMUSG00000032595	Cdhr4	128.016	0.525702	0.298743	1.75971	0.0784563	0.252265	UP	0.314444
ENSMUSG00000026131	Dst	7612.16	0.24346	0.0843823	2.8852	0.00391166	0.0512651	UP	0.314106
ENSMUSG00000032525	Nktr	2426.79	0.287757	0.111165	2.58854	0.00963825	0.081028	UP	0.314047
ENSMUSG00000034101	Ctnnd1	1258.25	0.304339	0.121523	2.50437	0.0122669	0.0929617	UP	0.313986
ENSMUSG00000022565	Plec	3506.28	0.320585	0.132556	2.41848	0.0155855	0.105589	UP	0.313013
ENSMUSG00000032267	Usp28	951.728	0.337944	0.144795	2.33395	0.0195985	0.11946	UP	0.311846
ENSMUSG00000014748	Tex261	763.465	0.209126	0.0667217	3.1343	0.00172264	0.0324087	UP	0.311459
ENSMUSG00000039068	Zzz3	1091.89	0.260955	0.0955832	2.73013	0.00633091	0.0648147	UP	0.3101
ENSMUSG00000027951	Adar	3921.46	0.194102	0.0593315	3.27149	0.00106983	0.0252642	UP	0.310077
ENSMUSG00000038685	Rtel1	446.018	0.271506	0.102014	2.66145	0.00778054	0.0723415	UP	0.309683
ENSMUSG00000001052	Sec24b	1215.14	0.255833	0.0924664	2.76677	0.00566151	0.0619312	UP	0.309069
ENSMUSG00000039512	Bltp3a	403.254	0.291319	0.114454	2.54529	0.0109186	0.0869408	UP	0.309024
ENSMUSG00000010110	Stx5a	956.789	0.262365	0.096775	2.71108	0.00670637	0.0666764	UP	0.308549
ENSMUSG00000135335	ENSMUSG00000135335	88.6746	0.401388	0.193397	2.07547	0.0379433	0.171062	UP	0.307803
ENSMUSG00000022711	Pmm2	455.411	0.283736	0.110077	2.57762	0.00994833	0.0822678	UP	0.307789
ENSMUSG00000031310	Zmym3	3412.55	0.264096	0.0979304	2.69677	0.0070015	0.0683293	UP	0.307776
ENSMUSG00000042909	Or52h1	169.713	0.34751	0.153082	2.27009	0.0232019	0.130338	UP	0.307521
ENSMUSG00000074652	Myh7b	154.647	0.456314	0.240404	1.89811	0.0576813	0.211954	UP	0.307446
ENSMUSG00000002221	Paxip1	748.968	0.311614	0.127941	2.43562	0.0148664	0.103199	UP	0.307353
ENSMUSG00000026843	Fubp3	606.644	0.320825	0.134553	2.38438	0.0171081	0.1103	UP	0.307166
ENSMUSG00000031503	Col4a2	870.533	0.306869	0.124715	2.46057	0.0138717	0.099931	UP	0.306961
ENSMUSG00000051586	Mical3	2153.29	0.274203	0.104381	2.62695	0.00861551	0.0761333	UP	0.306676
ENSMUSG00000036098	Myrf	2018.24	0.279831	0.108007	2.59085	0.0095738	0.0807455	UP	0.305822
ENSMUSG00000047767	Atg16l2	407.381	0.306881	0.12523	2.45055	0.0142639	0.100848	UP	0.305756
ENSMUSG00000032607	Amt	365.257	0.288523	0.113523	2.54154	0.0110366	0.0873769	UP	0.305431
ENSMUSG00000074264	Amy1	317.808	0.333069	0.14347	2.32152	0.0202587	0.121661	UP	0.304708
ENSMUSG00000010095	Slc3a2	1756.79	0.212765	0.0696635	3.05419	0.00225672	0.0370758	UP	0.304448
ENSMUSG00000031523	Dlc1	572.378	0.27711	0.106805	2.59453	0.00947196	0.0804189	UP	0.303336
ENSMUSG00000061232	H2-K1	762.353	0.521771	0.302445	1.72518	0.0844958	0.262749	UP	0.302867
ENSMUSG00000048445	Ccdc57	153.535	0.392338	0.188342	2.08311	0.0372408	0.169249	UP	0.302679
ENSMUSG00000085741	5430405H02Rik	100.636	0.382846	0.180778	2.11776	0.0341951	0.161967	UP	0.302668
ENSMUSG00000113069	ENSMUSG00000113069	155.455	0.419017	0.211015	1.98572	0.0470643	0.189757	UP	0.302447
ENSMUSG00000056752	Dnah9	87.5152	0.457717	0.244193	1.87441	0.060874	0.218656	UP	0.302203
ENSMUSG00000051339	2900026A02Rik	766.084	0.243113	0.086259	2.8184	0.00482632	0.0572052	UP	0.302083
ENSMUSG00000021809	Nudt13	192.166	0.355994	0.160911	2.21237	0.0269414	0.141895	UP	0.301895
ENSMUSG00000019971	Cep290	350.227	0.27897	0.10842	2.57306	0.0100804	0.0830959	UP	0.301405
ENSMUSG00000020740	Gga3	1673.98	0.307107	0.126609	2.42562	0.0152821	0.104678	UP	0.301009
ENSMUSG00000042423	Fbrs	1048.22	0.265555	0.100402	2.64492	0.00817103	0.0736224	UP	0.300872
ENSMUSG00000051375	Pcdh1	2992.59	0.254536	0.0936159	2.71894	0.0065491	0.0659592	UP	0.300537
ENSMUSG00000025085	Ablim1	1031.33	0.281793	0.110412	2.55221	0.0107043	0.0858981	UP	0.300396
ENSMUSG00000027122	Arl14ep	853.849	0.248595	0.0898584	2.76652	0.00566587	0.0619312	UP	0.300325
ENSMUSG00000031558	Slit2	146.286	0.486011	0.270722	1.79524	0.0726156	0.241413	UP	0.299985
ENSMUSG00000003809	Gcdh	462.012	0.246119	0.0884755	2.78178	0.00540619	0.0606095	UP	0.29964
ENSMUSG00000032514	Ttc21a	95.3258	0.536406	0.318784	1.68266	0.0924408	0.27643	UP	0.299537
ENSMUSG00000071281	Zfp65	202.791	0.316915	0.134068	2.36384	0.0180869	0.113539	UP	0.299439
ENSMUSG00000028868	Wasf2	622.659	0.305371	0.125883	2.42582	0.0152737	0.104678	UP	0.299308
ENSMUSG00000019734	Tmc4	161.742	0.365749	0.169338	2.15988	0.030782	0.152289	UP	0.298938
ENSMUSG00000097617	ENSMUSG00000097617	114.349	0.411296	0.205997	1.99661	0.0458671	0.187682	UP	0.298838
ENSMUSG00000001173	Ocrl	1272.78	0.204166	0.0658665	3.09969	0.00193721	0.0344584	UP	0.298635
ENSMUSG00000015748	Prpf3	426.215	0.272646	0.105063	2.59507	0.00945724	0.0804189	UP	0.29845
ENSMUSG00000033306	Lpp	153.789	0.319691	0.136126	2.34849	0.0188499	0.116664	UP	0.298292
ENSMUSG00000071550	Cfap44	86.6545	0.603865	0.387573	1.55807	0.119217	0.321005	UP	0.298
ENSMUSG00000054199	Gon4l	1300.78	0.280916	0.110446	2.54347	0.0109757	0.087173	UP	0.297663
ENSMUSG00000033902	Mapkbp1	1433.12	0.273173	0.105712	2.58412	0.00976266	0.0815447	UP	0.297377
ENSMUSG00000135861	ENSMUSG00000135861	103.668	0.379613	0.180377	2.10456	0.0353297	0.164916	UP	0.297137
ENSMUSG00000046138	Brd10	1129.72	0.241776	0.0864298	2.79737	0.00515205	0.0590343	UP	0.297118
ENSMUSG00000024238	Zeb1	2089.3	0.272782	0.105757	2.57933	0.00989921	0.0819843	UP	0.296315
ENSMUSG00000042099	Kank3	298.996	0.386818	0.186927	2.06936	0.0385126	0.172142	UP	0.295573
ENSMUSG00000144242	ENSMUSG00000144242	266.917	0.306251	0.127824	2.39588	0.0165805	0.108567	UP	0.295319
ENSMUSG00000042564	Fam227a	129.725	0.393826	0.193114	2.03934	0.0414159	0.178431	UP	0.29479
ENSMUSG00000001911	Nfix	1864.44	0.332797	0.146798	2.26705	0.0233872	0.130713	UP	0.294086
ENSMUSG00000035632	Cnot3	956.152	0.264834	0.101229	2.61618	0.00889199	0.0776915	UP	0.293866
ENSMUSG00000078515	Ddi2	1203.49	0.221388	0.075602	2.92833	0.00340789	0.0472079	UP	0.293557
ENSMUSG00000036792	Mbd5	1154.41	0.246159	0.0901035	2.73196	0.00629597	0.0645638	UP	0.292932
ENSMUSG00000101840	ENSMUSG00000101840	184.682	0.405839	0.204825	1.9814	0.0475468	0.190709	UP	0.292053
ENSMUSG00000015305	Sash1	1576.78	0.253163	0.0944874	2.67933	0.00737689	0.0702988	UP	0.29191
ENSMUSG00000099478	ENSMUSG00000099478	170.266	0.391963	0.192911	2.03184	0.04217	0.180055	UP	0.291854
ENSMUSG00000034751	Mast4	931.705	0.240382	0.0866056	2.7756	0.00551005	0.06121	UP	0.291626
ENSMUSG00000020385	Clk4	1450.01	0.221522	0.0759899	2.91515	0.00355518	0.0485431	UP	0.291051
ENSMUSG00000029439	Sfswap	1192.98	0.242744	0.0881438	2.75396	0.00588797	0.0632574	UP	0.291023
ENSMUSG00000120732	ENSMUSG00000120732	923.186	0.345081	0.156529	2.20458	0.0274835	0.143469	UP	0.290986
ENSMUSG00000063077	Kif1b	10847.7	0.240847	0.087048	2.76683	0.00566046	0.0619312	UP	0.290965
ENSMUSG00000034889	Cactin	584.586	0.267116	0.103452	2.58204	0.00982189	0.0816712	UP	0.290603
ENSMUSG00000044519	Zfp488	183.93	0.304713	0.12811	2.37854	0.0173815	0.111331	UP	0.290508
ENSMUSG00000028248	Pnisr	4833.34	0.230913	0.0812159	2.8432	0.00446635	0.0552082	UP	0.290487
ENSMUSG00000085385	Snhg17	230.21	0.314148	0.134461	2.33635	0.0194732	0.119088	UP	0.290314
ENSMUSG00000032300	1700017B05Rik	203.484	0.289255	0.117423	2.46337	0.0137639	0.0995015	UP	0.289883
ENSMUSG00000039096	Rsad1	122.208	0.402837	0.203404	1.98048	0.0476497	0.190916	UP	0.289704
ENSMUSG00000105263	ENSMUSG00000105263	1610.32	0.293277	0.120285	2.43819	0.0147611	0.102929	UP	0.2896
ENSMUSG00000033671	Cep350	915.869	0.299872	0.125069	2.39766	0.0165003	0.108217	UP	0.289589
ENSMUSG00000028104	Polr3gl	153.804	0.377508	0.181876	2.07564	0.0379272	0.171052	UP	0.289501
ENSMUSG00000047888	Tnrc6b	1619.07	0.669204	0.467049	1.43283	0.151905	0.369617	UP	0.289262
ENSMUSG00000038593	Tctn1	719.965	0.318205	0.137722	2.31048	0.0208617	0.123634	UP	0.288886
ENSMUSG00000024826	Dpf2	1318	0.231573	0.0818302	2.82992	0.004656	0.0566334	UP	0.288754
ENSMUSG00000029797	Sspo	95.5619	0.482986	0.275092	1.75573	0.0791352	0.253342	UP	0.288
ENSMUSG00000037243	Zfp692	423.491	0.268625	0.104964	2.55921	0.0104911	0.0853472	UP	0.287109
ENSMUSG00000031028	Tub	2063.42	0.287969	0.117522	2.45035	0.0142719	0.100848	UP	0.286913
ENSMUSG00000027263	Tubgcp4	557.748	0.240252	0.0876096	2.74231	0.00610092	0.0639925	UP	0.28683
ENSMUSG00000024135	Srbd1	203.681	0.325201	0.143827	2.26105	0.0237562	0.13178	UP	0.286225
ENSMUSG00000104563	ENSMUSG00000104563	111.044	0.368198	0.175957	2.09254	0.0363898	0.167221	UP	0.285983
ENSMUSG00000020181	Nav3	658.91	0.302453	0.128164	2.35989	0.0182804	0.114048	UP	0.285187
ENSMUSG00000046718	Bst2	116.442	0.564429	0.356681	1.58245	0.113547	0.312836	UP	0.284858
ENSMUSG00000021068	Nin	1869.99	0.249926	0.0940928	2.65617	0.0079034	0.0727683	UP	0.284431
ENSMUSG00000002342	Tmem161a	450.75	0.320686	0.140974	2.27479	0.0229184	0.129746	UP	0.284419
ENSMUSG00000001119	Col6a1	2175.63	0.305761	0.130539	2.3423	0.0191654	0.117896	UP	0.2839
ENSMUSG00000040463	Mybbp1a	1311.37	0.26352	0.102703	2.56583	0.0102929	0.0843431	UP	0.283007
ENSMUSG00000023170	Gps2	398.826	0.273001	0.108816	2.50882	0.0121136	0.0922511	UP	0.282563
ENSMUSG00000033396	Spg11	490.45	0.259329	0.100331	2.58474	0.00974533	0.0815447	UP	0.282307
ENSMUSG00000007817	Zmiz1	1955.64	0.345582	0.160214	2.157	0.0310055	0.152687	UP	0.282063
ENSMUSG00000026017	Carf	320.075	0.29944	0.126998	2.35783	0.0183819	0.114407	UP	0.281938
ENSMUSG00000021009	Ptpn21	113.263	0.430483	0.230901	1.86436	0.0622713	0.221454	UP	0.281844
ENSMUSG00000033697	Arhgap39	1039.16	0.247616	0.093306	2.6538	0.00795901	0.0728514	UP	0.281678
ENSMUSG00000036591	Arhgap21	3296.27	0.256887	0.0988496	2.59876	0.00935599	0.0802182	UP	0.281478
ENSMUSG00000032558	Nphp3	123.058	0.752655	0.580632	1.29627	0.194883	0.422755	UP	0.281426
ENSMUSG00000040356	Skic2	1454.19	0.211694	0.0722236	2.93109	0.00337773	0.0469123	UP	0.28128
ENSMUSG00000058392	Rrp1b	463.198	0.262259	0.102347	2.56246	0.0103934	0.0848307	UP	0.280996
ENSMUSG00000031548	Sfrp1	277.63	0.38236	0.190144	2.0109	0.0443365	0.184821	UP	0.280365
ENSMUSG00000025369	Smarcc2	4798.9	0.205321	0.069117	2.97063	0.00297186	0.0436037	UP	0.279335
ENSMUSG00000062683	Atp5mc2	255.842	0.673057	0.483605	1.39175	0.163998	0.384867	UP	0.27911
ENSMUSG00000020412	Ascc2	767.026	0.236106	0.0867566	2.72148	0.00649903	0.0657651	UP	0.279079
ENSMUSG00000030055	Rab43	438.739	0.331387	0.150525	2.20154	0.0276977	0.143921	UP	0.278986
ENSMUSG00000043940	Wdfy3	3084.6	0.237098	0.0874378	2.71161	0.00669565	0.0666764	UP	0.278833
ENSMUSG00000034007	Scaper	617.293	0.245534	0.0926815	2.64923	0.00806764	0.073223	UP	0.278768
ENSMUSG00000121096	ENSMUSG00000121096	544.892	0.263094	0.103495	2.54208	0.0110194	0.0873769	UP	0.278512
ENSMUSG00000041341	Atg2b	826.25	0.230162	0.0831839	2.76691	0.00565906	0.0619312	UP	0.278057
ENSMUSG00000054280	Prr14l	822.593	0.236485	0.0872534	2.71032	0.00672187	0.066777	UP	0.277958
ENSMUSG00000020653	Klf11	107.702	0.343153	0.15986	2.14659	0.031826	0.15498	UP	0.277859
ENSMUSG00000061331	ENSMUSG00000061331	262.248	0.363802	0.176139	2.06542	0.0388829	0.172599	UP	0.277567
ENSMUSG00000022568	Scrib	1044.05	0.270801	0.108696	2.49136	0.0127254	0.0945292	UP	0.277418
ENSMUSG00000003435	Supt5	2986.03	0.190567	0.0617505	3.08608	0.00202814	0.035156	UP	0.277084
ENSMUSG00000005609	Ctr9	1120.72	0.189152	0.0610043	3.10063	0.00193107	0.0343986	UP	0.276816
ENSMUSG00000038630	Zkscan16	263.283	0.300489	0.128896	2.33125	0.0197403	0.120006	UP	0.27669
ENSMUSG00000031385	Plxnb3	825.844	0.259135	0.101334	2.55723	0.010551	0.0856092	UP	0.276621
ENSMUSG00000034973	Dop1a	870.804	0.244318	0.0924229	2.64348	0.0082058	0.0737748	UP	0.276591
ENSMUSG00000128561	ENSMUSG00000128561	730.303	0.230592	0.0838899	2.74874	0.00598245	0.0633842	UP	0.276253
ENSMUSG00000035649	Zcchc7	1128.99	0.259909	0.102051	2.54685	0.0108699	0.0868892	UP	0.275772
ENSMUSG00000004040	Stat3	1139.11	0.309452	0.135587	2.28231	0.022471	0.128504	UP	0.275748
ENSMUSG00000061288	Taok3	788.427	0.236562	0.0877208	2.69676	0.00700186	0.0683293	UP	0.275687
ENSMUSG00000021097	Clmn	1287.39	0.303287	0.131112	2.31318	0.0207126	0.123341	UP	0.275656
ENSMUSG00000039716	Dock3	4749.36	0.238098	0.0886102	2.68703	0.00720901	0.0695543	UP	0.275641
ENSMUSG00000032198	Dock6	410.961	0.315131	0.14022	2.24741	0.0246138	0.134309	UP	0.274762
ENSMUSG00000022146	Osmr	161.439	0.480802	0.281717	1.70668	0.0878808	0.269024	UP	0.274158
ENSMUSG00000143468	ENSMUSG00000143468	107.262	0.378814	0.19043	1.98926	0.0466723	0.189186	UP	0.273924
ENSMUSG00000059495	Arhgef12	3997.95	0.244558	0.0930609	2.62793	0.00859059	0.0760215	UP	0.273675
ENSMUSG00000030757	Zkscan2	471.376	0.348498	0.165783	2.10213	0.035542	0.165286	UP	0.272443
ENSMUSG00000004508	Gab2	327.872	0.301713	0.131017	2.30286	0.0212869	0.125072	UP	0.272399
ENSMUSG00000020387	Jade2	1740.8	0.22942	0.0841035	2.72783	0.0063753	0.0650181	UP	0.272313
ENSMUSG00000061589	Dot1l	2358.83	0.333508	0.154563	2.15774	0.0309478	0.152647	UP	0.272246
ENSMUSG00000107355	AI839979	116.563	0.378781	0.191382	1.97919	0.0477943	0.191254	UP	0.272113
ENSMUSG00000061410	Zcchc14	2479.68	0.229643	0.0843885	2.72126	0.00650331	0.0657651	UP	0.271439
ENSMUSG00000047507	Baiap3	431.795	0.404619	0.213794	1.89256	0.058416	0.213593	UP	0.271262
ENSMUSG00000078786	Actmap	326.122	0.308567	0.136577	2.2593	0.0238649	0.132147	UP	0.271213
ENSMUSG00000024561	Mbd1	978.921	0.235874	0.0882305	2.67338	0.00750918	0.0708514	UP	0.271172
ENSMUSG00000017478	Zc3h18	958.43	0.23308	0.086568	2.69245	0.00709285	0.0687229	UP	0.271049
ENSMUSG00000016239	Lonrf3	108.706	0.350717	0.168177	2.0854	0.0370326	0.168841	UP	0.270937
ENSMUSG00000022995	Enah	2364.59	0.227596	0.08329	2.73257	0.00628422	0.0645499	UP	0.270863
ENSMUSG00000029068	Ccnl2	1990.78	0.217662	0.0771838	2.82005	0.00480157	0.0570756	UP	0.270674
ENSMUSG00000027889	Ampd2	1552.1	0.304748	0.134023	2.27386	0.0229746	0.129794	UP	0.270235
ENSMUSG00000004263	Atn1	3014.88	0.250294	0.097313	2.57205	0.0101097	0.0832408	UP	0.270233
ENSMUSG00000024104	Washc2	1653.35	0.238274	0.0900191	2.64692	0.00812281	0.0735337	UP	0.270086
ENSMUSG00000022203	Efs	167.909	0.329258	0.152166	2.16381	0.030479	0.151333	UP	0.270014
ENSMUSG00000097391	Mirg	765.608	0.307902	0.136536	2.25509	0.0241275	0.133007	UP	0.269761
ENSMUSG00000032295	Man2c1	1336.6	0.319598	0.144886	2.20585	0.0273942	0.143245	UP	0.269716
ENSMUSG00000032235	Ice2	154.257	0.326035	0.1497	2.17792	0.0294121	0.149081	UP	0.269494
ENSMUSG00000000278	Scpep1	191.167	0.318224	0.144096	2.20842	0.027215	0.142786	UP	0.269
ENSMUSG00000028960	Ube4b	2895.83	0.233185	0.0870108	2.67996	0.00736315	0.0702218	UP	0.268986
ENSMUSG00000030411	Nova2	1807.74	0.24301	0.0930988	2.61023	0.00904806	0.0783912	UP	0.268704
ENSMUSG00000055912	Tmem150a	95.7354	0.366371	0.182707	2.00524	0.0449377	0.18566	UP	0.26792
ENSMUSG00000026510	Trp53bp2	698.758	0.212912	0.074918	2.84193	0.00448417	0.0553333	UP	0.267633
ENSMUSG00000044250	Pced1b	85.1675	0.454786	0.261177	1.7413	0.0816317	0.257948	UP	0.267627
ENSMUSG00000004099	Dnmt1	953.46	0.234531	0.0881118	2.66174	0.00777382	0.0723415	UP	0.267509
ENSMUSG00000039633	Lonrf1	573.025	0.209137	0.0729365	2.86739	0.00413875	0.0526976	UP	0.267321
ENSMUSG00000040675	Mthfd1l	118.376	0.363161	0.180163	2.01573	0.043828	0.183885	UP	0.267089
ENSMUSG00000059401	Mamld1	527.984	0.250155	0.0979449	2.55404	0.010648	0.0857023	UP	0.266918
ENSMUSG00000020196	Cabin1	1718.75	0.304984	0.135592	2.24929	0.0244943	0.134073	UP	0.266147
ENSMUSG00000089832	Shkbp1	523.676	0.307281	0.137257	2.23873	0.0251736	0.13617	UP	0.266081
ENSMUSG00000029720	ENSMUSG00000029720	785.954	0.278536	0.116994	2.38077	0.0172767	0.110986	UP	0.265928
ENSMUSG00000106944	ENSMUSG00000106944	139.147	0.32702	0.152003	2.1514	0.0314444	0.153783	UP	0.265897
ENSMUSG00000009079	Ewsr1	4384.04	0.248309	0.0969902	2.56014	0.0104629	0.085173	UP	0.265616
ENSMUSG00000112557	ENSMUSG00000112557	243.659	0.416301	0.226878	1.83491	0.066519	0.230201	UP	0.265555
ENSMUSG00000034160	Ogt	7221.6	0.204504	0.0706328	2.89531	0.00378779	0.05055	UP	0.265094
ENSMUSG00000121516	ENSMUSG00000121516	119.136	0.360837	0.179236	2.0132	0.0440941	0.18449	UP	0.264864
ENSMUSG00000052713	Zfp608	331.217	0.24156	0.0930632	2.59566	0.00944098	0.0804189	UP	0.264422
ENSMUSG00000034275	Igsf9b	1999.55	0.221167	0.080855	2.73535	0.00623139	0.0644089	UP	0.263421
ENSMUSG00000026600	Soat1	758.94	0.290141	0.12557	2.31059	0.0208558	0.123634	UP	0.263407
ENSMUSG00000061533	Cep128	189.188	0.327022	0.152738	2.14106	0.0322692	0.156585	UP	0.263335
ENSMUSG00000018160	Med1	849.089	0.217336	0.0784046	2.77197	0.00557177	0.0615676	UP	0.263117
ENSMUSG00000074415	Mir100hg	1222.75	0.268113	0.11039	2.42878	0.0151497	0.10458	UP	0.262899
ENSMUSG00000030451	Herc2	3519.94	0.229753	0.0862099	2.66504	0.00769781	0.0718655	UP	0.262718
ENSMUSG00000121879	Zfp862-ps	276.809	0.310162	0.140535	2.20701	0.027313	0.143001	UP	0.261981
ENSMUSG00000042390	Gatad2b	1531.85	0.181681	0.0592407	3.06682	0.00216348	0.0361982	UP	0.261859
ENSMUSG00000043411	Usp48	2508.49	0.302358	0.135113	2.23782	0.0252326	0.136311	UP	0.261681
ENSMUSG00000046574	Prr12	1587.9	0.299849	0.133365	2.24833	0.0245552	0.134231	UP	0.261513
ENSMUSG00000026349	Ccnt2	1893.64	0.215555	0.0776847	2.77474	0.0055246	0.06121	UP	0.261506
ENSMUSG00000111394	ENSMUSG00000111394	469.501	0.275701	0.116404	2.36849	0.0178608	0.11272	UP	0.261364
ENSMUSG00000029673	Auts2	2422.13	0.249787	0.0990919	2.52076	0.0117102	0.0901906	UP	0.260987
ENSMUSG00000020620	Abca8b	532.182	0.268766	0.111629	2.40766	0.0160551	0.107216	UP	0.260633
ENSMUSG00000109511	Nup62	619.002	0.27463	0.115905	2.36944	0.0178149	0.112631	UP	0.260443
ENSMUSG00000026872	Zeb2	1189.87	0.315392	0.144927	2.17622	0.0295389	0.149414	UP	0.260391
ENSMUSG00000143036	Gm51604	99.9383	0.359893	0.181014	1.9882	0.0467893	0.189194	UP	0.260236
ENSMUSG00000038866	Zcchc2	386.635	0.268213	0.111488	2.40575	0.0161392	0.107232	UP	0.26008
ENSMUSG00000005102	Eif2ak4	377.405	0.242483	0.0946016	2.5632	0.0103712	0.0847053	UP	0.259963
ENSMUSG00000030257	Srgap3	3907.12	0.216716	0.0787916	2.75049	0.00595055	0.0632718	UP	0.259796
ENSMUSG00000029528	Pxn	829.94	0.264861	0.109074	2.42827	0.0151712	0.104639	UP	0.259645
ENSMUSG00000037846	Rtkn2	88.9996	0.382166	0.200386	1.90715	0.0565013	0.209298	UP	0.25958
ENSMUSG00000067028	Cntnap5b	152.371	0.332561	0.158595	2.09692	0.0360003	0.166165	UP	0.259218
ENSMUSG00000041734	Kirrel1	115.463	0.362522	0.183873	1.97159	0.0486566	0.192853	UP	0.259121
ENSMUSG00000035247	Hectd1	2319.78	0.163696	0.0503547	3.25086	0.00115058	0.0261263	UP	0.259118
ENSMUSG00000035284	Vps13c	1012.26	0.255602	0.10331	2.47413	0.0133562	0.0972135	UP	0.258739
ENSMUSG00000136293	ENSMUSG00000136293	148.651	0.439606	0.2526	1.74032	0.0818023	0.258026	UP	0.258636
ENSMUSG00000026270	Capn10	553.657	0.251653	0.100872	2.49478	0.0126034	0.0940262	UP	0.258385
ENSMUSG00000075590	Nrbp2	1914.59	0.283912	0.122711	2.31366	0.0206862	0.123242	UP	0.258145
ENSMUSG00000111485	ENSMUSG00000111485	511.743	0.259509	0.106082	2.44631	0.0144327	0.101287	UP	0.258068
ENSMUSG00000112530	ENSMUSG00000112530	190.501	0.291082	0.128109	2.27214	0.0230783	0.130056	UP	0.257861
ENSMUSG00000041375	Ccdc9	632.349	0.272694	0.115305	2.36498	0.0180311	0.113362	UP	0.257841
ENSMUSG00000055065	Ddx17	8347.86	0.200915	0.0699664	2.8716	0.00408403	0.0524159	UP	0.25728
ENSMUSG00000021028	Mbip	167.217	0.327904	0.155804	2.1046	0.0353264	0.164916	UP	0.256662
ENSMUSG00000024843	Chka	1455.37	0.222458	0.0830026	2.68014	0.00735918	0.0702218	UP	0.256612
ENSMUSG00000134173	ENSMUSG00000134173	302.628	0.27211	0.115322	2.35956	0.0182966	0.114048	UP	0.256576
ENSMUSG00000002625	Akap8l	3884.82	0.221907	0.0827746	2.68086	0.00734326	0.0701401	UP	0.256088
ENSMUSG00000038671	Arfrp1	634.825	0.214005	0.077977	2.74447	0.00606094	0.0637891	UP	0.25579
ENSMUSG00000024299	Adamts10	314.72	0.302233	0.136903	2.20764	0.0272695	0.142834	UP	0.255438
ENSMUSG00000026193	Fn1	864.902	0.329542	0.157799	2.08836	0.0367655	0.168173	UP	0.255146
ENSMUSG00000022983	Scaf4	810.377	0.306224	0.139877	2.18924	0.0285797	0.147025	UP	0.254964
ENSMUSG00000058248	Kcnh1	1330.35	0.212542	0.0772297	2.75208	0.00592178	0.0632718	UP	0.254794
ENSMUSG00000031949	Adat1	233.555	0.307477	0.140878	2.18257	0.0290674	0.148425	UP	0.254742
ENSMUSG00000030499	Kctd15	158.484	0.33414	0.161986	2.06278	0.039134	0.173156	UP	0.254469
ENSMUSG00000020079	Supv3l1	330.296	0.28486	0.124701	2.28434	0.0223518	0.128435	UP	0.2539
ENSMUSG00000074405	Zfp865	749.838	0.274139	0.117215	2.33877	0.0193471	0.118686	UP	0.253743
ENSMUSG00000038587	Akap12	534.945	0.665303	0.506445	1.31367	0.188957	0.415547	UP	0.253733
ENSMUSG00000021258	Ccnk	590.965	0.343093	0.169634	2.02255	0.0431191	0.182206	UP	0.253696
ENSMUSG00000005204	Senp3	1357.63	0.35816	0.182851	1.95876	0.0501414	0.195873	UP	0.253586
ENSMUSG00000027188	Pamr1	149.753	0.373958	0.196287	1.90516	0.0567592	0.209935	UP	0.253512
ENSMUSG00000106383	ENSMUSG00000106383	83.2359	0.378229	0.199929	1.89182	0.0585153	0.213715	UP	0.253476
ENSMUSG00000104988	ENSMUSG00000104988	100.596	0.385914	0.206535	1.86852	0.0616903	0.220577	UP	0.253329
ENSMUSG00000133847	ENSMUSG00000133847	87.5636	0.362177	0.186541	1.94154	0.0521924	0.200087	UP	0.253082
ENSMUSG00000063810	Alms1	183.811	0.310023	0.143711	2.15726	0.0309852	0.152685	UP	0.253042
ENSMUSG00000057894	Zfp329	614.865	0.258265	0.106544	2.42402	0.0153496	0.104793	UP	0.253014
ENSMUSG00000018654	Ikzf1	173.562	0.32608	0.15616	2.08812	0.036787	0.168173	UP	0.252465
ENSMUSG00000026409	Pfkfb2	582.641	0.251948	0.102709	2.45302	0.0141661	0.100581	UP	0.251314
ENSMUSG00000024534	Sncaip	202.807	0.379654	0.202685	1.87312	0.0610516	0.218889	UP	0.250487
ENSMUSG00000021770	Samd8	1505.2	0.184728	0.0623302	2.96369	0.0030397	0.0440732	UP	0.250459
ENSMUSG00000097545	Mir124a-1hg	2844.63	0.264122	0.111532	2.36813	0.017878	0.112743	UP	0.250364
ENSMUSG00000049323	Smcr8	820.96	0.198429	0.0697129	2.84637	0.00442202	0.0548241	UP	0.250224
ENSMUSG00000114019	ENSMUSG00000114019	364.301	0.301914	0.138538	2.17928	0.0293105	0.148898	UP	0.249716
ENSMUSG00000064037	Gpn1	341.217	0.280899	0.123356	2.27715	0.0227775	0.129347	UP	0.249507
ENSMUSG00000006464	Bbs1	813.92	0.235095	0.0923727	2.54507	0.0109255	0.0869408	UP	0.249384
ENSMUSG00000049482	Ctu2	237.556	0.392421	0.214707	1.8277	0.0675941	0.231899	UP	0.24907
ENSMUSG00000031808	Slc27a1	1842.74	0.224462	0.0857947	2.61627	0.00888969	0.0776915	UP	0.249069
ENSMUSG00000030726	Pold3	571.169	0.246633	0.0998158	2.47088	0.0134782	0.0978353	UP	0.248977
ENSMUSG00000040565	Btaf1	1021.3	0.263296	0.111425	2.363	0.0181279	0.113553	UP	0.248762
ENSMUSG00000036555	Iqce	611.319	0.338945	0.168472	2.01187	0.0442331	0.184585	UP	0.248719
ENSMUSG00000031706	Rfx1	1023.26	0.282794	0.125333	2.25635	0.024049	0.132692	UP	0.248054
ENSMUSG00000027284	Cdan1	387.702	0.299717	0.137474	2.18017	0.0292446	0.148756	UP	0.248023
ENSMUSG00000042216	Sgsm1	2071.79	0.203185	0.0729649	2.78469	0.00535783	0.0603327	UP	0.247773
ENSMUSG00000047749	Zc3hav1l	105.841	0.354051	0.182391	1.94116	0.052239	0.200142	UP	0.247362
ENSMUSG00000026355	Mcm6	126.548	0.368194	0.194371	1.89428	0.0581872	0.213055	UP	0.247245
ENSMUSG00000020752	Recql5	534.188	0.325523	0.158222	2.05738	0.0396492	0.174378	UP	0.246912
ENSMUSG00000070565	Rasal2	949.044	0.259854	0.109767	2.36732	0.0179174	0.112819	UP	0.246243
ENSMUSG00000038485	Socs7	2474.52	0.240395	0.0965587	2.48962	0.0127879	0.0947629	UP	0.246011
ENSMUSG00000045215	Asxl3	107.288	0.353716	0.182818	1.9348	0.053015	0.201743	UP	0.245904
ENSMUSG00000115279	ENSMUSG00000115279	227.619	0.355679	0.184458	1.92824	0.0538257	0.204014	UP	0.245539
ENSMUSG00000035314	Gdpd5	1296.95	0.233418	0.0922466	2.53037	0.0113942	0.0889071	UP	0.245337
ENSMUSG00000034818	Celf5	5993.4	0.257847	0.108791	2.37012	0.0177823	0.112539	UP	0.244618
ENSMUSG00000068284	Usf3	903.952	0.247972	0.101832	2.43512	0.0148869	0.103284	UP	0.244493
ENSMUSG00000072294	Klf12	245.429	0.346794	0.178061	1.94762	0.051461	0.198503	UP	0.24353
ENSMUSG00000099481	Xndc1	310.334	0.2849	0.128304	2.22051	0.0263845	0.139972	UP	0.243293
ENSMUSG00000038473	Nos1ap	775.086	0.274078	0.120479	2.2749	0.0229121	0.129746	UP	0.243082
ENSMUSG00000038608	Dock10	1560.21	0.210814	0.0787095	2.67838	0.00739786	0.0703904	UP	0.24296
ENSMUSG00000097535	Gm26592	138.232	0.382307	0.209095	1.82839	0.0674913	0.231789	UP	0.242729
ENSMUSG00000120900	ENSMUSG00000120900	118.49	0.338851	0.17161	1.97454	0.04832	0.192256	UP	0.242658
ENSMUSG00000020253	Ppm1m	170.345	0.324121	0.158879	2.04004	0.0413459	0.178431	UP	0.242614
ENSMUSG00000059136	Or13a25	146.947	0.324097	0.1591	2.03706	0.0416438	0.178841	UP	0.242273
ENSMUSG00000029765	Plxna4	862.746	0.23124	0.091636	2.52346	0.0116206	0.0898334	UP	0.242007
ENSMUSG00000032212	Sltm	1272.87	0.184137	0.0631472	2.91599	0.0035456	0.0485192	UP	0.241972
ENSMUSG00000087479	Gm16835	110.113	0.33582	0.169716	1.97872	0.0478475	0.191297	UP	0.241216
ENSMUSG00000062075	Lmnb2	434.624	0.243436	0.0996909	2.44191	0.0146098	0.102161	UP	0.241175
ENSMUSG00000034684	Sema3f	388.487	0.296315	0.137698	2.15192	0.0314036	0.153647	UP	0.241045
ENSMUSG00000021223	Papln	260.851	0.346943	0.179476	1.93309	0.0532255	0.20211	UP	0.240921
ENSMUSG00000020883	Fbxl20	1115.39	0.206285	0.0763985	2.70011	0.0069316	0.0679889	UP	0.24085
ENSMUSG00000022791	Tnk2	5494.99	0.225903	0.0884985	2.55263	0.0106914	0.0858981	UP	0.240817
ENSMUSG00000033237	Arid2	728.316	0.211369	0.0796701	2.65306	0.00797663	0.0728514	UP	0.240446
ENSMUSG00000062044	Lmtk3	5512.62	0.257643	0.109703	2.34855	0.0188468	0.116664	UP	0.240397
ENSMUSG00000037791	Phf12	1210.1	0.240536	0.0979141	2.45661	0.0140257	0.100341	UP	0.240181
ENSMUSG00000032119	Hinfp	394.902	0.310956	0.149285	2.08296	0.0372546	0.16925	UP	0.239894
ENSMUSG00000060445	Sycp2	86.7497	0.506	0.332544	1.52161	0.128108	0.336026	UP	0.239656
ENSMUSG00000021694	Ercc8	128.793	0.33323	0.168517	1.97743	0.0479925	0.191583	UP	0.23914
ENSMUSG00000074505	Fat3	2000.23	0.249278	0.104461	2.38632	0.017018	0.110005	UP	0.238955
ENSMUSG00000038371	Sbf2	1517.93	0.244566	0.1011	2.41906	0.0155607	0.105537	UP	0.238843
ENSMUSG00000042308	Setd1a	1401.02	0.245609	0.102001	2.40791	0.0160442	0.107216	UP	0.238176
ENSMUSG00000074259	Gramd2a	203.802	0.285814	0.130487	2.19036	0.0284982	0.146789	UP	0.238171
ENSMUSG00000052512	Nav2	920.262	0.318094	0.155975	2.03939	0.0414112	0.178431	UP	0.238103
ENSMUSG00000029033	Acap3	2224.72	0.26144	0.112895	2.31579	0.0205699	0.122845	UP	0.238078
ENSMUSG00000000957	Mmp14	215.435	0.337782	0.173285	1.94928	0.051262	0.197989	UP	0.237582
ENSMUSG00000034154	Ino80	618.485	0.233522	0.0941	2.48163	0.0130782	0.0961138	UP	0.237542
ENSMUSG00000141273	ENSMUSG00000141273	90.9883	0.359039	0.191403	1.87583	0.0606789	0.218459	UP	0.237192
ENSMUSG00000079084	Ccdc82	534.515	0.299518	0.141365	2.11876	0.0341109	0.161906	UP	0.23684
ENSMUSG00000037210	Fam193a	792.707	0.235747	0.0957334	2.46253	0.013796	0.0996753	UP	0.236079
ENSMUSG00000008496	Pou2f2	119.651	0.427536	0.256434	1.66724	0.0954668	0.281474	UP	0.235385
ENSMUSG00000046605	B3gntl1	102.356	0.329642	0.167363	1.96962	0.0488816	0.193177	UP	0.235379
ENSMUSG00000022987	Zfp641	164.91	0.288896	0.134199	2.15274	0.0313387	0.153507	UP	0.235124
ENSMUSG00000097929	Tunar	138.873	0.329182	0.167091	1.97007	0.04883	0.193099	UP	0.235108
ENSMUSG00000086502	B130055M24Rik	90.2174	0.496798	0.326887	1.51978	0.128565	0.336484	UP	0.235003
ENSMUSG00000014444	Piezo1	123.201	0.534002	0.368723	1.44825	0.147548	0.3631	UP	0.234947
ENSMUSG00000005580	Adcy9	875.444	0.239418	0.0988162	2.42286	0.0153989	0.105072	UP	0.234274
ENSMUSG00000031583	Wrn	193.305	0.265886	0.117975	2.25375	0.0242121	0.133237	UP	0.23275
ENSMUSG00000040325	Dcaf1	709.909	0.205029	0.0775114	2.64515	0.00816542	0.0736224	UP	0.232296
ENSMUSG00000020549	Elac2	544.654	0.261407	0.114849	2.2761	0.02284	0.129563	UP	0.232004
ENSMUSG00000022863	Btg3	374.612	0.304052	0.147142	2.06638	0.0387924	0.172583	UP	0.231992
ENSMUSG00000110051	ENSMUSG00000110051	205.057	0.289916	0.135952	2.13249	0.0329665	0.158726	UP	0.231745
ENSMUSG00000029104	Htt	2884.31	0.218438	0.0858244	2.54517	0.0109223	0.0869408	UP	0.231714
ENSMUSG00000001150	Mcm3ap	1386.51	0.216255	0.0844305	2.56133	0.0104271	0.0849935	UP	0.231525
ENSMUSG00000028309	Rnf20	1335.08	0.202173	0.0758252	2.66631	0.00766894	0.0717814	UP	0.231284
ENSMUSG00000033105	Lss	452.877	0.35776	0.193484	1.84905	0.0644511	0.225814	UP	0.231203
ENSMUSG00000023191	P3h3	595.866	0.293568	0.139001	2.11199	0.0346875	0.163357	UP	0.230998
ENSMUSG00000005886	Ncoa2	2000.76	0.22783	0.0919857	2.4768	0.0132567	0.0969041	UP	0.230942
ENSMUSG00000039552	Rsph4a	90.8862	0.479556	0.31204	1.53684	0.124332	0.329938	UP	0.230939
ENSMUSG00000022664	Slc35a5	639.814	0.211622	0.0817776	2.58778	0.0096597	0.0811389	UP	0.230832
ENSMUSG00000041775	Mapk1ip1	841.104	0.242107	0.101785	2.3786	0.0173783	0.111331	UP	0.23082
ENSMUSG00000005621	Zfp592	636.834	0.286173	0.133612	2.14182	0.0322081	0.156349	UP	0.230628
ENSMUSG00000027309	Dnaaf9	2332.61	0.245988	0.104519	2.35352	0.0185967	0.11557	UP	0.230529
ENSMUSG00000021275	Tecpr2	1218.46	0.225486	0.090697	2.48615	0.0129135	0.0952983	UP	0.230202
ENSMUSG00000029575	Mmab	512.539	0.219008	0.0865652	2.52998	0.011407	0.0889458	UP	0.23015
ENSMUSG00000029461	Fam168a	4864.53	0.190434	0.0688666	2.76526	0.00568783	0.0619312	UP	0.230061
ENSMUSG00000041966	Dcaf17	278.458	0.321624	0.163263	1.96997	0.0488415	0.193099	UP	0.229711
ENSMUSG00000039985	Sinhcaf	93.5308	0.376216	0.21125	1.7809	0.0749281	0.245537	UP	0.229448
ENSMUSG00000053091	Lins1	163.706	0.333255	0.173147	1.92469	0.0542679	0.205251	UP	0.229184
ENSMUSG00000109857	Gm32817	101.419	0.326707	0.167967	1.94507	0.0517668	0.198955	UP	0.229102
ENSMUSG00000053714	4732471J01Rik	116.577	0.481342	0.315497	1.52566	0.127094	0.334334	UP	0.229032
ENSMUSG00000018537	Pcgf2	334.262	0.304219	0.148757	2.04507	0.040848	0.177509	UP	0.228401
ENSMUSG00000035735	Dagla	2223.37	0.241248	0.102179	2.36103	0.0182241	0.113919	UP	0.227594
ENSMUSG00000089736	Tgfbr3l	125.982	0.358829	0.196517	1.82594	0.0678587	0.232278	UP	0.227495
ENSMUSG00000027845	Dclre1b	152.91	0.298601	0.145006	2.05923	0.039472	0.173783	UP	0.226934
ENSMUSG00000028514	Usp24	1623.8	0.207237	0.0798712	2.59464	0.00946912	0.0804189	UP	0.22685
ENSMUSG00000085566	ENSMUSG00000085566	133.109	0.297383	0.144054	2.06438	0.0389818	0.172848	UP	0.226706
ENSMUSG00000070427	Il18bp	141.848	0.292414	0.139892	2.09029	0.0365916	0.1678	UP	0.226682
ENSMUSG00000040712	Camta2	3308.03	0.229673	0.0942787	2.4361	0.0148464	0.103133	UP	0.226595
ENSMUSG00000104377	ENSMUSG00000104377	203.751	0.3432	0.183181	1.87356	0.0609915	0.2188	UP	0.226496
ENSMUSG00000021318	Gli3	333.587	0.278923	0.12976	2.14954	0.0315918	0.154324	UP	0.226364
ENSMUSG00000107023	ENSMUSG00000107023	492.089	0.401563	0.237326	1.69203	0.0906402	0.273244	UP	0.226261
ENSMUSG00000003119	Cdk12	419.559	0.237665	0.100132	2.37353	0.0176191	0.111852	UP	0.226105
ENSMUSG00000102307	ENSMUSG00000102307	409.32	0.253938	0.111336	2.28084	0.0225581	0.128743	UP	0.226075
ENSMUSG00000040624	Plekhg1	355.137	0.286883	0.135721	2.11377	0.0345347	0.162923	UP	0.226069
ENSMUSG00000031508	Ankrd10	1202.64	0.254983	0.112269	2.27118	0.0231358	0.130168	UP	0.225787
ENSMUSG00000049396	Gemin4	229.446	0.355298	0.194194	1.82961	0.0673088	0.231553	UP	0.225739
ENSMUSG00000033004	Mycbp2	4799.48	0.200691	0.0761566	2.63524	0.00840783	0.075047	UP	0.22571
ENSMUSG00000075595	Zfp652	1093.06	0.232682	0.0965851	2.40909	0.0159924	0.107216	UP	0.225641
ENSMUSG00000066621	Tecpr1	1702.79	0.252159	0.110257	2.28702	0.0221949	0.127928	UP	0.225187
ENSMUSG00000026478	Lamc1	875.035	0.254677	0.112273	2.26837	0.0233068	0.130613	UP	0.225138
ENSMUSG00000035382	Pcsk7	615.27	0.211594	0.0829895	2.54965	0.0107831	0.0863068	UP	0.225127
ENSMUSG00000075254	Heg1	514.208	0.226567	0.0926691	2.44491	0.014489	0.101546	UP	0.225058
ENSMUSG00000000568	Hnrnpd	2985.69	0.169754	0.0580218	2.92569	0.00343696	0.0474965	UP	0.224641
ENSMUSG00000037989	Wnk2	2053.37	0.185621	0.0669845	2.7711	0.00558676	0.0616782	UP	0.224577
ENSMUSG00000059939	9430015G10Rik	349.297	0.305177	0.151446	2.01508	0.0438958	0.184045	UP	0.224328
ENSMUSG00000020212	Mdm1	150.217	0.296387	0.14425	2.05467	0.0399109	0.175218	UP	0.224193
ENSMUSG00000110710	ENSMUSG00000110710	1422.12	0.296837	0.144727	2.05101	0.0402658	0.17609	UP	0.223894
ENSMUSG00000034820	Cpsf7	1758.34	0.18614	0.0676458	2.75168	0.00592896	0.0632718	UP	0.223143
ENSMUSG00000029070	Mxra8	129.095	0.339819	0.182143	1.86567	0.0620874	0.221142	UP	0.222694
ENSMUSG00000031004	Mki67	111.258	0.467798	0.306447	1.52652	0.12688	0.334266	UP	0.222629
ENSMUSG00000087381	Gm16008	93.0316	0.362498	0.202654	1.78875	0.0736546	0.243382	UP	0.222469
ENSMUSG00000031376	Atp2b3	992.399	0.201717	0.0773869	2.6066	0.0091445	0.0790451	UP	0.222317
ENSMUSG00000026425	Srgap2	1623.12	0.206653	0.0804684	2.56812	0.010225	0.0840093	UP	0.222291
ENSMUSG00000037487	Ubr5	3679.92	0.229019	0.095042	2.40966	0.0159675	0.107216	UP	0.222088
ENSMUSG00000029655	N4bp2l2	628.092	0.296863	0.14573	2.03707	0.0416426	0.178841	UP	0.221915
ENSMUSG00000040596	Pogk	1426.27	0.214674	0.0857128	2.50457	0.01226	0.0929617	UP	0.221478
ENSMUSG00000037697	Ddhd1	1423.22	0.240854	0.10348	2.32755	0.0199361	0.120642	UP	0.221225
ENSMUSG00000068151	A230006K03Rik	94.0944	0.434625	0.273375	1.58985	0.111869	0.309795	UP	0.221192
ENSMUSG00000052533	Nup188	450.76	0.284506	0.136182	2.08915	0.0366938	0.167995	UP	0.220408
ENSMUSG00000140331	Gm19439	312.702	0.33432	0.178556	1.87235	0.0611581	0.21919	UP	0.220376
ENSMUSG00000022672	Prkdc	470.285	0.233482	0.0989116	2.36051	0.0182496	0.113927	UP	0.220261
ENSMUSG00000029381	Shroom3	94.8082	0.393447	0.233381	1.68586	0.0918231	0.275781	UP	0.220109
ENSMUSG00000060862	Zbtb40	340.063	0.283484	0.135527	2.09172	0.0364638	0.167498	UP	0.21998
ENSMUSG00000039367	Sec24c	1646.26	0.228434	0.0954993	2.39199	0.0167572	0.108993	UP	0.21989
ENSMUSG00000053024	Cntn2	3698.46	0.243665	0.105877	2.30141	0.0213685	0.125261	UP	0.219831
ENSMUSG00000068966	Zbtb34	330.482	0.255613	0.114721	2.22814	0.0258715	0.138137	UP	0.219748
ENSMUSG00000035941	Ibtk	496.597	0.254673	0.114023	2.23351	0.0255151	0.137295	UP	0.219616
ENSMUSG00000026185	Igfbp5	3337.12	0.397515	0.238243	1.66853	0.0952111	0.281054	UP	0.219114
ENSMUSG00000029798	Herc6	172.736	0.439263	0.280482	1.5661	0.117325	0.318036	UP	0.218544
ENSMUSG00000056492	Adgrf5	753.752	0.229365	0.0966348	2.37352	0.0176195	0.111852	UP	0.218208
ENSMUSG00000042272	Sestd1	596.047	0.211955	0.084757	2.50073	0.0123936	0.093525	UP	0.218117
ENSMUSG00000005442	Cic	3751.51	0.260018	0.118408	2.19595	0.0280955	0.145379	UP	0.217765
ENSMUSG00000004994	Yju2b	191.587	0.284221	0.13718	2.07188	0.0382765	0.171877	UP	0.217367
ENSMUSG00000040018	Cox15	583.473	0.225321	0.0941271	2.3938	0.0166748	0.10875	UP	0.217113
ENSMUSG00000034525	Ice1	2435.75	0.197943	0.076259	2.59567	0.0094406	0.0804189	UP	0.216677
ENSMUSG00000085667	Gm12992	285.485	0.295126	0.146684	2.01199	0.0442211	0.184585	UP	0.216565
ENSMUSG00000031792	Usb1	130.022	0.315682	0.164745	1.91618	0.0553424	0.206917	UP	0.215991
ENSMUSG00000048271	Rbm33	1907.38	0.22043	0.0910842	2.42007	0.0155175	0.105371	UP	0.215421
ENSMUSG00000034390	Cmip	1508.74	0.196181	0.075441	2.60045	0.00931004	0.0800015	UP	0.215191
ENSMUSG00000113393	ENSMUSG00000113393	387.2	0.404476	0.248	1.63095	0.1029	0.294429	UP	0.214785
ENSMUSG00000021540	Smad5	846.29	0.220455	0.091277	2.41523	0.0157254	0.106363	UP	0.214548
ENSMUSG00000029165	Agbl5	348.549	0.280887	0.135807	2.06829	0.0386131	0.172359	UP	0.214476
ENSMUSG00000092595	ENSMUSG00000092595	120.233	0.384828	0.229098	1.67975	0.093005	0.277382	UP	0.214319
ENSMUSG00000031826	Usp10	966.847	0.232951	0.0999855	2.32985	0.0198142	0.120243	UP	0.214301
ENSMUSG00000025413	Ttc4	882.588	0.198734	0.0773184	2.57033	0.0101602	0.0835317	UP	0.214265
ENSMUSG00000046865	Fbl	328.393	0.231298	0.0989115	2.33843	0.0193648	0.118736	UP	0.214047
ENSMUSG00000040260	Daam2	3222.58	0.238396	0.10392	2.29404	0.0217885	0.126645	UP	0.213939
ENSMUSG00000031939	Taf1d	412.158	0.276719	0.132724	2.08492	0.0370765	0.168841	UP	0.213772
ENSMUSG00000001520	Nrip2	169.542	0.307266	0.15874	1.93565	0.0529103	0.201654	UP	0.213671
ENSMUSG00000021481	Zfp346	530.013	0.304434	0.156502	1.94523	0.051747	0.198955	UP	0.213483
ENSMUSG00000027297	Ltk	210.538	0.283803	0.138606	2.04754	0.0406047	0.176948	UP	0.213463
ENSMUSG00000018861	Fdxr	216.003	0.286438	0.141	2.03147	0.0422071	0.180132	UP	0.213227
ENSMUSG00000011256	Adam19	268.707	0.285102	0.140006	2.03635	0.0417153	0.178957	UP	0.213042
ENSMUSG00000030739	Myh14	1319.2	0.238932	0.104778	2.28036	0.0225864	0.128748	UP	0.212712
ENSMUSG00000070939	Tgfbrap1	930.755	0.198313	0.0773524	2.56376	0.0103544	0.0846946	UP	0.212621
ENSMUSG00000020876	Snx11	503.044	0.224826	0.0951346	2.36324	0.0181157	0.113549	UP	0.21242
ENSMUSG00000120241	ENSMUSG00000120241	275.16	0.261567	0.121798	2.14755	0.0317493	0.15485	UP	0.211893
ENSMUSG00000020790	Ankfy1	1192.65	0.206419	0.0827848	2.49344	0.0126511	0.0942032	UP	0.211773
ENSMUSG00000022562	Oplah	510.23	0.252633	0.115103	2.19485	0.0281744	0.145727	UP	0.211318
ENSMUSG00000038517	Tbkbp1	689.945	0.282918	0.139023	2.03505	0.041846	0.179208	UP	0.211238
ENSMUSG00000050567	Maml1	347.545	0.227421	0.0970857	2.34248	0.0191562	0.117896	UP	0.211161
ENSMUSG00000109162	ENSMUSG00000109162	103.624	0.354026	0.20168	1.75538	0.0791937	0.253342	UP	0.211103
ENSMUSG00000056216	Cebpg	696.609	0.266317	0.125526	2.12161	0.0338709	0.161277	UP	0.211037
ENSMUSG00000036817	Sun1	1410.05	0.178623	0.0656946	2.71899	0.00654822	0.0659592	UP	0.210904
ENSMUSG00000021952	Xpo4	279.031	0.248771	0.112569	2.20995	0.0271088	0.142556	UP	0.210463
ENSMUSG00000087396	4933407K13Rik	187.451	0.30842	0.161288	1.91223	0.0558462	0.207985	UP	0.210332
ENSMUSG00000052406	Rexo4	919.324	0.222574	0.094197	2.36285	0.0181348	0.113553	UP	0.210288
ENSMUSG00000027425	Kat14	482.725	0.293636	0.148742	1.97413	0.0483669	0.192299	UP	0.21025
ENSMUSG00000021838	Samd4	554.702	0.214913	0.0887789	2.42077	0.0154877	0.105272	UP	0.210117
ENSMUSG00000029524	Sirt4	259.462	0.241552	0.107703	2.24277	0.024912	0.135168	UP	0.209939
ENSMUSG00000121029	ENSMUSG00000121029	97.016	0.382561	0.230137	1.66232	0.0964484	0.282821	UP	0.20983
ENSMUSG00000120039	ENSMUSG00000120039	454.714	0.300046	0.154536	1.94159	0.0521869	0.200087	UP	0.209666
ENSMUSG00000132257	ENSMUSG00000132257	218.014	0.24797	0.112315	2.20781	0.0272578	0.142833	UP	0.209577
ENSMUSG00000107810	Gm18609	89.5095	0.326432	0.177354	1.84057	0.0656844	0.228366	UP	0.209363
ENSMUSG00000030323	Ift122	557.286	0.217054	0.0906279	2.395	0.0166204	0.108567	UP	0.209306
ENSMUSG00000086095	Gm15328	115.345	0.34204	0.191834	1.783	0.0745866	0.245089	UP	0.208875
ENSMUSG00000069833	Ahnak	716.299	0.247628	0.112342	2.20424	0.0275076	0.143535	UP	0.208761
ENSMUSG00000040209	Zfp704	1204.13	0.244993	0.110577	2.21558	0.02672	0.140968	UP	0.20846
ENSMUSG00000002250	Ppard	439.009	0.22126	0.0938689	2.35711	0.0184176	0.114572	UP	0.208188
ENSMUSG00000079109	Pms2	209.872	0.380601	0.229312	1.65975	0.096965	0.283866	UP	0.208146
ENSMUSG00000027977	Ndst3	92.4743	0.353991	0.20408	1.73457	0.0828176	0.25945	UP	0.207419
ENSMUSG00000038860	Garnl3	799.675	0.255561	0.118955	2.14839	0.0316831	0.154588	UP	0.207215
ENSMUSG00000042606	Hirip3	562.282	0.235437	0.104139	2.26079	0.0237723	0.131811	UP	0.207196
ENSMUSG00000051344	Plekhm3	965.387	0.172314	0.0624667	2.75849	0.00580687	0.0627669	UP	0.207168
ENSMUSG00000037300	Ttc13	539.273	0.214762	0.0896685	2.39507	0.0166173	0.108567	UP	0.207096
ENSMUSG00000090086	AI480526	970.808	0.293566	0.150368	1.95232	0.0509001	0.197433	UP	0.206841
ENSMUSG00000113328	ENSMUSG00000113328	144.715	0.286005	0.14386	1.98808	0.0468025	0.189194	UP	0.206808
ENSMUSG00000047485	Klhl34	814.061	0.250314	0.115001	2.17662	0.029509	0.149332	UP	0.206721
ENSMUSG00000024055	Cyp4f13	137.285	0.292952	0.150049	1.95238	0.0508933	0.197433	UP	0.206408
ENSMUSG00000096929	A330023F24Rik	2112.12	0.274643	0.134388	2.04365	0.0409879	0.177619	UP	0.206122
ENSMUSG00000017639	Rab11fip4	4436.45	0.189675	0.0735278	2.57963	0.00989054	0.0819672	UP	0.206055
ENSMUSG00000023805	Synj2	496.554	0.284128	0.142714	1.99088	0.0464938	0.189	UP	0.205577
ENSMUSG00000032621	Srek1	1435.31	0.229397	0.10009	2.2919	0.0219115	0.127181	UP	0.205443
ENSMUSG00000040373	Cacng5	206.497	0.28983	0.147933	1.95919	0.0500901	0.195873	UP	0.205207
ENSMUSG00000029772	Ahcyl2	2420.12	0.172009	0.0628185	2.73819	0.00617788	0.0642908	UP	0.205009
ENSMUSG00000074220	Zfp382	100.041	0.482581	0.340964	1.41534	0.156968	0.376202	UP	0.204894
ENSMUSG00000022779	Top3b	812.723	0.204846	0.0833986	2.45623	0.0140403	0.100387	UP	0.204502
ENSMUSG00000041921	Metap1d	304.151	0.248827	0.114868	2.16619	0.0302963	0.15097	UP	0.204314
ENSMUSG00000006471	Ndor1	518.165	0.264026	0.126601	2.0855	0.0370239	0.168841	UP	0.203966
ENSMUSG00000038010	Ccdc138	83.4311	0.334069	0.187573	1.78101	0.0749105	0.245537	UP	0.203743
ENSMUSG00000000738	Spg7	684.926	0.263271	0.126163	2.08675	0.0369104	0.168488	UP	0.203622
ENSMUSG00000042520	Ubap2l	2038.82	0.230095	0.101382	2.26958	0.0232329	0.130394	UP	0.203574
ENSMUSG00000029212	Gabrb1	1812.72	0.203501	0.0827046	2.46057	0.0138716	0.099931	UP	0.203562
ENSMUSG00000094410	Zbed6	903.361	0.228877	0.10045	2.27852	0.0226955	0.12902	UP	0.203551
ENSMUSG00000056211	R3hdm1	4059.86	0.2044	0.083453	2.44928	0.0143143	0.100975	UP	0.203539
ENSMUSG00000073423	Zfp414	462.923	0.229147	0.100837	2.27246	0.0230589	0.130056	UP	0.202994
ENSMUSG00000042757	Tmem108	97.295	0.303565	0.160685	1.88919	0.0588663	0.214528	UP	0.202938
ENSMUSG00000034621	Gpatch8	2272.89	0.260674	0.124478	2.09413	0.036248	0.166892	UP	0.202691
ENSMUSG00000032128	Robo3	337.924	0.364378	0.217188	1.67771	0.0934041	0.278154	UP	0.20249
ENSMUSG00000061455	Stx17	354.764	0.269531	0.131867	2.04396	0.0409576	0.177619	UP	0.202286
ENSMUSG00000052557	Gan	426.545	0.263648	0.127107	2.07422	0.0380592	0.171335	UP	0.201995
ENSMUSG00000002210	Smg9	577.97	0.214099	0.0906921	2.36073	0.0182391	0.113919	UP	0.201982
ENSMUSG00000073968	Trim68	106.561	0.35728	0.210523	1.69711	0.0896758	0.2721	UP	0.20196
ENSMUSG00000036281	Snapc4	736.143	0.272085	0.134218	2.02718	0.0426437	0.181097	UP	0.201912
ENSMUSG00000042156	Dzip1	1100.47	0.182283	0.0697726	2.61253	0.00898735	0.0781383	UP	0.201813
ENSMUSG00000024219	Anks1	826.45	0.313105	0.169661	1.84548	0.0649682	0.226767	UP	0.201772
ENSMUSG00000000305	Cdh4	402.638	0.335301	0.189932	1.76537	0.077501	0.250289	UP	0.201704
ENSMUSG00000021303	Gng4	300.97	0.271476	0.133773	2.02938	0.0424198	0.180745	UP	0.201688
ENSMUSG00000027475	Kif3b	1116.55	0.169979	0.0623494	2.72623	0.00640625	0.0652091	UP	0.201542
ENSMUSG00000017132	Cyth1	1378.13	0.204098	0.083762	2.43664	0.0148244	0.103108	UP	0.201385
ENSMUSG00000014668	Chfr	542.498	0.231074	0.102923	2.2451	0.0247615	0.134783	UP	0.201119
ENSMUSG00000078606	Gvin2	97.956	0.466241	0.32626	1.42905	0.15299	0.370898	UP	0.200831
ENSMUSG00000032705	Exd2	1677.06	0.180704	0.0690719	2.61617	0.0088921	0.0776915	UP	0.200514
ENSMUSG00000031537	Ikbkb	816.449	0.245582	0.113818	2.15768	0.030953	0.152647	UP	0.200471
ENSMUSG00000037652	Phc3	1324.31	0.214638	0.0913565	2.34945	0.0188011	0.11649	UP	0.20041
ENSMUSG00000116718	ENSMUSG00000116718	145.396	0.30906	0.167163	1.84886	0.0644785	0.225814	UP	0.19973
ENSMUSG00000061601	Pclo	3664.15	0.191339	0.0759578	2.51902	0.0117683	0.0903984	UP	0.199727
ENSMUSG00000021798	Ldb3	190.305	0.268734	0.13258	2.02696	0.0426668	0.181097	UP	0.199425
ENSMUSG00000024050	Wiz	844.443	0.216547	0.0928833	2.33138	0.0197331	0.120006	UP	0.199396
ENSMUSG00000009216	Fam163b	1214.97	0.231711	0.103966	2.22872	0.0258325	0.137989	UP	0.199308
ENSMUSG00000128150	ENSMUSG00000128150	166.955	0.29719	0.15703	1.89256	0.0584158	0.213593	UP	0.19924
ENSMUSG00000030738	Eif3c	3695.03	0.235832	0.106873	2.20666	0.0273376	0.143069	UP	0.199149
ENSMUSG00000002052	Supt6	3611.77	0.179248	0.0684633	2.61816	0.00884058	0.0774597	UP	0.199131
ENSMUSG00000051910	Sox6	324.411	0.263923	0.128761	2.04971	0.0403925	0.176395	UP	0.198869
ENSMUSG00000106634	ENSMUSG00000106634	92.7391	0.313471	0.171951	1.82302	0.0682999	0.232982	UP	0.198326
ENSMUSG00000063919	Srrm4	280.251	0.263608	0.128807	2.04654	0.0407034	0.177254	UP	0.198077
ENSMUSG00000020473	Aebp1	300.912	0.325278	0.182851	1.77892	0.0752523	0.246297	UP	0.197945
ENSMUSG00000032050	Rdx	1462.31	0.192695	0.0772469	2.49454	0.0126122	0.0940262	UP	0.19785
ENSMUSG00000027692	Tnik	3939.07	0.217723	0.094302	2.30878	0.0209557	0.124014	UP	0.197372
ENSMUSG00000086544	Chn1os3	94.7346	0.328575	0.186376	1.76297	0.0779057	0.251261	UP	0.197104
ENSMUSG00000085886	D030047H15Rik	212.574	0.345734	0.202623	1.70629	0.0879535	0.269154	UP	0.197068
ENSMUSG00000023972	Ptk7	279.061	0.279639	0.143241	1.95223	0.0509109	0.197433	UP	0.197028
ENSMUSG00000041890	Git2	785.293	0.207104	0.0873072	2.37213	0.017686	0.111987	UP	0.196921
ENSMUSG00000021904	Sema3g	153.621	0.287003	0.149451	1.92038	0.0548103	0.206035	UP	0.196901
ENSMUSG00000025195	Dnmbp	385.969	0.248444	0.117124	2.1212	0.0339049	0.161364	UP	0.196816
ENSMUSG00000027288	Zfp106	4462.62	0.163673	0.059452	2.75302	0.00590483	0.0632718	UP	0.196209
ENSMUSG00000032737	Inppl1	891.328	0.218419	0.0951715	2.295	0.0217331	0.126501	UP	0.19612
ENSMUSG00000030279	C2cd5	2163.86	0.230765	0.10421	2.21443	0.0267994	0.141327	UP	0.196098
ENSMUSG00000041133	Smc1a	1699.75	0.183216	0.0715453	2.56084	0.0104419	0.0850582	UP	0.196093
ENSMUSG00000005198	Polr2a	1617.33	0.233375	0.10614	2.19875	0.0278956	0.144586	UP	0.196006
ENSMUSG00000037946	Fgd3	143.486	0.33408	0.19269	1.73377	0.0829588	0.259597	UP	0.195671
ENSMUSG00000033540	Idua	359.642	0.256202	0.123876	2.06821	0.0386201	0.172359	UP	0.195627
ENSMUSG00000042579	4632404H12Rik	321.273	0.2762	0.141026	1.95851	0.0501699	0.195873	UP	0.195557
ENSMUSG00000008730	Hipk1	3019.25	0.178568	0.0687453	2.59753	0.00938975	0.0803965	UP	0.195489
ENSMUSG00000048537	Phldb1	2680.16	0.294518	0.15668	1.87974	0.060143	0.217328	UP	0.195231
ENSMUSG00000016933	Plcg1	1862.04	0.216513	0.094157	2.29949	0.0214769	0.125462	UP	0.195184
ENSMUSG00000042523	Dnal1	1647.83	0.216097	0.0938652	2.30221	0.0213234	0.125174	UP	0.195025
ENSMUSG00000001855	Nup214	815.343	0.320902	0.180706	1.77582	0.0757623	0.246872	UP	0.194957
ENSMUSG00000069892	9930111J21Rik2	155.926	0.352895	0.211188	1.671	0.0947222	0.280254	UP	0.194956
ENSMUSG00000037112	Sik2	776.76	0.262653	0.12953	2.02773	0.0425878	0.181071	UP	0.194928
ENSMUSG00000028468	Rgp1	739.148	0.318438	0.178543	1.78354	0.0744989	0.244997	UP	0.194515
ENSMUSG00000026842	Abl1	1567.14	0.219761	0.0968857	2.26825	0.023314	0.130613	UP	0.194272
ENSMUSG00000031391	L1cam	2777.06	0.233656	0.106847	2.18683	0.0287546	0.147497	UP	0.194219
ENSMUSG00000039735	Fnbp1l	4267.05	0.249126	0.118804	2.09695	0.0359976	0.166165	UP	0.194183
ENSMUSG00000041720	Pi4ka	4898.56	0.199888	0.0828909	2.41146	0.015889	0.107017	UP	0.194
ENSMUSG00000005893	Nr2c2	1837.5	0.161468	0.0585778	2.75647	0.00584298	0.0629377	UP	0.193937
ENSMUSG00000000282	Mnt	510.693	0.215532	0.0938367	2.29689	0.0216253	0.126051	UP	0.193861
ENSMUSG00000024604	Rbm22	646.132	0.20867	0.0893067	2.33656	0.0194622	0.119088	UP	0.192839
ENSMUSG00000112964	ENSMUSG00000112964	485.24	0.313256	0.174841	1.79166	0.073187	0.242419	UP	0.192789
ENSMUSG00000024793	Tnfrsf25	104.325	0.350954	0.210733	1.6654	0.0958336	0.282283	UP	0.192784
ENSMUSG00000058740	Kcnt1	4872.08	0.239765	0.112089	2.13905	0.0324312	0.157063	UP	0.192753
ENSMUSG00000032178	Ilf3	1605.92	0.202347	0.0851798	2.37552	0.017524	0.111627	UP	0.192681
ENSMUSG00000031755	Bbs2	701.451	0.242147	0.113853	2.12684	0.0334336	0.160088	UP	0.192662
ENSMUSG00000103694	ENSMUSG00000103694	169.819	0.392933	0.25299	1.55316	0.120386	0.323412	UP	0.192633
ENSMUSG00000021144	Mta1	1338.2	0.167965	0.0629248	2.66929	0.00760117	0.0713664	UP	0.192572
ENSMUSG00000035967	Ints6l	1532.67	0.21783	0.0960308	2.26834	0.0233086	0.130613	UP	0.192565
ENSMUSG00000014355	Anapc1	1633.43	0.246972	0.117757	2.09729	0.0359675	0.166165	UP	0.192505
ENSMUSG00000037872	Ackr1	572.396	0.216708	0.0954193	2.27112	0.02314	0.130168	UP	0.191895
ENSMUSG00000030722	Nfatc2ip	84.2778	0.307021	0.169926	1.8068	0.0707941	0.237698	UP	0.191573
ENSMUSG00000086193	ENSMUSG00000086193	104.486	0.337998	0.198991	1.69856	0.089403	0.271471	UP	0.1914
ENSMUSG00000047419	Cmya5	203.128	0.294785	0.159146	1.8523	0.0639833	0.224912	UP	0.191017
ENSMUSG00000072258	Taf1a	192.728	0.246271	0.118124	2.08485	0.0370828	0.168841	UP	0.19025
ENSMUSG00000003410	Elavl3	4125.38	0.180665	0.0713152	2.53333	0.0112986	0.0886581	UP	0.19011
ENSMUSG00000038437	Mllt6	4040.89	0.252286	0.12316	2.04844	0.0405171	0.176691	UP	0.189917
ENSMUSG00000022241	Tars1	599.672	0.270587	0.139048	1.946	0.0516549	0.198955	UP	0.189748
ENSMUSG00000024943	Smc5	583.815	0.241965	0.11485	2.10679	0.0351354	0.16445	UP	0.189692
ENSMUSG00000022957	Itsn1	2467.43	0.158819	0.0580157	2.73751	0.00619059	0.0642908	UP	0.189288
ENSMUSG00000027639	Samhd1	449.385	0.224725	0.102035	2.20243	0.0276347	0.143794	UP	0.189277
ENSMUSG00000121309	Gm9222	587.018	0.269717	0.138668	1.94505	0.0517687	0.198955	UP	0.189138
ENSMUSG00000006676	Usp19	3357.38	0.207682	0.0896921	2.31551	0.0205853	0.122877	UP	0.189101
ENSMUSG00000111619	ENSMUSG00000111619	280.473	0.244979	0.117676	2.08181	0.0373599	0.169356	UP	0.188928
ENSMUSG00000120854	ENSMUSG00000120854	282.737	0.497019	0.379047	1.31123	0.189779	0.416753	UP	0.188928
ENSMUSG00000039976	Tbc1d16	2389.81	0.218841	0.0980451	2.23205	0.0256117	0.137461	UP	0.188602
ENSMUSG00000054277	Arfgap3	217.623	0.287281	0.153902	1.86665	0.0619508	0.220903	UP	0.188398
ENSMUSG00000106631	ENSMUSG00000106631	140.81	0.365877	0.228607	1.60047	0.109495	0.305886	UP	0.188222
ENSMUSG00000097023	Mir9-3hg	362.268	0.262106	0.132602	1.97664	0.0480827	0.191707	UP	0.188025
ENSMUSG00000127648	ENSMUSG00000127648	164.777	0.270591	0.13993	1.93376	0.0531423	0.201945	UP	0.187998
ENSMUSG00000050954	Zfp169	141.35	0.374425	0.237699	1.5752	0.11521	0.315035	UP	0.187827
ENSMUSG00000022708	Zbtb20	2505.96	0.303104	0.168457	1.79929	0.071973	0.24013	UP	0.187789
ENSMUSG00000034949	Zfr2	1193.24	0.249965	0.122289	2.04404	0.0409496	0.177619	UP	0.187601
ENSMUSG00000023033	Scn8a	3774.95	0.187584	0.076472	2.45298	0.0141677	0.100581	UP	0.187112
ENSMUSG00000028854	Slc9a1	1667.51	0.203581	0.08751	2.32638	0.0199982	0.120733	UP	0.186923
ENSMUSG00000024404	Riok3	1178.94	0.216686	0.0970007	2.23386	0.0254921	0.137235	UP	0.1869
ENSMUSG00000038058	Nod1	134.546	0.297692	0.164057	1.81456	0.0695911	0.235799	UP	0.186789
ENSMUSG00000117148	Vmn1r229	83.4541	0.312786	0.17804	1.75683	0.0789472	0.253047	UP	0.18667
ENSMUSG00000032175	Tyk2	303.372	0.258927	0.130711	1.98092	0.0476008	0.190803	UP	0.186276
ENSMUSG00000123070	ENSMUSG00000123070	314.172	0.250601	0.123517	2.02888	0.0424707	0.180759	UP	0.186171
ENSMUSG00000032177	Pde4a	1280.62	0.19381	0.0811373	2.38867	0.0169095	0.109589	UP	0.186103
ENSMUSG00000040648	Ppip5k2	715.557	0.26433	0.135595	1.94941	0.051247	0.197989	UP	0.185919
ENSMUSG00000021823	Vcl	863.46	0.250719	0.124	2.02193	0.043184	0.182402	UP	0.185274
ENSMUSG00000041671	Pyroxd1	245.879	0.264163	0.135727	1.94628	0.0516211	0.198955	UP	0.185243
ENSMUSG00000016128	Stard13	295.356	0.315435	0.181703	1.73599	0.0825661	0.259087	UP	0.185019
ENSMUSG00000035172	Plekhh3	187.661	0.29004	0.1581	1.83454	0.0665745	0.230234	UP	0.184996
ENSMUSG00000020474	Polm	177.568	0.30299	0.170212	1.78007	0.0750638	0.245746	UP	0.184677
ENSMUSG00000027395	Polr1b	332.397	0.303523	0.170693	1.77818	0.0753738	0.246501	UP	0.184597
ENSMUSG00000078747	Gm20878	117.438	0.294208	0.162167	1.81423	0.0696429	0.235834	UP	0.184585
ENSMUSG00000071337	Tia1	1666.92	0.220714	0.100648	2.19293	0.0283123	0.146195	UP	0.184311
ENSMUSG00000071103	Cfap96	96.926	0.322864	0.18908	1.70756	0.0877187	0.268926	UP	0.184151
ENSMUSG00000028782	Adgrb2	7883.6	0.207892	0.0918317	2.26383	0.0235844	0.131298	UP	0.183307
ENSMUSG00000043456	Zfp536	365.966	0.244888	0.120022	2.04036	0.0413141	0.178431	UP	0.183306
ENSMUSG00000038056	Kmt2c	1439.38	0.223533	0.103441	2.16098	0.0306968	0.151927	UP	0.182931
ENSMUSG00000132664	ENSMUSG00000132664	239.968	0.323793	0.190936	1.69582	0.0899191	0.272371	UP	0.182891
ENSMUSG00000021313	Ryr2	1355.46	0.218689	0.0997437	2.19251	0.0283425	0.146291	UP	0.182558
ENSMUSG00000028957	Per3	785.427	0.239089	0.115716	2.06617	0.0388124	0.172583	UP	0.182425
ENSMUSG00000024590	Lmnb1	209.211	0.277028	0.148136	1.8701	0.06147	0.220071	UP	0.182129
ENSMUSG00000030766	Arhgap17	342.783	0.279447	0.150477	1.85707	0.0633008	0.223336	UP	0.181931
ENSMUSG00000114367	ENSMUSG00000114367	140.575	0.384512	0.253165	1.51882	0.128807	0.336587	UP	0.181837
ENSMUSG00000042997	Nhlrc3	206.994	0.243141	0.119423	2.03596	0.0417542	0.179055	UP	0.181629
ENSMUSG00000121382	ENSMUSG00000121382	133.37	0.296048	0.165681	1.78685	0.0739612	0.24407	UP	0.181325
ENSMUSG00000010608	Rbm25	2691.81	0.233483	0.111745	2.08943	0.0366691	0.167943	UP	0.180911
ENSMUSG00000060924	Csmd1	1092.83	0.201325	0.0877443	2.29445	0.0217648	0.126567	UP	0.180725
ENSMUSG00000025189	Cnnm1	2138.24	0.244941	0.121476	2.01638	0.04376	0.183786	UP	0.1802
ENSMUSG00000042249	Grk3	888.753	0.252045	0.128125	1.96718	0.0491619	0.193803	UP	0.179618
ENSMUSG00000118669	Arvcf	572.889	0.244454	0.121431	2.01311	0.0441035	0.18449	UP	0.179435
ENSMUSG00000067873	Htatsf1	1371.3	0.169317	0.0665693	2.54347	0.0109756	0.087173	UP	0.179412
ENSMUSG00000028990	Lzic	121.45	0.314293	0.184134	1.70687	0.0878456	0.268982	UP	0.179234
ENSMUSG00000052085	Dock8	134.497	0.288567	0.160354	1.79957	0.071929	0.240112	UP	0.178792
ENSMUSG00000119987	ENSMUSG00000119987	159.58	0.251315	0.127901	1.96492	0.0494233	0.194524	UP	0.178691
ENSMUSG00000037503	Fam168b	5552.35	0.149016	0.0541772	2.75053	0.00594988	0.0632718	UP	0.178639
ENSMUSG00000071984	Fndc1	122.587	0.431181	0.310082	1.39054	0.164366	0.38551	UP	0.178494
ENSMUSG00000108803	4930533N22Rik	178.115	0.289341	0.161363	1.79311	0.0729559	0.242041	UP	0.178266
ENSMUSG00000121780	Gm31166	129.455	0.304998	0.176323	1.72977	0.0836712	0.260879	UP	0.177985
ENSMUSG00000013787	Ehmt2	3774.05	0.196489	0.0852272	2.30547	0.02114	0.124688	UP	0.177661
ENSMUSG00000037845	Fdxacb1	91.3035	0.385572	0.258563	1.49121	0.135906	0.34663	UP	0.177415
ENSMUSG00000020900	Myh10	7426.67	0.169103	0.0669254	2.52673	0.0115129	0.0893781	UP	0.17735
ENSMUSG00000042647	Acad12	91.4594	0.356503	0.227728	1.56548	0.117471	0.318229	UP	0.177275
ENSMUSG00000024754	Cemip2	174.667	0.306589	0.178102	1.72142	0.085175	0.264132	UP	0.177263
ENSMUSG00000029420	Rimbp2	2508.63	0.186848	0.0788921	2.3684	0.0178654	0.11272	UP	0.177131
ENSMUSG00000024948	Map4k2	1288.49	0.24539	0.123772	1.9826	0.0474119	0.190658	UP	0.176618
ENSMUSG00000036686	Cc2d1a	877.724	0.196427	0.0855784	2.29528	0.021717	0.126467	UP	0.176396
ENSMUSG00000025145	Lrrc45	1049.25	0.213629	0.0981791	2.17591	0.0295622	0.149414	UP	0.176374
ENSMUSG00000025591	Tma16	229.163	0.264302	0.14008	1.88679	0.0591882	0.215134	UP	0.176366
ENSMUSG00000025938	Slco5a1	113.581	0.3008	0.173351	1.73521	0.0827039	0.259288	UP	0.176334
ENSMUSG00000045868	Gvin1	110.746	0.410663	0.288093	1.42545	0.154026	0.372398	UP	0.176171
ENSMUSG00000026604	Ptpn14	98.2536	0.352948	0.225039	1.56838	0.116792	0.317212	UP	0.175998
ENSMUSG00000048154	Kmt2d	2602.77	0.255965	0.133049	1.92384	0.054375	0.205344	UP	0.17598
ENSMUSG00000069601	Ank3	7830.4	0.175263	0.0711876	2.46198	0.0138171	0.0997279	UP	0.17547
ENSMUSG00000006276	Eps15l1	965.364	0.208789	0.0949518	2.1989	0.027885	0.144586	UP	0.175357
ENSMUSG00000010175	Prox1	382.766	0.229218	0.110695	2.07073	0.0383843	0.171897	UP	0.175291
ENSMUSG00000034269	Setd5	1766.92	0.196146	0.08582	2.28555	0.0222804	0.128123	UP	0.175036
ENSMUSG00000022701	Ccdc191	122.766	0.371108	0.244916	1.51525	0.12971	0.337814	UP	0.174912
ENSMUSG00000048911	Rnf24	643.419	0.184342	0.0778102	2.36912	0.0178305	0.112672	UP	0.17479
ENSMUSG00000020776	Fbf1	1824.88	0.226501	0.108797	2.08187	0.0373544	0.169356	UP	0.174678
ENSMUSG00000050271	Prag1	552.384	0.211683	0.0973382	2.17472	0.0296511	0.149619	UP	0.174641
ENSMUSG00000086308	G630016G05Rik	568.796	0.256562	0.134718	1.90444	0.0568529	0.210109	UP	0.173835
ENSMUSG00000022453	Naga	365.274	0.228423	0.110809	2.0614	0.0392645	0.173436	UP	0.173798
ENSMUSG00000030093	Wnt7a	150.288	0.264004	0.14114	1.8705	0.061414	0.219934	UP	0.173637
ENSMUSG00000027253	Lrp4	622.226	0.268704	0.145392	1.84814	0.0645824	0.225993	UP	0.173557
ENSMUSG00000097287	ENSMUSG00000097287	480.996	0.219348	0.103561	2.11806	0.0341699	0.161941	UP	0.173426
ENSMUSG00000121792	ENSMUSG00000121792	109.898	0.350431	0.224497	1.56096	0.118533	0.320008	UP	0.173407
ENSMUSG00000102692	Dchs2	114.781	0.274082	0.150365	1.82278	0.0683363	0.233012	UP	0.17339
ENSMUSG00000018909	Arrb1	6269.32	0.198343	0.088244	2.24766	0.0245976	0.134309	UP	0.172934
ENSMUSG00000121141	ENSMUSG00000121141	1171.93	0.178286	0.0741862	2.40322	0.0162513	0.107516	UP	0.172675
ENSMUSG00000105134	ENSMUSG00000105134	195.111	0.26039	0.138584	1.87894	0.0602531	0.217473	UP	0.172533
ENSMUSG00000033767	Tmem131l	391.235	0.276421	0.152942	1.80735	0.0707071	0.237691	UP	0.172483
ENSMUSG00000032087	Dscaml1	921.547	0.201795	0.090996	2.21762	0.0265806	0.140605	UP	0.171929
ENSMUSG00000020154	Ptprb	535.154	0.227286	0.110654	2.05402	0.0399733	0.175306	UP	0.171875
ENSMUSG00000103475	ENSMUSG00000103475	107.047	0.33235	0.207114	1.60467	0.108566	0.30418	UP	0.171782
ENSMUSG00000000223	Drp2	1446.73	0.161915	0.0635927	2.54613	0.0108926	0.0869408	UP	0.171756
ENSMUSG00000072889	Nfxl1	177.214	0.330371	0.205152	1.61037	0.107317	0.302115	UP	0.171736
ENSMUSG00000028270	Gbp2	135.712	0.427684	0.314494	1.35991	0.173858	0.396708	UP	0.171727
ENSMUSG00000022788	Fgd4	390.945	0.253172	0.132855	1.90563	0.0566988	0.209774	UP	0.171714
ENSMUSG00000022604	Cep97	444.238	0.253982	0.133571	1.90148	0.0572394	0.210922	UP	0.171661
ENSMUSG00000029406	Pitpnm2	6506.22	0.218674	0.103782	2.10705	0.0351132	0.16445	UP	0.171433
ENSMUSG00000045098	Kmt5b	1115.59	0.211666	0.0986339	2.14597	0.031875	0.155081	UP	0.171331
ENSMUSG00000105247	ENSMUSG00000105247	330.122	0.343875	0.219388	1.56743	0.117015	0.317521	UP	0.171328
ENSMUSG00000121345	2610005L07Rik	2430.37	0.218998	0.104091	2.10391	0.0353859	0.165116	UP	0.171302
ENSMUSG00000035107	Dcbld2	371.062	0.228898	0.112367	2.03705	0.041645	0.178841	UP	0.171109
ENSMUSG00000045348	Nyap1	1163.91	0.185188	0.0793378	2.33417	0.0195868	0.119447	UP	0.170896
ENSMUSG00000078813	Leng1	200.42	0.268083	0.146318	1.83219	0.0669233	0.230926	UP	0.170642
ENSMUSG00000020255	Nopchap1	3090.76	0.176611	0.0736672	2.39742	0.016511	0.108217	UP	0.170555
ENSMUSG00000002413	Braf	2515.77	0.175917	0.0731651	2.40438	0.0161997	0.107321	UP	0.170519
ENSMUSG00000001419	Mef2d	4826.64	0.133279	0.0464667	2.86828	0.00412715	0.0526976	UP	0.170359
ENSMUSG00000021451	Sema4d	1106.65	0.193918	0.0858639	2.25843	0.0239188	0.132322	UP	0.170331
ENSMUSG00000023079	Gtf2ird1	598.37	0.257525	0.137244	1.87641	0.0605997	0.218342	UP	0.170189
ENSMUSG00000019143	Hars2	448.652	0.214848	0.101348	2.11991	0.034014	0.16165	UP	0.170036
ENSMUSG00000017679	Ttpal	954.293	0.249019	0.130188	1.91276	0.0557787	0.207796	UP	0.169921
ENSMUSG00000028164	Manba	107.433	0.350593	0.227295	1.54246	0.122962	0.327705	UP	0.169868
ENSMUSG00000024325	Ring1	714.54	0.197376	0.0885314	2.22945	0.0257842	0.137849	UP	0.169861
ENSMUSG00000063952	Brpf3	856.876	0.279016	0.157018	1.77697	0.0755734	0.246719	UP	0.169585
ENSMUSG00000028082	Sh3d19	235.635	0.282331	0.160115	1.7633	0.0778498	0.251153	UP	0.169416
ENSMUSG00000030987	Stim1	1988.1	0.192012	0.0848154	2.26389	0.023581	0.131298	UP	0.169306
ENSMUSG00000110523	ENSMUSG00000110523	104.942	0.321387	0.1981	1.62234	0.10473	0.297803	UP	0.169072
ENSMUSG00000066687	Zbtb16	407.785	0.293908	0.171244	1.71631	0.0861053	0.266351	UP	0.168864
ENSMUSG00000021040	Slirp	112.074	0.304781	0.182046	1.6742	0.0940915	0.279278	UP	0.168837
ENSMUSG00000024897	Apba1	2014.86	0.199295	0.0902674	2.20783	0.0272565	0.142833	UP	0.168438
ENSMUSG00000052534	Pbx1	2366.59	0.179951	0.0765248	2.35154	0.0186959	0.11607	UP	0.168305
ENSMUSG00000031529	Tnks	2084.11	0.155053	0.0601578	2.57745	0.00995336	0.0822678	UP	0.168197
ENSMUSG00000036529	Sbf1	3011.16	0.216853	0.103758	2.08999	0.0366184	0.1678	UP	0.168106
ENSMUSG00000021470	Ercc6l2	454.652	0.239551	0.123133	1.94547	0.0517185	0.198955	UP	0.167984
ENSMUSG00000057378	Ryr3	3537.2	0.226677	0.111939	2.02501	0.0428668	0.181696	UP	0.167889
ENSMUSG00000007216	Zfp775	178.601	0.241244	0.124576	1.93651	0.0528048	0.201529	UP	0.167824
ENSMUSG00000030806	Stx1b	9730.22	0.189651	0.0835505	2.2699	0.0232139	0.130347	UP	0.167822
ENSMUSG00000039176	Polg	1553.55	0.220675	0.107112	2.06023	0.039377	0.173612	UP	0.167806
ENSMUSG00000027304	Rtf1	1193.81	0.170893	0.0703173	2.43031	0.015086	0.104256	UP	0.167799
ENSMUSG00000024074	Crim1	786.233	0.188097	0.0823761	2.28339	0.0224073	0.128435	UP	0.167654
ENSMUSG00000022141	Nipbl	1278.92	0.184507	0.0798075	2.31189	0.0207835	0.123584	UP	0.167539
ENSMUSG00000034462	Pkd2	1213.29	0.170249	0.0700157	2.43159	0.0150329	0.104005	UP	0.167345
ENSMUSG00000042605	Atxn2	1535.8	0.218301	0.105225	2.0746	0.0380233	0.171236	UP	0.167307
ENSMUSG00000063626	Unc5d	170.081	0.304469	0.182998	1.66378	0.0961557	0.282564	UP	0.167118
ENSMUSG00000040263	Klhdc4	436.241	0.213146	0.101176	2.10668	0.0351454	0.16445	UP	0.167099
ENSMUSG00000023007	Prpf40b	1067.93	0.211907	0.100285	2.11305	0.0345963	0.163151	UP	0.166857
ENSMUSG00000022094	Slc39a14	547.705	0.21343	0.101531	2.10213	0.0355423	0.165286	UP	0.166852
ENSMUSG00000057672	Pkn1	1298.28	0.188401	0.082989	2.27019	0.0231959	0.130338	UP	0.166721
ENSMUSG00000042506	Usp22	3287.6	0.151532	0.0582072	2.60332	0.00923268	0.0796568	UP	0.1665
ENSMUSG00000043987	Cep164	349.825	0.327006	0.205657	1.59005	0.111823	0.309737	UP	0.166449
ENSMUSG00000032058	Ppp2r1b	312.159	0.246684	0.130209	1.89452	0.0581564	0.213055	UP	0.16565
ENSMUSG00000053293	Pom121	1410.76	0.213918	0.102444	2.08814	0.0367849	0.168173	UP	0.165625
ENSMUSG00000004360	9330159F19Rik	2164.72	0.183441	0.0796636	2.3027	0.0212959	0.125072	UP	0.165618
ENSMUSG00000025036	Sfxn2	162.6	0.290064	0.169851	1.70776	0.0876811	0.268926	UP	0.165443
ENSMUSG00000057541	Pus7	269.051	0.221218	0.10856	2.03776	0.0415744	0.178786	UP	0.165398
ENSMUSG00000069895	Atxn1l	870.131	0.199542	0.0914631	2.18167	0.0291338	0.148583	UP	0.165227
ENSMUSG00000033039	Micall1	984.284	0.241409	0.126024	1.91557	0.0554193	0.207071	UP	0.165095
ENSMUSG00000140106	ENSMUSG00000140106	131.489	0.337708	0.217801	1.55053	0.121013	0.324605	UP	0.165019
ENSMUSG00000022016	Akap11	5229.41	0.191821	0.0861057	2.22774	0.0258981	0.13822	UP	0.164856
ENSMUSG00000032097	Ddx6	3231.45	0.176644	0.075237	2.34783	0.0188831	0.116764	UP	0.164754
ENSMUSG00000020275	Rel	103.778	0.287255	0.167668	1.71323	0.0866699	0.267204	UP	0.164642
ENSMUSG00000014602	Kif1a	16309.7	0.198452	0.0909701	2.18151	0.0291461	0.148583	UP	0.164324
ENSMUSG00000032571	Pik3r4	1258.95	0.18017	0.0777607	2.31698	0.0205048	0.122515	UP	0.164281
ENSMUSG00000102917	ENSMUSG00000102917	150.66	0.298822	0.179391	1.66576	0.0957622	0.282143	UP	0.164212
ENSMUSG00000013033	Adgrl1	9781.66	0.20783	0.0982117	2.11614	0.0343327	0.162279	UP	0.164131
ENSMUSG00000032604	Qars1	847.31	0.226831	0.113952	1.99058	0.0465274	0.189006	UP	0.164117
ENSMUSG00000036545	Adamts2	114.678	0.320029	0.200506	1.59611	0.110465	0.30728	UP	0.164004
ENSMUSG00000032688	Malt1	177.449	0.322231	0.20273	1.58945	0.111958	0.309972	UP	0.163912
ENSMUSG00000123548	ENSMUSG00000123548	111.025	0.291577	0.172609	1.68923	0.091175	0.274433	UP	0.163739
ENSMUSG00000005682	Pan2	614.822	0.214265	0.103731	2.06559	0.0388672	0.172592	UP	0.16348
ENSMUSG00000031295	Phka2	325.476	0.224924	0.112733	1.9952	0.0460213	0.188059	UP	0.163229
ENSMUSG00000029804	Herc3	1170.36	0.199731	0.0925595	2.15786	0.0309386	0.152647	UP	0.163042
ENSMUSG00000056204	Pgpep1	201.921	0.30577	0.187376	1.63185	0.102712	0.294415	UP	0.162376
ENSMUSG00000072966	Gprasp2	1641.09	0.188419	0.0844675	2.23067	0.0257028	0.137613	UP	0.162293
ENSMUSG00000041258	Zfp236	1280.63	0.177744	0.0766879	2.31776	0.0204626	0.12244	UP	0.162116
ENSMUSG00000034928	Rnf44	3784.29	0.14647	0.0560875	2.61145	0.00901594	0.078277	UP	0.162049
ENSMUSG00000020121	Srgap1	1818.66	0.188521	0.0846318	2.22755	0.0259108	0.138228	UP	0.162016
ENSMUSG00000026565	Pou2f1	525.155	0.242203	0.128189	1.88943	0.0588343	0.214475	UP	0.161943
ENSMUSG00000120324	F420014N23Rik	87.927	0.320822	0.202792	1.58202	0.113644	0.312894	UP	0.161888
ENSMUSG00000054404	Slfn5	152.06	0.352053	0.236296	1.48988	0.136256	0.347308	UP	0.161692
ENSMUSG00000018143	Mafk	176.739	0.258936	0.143265	1.80739	0.0707013	0.237691	UP	0.161573
ENSMUSG00000042724	Map3k9	127.358	0.281628	0.164553	1.71148	0.0869932	0.267768	UP	0.161159
ENSMUSG00000031381	Piga	176.201	0.27336	0.156829	1.74305	0.0813252	0.257667	UP	0.160993
ENSMUSG00000028803	Nipal3	2817.79	0.164003	0.067518	2.42903	0.0151392	0.104566	UP	0.160823
ENSMUSG00000063488	Zkscan7	142.855	0.252287	0.137598	1.83351	0.0667273	0.230514	UP	0.160783
ENSMUSG00000023008	Fmnl3	207.689	0.259804	0.144486	1.79812	0.0721576	0.240551	UP	0.160765
ENSMUSG00000030880	Polr3e	735.629	0.183988	0.0817573	2.25042	0.0244224	0.1338	UP	0.160722
ENSMUSG00000020658	Efr3b	3744.25	0.179905	0.0786395	2.28771	0.0221543	0.127872	UP	0.160695
ENSMUSG00000005566	Trim28	2332.64	0.163813	0.0674825	2.42749	0.0152038	0.104639	UP	0.160587
ENSMUSG00000054611	Kdm2a	1667.79	0.196487	0.091005	2.15907	0.0308444	0.152476	UP	0.16049
ENSMUSG00000015970	Chdh	178.071	0.298589	0.181571	1.64447	0.100078	0.29017	UP	0.160446
ENSMUSG00000098374	ENSMUSG00000098374	382.293	0.236328	0.123994	1.90596	0.0566557	0.209731	UP	0.16031
ENSMUSG00000022556	Hsf1	902.181	0.204669	0.0972297	2.105	0.0352912	0.164861	UP	0.160232
ENSMUSG00000027678	Ncoa3	964.015	0.218334	0.108506	2.01218	0.0442013	0.184585	UP	0.160214
ENSMUSG00000097571	Jpx	119.438	0.278382	0.162238	1.71589	0.0861825	0.266479	UP	0.159885
ENSMUSG00000024384	Iws1	747.898	0.194349	0.0897049	2.16654	0.0302699	0.15096	UP	0.159588
ENSMUSG00000041617	Ccdc74a	130.327	0.2683	0.153225	1.75102	0.0799428	0.254921	UP	0.159262
ENSMUSG00000003865	Gys1	321.924	0.203729	0.097003	2.10024	0.0357079	0.165498	UP	0.159155
ENSMUSG00000036636	Clcn7	930.823	0.182744	0.0813988	2.24505	0.0247649	0.134783	UP	0.159055
ENSMUSG00000032221	Mns1	199.802	0.310413	0.194586	1.59524	0.110658	0.307608	UP	0.158932
ENSMUSG00000020700	Map3k3	698.142	0.203343	0.0968525	2.09951	0.0357716	0.165554	UP	0.158823
ENSMUSG00000053617	Sh3pxd2a	1107.03	0.224759	0.115193	1.95115	0.0510397	0.197654	UP	0.158251
ENSMUSG00000105218	Gm38413	352.619	0.283553	0.168572	1.68208	0.0925528	0.276632	UP	0.15825
ENSMUSG00000021134	Srsf5	4879.77	0.195217	0.0909263	2.14698	0.0317946	0.154911	UP	0.15811
ENSMUSG00000015850	Adamtsl4	205.257	0.253302	0.140077	1.8083	0.0705605	0.237691	UP	0.158057
ENSMUSG00000091945	Vmn2r114	105.609	0.391601	0.28676	1.3656	0.172063	0.394826	UP	0.158048
ENSMUSG00000024940	Ltbp3	881.169	0.210803	0.103198	2.0427	0.0410817	0.177963	UP	0.158033
ENSMUSG00000028701	Lurap1	342.689	0.195358	0.0910787	2.14494	0.0319577	0.155377	UP	0.157969
ENSMUSG00000025555	Farp1	675.719	0.249599	0.136843	1.82398	0.0681551	0.232907	UP	0.15795
ENSMUSG00000022865	Cxadr	543.91	0.238517	0.127024	1.87773	0.0604175	0.217768	UP	0.1579
ENSMUSG00000004110	Cacna1e	7063.72	0.235001	0.124	1.89517	0.0580694	0.212875	UP	0.157891
ENSMUSG00000035403	Crb2	113.312	0.366974	0.257193	1.42684	0.153625	0.372074	UP	0.157568
ENSMUSG00000020198	Ap3d1	3569.58	0.179381	0.0795637	2.25456	0.0241609	0.133073	UP	0.157122
ENSMUSG00000040913	Fbxw4	442.972	0.231515	0.121568	1.90441	0.0568572	0.210109	UP	0.156864
ENSMUSG00000041308	Sntb2	728.684	0.199956	0.0948407	2.10834	0.035002	0.164252	UP	0.156863
ENSMUSG00000050310	Rictor	1085.77	0.161553	0.0669929	2.4115	0.0158871	0.107017	UP	0.156795
ENSMUSG00000039787	Cercam	132.88	0.300758	0.186531	1.61237	0.106881	0.301392	UP	0.156655
ENSMUSG00000001802	Lrp3	1345.06	0.202649	0.0971808	2.08528	0.037044	0.168841	UP	0.156551
ENSMUSG00000047804	Akap10	406.973	0.197297	0.0930705	2.11987	0.0340172	0.16165	UP	0.156146
ENSMUSG00000021708	Rasgrf2	501.917	0.266154	0.153198	1.73732	0.082331	0.259024	UP	0.156142
ENSMUSG00000025316	Banp	475.687	0.221487	0.113436	1.95252	0.0508763	0.197433	UP	0.156055
ENSMUSG00000103567	Pcdhga5	507.109	0.211596	0.104927	2.0166	0.0437374	0.183753	UP	0.155685
ENSMUSG00000049191	Rtl5	881.212	0.263383	0.15095	1.74484	0.0810127	0.256951	UP	0.155436
ENSMUSG00000027312	Atrn	3368.96	0.169707	0.0731216	2.32089	0.020293	0.121776	UP	0.155186
ENSMUSG00000018476	Kdm6b	704.758	0.277339	0.164538	1.68557	0.0918796	0.275805	UP	0.155143
ENSMUSG00000040174	Alkbh3	122.969	0.315163	0.202613	1.55549	0.11983	0.322337	UP	0.154962
ENSMUSG00000041130	Zfp598	1319.75	0.177766	0.0791273	2.24658	0.0246671	0.134486	UP	0.154891
ENSMUSG00000027238	Frmd5	674.881	0.199737	0.0955599	2.09017	0.0366024	0.1678	UP	0.154837
ENSMUSG00000103983	ENSMUSG00000103983	125.002	0.310789	0.198765	1.5636	0.117913	0.31898	UP	0.154225
ENSMUSG00000071757	Zhx2	426.229	0.216678	0.110265	1.96507	0.0494059	0.194524	UP	0.154064
ENSMUSG00000068270	Shroom4	87.4731	0.314402	0.202561	1.55213	0.12063	0.323857	UP	0.153946
ENSMUSG00000037344	Slc12a9	698.09	0.270472	0.158832	1.70288	0.088591	0.269952	UP	0.153821
ENSMUSG00000029206	Nsun7	151.151	0.262114	0.150886	1.73716	0.0823581	0.259024	UP	0.153772
ENSMUSG00000051510	Mafg	1844.32	0.208035	0.102895	2.02182	0.043195	0.182402	UP	0.153732
ENSMUSG00000010453	Kansl3	1507.89	0.211911	0.106605	1.98783	0.046831	0.189247	UP	0.153205
ENSMUSG00000051166	Eml5	2623.5	0.231639	0.123509	1.87548	0.0607263	0.218459	UP	0.153028
ENSMUSG00000138891	ENSMUSG00000138891	103.219	0.293186	0.181657	1.61396	0.106537	0.300876	UP	0.152929
ENSMUSG00000020472	Zkscan17	165.579	0.259896	0.149342	1.74027	0.0818115	0.258026	UP	0.152907
ENSMUSG00000046111	Cep295	468.024	0.245472	0.136006	1.80486	0.0710959	0.238293	UP	0.152902
ENSMUSG00000026933	Camsap1	2200.72	0.195804	0.0933266	2.09805	0.0359005	0.165956	UP	0.152728
ENSMUSG00000021483	Cdk20	231.701	0.244161	0.134836	1.8108	0.0701716	0.236925	UP	0.152696
ENSMUSG00000061136	Prpf40a	852.835	0.211953	0.106866	1.98334	0.0473292	0.190516	UP	0.152621
ENSMUSG00000001128	Cfp	193.68	0.342179	0.234133	1.46148	0.143885	0.358353	UP	0.152506
ENSMUSG00000020431	Adcy1	3852.32	0.230311	0.122652	1.87776	0.0604145	0.217768	UP	0.152468
ENSMUSG00000026475	Rgs16	90.2426	0.373428	0.271639	1.37472	0.169218	0.391109	UP	0.152247
ENSMUSG00000045312	Lhfpl2	202.898	0.24792	0.138574	1.78908	0.0736021	0.243274	UP	0.152199
ENSMUSG00000038406	Scaf1	3240.43	0.197088	0.094556	2.08435	0.0371284	0.168964	UP	0.152193
ENSMUSG00000023965	Fbxl17	761.107	0.199628	0.0967752	2.0628	0.0391315	0.173156	UP	0.152029
ENSMUSG00000054520	Sh3bp2	89.4049	0.306201	0.195926	1.56284	0.11809	0.31932	UP	0.151807
ENSMUSG00000121458	AW822252	89.2228	0.330437	0.221833	1.48958	0.136336	0.347367	UP	0.15174
ENSMUSG00000037259	Dzank1	3947.31	0.139453	0.054059	2.57964	0.0098904	0.0819672	UP	0.151496
ENSMUSG00000020827	Mink1	11880.8	0.190374	0.089512	2.1268	0.0334364	0.160088	UP	0.15147
ENSMUSG00000026048	Ercc5	541.556	0.195282	0.0935641	2.08715	0.036875	0.168389	UP	0.151087
ENSMUSG00000114123	ENSMUSG00000114123	271.564	0.283435	0.173406	1.63452	0.102151	0.29357	UP	0.150869
ENSMUSG00000043059	Zfp513	425.589	0.231169	0.124322	1.85943	0.0629658	0.222749	UP	0.150764
ENSMUSG00000025162	Csnk1d	2326.42	0.176799	0.0797608	2.21662	0.0266494	0.140835	UP	0.150507
ENSMUSG00000071659	Hnrnpul2	4974.39	0.142849	0.0564219	2.5318	0.011348	0.0888772	UP	0.150164
ENSMUSG00000019647	Sema6a	417.593	0.258665	0.150021	1.72419	0.0846732	0.262971	UP	0.15005
ENSMUSG00000024855	Pacs1	1410.01	0.147976	0.059766	2.47592	0.0132895	0.096969	UP	0.149954
ENSMUSG00000029016	Clcn6	1629.85	0.156434	0.0656424	2.38313	0.0171663	0.11056	UP	0.149614
ENSMUSG00000030397	Mark4	1168.27	0.183432	0.0851046	2.15537	0.0311326	0.152981	UP	0.149564
ENSMUSG00000053552	Ebf4	102.422	0.295035	0.186044	1.58583	0.112778	0.311344	UP	0.149511
ENSMUSG00000121871	Slc2a4rg-ps	277.549	0.232613	0.126244	1.84257	0.0653921	0.227734	UP	0.149471
ENSMUSG00000022449	Adamts20	197.766	0.228875	0.123007	1.86066	0.0627917	0.222483	UP	0.149388
ENSMUSG00000078716	Tmem8b	1141.62	0.167557	0.0733704	2.28371	0.0223886	0.128435	UP	0.149346
ENSMUSG00000084946	Dlx1as	385.243	0.208923	0.106045	1.97014	0.0488218	0.193099	UP	0.149217
ENSMUSG00000031986	Sprtn	344.081	0.212752	0.109379	1.94509	0.0517647	0.198955	UP	0.149191
ENSMUSG00000029060	Mib2	2039.8	0.199362	0.0977922	2.03863	0.0414869	0.178543	UP	0.149174
ENSMUSG00000043140	Tmem186	351.876	0.195447	0.0946063	2.0659	0.0388375	0.172583	UP	0.149127
ENSMUSG00000024300	Myo1f	84.4636	0.33453	0.228895	1.4615	0.143878	0.358353	UP	0.149096
ENSMUSG00000025224	Gbf1	1801.76	0.187647	0.0883388	2.12418	0.0336555	0.160602	UP	0.149039
ENSMUSG00000024036	Slc37a1	158.637	0.25497	0.147229	1.73179	0.0833108	0.26037	UP	0.149007
ENSMUSG00000015697	Setdb1	957.108	0.196596	0.0957522	2.05318	0.0400556	0.175542	UP	0.148551
ENSMUSG00000040687	Madd	3311.22	0.18481	0.0864523	2.13772	0.0325398	0.15731	UP	0.148448
ENSMUSG00000041168	Lonp1	1607.88	0.151367	0.0623846	2.42636	0.0152513	0.104678	UP	0.148362
ENSMUSG00000035049	Rrp12	579.898	0.182876	0.0851806	2.14692	0.0317994	0.154911	UP	0.148115
ENSMUSG00000038828	Tmem214	1144.86	0.180389	0.083287	2.16588	0.0303205	0.15103	UP	0.148088
ENSMUSG00000045482	Trrap	3655.8	0.197739	0.096997	2.03861	0.0414892	0.178543	UP	0.147959
ENSMUSG00000046607	Hrk	933.469	0.199549	0.0987962	2.0198	0.0434041	0.182844	UP	0.147251
ENSMUSG00000023348	Trip6	157.512	0.344361	0.242146	1.42212	0.154992	0.373632	UP	0.147233
ENSMUSG00000000823	Zfp512b	1518.7	0.217528	0.114423	1.90108	0.0572917	0.21096	UP	0.147005
ENSMUSG00000034126	Pomt2	375.958	0.200643	0.0999086	2.00826	0.0446152	0.185164	UP	0.146959
ENSMUSG00000021488	Nsd1	2447.24	0.196589	0.0964985	2.03722	0.041628	0.178841	UP	0.146956
ENSMUSG00000039781	Cep131	364.255	0.310574	0.204325	1.52	0.12851	0.336417	UP	0.146939
ENSMUSG00000113795	ENSMUSG00000113795	207.845	0.323082	0.218602	1.47795	0.139422	0.351029	UP	0.146892
ENSMUSG00000026707	Nsun6	100.882	0.29084	0.183725	1.58301	0.113419	0.31262	UP	0.146869
ENSMUSG00000041530	Ago1	1403.69	0.190892	0.091874	2.07776	0.0377315	0.1705	UP	0.146658
ENSMUSG00000029036	Atad3a	540.004	0.18797	0.0896469	2.09678	0.0360127	0.166165	UP	0.146515
ENSMUSG00000024442	Dele1	740.098	0.177503	0.081619	2.17477	0.0296471	0.149619	UP	0.146442
ENSMUSG00000042055	Wdr11	693.323	0.199817	0.0995432	2.00734	0.0447139	0.185341	UP	0.146272
ENSMUSG00000032816	Igdcc4	513.583	0.20926	0.107748	1.94212	0.0521225	0.200004	UP	0.146265
ENSMUSG00000034377	Tulp4	3114.35	0.195334	0.0957744	2.03952	0.0413978	0.178431	UP	0.146214
ENSMUSG00000019564	Arid3a	124.893	0.264687	0.158542	1.66951	0.0950164	0.280613	UP	0.146079
ENSMUSG00000003452	Bicd1	537.641	0.208267	0.107055	1.94543	0.0517238	0.198955	UP	0.146046
ENSMUSG00000032481	Smarcc1	1244.33	0.218187	0.115501	1.88904	0.058886	0.214537	UP	0.145858
ENSMUSG00000024164	C3	121.826	0.396971	0.310349	1.27911	0.200857	0.429275	UP	0.145793
ENSMUSG00000104950	ENSMUSG00000104950	89.8834	0.282968	0.176707	1.60134	0.109302	0.305584	UP	0.145692
ENSMUSG00000028681	Ptch2	88.6977	0.365074	0.269993	1.35216	0.176325	0.399502	UP	0.145475
ENSMUSG00000037784	Dzip1l	585.292	0.225009	0.121883	1.84611	0.064876	0.226636	UP	0.145057
ENSMUSG00000028078	Dclk2	2186.09	0.142456	0.0573704	2.48309	0.0130248	0.0959487	UP	0.145015
ENSMUSG00000031709	Tbc1d9	1102.48	0.243351	0.138801	1.75324	0.0795609	0.253955	UP	0.144853
ENSMUSG00000027709	Mccc1	402.573	0.210776	0.109832	1.91908	0.0549742	0.206099	UP	0.144576
ENSMUSG00000042535	Gtpbp1	1161.58	0.199914	0.100514	1.98893	0.0467091	0.189186	UP	0.14456
ENSMUSG00000030276	Ttll3	313.47	0.228215	0.125098	1.82429	0.068108	0.23281	UP	0.14446
ENSMUSG00000030095	Tmem43	525.114	0.204021	0.104184	1.95827	0.0501979	0.195873	UP	0.144452
ENSMUSG00000028629	Exo5	113.229	0.269026	0.16376	1.64281	0.100423	0.290694	UP	0.14435
ENSMUSG00000091491	Vmn2r97	143.337	0.271793	0.166587	1.63154	0.102777	0.294415	UP	0.144333
ENSMUSG00000040111	Gramd1b	3497	0.197223	0.0983087	2.00616	0.0448389	0.18566	UP	0.144226
ENSMUSG00000026447	Pik3c2b	1485.77	0.214391	0.113068	1.89613	0.0579426	0.212662	UP	0.144137
ENSMUSG00000061950	Ppp4r1	747.907	0.227375	0.124728	1.82297	0.0683086	0.232982	UP	0.143855
ENSMUSG00000040488	Ltbp4	863.058	0.227347	0.124672	1.82356	0.0682181	0.232982	UP	0.143837
ENSMUSG00000030096	Slc6a6	3503.97	0.226728	0.124137	1.82644	0.0677839	0.232197	UP	0.143778
ENSMUSG00000018899	Irf1	85.3324	0.353325	0.257641	1.37139	0.170254	0.392475	UP	0.143517
ENSMUSG00000003660	Snrnp200	2660.37	0.16655	0.0746775	2.23026	0.0257302	0.137679	UP	0.143422
ENSMUSG00000028572	Hook1	1097.21	0.19303	0.0951037	2.02968	0.0423888	0.180721	UP	0.14342
ENSMUSG00000044583	Tlr7	84.3061	0.309578	0.206889	1.49635	0.134564	0.344339	UP	0.143339
ENSMUSG00000111133	ENSMUSG00000111133	276.493	0.22367	0.121631	1.83891	0.065928	0.228764	UP	0.143285
ENSMUSG00000025008	Tctn3	414.059	0.218914	0.117529	1.86264	0.0625123	0.221944	UP	0.143117
ENSMUSG00000073910	Mob3b	152.586	0.263556	0.159486	1.65253	0.098426	0.286721	UP	0.14299
ENSMUSG00000020282	Rhbdf1	144.012	0.31422	0.212433	1.47915	0.139101	0.350737	UP	0.142976
ENSMUSG00000040543	Pitpnm3	1543.39	0.217865	0.117058	1.86118	0.0627194	0.222432	UP	0.142223
ENSMUSG00000023809	Rps6ka2	1386.04	0.153426	0.0655956	2.33897	0.0193369	0.118682	UP	0.142013
ENSMUSG00000072915	Gm12258	287.575	0.227226	0.125566	1.80961	0.0703557	0.237417	UP	0.1419
ENSMUSG00000039834	Zfp335	640.128	0.196238	0.0987399	1.98742	0.0468757	0.189304	UP	0.141848
ENSMUSG00000046753	Ccdc66	450.774	0.209207	0.109996	1.90195	0.0571772	0.210789	UP	0.141456
ENSMUSG00000041020	Map7d2	2296.02	0.160003	0.0706071	2.26611	0.0234447	0.130755	UP	0.14137
ENSMUSG00000042613	Pbxip1	1128.09	0.200629	0.102739	1.95281	0.0508419	0.197433	UP	0.141359
ENSMUSG00000028653	Trit1	157.667	0.307852	0.206799	1.48865	0.136578	0.3477	UP	0.141241
ENSMUSG00000097652	Mhrt	156.348	0.349656	0.256361	1.36392	0.172592	0.395271	UP	0.140948
ENSMUSG00000039741	Bahcc1	626.37	0.241836	0.139894	1.72872	0.0838601	0.261362	UP	0.140932
ENSMUSG00000063870	Chd4	4255.34	0.218049	0.117893	1.84955	0.0643788	0.225814	UP	0.140914
ENSMUSG00000052125	F730043M19Rik	167.189	0.297128	0.195724	1.5181	0.12899	0.336636	UP	0.140494
ENSMUSG00000102782	ENSMUSG00000102782	88.0245	0.307319	0.207543	1.48075	0.138673	0.35011	UP	0.140075
ENSMUSG00000002910	Arrdc2	551.008	0.282938	0.181172	1.5617	0.118358	0.319904	UP	0.140049
ENSMUSG00000002885	Adgre5	221.68	0.268387	0.166284	1.61403	0.106522	0.300876	UP	0.139994
ENSMUSG00000072494	Ppp1r3e	116.544	0.271442	0.169372	1.60264	0.109014	0.305023	UP	0.139974
ENSMUSG00000040928	S100pbp	1507.71	0.170094	0.0783397	2.17124	0.0299128	0.150493	UP	0.1399
ENSMUSG00000019951	Bltp3b	1406.8	0.166059	0.075374	2.20313	0.0275857	0.143794	UP	0.139865
ENSMUSG00000069094	Pde7a	453.776	0.215078	0.115945	1.855	0.0635965	0.223997	UP	0.139749
ENSMUSG00000096910	Zfp955b	610.128	0.26309	0.161289	1.63118	0.102853	0.294419	UP	0.13971
ENSMUSG00000021549	Rasa1	951.014	0.194845	0.0986419	1.97528	0.0482364	0.192047	UP	0.139625
ENSMUSG00000038025	Phf2	1330.46	0.181699	0.0874516	2.07771	0.0377361	0.1705	UP	0.139595
ENSMUSG00000022718	Dgcr8	882.07	0.196973	0.100608	1.95784	0.0502493	0.195873	UP	0.139462
ENSMUSG00000020124	Usp15	1440.99	0.179384	0.085704	2.09307	0.036343	0.167079	UP	0.139396
ENSMUSG00000040327	Cul9	1659.1	0.184604	0.0899828	2.05155	0.0402138	0.175993	UP	0.139285
ENSMUSG00000059552	Trp53	529.481	0.18639	0.0915628	2.03565	0.0417857	0.179073	UP	0.139227
ENSMUSG00000056608	Chd9	1316.34	0.182279	0.0881424	2.06801	0.0386394	0.172369	UP	0.139177
ENSMUSG00000049106	Dcaf5	1247.96	0.220925	0.121572	1.81724	0.0691811	0.234924	UP	0.138978
ENSMUSG00000038665	Dgki	610.259	0.178154	0.0849534	2.09708	0.0359869	0.166165	UP	0.138864
ENSMUSG00000102752	Gm7694	114.256	0.257963	0.156852	1.64462	0.100047	0.290149	UP	0.138624
ENSMUSG00000020604	Arsg	528.572	0.202026	0.105188	1.92063	0.0547788	0.206035	UP	0.138602
ENSMUSG00000110537	Gm4316	130.178	0.270847	0.169828	1.59483	0.11075	0.307797	UP	0.138602
ENSMUSG00000027878	Notch2	460.685	0.243254	0.142654	1.7052	0.0881562	0.269335	UP	0.138584
ENSMUSG00000022419	Deptor	423.278	0.21147	0.113818	1.85796	0.0631742	0.222953	UP	0.137833
ENSMUSG00000029062	Cdk11b	1239.46	0.137792	0.0560712	2.45745	0.0139927	0.100279	UP	0.137625
ENSMUSG00000069729	Arid1b	1869.95	0.175928	0.0837951	2.0995	0.0357729	0.165554	UP	0.13741
ENSMUSG00000003154	Foxj2	816.429	0.171679	0.0804727	2.13338	0.0328932	0.158544	UP	0.137318
ENSMUSG00000029428	Stx2	261.247	0.255224	0.155082	1.64574	0.0998181	0.289755	UP	0.137303
ENSMUSG00000024566	Atp9b	1207.16	0.19224	0.0975479	1.97072	0.0487559	0.193099	UP	0.137301
ENSMUSG00000003360	Ddx23	1573.72	0.170728	0.0798118	2.13914	0.0324247	0.157063	UP	0.137253
ENSMUSG00000122087	ENSMUSG00000122087	177.824	0.321826	0.226831	1.41879	0.155959	0.374713	UP	0.137195
ENSMUSG00000029135	Fosl2	1055.23	0.257739	0.157763	1.63371	0.10232	0.293754	UP	0.137121
ENSMUSG00000064341	mt-Nd1	218620	0.256288	0.156352	1.63918	0.101176	0.291982	UP	0.137023
ENSMUSG00000007827	Ankrd26	309.377	0.287946	0.188687	1.52605	0.126997	0.334334	UP	0.13701
ENSMUSG00000021301	Hecw1	583.654	0.209821	0.112749	1.86096	0.0627495	0.222467	UP	0.136957
ENSMUSG00000038393	Txnip	786.971	0.24808	0.148557	1.66993	0.0949333	0.280613	UP	0.136913
ENSMUSG00000024169	Ift140	516.811	0.218533	0.120609	1.81191	0.0699994	0.236634	UP	0.136785
ENSMUSG00000019831	Wasf1	3416.47	0.143304	0.0602079	2.38015	0.0173057	0.111111	UP	0.136746
ENSMUSG00000121184	ENSMUSG00000121184	131.025	0.249905	0.150621	1.65917	0.0970821	0.284142	UP	0.136564
ENSMUSG00000031386	Hcfc1	2369.79	0.173348	0.0820865	2.11178	0.0347057	0.163357	UP	0.136401
ENSMUSG00000028859	Csf3r	153.358	0.292105	0.194102	1.5049	0.132349	0.341491	UP	0.136303
ENSMUSG00000059013	Sh2d3c	162.885	0.229949	0.131468	1.74909	0.0802754	0.255483	UP	0.136277
ENSMUSG00000104597	ENSMUSG00000104597	3735.8	0.212717	0.11569	1.83869	0.0659612	0.228816	UP	0.136248
ENSMUSG00000039637	Coro7	2180.24	0.195739	0.101163	1.93489	0.0530033	0.201743	UP	0.136078
ENSMUSG00000036403	Cep135	223.475	0.212958	0.116022	1.8355	0.0664314	0.230061	UP	0.135901
ENSMUSG00000074657	Kif5a	52919.2	0.217662	0.120415	1.80759	0.0706696	0.237691	UP	0.135818
ENSMUSG00000042662	Dusp15	336.771	0.202532	0.106979	1.8932	0.0583308	0.213518	UP	0.135811
ENSMUSG00000002825	Qtrt1	175.618	0.240048	0.141432	1.69727	0.0896463	0.272077	UP	0.135701
ENSMUSG00000030894	Tpp1	1504.7	0.153879	0.067996	2.26306	0.0236319	0.13141	UP	0.135625
ENSMUSG00000020100	Slc29a3	347.017	0.238702	0.140329	1.70102	0.0889386	0.270505	UP	0.135541
ENSMUSG00000037541	Shank2	2169.46	0.185761	0.0929158	1.99924	0.0455826	0.187054	UP	0.13524
ENSMUSG00000103436	ENSMUSG00000103436	200.188	0.235847	0.137657	1.71329	0.0866589	0.267204	UP	0.135177
ENSMUSG00000027508	Pag1	628.596	0.186643	0.0937525	1.99081	0.0465021	0.189	UP	0.135043
ENSMUSG00000033590	Myo5c	92.2267	0.3346	0.245352	1.36375	0.172645	0.395282	UP	0.134875
ENSMUSG00000033166	Dis3	301.514	0.229558	0.132155	1.73704	0.0823808	0.259024	UP	0.134672
ENSMUSG00000047361	Gm973	191.338	0.244001	0.146136	1.66969	0.0949816	0.280613	UP	0.134662
ENSMUSG00000055612	Cdca7	151.834	0.314374	0.220901	1.42314	0.154694	0.37331	UP	0.13453
ENSMUSG00000029594	Rbm19	271.386	0.224515	0.127451	1.76157	0.0781416	0.251654	UP	0.134528
ENSMUSG00000037995	Igsf9	158.538	0.351336	0.267058	1.31558	0.188315	0.414476	UP	0.134386
ENSMUSG00000040618	Pck2	272.588	0.269853	0.172406	1.56521	0.117533	0.318229	UP	0.134187
ENSMUSG00000040061	Plcb2	99.5673	0.260038	0.162194	1.60325	0.108878	0.304781	UP	0.134183
ENSMUSG00000021431	Snrnp48	505.814	0.206446	0.111488	1.85172	0.0640653	0.22512	UP	0.133691
ENSMUSG00000121492	6820431F20Rik	678.316	0.194435	0.101079	1.9236	0.0544052	0.205344	UP	0.133677
ENSMUSG00000026014	Raph1	487.513	0.218377	0.122365	1.78464	0.0743205	0.24454	UP	0.13357
ENSMUSG00000001415	Smg5	3297.38	0.216297	0.12046	1.79559	0.0725598	0.241373	UP	0.133523
ENSMUSG00000003423	Pih1d1	232.012	0.217916	0.121997	1.78624	0.0740605	0.244081	UP	0.133466
ENSMUSG00000020263	Appl2	1483.76	0.21983	0.123889	1.77441	0.0759958	0.247231	UP	0.133414
ENSMUSG00000068036	Afdn	1716.83	0.178815	0.0879425	2.03332	0.0420205	0.179645	UP	0.133322
ENSMUSG00000113961	ENSMUSG00000113961	185.105	0.315603	0.224037	1.40871	0.158922	0.378251	UP	0.133254
ENSMUSG00000044617	Zbtb39	226.324	0.208975	0.113983	1.83338	0.0667457	0.230514	UP	0.13318
ENSMUSG00000090077	Lime1	664.25	0.185737	0.0940289	1.97532	0.0482314	0.192047	UP	0.133098
ENSMUSG00000021910	Nisch	8684.42	0.184022	0.0924832	1.98979	0.0466138	0.189171	UP	0.133075
ENSMUSG00000038351	Sgsm2	2536.76	0.172845	0.08317	2.07822	0.0376895	0.1705	UP	0.132793
ENSMUSG00000096687	Mfsd4b4	216.622	0.291117	0.196534	1.48125	0.138539	0.350033	UP	0.132718
ENSMUSG00000055862	Izumo4	338.742	0.227125	0.131183	1.73135	0.0833885	0.260547	UP	0.132667
ENSMUSG00000040433	Zbtb38	1044.42	0.408697	0.347075	1.17754	0.238978	0.473677	UP	0.132629
ENSMUSG00000031644	Nek1	804.431	0.235862	0.139612	1.68942	0.0911399	0.274394	UP	0.132466
ENSMUSG00000102976	Zc3h11a	2276.04	0.174366	0.0847777	2.05674	0.0397111	0.174551	UP	0.132183
ENSMUSG00000055371	Stam2	529.52	0.169082	0.0804112	2.10272	0.0354906	0.165286	UP	0.132182
ENSMUSG00000033871	Ppargc1b	100.665	0.270314	0.174546	1.54867	0.121462	0.325175	UP	0.131882
ENSMUSG00000030177	Ccdc77	125.642	0.303953	0.211804	1.43507	0.151267	0.368668	UP	0.131723
ENSMUSG00000021240	Abcd4	274.394	0.2309	0.135598	1.70282	0.0886009	0.269952	UP	0.131316
ENSMUSG00000037415	Ranbp10	679.147	0.182532	0.0921932	1.97988	0.0477167	0.191083	UP	0.1312
ENSMUSG00000037692	Ahdc1	1286.77	0.183517	0.0930677	1.97187	0.0486249	0.192853	UP	0.131173
ENSMUSG00000022844	Pdia5	110.533	0.295764	0.203518	1.45326	0.146152	0.361171	UP	0.130813
ENSMUSG00000022761	Lztr1	2229.05	0.14345	0.0619094	2.31709	0.0204986	0.122515	UP	0.130799
ENSMUSG00000024182	Axin1	553.548	0.182063	0.0920226	1.97846	0.0478768	0.191353	UP	0.130751
ENSMUSG00000051817	Sox12	360.387	0.229304	0.134566	1.70403	0.0883754	0.269672	UP	0.130512
ENSMUSG00000034761	Map4k5	1036.35	0.152644	0.0687295	2.22093	0.0263555	0.139914	UP	0.130379
ENSMUSG00000033658	Ddx19b	517.748	0.18108	0.0913954	1.98128	0.04756	0.190709	UP	0.13031
ENSMUSG00000037890	Wdr19	419.832	0.190771	0.0997278	1.91291	0.0557591	0.207785	UP	0.130179
ENSMUSG00000020715	Ern1	189.94	0.274987	0.181037	1.51895	0.128774	0.336587	UP	0.130042
ENSMUSG00000095115	Itpripl2	140.401	0.259233	0.164612	1.57482	0.115299	0.315141	UP	0.130004
ENSMUSG00000063455	D630045J12Rik	868.591	0.205618	0.112848	1.82208	0.0684423	0.233279	UP	0.129976
ENSMUSG00000102504	ENSMUSG00000102504	295.943	0.21749	0.123682	1.75847	0.078668	0.25261	UP	0.129961
ENSMUSG00000031732	Phlpp2	731.36	0.158128	0.072908	2.16887	0.0300924	0.150726	UP	0.129952
ENSMUSG00000029472	Anapc5	3764.18	0.134727	0.0562592	2.39475	0.0166316	0.108583	UP	0.129909
ENSMUSG00000024277	Mapre2	5643.89	0.1158	0.0440612	2.62815	0.00858495	0.0760215	UP	0.129587
ENSMUSG00000034579	Pla2g3	99.6784	0.28086	0.188228	1.49213	0.135666	0.346302	UP	0.129349
ENSMUSG00000046861	Hectd3	1061.46	0.175993	0.0873979	2.0137	0.0440415	0.184421	UP	0.129212
ENSMUSG00000018669	Cdk5rap3	355.974	0.195051	0.10384	1.87838	0.0603288	0.217619	UP	0.129183
ENSMUSG00000004233	Wars2	103.224	0.283354	0.19134	1.48089	0.138635	0.35011	UP	0.129152
ENSMUSG00000073600	Prob1	132.962	0.27284	0.179451	1.52041	0.128407	0.336289	UP	0.129131
ENSMUSG00000025728	Pigq	1495.99	0.157129	0.0725759	2.16504	0.030385	0.151108	UP	0.128958
ENSMUSG00000042439	Zfp532	1162.32	0.189651	0.0993916	1.90812	0.0563758	0.209185	UP	0.128862
ENSMUSG00000038780	Smurf1	1412.2	0.165904	0.079336	2.09116	0.0365136	0.167603	UP	0.128695
ENSMUSG00000060419	ENSMUSG00000060419	212.912	0.234631	0.141142	1.66238	0.0964375	0.282821	UP	0.128693
ENSMUSG00000087528	ENSMUSG00000087528	91.0508	0.264142	0.1708	1.5465	0.121983	0.325937	UP	0.128602
ENSMUSG00000040856	Dlk1	98.7186	0.320971	0.236656	1.35628	0.175011	0.397908	UP	0.128458
ENSMUSG00000003527	Ess2	470.07	0.183881	0.0947658	1.94038	0.0523339	0.200414	UP	0.128362
ENSMUSG00000004568	Arhgef18	1141.27	0.164838	0.0786908	2.09476	0.0361924	0.166746	UP	0.128235
ENSMUSG00000054074	Skida1	151.516	0.337802	0.257936	1.30964	0.190319	0.417284	UP	0.128219
ENSMUSG00000025533	Asl	190.629	0.251954	0.158561	1.589	0.112059	0.310114	UP	0.128113
ENSMUSG00000034189	Hsdl1	1039.37	0.204674	0.112949	1.81209	0.0699716	0.236634	UP	0.12811
ENSMUSG00000026694	Mettl13	280.045	0.202415	0.110999	1.82357	0.0682174	0.232982	UP	0.128063
ENSMUSG00000026395	Ptprc	93.8413	0.27645	0.18494	1.49481	0.134965	0.345009	UP	0.127767
ENSMUSG00000032741	Tpcn1	846.445	0.155405	0.0716505	2.16893	0.0300881	0.150726	UP	0.127714
ENSMUSG00000121832	Gm5124	518.396	0.161544	0.0763023	2.11716	0.0342459	0.161992	UP	0.127702
ENSMUSG00000022098	Bmp1	895.853	0.181517	0.0931513	1.94862	0.0513406	0.198169	UP	0.1276
ENSMUSG00000025041	Nt5c2	1547.84	0.142938	0.0625302	2.2859	0.0222598	0.128066	UP	0.127582
ENSMUSG00000001248	Gramd1a	2101.24	0.147084	0.0656678	2.23982	0.0251026	0.135905	UP	0.127488
ENSMUSG00000019790	Stxbp5	1452.89	0.141196	0.0613602	2.3011	0.0213858	0.125303	UP	0.127364
ENSMUSG00000021500	Ddx46	1435.34	0.168651	0.0822075	2.05153	0.0402151	0.175993	UP	0.127248
ENSMUSG00000043909	Trp53bp1	1899.87	0.185253	0.0964334	1.92105	0.0547256	0.205917	UP	0.127141
ENSMUSG00000027671	Actl6a	191.002	0.223022	0.130777	1.70536	0.0881282	0.269316	UP	0.127064
ENSMUSG00000022228	Zscan26	1858.2	0.134407	0.0568685	2.36346	0.018105	0.113539	UP	0.126995
ENSMUSG00000037443	Cep85	284.39	0.212044	0.120459	1.7603	0.0783572	0.2522	UP	0.126857
ENSMUSG00000079481	Nhsl2	1277.44	0.233796	0.141551	1.65167	0.0986017	0.287031	UP	0.126734
ENSMUSG00000030002	Dusp11	1974.98	0.179698	0.0921369	1.95033	0.0511366	0.197937	UP	0.126413
ENSMUSG00000038578	Susd1	190.252	0.247339	0.155384	1.59179	0.111431	0.308792	UP	0.126225
ENSMUSG00000108456	4732496C06Rik	88.0404	0.271872	0.181333	1.49929	0.133797	0.34336	UP	0.126217
ENSMUSG00000024759	Atl3	821.28	0.164826	0.0796069	2.0705	0.0384057	0.171897	UP	0.126048
ENSMUSG00000041592	Sdk2	260.247	0.415882	0.370167	1.1235	0.261226	0.497781	UP	0.125996
ENSMUSG00000074364	Ehd2	189.93	0.257895	0.16638	1.55004	0.121132	0.324783	UP	0.125958
ENSMUSG00000045625	Pigz	112.393	0.353283	0.281908	1.25319	0.210137	0.440156	UP	0.125908
ENSMUSG00000136217	ENSMUSG00000136217	179.04	0.227659	0.136349	1.66968	0.0949836	0.280613	UP	0.125643
ENSMUSG00000053214	Gm9899	188.997	0.26928	0.179243	1.50232	0.133016	0.342189	UP	0.125413
ENSMUSG00000018906	P4ha2	268.323	0.269038	0.178904	1.50382	0.132628	0.341875	UP	0.125408
ENSMUSG00000056342	Usp34	1928.48	0.196858	0.107399	1.83296	0.0668081	0.230656	UP	0.125405
ENSMUSG00000018411	Mapt	6240.25	0.167433	0.0821387	2.03842	0.0415076	0.17856	UP	0.125276
ENSMUSG00000040414	Slc25a28	856.263	0.186507	0.0984386	1.89465	0.0581389	0.213055	UP	0.125241
ENSMUSG00000039199	Zdhhc1	686.207	0.169621	0.083976	2.01987	0.0433968	0.182844	UP	0.125167
ENSMUSG00000039738	Slx4	495.784	0.203273	0.113537	1.79037	0.0733941	0.24291	UP	0.124922
ENSMUSG00000071064	Zfp827	980.019	0.19727	0.10827	1.82202	0.0684522	0.233279	UP	0.124699
ENSMUSG00000025584	Pde8a	408.889	0.211488	0.121453	1.74131	0.0816293	0.257948	UP	0.124454
ENSMUSG00000013150	Gfod2	225.878	0.254564	0.164266	1.5497	0.121213	0.324859	UP	0.124305
ENSMUSG00000022637	Cblb	266.653	0.192271	0.103957	1.84952	0.0643824	0.225814	UP	0.124255
ENSMUSG00000028909	Ptpru	340.324	0.424416	0.387396	1.09556	0.273271	0.509618	UP	0.12425
ENSMUSG00000111481	ENSMUSG00000111481	1902.93	0.185678	0.0983053	1.88879	0.0589195	0.214596	UP	0.124104
ENSMUSG00000022240	Ctnnd2	3457.46	0.156158	0.0735072	2.12439	0.0336379	0.160602	UP	0.124028
ENSMUSG00000047417	Rexo1	1238.74	0.173035	0.0876616	1.9739	0.0483927	0.192299	UP	0.123897
ENSMUSG00000030527	Crtc3	464.857	0.208778	0.119291	1.75016	0.0800899	0.255127	UP	0.123856
ENSMUSG00000075600	Zc3h3	477.881	0.203737	0.11468	1.77657	0.0756396	0.246719	UP	0.123831
ENSMUSG00000022000	Zc3h13	1333.65	0.209502	0.120027	1.74545	0.0809065	0.25687	UP	0.123666
ENSMUSG00000026305	Lrrfip1	688.668	0.168658	0.0839527	2.00896	0.0445415	0.185	UP	0.123597
ENSMUSG00000083282	Ctsf	877.8	0.172732	0.0876005	1.97182	0.0486306	0.192853	UP	0.123464
ENSMUSG00000032010	Usp2	1361.93	0.172429	0.0873528	1.97394	0.0483885	0.192299	UP	0.123463
ENSMUSG00000048058	Ldlrad3	239.791	0.21608	0.126465	1.70861	0.0875231	0.268764	UP	0.123301
ENSMUSG00000031214	Ophn1	805.804	0.16123	0.0779892	2.06734	0.0387026	0.172478	UP	0.123061
ENSMUSG00000032384	Csnk1g1	750.059	0.16843	0.0840696	2.00345	0.0451285	0.186253	UP	0.122936
ENSMUSG00000041096	Tspyl2	2161.66	0.148592	0.068181	2.17937	0.0293043	0.148898	UP	0.122902
ENSMUSG00000038215	Cep44	124.278	0.295864	0.21253	1.3921	0.163891	0.384808	UP	0.122711
ENSMUSG00000097993	Ptprv	1037.58	0.286033	0.200662	1.42544	0.15403	0.372398	UP	0.122706
ENSMUSG00000002814	Top3a	99.5955	0.292443	0.208422	1.40313	0.160577	0.380729	UP	0.122646
ENSMUSG00000005089	Slc1a2	38708.8	0.214871	0.125799	1.70805	0.0876275	0.268902	UP	0.122564
ENSMUSG00000017999	Ddx27	537.39	0.166588	0.0827936	2.01209	0.0442102	0.184585	UP	0.122243
ENSMUSG00000024548	Setbp1	330.597	0.203487	0.115497	1.76184	0.078097	0.251623	UP	0.121939
ENSMUSG00000014164	Klhl3	1085.93	0.177101	0.092069	1.92357	0.0544085	0.205344	UP	0.12176
ENSMUSG00000072769	ENSMUSG00000072769	2069.83	0.159402	0.0770971	2.06755	0.0386821	0.172449	UP	0.121678
ENSMUSG00000018932	Map2k3	132.942	0.258071	0.17044	1.51415	0.129988	0.337971	UP	0.121582
ENSMUSG00000019947	Arid5b	875.523	0.214581	0.126631	1.69454	0.0901627	0.272664	UP	0.121104
ENSMUSG00000037416	Dmxl1	973.356	0.165867	0.0828381	2.00231	0.0452516	0.186389	UP	0.121014
ENSMUSG00000025505	Tmem80	299.02	0.183078	0.0975884	1.87602	0.0606519	0.218459	UP	0.120947
ENSMUSG00000021254	Gpatch2l	601.915	0.149798	0.069885	2.14349	0.0320736	0.15588	UP	0.120919
ENSMUSG00000079036	Alkbh1	269.083	0.198508	0.11173	1.77668	0.0756215	0.246719	UP	0.120653
ENSMUSG00000028991	Mtor	1791.2	0.241742	0.154144	1.56829	0.116814	0.317212	UP	0.120545
ENSMUSG00000028901	Gmeb1	404.55	0.214858	0.127538	1.68466	0.0920548	0.275875	UP	0.120167
ENSMUSG00000001930	Vwf	308.165	0.233369	0.145883	1.5997	0.109666	0.305949	UP	0.120034
ENSMUSG00000067629	Syngap1	4887.69	0.208575	0.121443	1.71746	0.0858943	0.265897	UP	0.11999
ENSMUSG00000056724	Nbeal2	349.742	0.393089	0.348381	1.12833	0.259179	0.495707	UP	0.119804
ENSMUSG00000001120	Pcbp3	704.455	0.190354	0.104709	1.81792	0.0690759	0.234822	UP	0.119782
ENSMUSG00000028876	Epha10	329.327	0.212307	0.125438	1.69253	0.0905457	0.273213	UP	0.119635
ENSMUSG00000027397	Slc20a1	2078.99	0.163868	0.0817986	2.00331	0.0451435	0.186253	UP	0.119607
ENSMUSG00000031659	Adcy7	103.336	0.260937	0.175585	1.4861	0.137254	0.348466	UP	0.119467
ENSMUSG00000030882	Dnhd1	93.5342	0.572779	0.664492	0.861981	0.388698	0.618626	UP	0.119465
ENSMUSG00000041477	Dcp1b	468.455	0.20914	0.122502	1.70724	0.0877774	0.268973	UP	0.119271
ENSMUSG00000057092	Fxyd3	83.7993	0.338589	0.273011	1.2402	0.2149	0.445342	UP	0.118949
ENSMUSG00000030064	Frmd4b	737.365	0.208855	0.122796	1.70083	0.0889757	0.270505	UP	0.118593
ENSMUSG00000040506	Ambra1	1401.71	0.151584	0.072127	2.10162	0.0355865	0.165301	UP	0.118497
ENSMUSG00000033294	Noc4l	261.051	0.196584	0.111273	1.76668	0.077282	0.249777	UP	0.118432
ENSMUSG00000034227	Foxj1	335.589	0.293166	0.214998	1.36357	0.172702	0.395339	UP	0.118155
ENSMUSG00000028042	Zbtb7b	316.326	0.2353	0.149348	1.57551	0.115138	0.314983	UP	0.118053
ENSMUSG00000037876	Jmjd1c	1351.11	0.177978	0.0947085	1.87922	0.0602147	0.217421	UP	0.117946
ENSMUSG00000025743	Sdc3	2815.21	0.146549	0.068499	2.13944	0.0324003	0.157063	UP	0.117815
ENSMUSG00000050600	Zfp831	549.902	0.185355	0.101261	1.83046	0.0671805	0.231426	UP	0.117809
ENSMUSG00000020546	Stxbp4	363.18	0.189559	0.105246	1.8011	0.0716877	0.239673	UP	0.117599
ENSMUSG00000087177	E130307A14Rik	503.1	0.193497	0.108997	1.77525	0.0758571	0.246909	UP	0.117542
ENSMUSG00000029141	Slc4a1ap	485.639	0.192625	0.10811	1.78175	0.0747897	0.245385	UP	0.11753
ENSMUSG00000038143	Stox2	2119.07	0.16012	0.0796959	2.00914	0.0445226	0.184984	UP	0.117346
ENSMUSG00000106870	ENSMUSG00000106870	102.276	0.241871	0.156774	1.5428	0.122878	0.327554	UP	0.117239
ENSMUSG00000040865	Ino80d	833.155	0.169399	0.0877671	1.9301	0.0535948	0.203326	UP	0.117192
ENSMUSG00000033278	Ptprm	817.816	0.157521	0.0775902	2.03017	0.0423397	0.180574	UP	0.117093
ENSMUSG00000021983	Atp8a2	1022.89	0.347622	0.287506	1.2091	0.226626	0.460458	UP	0.117083
ENSMUSG00000032220	Myo1e	332.616	0.210712	0.125634	1.67719	0.093505	0.27827	UP	0.117057
ENSMUSG00000142490	ENSMUSG00000142490	129.965	0.385214	0.342107	1.126	0.260164	0.497024	UP	0.11696
ENSMUSG00000034908	Sidt2	1649.48	0.163565	0.0829572	1.97168	0.0486465	0.192853	UP	0.116912
ENSMUSG00000021782	Dlg5	570.53	0.281212	0.20192	1.39269	0.163713	0.384633	UP	0.11669
ENSMUSG00000024594	Prrc1	234.518	0.210295	0.12558	1.67459	0.0940152	0.279186	UP	0.116526
ENSMUSG00000004328	Hif3a	266.63	0.244907	0.160623	1.52473	0.127326	0.334687	UP	0.116419
ENSMUSG00000030655	Smg1	3097.22	0.195794	0.111945	1.74902	0.0802868	0.255483	UP	0.116035
ENSMUSG00000024913	Lrp5	250.291	0.222006	0.137423	1.6155	0.106203	0.300192	UP	0.116021
ENSMUSG00000029387	Gtf2h3	294.84	0.233062	0.148937	1.56483	0.117622	0.318402	UP	0.115837
ENSMUSG00000042406	Atf4	1670.62	0.208264	0.124071	1.67858	0.0932341	0.277931	UP	0.115808
ENSMUSG00000113184	ENSMUSG00000113184	86.0166	0.265793	0.184679	1.43921	0.15009	0.367098	UP	0.115678
ENSMUSG00000103037	Pcdhgb1	245.601	0.201952	0.118	1.71147	0.0869953	0.267768	UP	0.115566
ENSMUSG00000019338	Zfp687	539.139	0.167837	0.0873254	1.92197	0.0546095	0.20579	UP	0.115233
ENSMUSG00000031938	4931406C07Rik	333.079	0.18369	0.101291	1.81348	0.0697581	0.236043	UP	0.115175
ENSMUSG00000070687	Htr1d	225.172	0.252414	0.170492	1.4805	0.138739	0.35011	UP	0.115049
ENSMUSG00000024308	Tapbp	575.257	0.187511	0.104978	1.7862	0.0740676	0.244081	UP	0.114844
ENSMUSG00000037646	Vps13b	1333.32	0.167678	0.0874755	1.91686	0.0552558	0.20678	UP	0.114774
ENSMUSG00000090290	Tarbp1	216.523	0.216008	0.132547	1.62967	0.103171	0.294998	UP	0.114523
ENSMUSG00000029469	Ift81	437.489	0.193901	0.111127	1.74486	0.0810087	0.256951	UP	0.114431
ENSMUSG00000034832	Tet3	1221.76	0.186809	0.10459	1.7861	0.0740828	0.244081	UP	0.114414
ENSMUSG00000044033	Ccdc141	463.958	0.242183	0.159619	1.51726	0.129201	0.337015	UP	0.114395
ENSMUSG00000040797	Iqsec3	1903.66	0.191522	0.109124	1.75509	0.0792436	0.253342	UP	0.114203
ENSMUSG00000128990	ENSMUSG00000128990	184.185	0.319677	0.254784	1.2547	0.209589	0.439452	UP	0.114153
ENSMUSG00000020593	Lpin1	731.161	0.151749	0.074161	2.0462	0.0407364	0.177261	UP	0.114022
ENSMUSG00000042302	Ehbp1	671.346	0.144154	0.0680809	2.11739	0.0342269	0.161967	UP	0.113964
ENSMUSG00000041298	Katnal1	1170.71	0.17786	0.0967075	1.83916	0.0658917	0.228764	UP	0.113939
ENSMUSG00000032228	Tcf12	916.974	0.169898	0.0898042	1.89187	0.0585077	0.213715	UP	0.11386
ENSMUSG00000039648	Kyat1	236.176	0.192974	0.110717	1.74294	0.0813443	0.257667	UP	0.11365
ENSMUSG00000006010	Odr4	805.304	0.17261	0.0924731	1.8666	0.0619579	0.220903	UP	0.113197
ENSMUSG00000046139	Patl1	499.728	0.158056	0.0801348	1.97237	0.0485669	0.192744	UP	0.113013
ENSMUSG00000066191	Anks6	272.553	0.21692	0.134782	1.60942	0.107525	0.302219	UP	0.112728
ENSMUSG00000001518	Itfg2	404.948	0.192536	0.111111	1.73283	0.0831258	0.259923	UP	0.112664
ENSMUSG00000048787	Dcun1d3	275.839	0.236311	0.154729	1.52725	0.126698	0.333859	UP	0.112587
ENSMUSG00000022515	Anks3	653.147	0.225455	0.143519	1.5709	0.116205	0.316849	UP	0.112535
ENSMUSG00000024251	Thada	199.917	0.255092	0.175843	1.45068	0.146869	0.362194	UP	0.11251
ENSMUSG00000035024	Ncapd3	409.554	0.169766	0.0903407	1.87917	0.0602214	0.217421	UP	0.112503
ENSMUSG00000044465	Fhip1b	1376.05	0.166083	0.0872935	1.90258	0.0570952	0.210612	UP	0.112358
ENSMUSG00000039298	Cdk5rap2	437.293	0.269898	0.193656	1.3937	0.163408	0.384501	UP	0.112035
ENSMUSG00000033066	Gas7	2155.83	0.158216	0.0807654	1.95896	0.0501176	0.195873	UP	0.112021
ENSMUSG00000029361	Nos1	1534.51	0.198781	0.117464	1.69227	0.0905937	0.273213	UP	0.112013
ENSMUSG00000039242	B3galnt2	319.587	0.200959	0.119582	1.68052	0.0928568	0.277206	UP	0.111974
ENSMUSG00000066129	Kndc1	1576.45	0.182495	0.102043	1.7884	0.0737113	0.243464	UP	0.111972
ENSMUSG00000028999	Rint1	276.59	0.202876	0.121632	1.66794	0.0953271	0.281196	UP	0.111783
ENSMUSG00000031592	Pcm1	1430.41	0.154123	0.0774791	1.98922	0.0466767	0.189186	UP	0.111448
ENSMUSG00000019823	Mical1	148.969	0.243042	0.163424	1.48718	0.136966	0.348259	UP	0.111337
ENSMUSG00000021583	Erap1	140.767	0.261132	0.184044	1.41885	0.155941	0.374713	UP	0.111321
ENSMUSG00000052632	Asap2	631.55	0.182797	0.102907	1.77633	0.0756784	0.246781	UP	0.111084
ENSMUSG00000043241	Upf2	1099.95	0.155026	0.0785694	1.97311	0.0484829	0.192472	UP	0.110942
ENSMUSG00000030516	Tjp1	1885.26	0.158072	0.0812524	1.94544	0.0517216	0.198955	UP	0.110847
ENSMUSG00000107499	Ccdc142	111.178	0.258107	0.180929	1.42657	0.153705	0.372195	UP	0.110787
ENSMUSG00000035505	Cox18	206.159	0.229037	0.148761	1.53963	0.12365	0.328549	UP	0.110717
ENSMUSG00000021244	Ylpm1	2103.83	0.177289	0.0979956	1.80915	0.0704271	0.237533	UP	0.110678
ENSMUSG00000039254	Pomt1	258.826	0.200355	0.119949	1.67033	0.0948538	0.280534	UP	0.110599
ENSMUSG00000030123	Plxnd1	2639.39	0.177137	0.0979729	1.80803	0.0706026	0.237691	UP	0.110531
ENSMUSG00000021559	Dapk1	3132.15	0.155524	0.0791849	1.96406	0.0495233	0.194697	UP	0.110521
ENSMUSG00000030321	Efcab12	82.8325	0.270678	0.19679	1.37547	0.168986	0.390762	UP	0.11046
ENSMUSG00000042446	Zmym4	873.646	0.161706	0.0844923	1.91386	0.0556379	0.207458	UP	0.110457
ENSMUSG00000023072	Cep89	294.953	0.226649	0.146463	1.54748	0.121747	0.325656	UP	0.110433
ENSMUSG00000020052	Ascl1	85.358	0.348039	0.300706	1.15741	0.247106	0.482233	UP	0.110239
ENSMUSG00000047193	Dync2h1	514.036	0.22823	0.148299	1.53899	0.123807	0.328844	UP	0.110237
ENSMUSG00000039410	Prdm16	297.094	0.252331	0.174991	1.44197	0.149311	0.366131	UP	0.110108
ENSMUSG00000032185	Carm1	1451.7	0.155849	0.0799724	1.94879	0.0513209	0.198155	UP	0.109561
ENSMUSG00000004626	Stxbp2	896.878	0.192776	0.113396	1.70003	0.0891255	0.270894	UP	0.109343
ENSMUSG00000014547	Wdfy2	391.804	0.200881	0.121513	1.65316	0.098298	0.286416	UP	0.109079
ENSMUSG00000027522	Stx16	1687.2	0.141377	0.0678896	2.08245	0.0373016	0.169277	UP	0.109058
ENSMUSG00000030733	Sh2b1	1669.43	0.127647	0.0574938	2.22018	0.0264063	0.140028	UP	0.108983
ENSMUSG00000100826	Ipw	1773.86	0.203182	0.123792	1.64131	0.100732	0.291318	UP	0.108831
ENSMUSG00000057751	Megf6	104.4	0.332437	0.280592	1.18477	0.23611	0.471155	UP	0.108652
ENSMUSG00000066406	Akap13	577.958	0.208992	0.129815	1.60992	0.107416	0.302115	UP	0.10864
ENSMUSG00000003575	Crtc1	5602.06	0.165401	0.0885296	1.86831	0.0617189	0.220577	UP	0.108576
ENSMUSG00000085278	Gm12841	126.401	0.25003	0.174021	1.43678	0.150782	0.368191	UP	0.108495
ENSMUSG00000110317	ENSMUSG00000110317	88.2267	0.263119	0.189801	1.38629	0.165659	0.387371	UP	0.108371
ENSMUSG00000060212	Pcnx2	1697.45	0.157078	0.0815087	1.92713	0.0539631	0.204348	UP	0.108326
ENSMUSG00000019826	Zbtb24	257.025	0.218871	0.140309	1.55993	0.118777	0.320247	UP	0.108235
ENSMUSG00000032593	Amigo3	108.32	0.298157	0.235012	1.26869	0.204552	0.433584	UP	0.108209
ENSMUSG00000045838	Ccdc9b	113.457	0.2374	0.160313	1.48085	0.138646	0.35011	UP	0.108206
ENSMUSG00000055024	Ep300	1575.88	0.253636	0.17877	1.41878	0.155962	0.374713	UP	0.108125
ENSMUSG00000026458	Ppfia4	1601.95	0.165604	0.0890029	1.86066	0.0627929	0.222483	UP	0.10809
ENSMUSG00000064145	Arih2	937.93	0.178167	0.100512	1.7726	0.0762956	0.247663	UP	0.107994
ENSMUSG00000064043	Trerf1	1704.54	0.18031	0.102467	1.75969	0.0784607	0.252265	UP	0.107851
ENSMUSG00000001440	Kpnb1	3296.39	0.123742	0.055132	2.24447	0.024802	0.134925	UP	0.107644
ENSMUSG00000015377	Dennd6b	1360.23	0.149693	0.0756302	1.97927	0.0477855	0.191254	UP	0.107538
ENSMUSG00000093942	Or13a18	129.293	0.303309	0.2429	1.2487	0.211775	0.442167	UP	0.107497
ENSMUSG00000007440	Pcdha10	122.283	0.27318	0.204012	1.33904	0.180557	0.404217	UP	0.107465
ENSMUSG00000057219	Armc7	125.519	0.213868	0.135658	1.57653	0.114904	0.314726	UP	0.107376
ENSMUSG00000022822	Abcc5	4665.11	0.18286	0.105223	1.73784	0.0822386	0.258935	UP	0.107304
ENSMUSG00000041215	Yeats2	457.508	0.273375	0.2046	1.33615	0.181502	0.405165	UP	0.107264
ENSMUSG00000046020	Pofut1	403.534	0.199589	0.121407	1.64397	0.100183	0.29027	UP	0.107219
ENSMUSG00000060371	Caln1	7991.52	0.166524	0.0903032	1.84405	0.0651752	0.227233	UP	0.107163
ENSMUSG00000026927	Entr1	1659.58	0.147014	0.0734882	2.00051	0.0454455	0.186753	UP	0.107134
ENSMUSG00000050812	Ecpas	2339.55	0.146233	0.0728167	2.00824	0.0446177	0.185164	UP	0.107108
ENSMUSG00000047495	Dlgap2	1390.63	0.202925	0.124833	1.62558	0.10404	0.296806	UP	0.107048
ENSMUSG00000038705	Gmeb2	459.329	0.17177	0.0951953	1.8044	0.0711694	0.238346	UP	0.106977
ENSMUSG00000041147	Brca2	95.4778	0.253713	0.180282	1.40731	0.159335	0.378799	UP	0.106963
ENSMUSG00000042700	Sipa1l1	8905.79	0.149665	0.0759602	1.97031	0.0488031	0.193099	UP	0.106894
ENSMUSG00000116180	ENSMUSG00000116180	83.3486	0.246303	0.171381	1.43716	0.150673	0.368191	UP	0.106877
ENSMUSG00000048939	Atp13a5	154.698	0.225912	0.148799	1.51823	0.128955	0.336636	UP	0.10682
ENSMUSG00000002083	Bbc3	127.35	0.315982	0.260783	1.21167	0.225639	0.459487	UP	0.106716
ENSMUSG00000025314	Ptprj	1548.07	0.133677	0.0627402	2.13064	0.0331187	0.159149	UP	0.1067
ENSMUSG00000022500	Litaf	533.392	0.228953	0.152406	1.50226	0.133031	0.342189	UP	0.106631
ENSMUSG00000085944	1700003D09Rik	314.186	0.255822	0.183147	1.39682	0.162469	0.383236	UP	0.106559
ENSMUSG00000032131	Abcg4	876.039	0.181656	0.104684	1.73527	0.0826922	0.259288	UP	0.10649
ENSMUSG00000026657	Frmd4a	765.387	0.160084	0.0850018	1.8833	0.0596596	0.216212	UP	0.106475
ENSMUSG00000034893	Cog3	629.836	0.145184	0.0722345	2.0099	0.0444423	0.184821	UP	0.106456
ENSMUSG00000030610	Det1	111.783	0.237172	0.161687	1.46686	0.142415	0.355979	UP	0.10639
ENSMUSG00000037926	Ssh2	630.028	0.180759	0.103777	1.74179	0.0815446	0.257948	UP	0.106371
ENSMUSG00000047789	Slc38a9	446.495	0.227819	0.151518	1.50357	0.132691	0.341875	UP	0.106194
ENSMUSG00000028158	Mttp	219.287	0.203937	0.126534	1.61172	0.107023	0.3017	UP	0.106134
ENSMUSG00000033060	Lmo7	4123.58	0.145462	0.0726458	2.00234	0.0452482	0.186389	UP	0.106126
ENSMUSG00000039630	Hnrnpu	9768.04	0.154207	0.0801428	1.92416	0.0543349	0.205344	UP	0.10602
ENSMUSG00000102858	ENSMUSG00000102858	109.12	0.247921	0.174407	1.42151	0.15517	0.37377	UP	0.10596
ENSMUSG00000024260	Sap130	697.18	0.225602	0.149392	1.51013	0.13101	0.339519	UP	0.105838
ENSMUSG00000022617	Chkb	317.89	0.210723	0.133705	1.57603	0.11502	0.314863	UP	0.105757
ENSMUSG00000022390	Zc3h7b	3429.75	0.154251	0.0804623	1.91706	0.0552299	0.206745	UP	0.105595
ENSMUSG00000021327	Zkscan3	828.628	0.161894	0.0871067	1.85858	0.0630873	0.222953	UP	0.105521
ENSMUSG00000038604	Ripor1	1745.24	0.160571	0.0859539	1.8681	0.0617478	0.220577	UP	0.105405
ENSMUSG00000027067	Ssrp1	1623.6	0.126567	0.057824	2.18883	0.0286093	0.147107	UP	0.10535
ENSMUSG00000116223	ENSMUSG00000116223	86.8031	0.246918	0.173908	1.41982	0.155661	0.374589	UP	0.105297
ENSMUSG00000014245	Pigl	107.245	0.270561	0.203449	1.32987	0.183561	0.408287	UP	0.105257
ENSMUSG00000040836	Gpr161	116.964	0.270518	0.203409	1.32992	0.183544	0.408287	UP	0.105241
ENSMUSG00000047003	Zfp41	141.749	0.241338	0.167526	1.4406	0.149697	0.36649	UP	0.105209
ENSMUSG00000021614	Vcan	680.759	0.188655	0.112225	1.68105	0.0927537	0.277032	UP	0.10517
ENSMUSG00000019726	Lyst	1471.83	0.191032	0.114598	1.66697	0.0955208	0.281566	UP	0.105148
ENSMUSG00000066643	Wdr35	669.011	0.157187	0.0833208	1.88653	0.0592236	0.215134	UP	0.104889
ENSMUSG00000059326	Csf2ra	631.16	0.246297	0.173851	1.41671	0.156567	0.375643	UP	0.104732
ENSMUSG00000069678	Pcgf1	169.478	0.220655	0.144972	1.52205	0.127995	0.33592	UP	0.104538
ENSMUSG00000074582	Arfgef2	1222.5	0.151999	0.0789686	1.9248	0.0542545	0.205251	UP	0.104532
ENSMUSG00000050332	Amer1	102.072	0.244203	0.171948	1.42021	0.155546	0.374428	UP	0.104185
ENSMUSG00000000184	Ccnd2	1693.52	0.206342	0.130519	1.58093	0.113893	0.313055	UP	0.104074
ENSMUSG00000022194	Pabpn1	1980.82	0.171174	0.0962942	1.77762	0.0754666	0.246609	UP	0.104072
ENSMUSG00000121225	ENSMUSG00000121225	189.538	0.192745	0.116931	1.64836	0.0992792	0.288493	UP	0.104056
ENSMUSG00000010205	Raver1	856.639	0.160107	0.086362	1.85391	0.0637521	0.224354	UP	0.10392
ENSMUSG00000078651	Aoc2	146.376	0.20879	0.133393	1.56522	0.117531	0.318229	UP	0.103823
ENSMUSG00000030309	Caprin2	133.662	0.2433	0.171496	1.4187	0.155987	0.374713	UP	0.103719
ENSMUSG00000020521	Rnft1	506.654	0.21887	0.143937	1.52059	0.128362	0.336289	UP	0.103588
ENSMUSG00000049336	Tenm2	1240.26	0.230382	0.15689	1.46843	0.141987	0.355126	UP	0.103584
ENSMUSG00000024163	Mapk8ip3	8517.8	0.151	0.0786818	1.91912	0.0549685	0.206099	UP	0.103575
ENSMUSG00000014353	Tmem87b	627.205	0.151569	0.0791854	1.9141	0.055607	0.207406	UP	0.103549
ENSMUSG00000074818	Pdzd7	181.122	0.221393	0.146849	1.50763	0.13165	0.340638	UP	0.103547
ENSMUSG00000035696	Rnf38	712.649	0.187739	0.11254	1.6682	0.0952753	0.281138	UP	0.103459
ENSMUSG00000068040	Tm9sf4	1506.45	0.13546	0.0655787	2.06561	0.0388655	0.172592	UP	0.103353
ENSMUSG00000113032	ENSMUSG00000113032	505.493	0.244463	0.17339	1.4099	0.158569	0.377992	UP	0.10329
ENSMUSG00000040620	Dhx33	595.973	0.174784	0.100216	1.74406	0.081148	0.257242	UP	0.103063
ENSMUSG00000049658	Bdp1	655.072	0.202815	0.127969	1.58488	0.112993	0.311793	UP	0.102652
ENSMUSG00000055866	Per2	1322.36	0.194505	0.119675	1.62527	0.104104	0.296806	UP	0.102606
ENSMUSG00000109006	ENSMUSG00000109006	292.292	0.186697	0.112231	1.66351	0.0962111	0.282611	UP	0.102461
ENSMUSG00000079610	Ankrd39	93.7727	0.273559	0.210826	1.29756	0.194438	0.42218	UP	0.102449
ENSMUSG00000029510	Gpc2	87.1434	0.321985	0.27745	1.16052	0.245839	0.480668	UP	0.102441
ENSMUSG00000034574	Daam1	985.578	0.147516	0.0763212	1.93283	0.0532574	0.202169	UP	0.102418
ENSMUSG00000104344	ENSMUSG00000104344	130.752	0.263646	0.198482	1.32831	0.184075	0.409063	UP	0.10235
ENSMUSG00000038773	Kdm3b	1280.68	0.165659	0.0924203	1.79246	0.0730597	0.242066	UP	0.102057
ENSMUSG00000128166	ENSMUSG00000128166	96.3524	0.243099	0.173336	1.40247	0.160776	0.38101	UP	0.101874
ENSMUSG00000071636	Rimbp3	96.5375	0.260793	0.195713	1.33252	0.182688	0.407186	UP	0.101763
ENSMUSG00000108348	Pnma8c	2163.55	0.140582	0.0705866	1.99162	0.0464127	0.188974	UP	0.101725
ENSMUSG00000006958	Chrd	177.22	0.253259	0.18643	1.35847	0.174316	0.3972	UP	0.101555
ENSMUSG00000142613	ENSMUSG00000142613	193.665	0.216422	0.14333	1.50996	0.131054	0.339564	UP	0.101519
ENSMUSG00000112038	ENSMUSG00000112038	87.5275	0.282883	0.224527	1.2599	0.207704	0.437787	UP	0.101481
ENSMUSG00000018547	Pip4k2b	2823.91	0.126472	0.0592198	2.13564	0.0327087	0.157852	UP	0.101399
ENSMUSG00000033308	Dpyd	85.3912	0.250951	0.183713	1.36599	0.171942	0.394619	UP	0.10134
ENSMUSG00000018501	Ncor1	3554.93	0.157962	0.0858519	1.83994	0.0657773	0.228562	UP	0.101253
ENSMUSG00000033722	BC034090	160.928	0.233277	0.162367	1.43672	0.150797	0.368191	UP	0.101225
ENSMUSG00000040250	Ints13	565.12	0.186264	0.112634	1.6537	0.098188	0.286297	UP	0.101175
ENSMUSG00000031486	Adgra2	296.489	0.210108	0.136739	1.53656	0.1244	0.330049	UP	0.101151
ENSMUSG00000054309	Cpsf3	1057.03	0.222366	0.150434	1.47816	0.139366	0.351029	UP	0.1011
ENSMUSG00000049354	Dcaf7	3164.23	0.118776	0.0535975	2.21606	0.0266871	0.14095	UP	0.10107
ENSMUSG00000028278	Rragd	4200.61	0.144541	0.0744584	1.94123	0.0522305	0.200142	UP	0.100985
ENSMUSG00000003545	Fosb	642.555	0.217576	0.145204	1.49841	0.134026	0.343671	UP	0.100924
ENSMUSG00000015599	Ttbk1	3310.47	0.161709	0.0894541	1.80774	0.0706474	0.237691	UP	0.100905
ENSMUSG00000029438	Bcl7a	1124.43	0.146985	0.0765072	1.92119	0.0547081	0.205917	UP	0.100877
ENSMUSG00000035934	Pknox2	828.156	0.148273	0.0777154	1.9079	0.0564047	0.209185	UP	0.100747
ENSMUSG00000028099	Polr3c	283.908	0.202799	0.129926	1.56088	0.118551	0.320008	UP	0.100353
ENSMUSG00000043323	Fbrsl1	921.471	0.14684	0.0767146	1.9141	0.0556069	0.207406	UP	0.100318
ENSMUSG00000032257	Ankk1	87.4984	0.32696	0.288568	1.13304	0.257196	0.493793	UP	0.100199
ENSMUSG00000096002	Vmn2r53	292.441	0.249437	0.183483	1.35945	0.174003	0.396852	UP	0.100117
ENSMUSG00000050323	Ndufaf6	94.5397	0.262143	0.199779	1.31216	0.189466	0.416342	UP	0.0997582
ENSMUSG00000056459	Zbtb25	118.029	0.279616	0.223399	1.25165	0.210699	0.440874	UP	0.0994556
ENSMUSG00000049823	Zbtb12	153.812	0.215919	0.144692	1.49227	0.135629	0.346279	UP	0.0994467
ENSMUSG00000002812	Flii	1027.87	0.189058	0.116612	1.62125	0.104964	0.297994	UP	0.0994054
ENSMUSG00000034059	Ypel4	498.344	0.167486	0.0956847	1.7504	0.0800498	0.255065	UP	0.0993779
ENSMUSG00000057101	Zfp180	2152.88	0.124769	0.0587187	2.12486	0.0335979	0.160519	UP	0.0991259
ENSMUSG00000031666	Rbl2	1288.37	0.147068	0.0774666	1.89847	0.0576336	0.211904	UP	0.0991036
ENSMUSG00000011832	Evi5l	1823.15	0.132585	0.0651023	2.03657	0.0416933	0.178925	UP	0.099085
ENSMUSG00000067825	Pex26	381.368	0.167133	0.0955634	1.74892	0.0803047	0.255483	UP	0.0990492
ENSMUSG00000023912	Slc25a27	877.224	0.155345	0.0847111	1.83382	0.0666801	0.230471	UP	0.0990146
ENSMUSG00000000759	Tubgcp3	776.721	0.148559	0.0788316	1.88451	0.0594956	0.215807	UP	0.0989307
ENSMUSG00000021972	Hmbox1	863.101	0.222377	0.152466	1.45854	0.144693	0.359276	UP	0.0988624
ENSMUSG00000078485	Plekhn1	335.858	0.20765	0.136286	1.52364	0.127599	0.335021	UP	0.098619
ENSMUSG00000056966	Gjc3	1235.01	0.212314	0.141574	1.49967	0.133699	0.343209	UP	0.0986075
ENSMUSG00000074305	Peak1	1264.34	0.19246	0.120615	1.59566	0.110565	0.30749	UP	0.0985722
ENSMUSG00000045106	Ccdc73	174.654	0.328689	0.295077	1.11391	0.265319	0.501896	UP	0.0984051
ENSMUSG00000043131	Mob1a	566.114	0.204323	0.133061	1.53556	0.124646	0.330559	UP	0.0982285
ENSMUSG00000037366	Pafah2	104.498	0.269026	0.211409	1.27254	0.203182	0.431418	UP	0.0982217
ENSMUSG00000001998	Ap4e1	186.995	0.246317	0.18237	1.35064	0.176811	0.399872	UP	0.0980533
ENSMUSG00000031922	Cep57	382.676	0.19442	0.123018	1.58042	0.114011	0.313159	UP	0.0980334
ENSMUSG00000041879	Ipo9	2305.88	0.139355	0.0714708	1.94982	0.0511973	0.197956	UP	0.0980269
ENSMUSG00000026656	Fcgr2b	99.3674	0.236136	0.16962	1.39215	0.163877	0.384808	UP	0.0979388
ENSMUSG00000034088	Hdlbp	3588.74	0.169426	0.0984442	1.72104	0.0852435	0.264212	UP	0.0979365
ENSMUSG00000048997	Atxn7l2	351.595	0.241136	0.175991	1.37016	0.170638	0.39264	UP	0.0979024
ENSMUSG00000020346	Mgat1	1048.6	0.177542	0.10643	1.66815	0.095285	0.281138	UP	0.0978398
ENSMUSG00000025764	Jade1	1410.57	0.143102	0.074786	1.91349	0.0556852	0.207572	UP	0.0977148
ENSMUSG00000049470	Aff4	3646.52	0.131946	0.0651844	2.02419	0.0429505	0.181927	UP	0.0976533
ENSMUSG00000031805	Jak3	117.488	0.270012	0.213325	1.26573	0.205609	0.434913	UP	0.0976357
ENSMUSG00000025558	Dock9	1724.82	0.172703	0.101906	1.69472	0.0901284	0.272664	UP	0.0974687
ENSMUSG00000022801	Lrch3	692.112	0.183087	0.11211	1.63309	0.102449	0.293904	UP	0.0973646
ENSMUSG00000027947	Il6ra	147.454	0.225412	0.157414	1.43197	0.152151	0.369889	UP	0.0973618
ENSMUSG00000059149	Mfsd4a	232.023	0.218683	0.150002	1.45786	0.144879	0.359313	UP	0.0972104
ENSMUSG00000075703	Selenoi	1616.32	0.149853	0.081041	1.84911	0.0644427	0.225814	UP	0.0968428
ENSMUSG00000047747	Rnf150	2205.19	0.150357	0.0817151	1.84001	0.0657661	0.228562	UP	0.0963783
ENSMUSG00000033335	Dnm2	1438.63	0.146027	0.0779505	1.87332	0.0610237	0.218852	UP	0.0963555
ENSMUSG00000040724	Kcna2	2881.26	0.157732	0.0884706	1.78288	0.0746061	0.245089	UP	0.0963233
ENSMUSG00000066440	Zfyve26	467.427	0.249903	0.189052	1.32188	0.18621	0.411961	UP	0.0962487
ENSMUSG00000039844	Rapgef1	2506.33	0.125804	0.0607984	2.06919	0.0385279	0.172142	UP	0.0961284
ENSMUSG00000024142	Mlst8	761.348	0.152797	0.0841283	1.81624	0.0693334	0.235183	UP	0.0960473
ENSMUSG00000020289	Nprl3	450.013	0.179782	0.109858	1.6365	0.101735	0.292646	UP	0.0959421
ENSMUSG00000024422	Dhx16	611.693	0.21677	0.149158	1.45329	0.146142	0.361171	UP	0.0958746
ENSMUSG00000056656	Apol8	84.3782	0.368272	0.363622	1.01279	0.311161	0.549228	UP	0.095842
ENSMUSG00000045917	Tmem268	340.936	0.194506	0.125073	1.55514	0.119912	0.322417	UP	0.0956158
ENSMUSG00000016150	Tenm1	424.428	0.186195	0.116511	1.59809	0.110023	0.306543	UP	0.0956128
ENSMUSG00000001138	Cnnm3	596.629	0.169232	0.0997763	1.69612	0.0898634	0.272371	UP	0.095589
ENSMUSG00000024851	Pitpnm1	2857.09	0.149002	0.0809446	1.84079	0.0656529	0.228321	UP	0.0955778
ENSMUSG00000026816	Gtf3c5	437.226	0.158219	0.0894549	1.7687	0.0769435	0.248877	UP	0.0955668
ENSMUSG00000036357	Gpr101	142.539	0.289798	0.243382	1.19071	0.233766	0.468024	UP	0.0955555
ENSMUSG00000041025	Iffo2	275.855	0.204237	0.135624	1.50591	0.132091	0.341181	UP	0.0953819
ENSMUSG00000021271	Zfp839	238.317	0.185288	0.115795	1.60014	0.109567	0.305949	UP	0.0953029
ENSMUSG00000026608	Kctd3	1536.7	0.131588	0.066041	1.99252	0.046314	0.188696	UP	0.095301
ENSMUSG00000029730	Mcm7	376.65	0.195864	0.126728	1.54555	0.122214	0.326216	UP	0.0952868
ENSMUSG00000022545	Ercc4	654.244	0.160374	0.0916118	1.75058	0.080018	0.255029	UP	0.0951675
ENSMUSG00000062785	Kcnc3	1534.55	0.157116	0.0886825	1.77167	0.0764495	0.247926	UP	0.0951617
ENSMUSG00000006390	Elovl1	386.852	0.170108	0.101015	1.68398	0.0921847	0.276152	UP	0.095065
ENSMUSG00000051550	Zfp579	454.435	0.25237	0.193757	1.30251	0.192741	0.420113	UP	0.0950513
ENSMUSG00000027676	Ccdc39	362.031	0.196548	0.127658	1.53965	0.123646	0.328549	UP	0.0950113
ENSMUSG00000027520	Zdbf2	790.949	0.172865	0.103878	1.66413	0.0960869	0.282429	UP	0.0949188
ENSMUSG00000097431	Gm26782	1492.63	0.140538	0.0739669	1.90002	0.0574309	0.211347	UP	0.0948639
ENSMUSG00000027936	Crtc2	597.395	0.187934	0.119018	1.57903	0.114328	0.313657	UP	0.0946331
ENSMUSG00000112110	ENSMUSG00000112110	98.3728	0.241605	0.181004	1.33481	0.18194	0.405845	UP	0.0946219
ENSMUSG00000026926	Pmpca	1423.51	0.121268	0.0577951	2.09824	0.0358839	0.165941	UP	0.0945944
ENSMUSG00000034898	Filip1	492.037	0.161309	0.0930027	1.73445	0.0828375	0.25945	UP	0.0945183
ENSMUSG00000035151	Elmod2	414.228	0.166123	0.0975218	1.70345	0.0884843	0.269835	UP	0.0945077
ENSMUSG00000038267	Slc22a23	2189.41	0.14474	0.0777653	1.86124	0.0627099	0.222432	UP	0.0944868
ENSMUSG00000047909	Ankrd16	459.875	0.188856	0.120097	1.57253	0.115828	0.316098	UP	0.0944617
ENSMUSG00000060149	BC002059	166.949	0.207577	0.140467	1.47776	0.139471	0.351029	UP	0.0943764
[truncated: 15,468 more rows]
