# Supplementary material for: SHMT2 deficiency disrupts transcriptional regulation through homocysteine-mediated suppression of histone lactylation in Huntington’s disease models
Source: J Clin Invest. 2026 Mar 10;136(9):e196094. doi: 10.1172/JCI196094 (PMC13132398; doi:10.1172/JCI196094)
Supplement: Supplemental table 6 [file jci-136-196094-s120.xlsx]

## Sheet: Sheet2
peptide_sequence	uniprot_id	pvalue	padj	FC	log2FC
QLLGEHLTAILQK	A2A432	0.00496311	0.605579	1.42894	0.514948
YNLEELYQAVENLCSHK	A2A432	0.0374192	0.605579	1.63544	0.709679
VCSEALAYFITVNSESHR	A2A5R2	0.0323658	0.605579	1.41913	0.505008
DLPEEYLSSIYDEIEGK	A2A5R2	0.00536786	0.605579	0.567762	-0.816643
VHQLLPLPK	A2AGH6	0.000132932	0.53195	1.95602	0.967918
ILDHLTMIDNK	A2AGT5	0.0190323	0.605579	1.56136	0.642799
LTQGDMLHVEPSLLQYPDWR	A2AIG8	0.0478403	0.610004	2.00513	1.0037
LLALLDALASHK	A2AIV2	0.0150483	0.605579	1.52501	0.608822
DDVPFFGPPLPDPAVFR	A2ALS5	0.00735734	0.605579	0.670081	-0.577592
NSFDELSK	A2AN08	0.00106162	0.605579	1.44097	0.527042
FADKETLIQFLR	A2AN08	0.00719744	0.605579	1.65543	0.727206
LETNTLNVMLGTLNLALVAEQESK	A2AN08	0.0296185	0.605579	0.622339	-0.684228
LIDETQDMLLEMLEDMTTGTESETK	A2AN08	0.0443921	0.610004	1.98022	0.98566
QIVPLLEK	A8C756	0.00659536	0.605579	2.44993	1.29274
LLLLSYR	A8C756	0.00134969	0.605579	1.8173	0.8618
LPGLISSLLLR	A8C756	0.0077695	0.605579	1.8917	0.919686
SWAVDLNLEEK	B1ARD6	0.0494897	0.610004	1.85465	0.891147
HFTCPTSSFPDK	B1AVH7	0.00999175	0.605579	1.51603	0.600301
FLQLCIFPR	B1AZI6	0.0083339	0.605579	1.50752	0.592181
DQMSHLFNVAHTLR	B2RQC6	0.00358942	0.605579	1.53511	0.618343
DAYGNCVTVCNMENLDPLGIHTGESIVVAPSQTLNDR	B2RQC6	0.0114451	0.605579	0.54865	-0.866041
CGPKPPPGFPGLETMLPLLLTAVSEGR	B2RQC6	0.0453222	0.610004	0.525703	-0.92768
TTQIPQFLLDDCFK	B2RR83	0.00233429	0.605579	0.640754	-0.642158
EVFFVIR	B2RWS6	0.0308622	0.605579	1.62534	0.700742
LCFQHNTPLDAIAQFR	B2RXC1	0.00485503	0.605579	1.54143	0.62427
HALLEEENR	B2RXS4	0.0317325	0.605579	0.675888	-0.565144
MLGLDLVVR	B2RY04	0.0430308	0.607363	1.5132	0.597598
ALAAHLLDLGLR	B9EJR8	0.00301491	0.605579	1.7932	0.842536
QVQEAQETLMPQVLATLEDDSQTTR	B9EJR8	0.0304119	0.605579	0.699134	-0.516358
LKPVFIR	C0HKD8;C0HKD9	0.0339026	0.605579	3.38636	1.75974
NPEILAIAPVLLDALTDPSR	E9PVA8	0.00643383	0.605579	1.68558	0.753244
GEPDAAPLSAPAFSLVFPMLK	E9PVA8	0.0460074	0.610004	0.685504	-0.544762
AALLETLSLLLGK	E9PVA8	0.0300117	0.605579	2.99958	1.58476
HGDIITIIDR	E9PVX6	0.0102695	0.605579	1.45429	0.540313
RENPVTPDQNSR	E9PVX6	0.0335177	0.605579	0.64641	-0.629479
LLVVCDVALGK	E9PYK3	0.0287416	0.605579	1.46315	0.54908
LWGWASPLR	E9PZJ8	0.00999138	0.605579	1.41834	0.504204
QMGLFNFR	E9PZJ8	0.0275707	0.605579	1.49195	0.577194
TIEPLTCGR	E9PZJ8	0.00127799	0.605579	2.45282	1.29444
VDEYLFR	E9Q555	0.0336901	0.605579	2.21183	1.14524
VLVIQADFDDGTR	E9Q555	0.034898	0.605579	1.78491	0.835849
RGAAGDWGER	E9Q5C9	0.00362235	0.605579	1.9136	0.936287
INAENCVR	G3X9X1	0.00158275	0.605579	1.51864	0.602778
MVLATCSSYFR	G3X9X1	0.00728665	0.605579	0.501048	-0.996979
LFLQFVTGSPR	G5E870	0.0168992	0.605579	1.50188	0.586773
DIILPTYDVTHSTLEAMR	G5E897	0.0367604	0.605579	0.574115	-0.800588
NEDLAELLNGMDEELDSPEELGTK	G5E8K5	0.0212606	0.605579	0.641418	-0.640663
GYQPHLEDFLLR	G5E8P0	0.0307862	0.605579	1.44704	0.533102
LKTPGVDAPSWLEEQ	G5E8V9	0.020422	0.605579	0.306102	-1.70791
FADDELIIDFDNFVR	O08529	2.69033e-05	0.360665	2.46465	1.30138
FQLTDSQIYEVLSVIR	O08553	0.00680692	0.605579	2.34174	1.22758
IMHDVIK	O08599	0.0317367	0.605579	0.4206	-1.24948
MTDIMTEGITIVEDINKR	O08599	0.0216143	0.605579	1.42637	0.51235
VLLNVIHECLK	O08648	0.00701885	0.605579	1.61405	0.690683
LIALSIDSVEDHLAWSK	O08709	0.026943	0.605579	2.16439	1.11396
NLGLYYDNR	O08759	0.00397612	0.605579	1.5684	0.649296
MPGTDAPGIPAALAFGSQVSDTLLDCR	O08788	0.0393901	0.605781	0.627914	-0.671361
LQFSEQVENIKPEIVSVTAACEELR	O08808	0.0306235	0.605579	1.41787	0.503721
VVYSAFLMATPR	O08810	0.0151379	0.605579	1.71981	0.782252
DLSALLAMFGLPQ	O09012	0.00922659	0.605579	0.605449	-0.723922
AMTTGAIAAMLSTILYSR	O09061	0.0316553	0.605579	1.83501	0.875789
KMEIYRPHK	O09106	0.0287372	0.605579	3.67714	1.87858
VCYYYDGDVGNYYYGQGHPMKPHR	O09106	0.00857328	0.605579	1.47804	0.563689
FNVGEDCPVFDGLFEFCQLSTGGSVASAVK	O09106	0.0360767	0.605579	0.602872	-0.730077
DVKPSNVLINK	O09110	0.00777682	0.605579	1.41752	0.503373
EPELLEPIPYEFMA	O09167	0.00357093	0.605579	0.598728	-0.740027
FCGLMVQLLHK	O35130	0.011966	0.605579	3.33248	1.7366
INFDMSSLVVSLAHK	O35134	0.0329252	0.605579	1.44313	0.529201
LFPPAILKPFPLWTGK	O35134	0.0344234	0.605579	1.43203	0.518065
SNPENNVGLITLANDCEVLTTLTPDTGR	O35226	0.00262273	0.605579	0.686884	-0.541862
VTDYIAEK	O35250	0.0383771	0.605579	1.5169	0.601124
YGVIILDEAHER	O35286	0.0174169	0.605579	1.5158	0.600075
ALVTGYFMQVAHLER	O35286	0.0121168	0.605579	1.86915	0.902382
DAQVVQVVLDGLSNILK	O35343	0.038849	0.605579	1.56191	0.643307
GDFGTQK	O35344	0.0197305	0.605579	0.681588	-0.553028
DQVEYLVQQNVIPPFCNLLSVK	O35344	0.000481677	0.605579	0.512793	-0.963553
DSWEMEAMEK	O35450	0.036144	0.605579	1.44576	0.53183
FALTFGLDQLK	O35638	0.0139213	0.605579	1.57651	0.656738
SSFCEFIGVLVR	O35638	0.0291846	0.605579	1.86898	0.902249
AAMIWIVGEYAER	O35643	0.0376954	0.605579	1.53134	0.614797
LVYLYLMNYAK	O35643	0.0186602	0.605579	2.509	1.32711
TNFFIQLVR	O35972	0.00883679	0.605579	1.56894	0.649787
LIDWGLAEFYHPAQEYNVR	O54833	0.0293548	0.605579	1.68459	0.752396
YHIDLDPHFNDILGQHSR	O54833	0.0352824	0.605579	1.77308	0.826259
HSEVQQANLK	O55029	0.0290425	0.605579	1.42165	0.507562
FELALQLGELK	O55029	0.0494964	0.610004	1.59796	0.676235
YADIILSLLR	O55060	0.0472321	0.610004	1.5701	0.650857
HEDLKDMLEFPAQELR	O55201	0.0357262	0.605579	1.43438	0.52043
GMAFLHTLEPLIPR	O55222	0.0176171	0.605579	1.9871	0.990666
GISHVIVDEIHER	O70133	0.0107529	0.605579	1.42345	0.509393
QLYHLGVIEAYSGLTK	O70133	0.000443277	0.605579	2.03279	1.02346
ETPFELIEALLK	O70133	0.0493888	0.610004	2.22938	1.15664
TQGNVFATDAILATLMSCTR	O70194	0.00131669	0.605579	0.472109	-1.08281
DHPAFAPLYFPTELHR	O70252	0.00104009	0.605579	1.61015	0.687194
MVEINFLCVHK	O70310	0.00353258	0.605579	1.88125	0.911694
VHLEGIFQAVYTAGVVLPK	O70310	0.0209642	0.605579	1.81246	0.85795
DYFGLLFQDHPEQK	O70318	0.0214847	0.605579	1.41804	0.503903
NLPWLFTFNVK	O70318	0.0222053	0.605579	1.59999	0.678064
IAILGFAFK	O70475	0.0144946	0.605579	1.62378	0.699352
SGETTYSCR	O70481	0.0076183	0.605579	0.657128	-0.605753
AFVDFFSQCLHEEYK	O70503	0.0237326	0.605579	1.81991	0.863871
IIQQVLQGLDYLHTK	O70551	0.0131199	0.605579	1.99055	0.993164
IIHTDIKPENILLSVNEQYIR	O70551	0.0279533	0.605579	1.56261	0.64396
NNPSKPLR	O88342	0.00687419	0.605579	0.266439	-1.90812
YEEVEYYYQR	O88447	0.00976788	0.605579	1.42626	0.512235
ICSWSLDMLSHPQDSMELVHK	O88487	0.0360353	0.605579	1.44164	0.527708
MNGFIDQIDGIVHFETR	O88544	0.0213677	0.605579	1.97605	0.982621
VLNEAVGALMYHTITLTR	O88712	0.0216171	0.605579	1.50995	0.594505
LIDILLR	O88738	0.00138644	0.605579	1.5372	0.620305
SIASAIVNELKK	O88738	0.0267574	0.605579	1.67518	0.744314
LVTGWVKPIIIGR	O88844	0.0365699	0.605579	1.84477	0.883444
FDLQVEHPYQFLLK	O88874	0.019629	0.605579	1.58897	0.668091
ASSPISLPPVTHLDLTPSPDVPLTILK	O89017	0.0323058	0.605579	0.582774	-0.778993
MQDQDEDATLTQLATAWVNLAVGGEK	O89079	0.00706008	0.605579	0.67055	-0.576584
YSGGNYR	O89086	0.0365096	0.605579	1.50284	0.58769
FFADLLDYIK	P00493	0.00978177	0.605579	1.5324	0.615796
EMGGHHIVALCVLK	P00493	0.00237165	0.605579	2.14693	1.10228
NTIEETGILAER	P02468	0.0082614	0.605579	0.699167	-0.516292
YYYAVYDMVVR	P02469	0.0337001	0.605579	1.44679	0.532856
HQPSWSLEVLELCK	P03958	0.0175222	0.605579	2.15648	1.10868
VNPCIGGVILFHETLYQK	P05064	0.000995341	0.605579	2.73314	1.45056
TPGTWSHITEQIGMFSFTGLNPK	P05201	0.0437036	0.609698	1.96118	0.971724
FLFPFFDSAYQGFASGDLEK	P05201	0.00888077	0.605579	2.67601	1.42009
AFVHWYVGEGMEEGEFSEAR	P05213	0.0247056	0.605579	1.82212	0.865619
GLYGINEDVFLSVPCILGQNGISDVVK	P06151	0.0152967	0.605579	2.02554	1.01831
GLFISIHDK	P06801	0.00162626	0.605579	1.65496	0.726797
YLLLMDLQDR	P06801	0.0053806	0.605579	1.86031	0.895542
QQLNIHGLLPPCIISQELQVLR	P06801	0.0316407	0.605579	1.79381	0.84303
IKPTALIGVAAIGGAFTEQILK	P06801	0.0451813	0.610004	1.66607	0.736451
LQELSNNLNSCFTK	P07141	0.0378102	0.605579	0.545795	-0.873568
VCELDESNTPMCVCQDPTSCPAPIGEFEK	P07214	0.0052022	0.605579	0.640884	-0.641865
GDLENAFLNLVQCIQNK	P07356	0.0336527	0.605579	4.99261	2.31979
SALSGHLETVILGLLK	P07356	0.0203807	0.605579	2.24386	1.16598
RAPFDLFENR	P07901	0.025079	0.605579	1.49636	0.581458
KCLELFTELAEDKENYK	P07901	0.0259468	0.605579	1.66783	0.737973
GFLFGPSLAQELGVGCVLIR	P08030	0.0199321	0.605579	1.68875	0.755956
QDTGPLMK	P08775	0.00669284	0.605579	0.633734	-0.658051
SGLELYAEWK	P08775	0.0390645	0.605579	1.48345	0.568958
TPSLTVFLLGQSAR	P08775	0.0103268	0.605579	1.60004	0.678112
SLGTSAGSLVHISYLEMGHDITR	P08775	0.0159944	0.605579	2.77445	1.4722
THILLFLPK	P09103	0.00679955	0.605579	1.67308	0.742505
TGPAATTLSDTAAAESLVDSSEVTVIGFFK	P09103	0.0436324	0.609698	0.519678	-0.94431
AAVTPGK	P09405	0.0177263	0.605579	0.344285	-1.53833
DWVIPPISCPENEK	P09803	0.0372053	0.605579	3.1179	1.64058
LFLFQIQK	P0DW87	0.0239081	0.605579	1.43056	0.516577
THINIVVIGHVDSGK	P10126	0.00415432	0.605579	2.02227	1.01598
SWQTAASTVSASNLIYPIFVTDVPDDVQPIASLPGVAR	P10518	0.0442163	0.610004	0.406927	-1.29716
NTHATTHNAYDLEVIDIFK	P11103	0.0169712	0.605579	2.57402	1.36402
KCLELFSELAEDKENYK	P11499	0.0200506	0.605579	1.47419	0.55992
ILLSWVR	P11531	0.0260795	0.605579	1.41478	0.500581
WIGLDLVHGK	P11983	0.00218272	0.605579	1.55172	0.63387
WIGLDLVHGKPR	P11983	0.017443	0.605579	2.53511	1.34205
TFVLEVMGR	P12382	0.0187122	0.605579	1.47864	0.56427
TLPKPHLEAIVENLR	P12382	0.0361219	0.605579	1.8366	0.877041
ANVEHMTEK	P12382	0.0160363	0.605579	1.47786	0.563508
LVEGEINPGQTCLVIEDVVTSGASVLETVEVLQK	P13439	0.00863261	0.605579	2.30936	1.20749
LPLFPEPLHVFAPR	P13864	0.010206	0.605579	1.53122	0.61468
DPVNETLYPEHYR	P13864	0.0429352	0.607363	1.5892	0.668301
ALIHLAGVSLGQR	P13864	0.0154327	0.605579	1.71145	0.775222
EHPWEVMPDLYFYR	P14206	0.0149144	0.605579	1.53913	0.622119
FLAAGTHLGGTNLDFQMEQYIYK	P14206	0.0271064	0.605579	1.59025	0.669256
KVHVIFNYK	P14211	0.0283332	0.605579	2.29316	1.19734
HDADGQATLLNLLLR	P14685	0.0161003	0.605579	1.48361	0.569112
DFLLPFLEEPMDTEADLQFRPR	P14685	0.00351764	0.605579	1.89208	0.919976
SLMPYFLLTQAVR	P14685	0.0428028	0.607363	1.6452	0.718261
WGTDEAQFIYILGNR	P14824	0.0409405	0.607363	1.47808	0.563726
YMHSGPVVAMVWEGLNVVK	P15532	0.0228907	0.605579	1.50413	0.588931
VTILELFR	P17809	0.0277428	0.605579	1.78576	0.83654
ATAGDTHLGGEDFDNR	P17879;Q61696	0.0451677	0.610004	0.0936631	-3.41637
EGGFLLVHTVLK	P19096	0.00759531	0.605579	1.6299	0.704779
ELSFAAVSFYHK	P19096	0.036276	0.605579	1.60242	0.68025
DHKDNLEFFLTNLGK	P19096	0.0141104	0.605579	2.23329	1.15917
ALPGHLKPFETLLSQNQGGK	P19157	0.0201449	0.605579	1.46471	0.55062
VLYEFVLER	P19182	0.00931847	0.605579	1.57488	0.65524
MEPFDPAELPELLK	P20664	0.00111553	0.605579	0.531997	-0.910511
LVIIEGDLER	P21107	0.038562	0.605579	1.49831	0.583332
EWLQVDLGTQR	P21956	0.00987628	0.605579	1.47301	0.558769
AFGWYPHLGR	P21956	0.00312846	0.605579	1.60234	0.680183
SFLFVVR	P22777	0.0348696	0.605579	1.62785	0.702968
DVHLSALTNILDAELIR	P22777	0.00933567	0.605579	1.95558	0.967599
TFQLQLLSPSSSVVPAFNTGTITQVIK	P22892	0.00140393	0.605579	0.646641	-0.628962
IGYLGAMLLLDER	P22892	0.0473332	0.610004	1.77791	0.83018
AMELSFALVNGNNIR	P22892	0.0307359	0.605579	1.53716	0.62027
KDDPMLLSSGR	P23506	3.03458e-05	0.360665	2.30385	1.20405
LILPVGPAGGNQMLEQYDK	P23506	7.45714e-05	0.447615	2.5163	1.3313
MGYAEEAPYDAIHVGAAAPVVPQALIDQLKPGGR	P23506	0.000877565	0.605579	4.32036	2.11115
MKPLMGVIYVPLTDK	P23506	3.47907e-05	0.360665	4.91351	2.29675
DDPMLLSSGR	P23506	0.00661178	0.605579	2.51946	1.33311
SGGASHSELIHNLR	P23506	8.47103e-05	0.451976	3.00022	1.58507
MDIAIHHPWIR	P23927	0.00814728	0.605579	1.57788	0.657986
SLSNVIAHEISHSWTGNLVTNK	P24527	0.0242127	0.605579	1.53749	0.620574
GKLPIVNENDELVAIIAR	P24547	0.0485464	0.610004	1.41796	0.503821
AILCLLLGGVER	P25206	0.0313893	0.605579	1.44273	0.528797
TVDLQDAEEAVELVQYAYFK	P25206	0.0222124	0.605579	2.65496	1.40869
SDGSCAWYR	P25785	0.0130855	0.605579	0.673506	-0.570238
LMFTAFLPDSTGSFTR	P25799	0.0321666	0.605579	0.41661	-1.26323
GVAALTSDPAVQAIVLDTASDVLDK	P26039	0.00277789	0.605579	3.30989	1.72678
EGILNDDIYCPPETAVLLASYAVQSK	P26041	0.00332772	0.605579	0.610498	-0.711942
LFFLQVK	P26043	0.0114421	0.605579	1.46762	0.553474
YCPNSVLVIIDVKPK	P26516	0.0129093	0.605579	194.103	7.60068
LDLEAWFPGSGAFR	P26638	0.0322198	0.605579	1.54552	0.628094
KLDLEAWFPGSGAFR	P26638	0.00595051	0.605579	2.0297	1.02126
VLGLVLLR	P27048	0.00433688	0.605579	1.59022	0.669225
LDYFLLSHSLLPALCDSK	P28352	0.00667086	0.605579	1.55994	0.641493
LDILDVLSEIK	P28650	0.0326254	0.605579	0.601905	-0.732393
ITLLDIVIAK	P28658	0.0359064	0.605579	1.64655	0.719446
AIIGLYNYAHEMTHGASDR	P28660	0.0131461	0.605579	1.63923	0.713015
DEIIWLLR	P28660	0.0329081	0.605579	1.52	0.604072
VSYFEIYLDK	P28738	0.010973	0.605579	1.53231	0.615705
NKPHTPFR	P28740	0.000744922	0.605579	1.99859	0.998981
WLAVDHENVRPDMVLLGK	P29758	0.00347373	0.605579	2.12219	1.08555
PLPLHFLR	P30276	0.0456907	0.610004	1.53725	0.620349
ICHQIEYYFGDFNLPR	P32067	0.00120153	0.605579	1.58743	0.666693
GFPTDATLDDIKEWLDDK	P32067	0.0373562	0.605579	1.41702	0.502865
YKDTNLLILFK	P32067	0.0329341	0.605579	2.06772	1.04804
EVALNTIIFMGR	P32261	0.0166282	0.605579	1.46298	0.548912
AVTEETVK	P32921	0.0121093	0.605579	1.43098	0.517001
SLYTQLCFYR	P33609	0.0205537	0.605579	1.59682	0.675198
QHATNVGIMFR	P35505	0.0167631	0.605579	1.67466	0.743867
IVQDLSLHMSLR	P35601	0.0268273	0.605579	1.51907	0.603185
QNWSLLPTQAIYASVLPGELMR	P35601	0.00533468	0.605579	3.10137	1.63291
LNCQVIGASVDSHFCHLAWINTPK	P35700	0.0295359	0.605579	1.5272	0.610886
KLNCQVIGASVDSHFCHLAWINTPK	P35700	0.024109	0.605579	2.96366	1.56738
TFHETLNCCGSNALTTLTTTILR	P35762	0.0396474	0.605781	1.67089	0.740618
VELNALMTDETISNVPILILGNK	P36536	0.0100531	0.605579	0.706729	-0.50077
IPVQALLHLR	P36916	0.00639142	0.605579	1.98124	0.986405
SGSALEPSVESVK	P36993	0.0223736	0.605579	1.83914	0.879033
VPENPPSMVFK	P37804	0.00112646	0.605579	1.73821	0.797606
FFLSHPSYR	P39053	0.0491019	0.610004	1.57471	0.655086
VYSPHVLNLTLIDLPGITK	P39054	0.0170438	0.605579	1.69118	0.758032
VLQPTIFPVVPR	P41216	0.0392802	0.605781	0.644342	-0.634102
EGPECPPTVVVK	P41230	0.0161487	0.605579	0.659948	-0.599576
FGLLLESYCR	P42337	0.011401	0.605579	1.47874	0.564368
ALMDSNLPR	P42859	0.0409125	0.607363	1.41609	0.501913
HQIEEEFDRR	P42859	0.0271046	0.605579	0.484757	-1.04467
ILGSGIYSSSVLHGMVFK	P42932	0.0218931	0.605579	1.44198	0.528052
APGFAQMLK	P42932	0.0423483	0.607363	1.42263	0.508561
DSLIIIDELGR	P43247	0.0137106	0.605579	1.48998	0.575291
HACVEVQDEVAFIPNDVHFEK	P43247	0.00656655	0.605579	1.81311	0.858466
LLIHMGLLK	P46061	0.00848834	0.605579	1.9807	0.986014
LDILDMFTEIK	P46664	0.0150246	0.605579	1.77005	0.823787
AHIVFDFHQAADGIQEQQR	P46664	0.00840587	0.605579	1.48703	0.572434
DGVYFLYEALHGPPK	P46664	0.0116926	0.605579	1.56201	0.643402
FIIDEELFGQTHQHELK	P46935	0.00975755	0.605579	1.81433	0.859436
AAQAHEDIIHGSGK	P47199	0.00330252	0.605579	0.617649	-0.695142
VVGIHMQGIGCDEMLQGFAVAVK	P47791	0.012755	0.605579	2.00592	1.00426
HENVIGLLDVFTPAR	P47811	0.0053496	0.605579	1.47954	0.565148
SSITPGTVLIILTGR	P47911	0.00197144	0.605579	1.50518	0.589935
ETSGNLEQLLLAVVK	P48036	0.0345016	0.605579	0.597647	-0.742634
DLEEAEEYK	P48428	0.00126752	0.605579	1.6635	0.734225
QYTLDEFLDK	P49025	0.00350805	0.605579	0.6672	-0.583809
SFLFQLLK	P49615	0.0387593	0.605579	1.45075	0.536796
GILLQLFGGTR	P49717	0.030236	0.605579	1.80318	0.85054
PRPAGDELLQDIQVMLK	P49718	0.0437921	0.609698	1.46537	0.551268
VIITEIDPINALQAAMEGYEVTTMDEACK	P50247	0.000604572	0.605579	0.549344	-0.864217
TLTEILQHQIR	P50295	0.00784368	0.605579	1.47142	0.557211
VELLHNIDQDFFDGLPCPGK	P50429	0.0430173	0.607363	1.44134	0.527414
IMGLDLPDGGHLTHGFMTDK	P50431	0.0295893	0.605579	1.72843	0.789459
DFNHINVELSLLGK	P51410	0.0146644	0.605579	1.69679	0.762809
DELILEGNDIELVSNSAALIQQATTVK	P51410	0.0145693	0.605579	0.463402	-1.10967
SGYHYVCLR	P51432	0.0260932	0.605579	0.673316	-0.570644
EGFLDTLVVLHGSGAR	P51480	0.000886008	0.605579	1.76872	0.822707
CQGSLHEDVICTSR	P52431	0.00529263	0.605579	0.644907	-0.632838
TKQEVEVSR	P52479	0.00025223	0.604278	0.121894	-3.0363
IAELLETVTLIHKPVSLQPR	P52479	0.00958175	0.605579	1.77526	0.828031
EAEAAIYHLQLFEELR	P52480	0.0103211	0.605579	1.73047	0.791165
FGVEQDVDMVFASFIR	P52480	0.0196138	0.605579	1.65948	0.730728
IENHEGVR	P52480	0.0352716	0.605579	0.67165	-0.574219
IYHCNINSQGVICLDILK	P52483	0.028249	0.605579	1.55107	0.63326
GQYNFDHPDAFDNDLMHK	P52623	0.0138609	0.605579	1.55228	0.634386
HVEAIYIDIADR	P53810	0.0193059	0.605579	2.08886	1.06272
TVEIVHIDIADR	P53811	0.00140343	0.605579	1.67762	0.746415
DTFNHLTTWLEDAR	P53994	0.0152183	0.605579	1.49277	0.577988
GHEMTSIGLLLGVSAAK	P53995	0.0471628	0.610004	1.49602	0.581129
MTPSNIAIVLGPNLLWPPEK	P55194	0.0227394	0.605579	1.62148	0.697311
TVIYWLAEVK	P56380	0.000218515	0.604278	0.212417	-2.23503
FASFPDYLVIQIK	P56399	0.0305939	0.605579	1.44564	0.531704
QQINEMHLLIQQAR	P56960	0.0488685	0.610004	0.589519	-0.76239
TLAYIITELDER	P57746	0.00608094	0.605579	1.43649	0.522547
GQGVYLGMPGCLPAYDALAGEFIK	P57759	0.00545161	0.605579	0.696904	-0.520968
WWDNLNHLSPFVDHEK	P58044	0.0455749	0.610004	1.98402	0.988429
ALLELQLEPEELYQTFQR	P58252	0.00547879	0.605579	1.7038	0.768752
WLPAGDALLQMITIHLPSPVTAQK	P58252	0.00419547	0.605579	1.6071	0.684464
FDVHDVTLHADAIHR	P58252	0.029698	0.605579	1.77728	0.829669
IDYGTGHEAAFAAFLCCLCK	P58389	0.0200376	0.605579	2.15741	1.1093
VTVPPPGTPQPR	P58404	0.00478861	0.605579	0.691268	-0.532684
LVILEGELER	P58774	0.00969578	0.605579	2.02359	1.01691
LDKENAIDR	P58774	0.0295494	0.605579	1.42028	0.506176
LLVWTYDPK	P58854	0.0487754	0.610004	1.4707	0.5565
LDFNEHYK	P58854	0.0215228	0.605579	1.58679	0.66611
VQQAQDLDHIIAAHEAFLNTITSR	P58854	0.017903	0.605579	1.49845	0.583467
SDHYWVVGIHENPQQLR	P59328	0.00152459	0.605579	2.01254	1.00902
SGAVFSSSQGWVNPFK	P59328	0.0475928	0.610004	1.73327	0.793495
LSGPPDASGAVFVLGGEGLR	P60487	0.042659	0.607363	0.693642	-0.527737
IWHHTFYNELR	P60710	0.0230138	0.605579	2.30239	1.20313
YFHVVIAGPQDSPFEGGTFK	P61089	0.0197418	0.605579	1.43983	0.525895
LYSTWIGGSILASLDTFK	P61164	0.00506123	0.605579	1.86268	0.897376
QLHQSCQTDDGEDDLK	P61202	0.0174469	0.605579	1.70558	0.770259
LQVGEVVTTIPTIGFNVETVTYK	P61211	0.00996375	0.605579	0.702447	-0.509539
FLSQLEITFR	P61222	0.0271036	0.605579	1.53934	0.622311
KYVIYIER	P61255	0.0049055	0.605579	1.93669	0.95359
MWVQLLIPR	P61290	0.0041078	0.605579	1.48799	0.573368
MEALILEPSLYTVK	P61924	0.00470051	0.605579	0.593326	-0.753103
TLIDDDNPPVSFVK	P61965	1.20773e-07	0.00579952	0.0329149	-4.92511
AIIIFVPVPQLK	P62082	0.0056971	0.605579	1.4829	0.568425
EIFLSQPILLELEAPLK	P62141	0.0347082	0.605579	1.87834	0.909455
IKYPENFFLLR	P62141	0.0227356	0.605579	1.49454	0.579702
IKDYLLMEEEFIR	P62192	0.0490934	0.610004	1.42408	0.510034
KIAELMPGASGAEVK	P62196	0.0430932	0.607363	1.5328	0.616168
HGYIGEFEIIDDHR	P62245	0.0122657	0.605579	1.89238	0.9202
RFSEGTSADR	P62334	0.012147	0.605579	0.6274	-0.672543
QLLMLQSLE	P62743	0.0300091	0.605579	0.691571	-0.532051
IEDNNTLVFIVDVK	P62751	0.00430896	0.605579	1.88049	0.91111
SNYNFEKPFLWLAR	P62827	0.0180826	0.605579	1.62652	0.701785
YVATLGVEVHPLVFHTNR	P62827	0.0193713	0.605579	3.01136	1.59042
PFLWLAR	P62827	0.0271916	0.605579	1.47838	0.564016
NLYIISVK	P62830	0.0231342	0.605579	1.44305	0.52912
IYHPNINSNGSICLDILR	P62838	0.0324139	0.605579	1.56284	0.644173
VHGSLAR	P62862	0.0341539	0.605579	0.318735	-1.64957
TEIIILATR	P62908	0.0158521	0.605579	1.47231	0.558082
GVAMNPVEHPFGGGNHQHIGKPSTIR	P62918	0.00286599	0.605579	1.66968	0.739573
AGWNAYIDSLMADGTCQDAAIVGYK	P62962	0.000653621	0.605579	0.568537	-0.814674
TMHGHDHNVSSVAIMPNGDHIVSASR	P63005	0.00898692	0.605579	1.45987	0.545836
LMLLESWR	P63154	0.0179499	0.605579	1.57255	0.653104
IAIYELLFK	P63325	0.0143001	0.605579	1.44268	0.528755
GPEGERPAR	P63325	0.00198457	0.605579	0.118272	-3.07982
GSGDTSNFDDYEEEEIR	P68181	0.0105884	0.605579	0.658095	-0.603633
YLTVAAVFR	P68372	0.0278157	0.605579	1.49557	0.580692
LHFFMPGFAPLTSR	P68372	0.00990146	0.605579	1.93182	0.949963
FWEVISDEHGIDPTGTYHGDSDLQLER	P68372	0.0219013	0.605579	1.49316	0.578372
YMEAFKPFLGIGLK	P70168	0.0105873	0.605579	1.62515	0.700574
SVKPQILSVFGDIALAIGGEFK	P70168	0.0419692	0.607363	1.5192	0.603315
GQEDAILSYEPVTR	P70175	0.00651503	0.605579	1.59455	0.673149
GAIQLGITHTVGSLSTKPER	P70182	0.00445257	0.605579	1.49254	0.577771
ILISLRPQELVDVIK	P70227	0.0360496	0.605579	1.9894	0.992334
VCYYYDGDIGNYYYGQGHPMKPHR	P70288	0.0461148	0.610004	1.68791	0.755237
ESAGLIPSPELQEWR	P70290	0.0479226	0.610004	1.45496	0.540979
ENDAIQTR	P70336	0.0307522	0.605579	1.46809	0.553943
LADFGTCMK	P70336	0.0228415	0.605579	1.58265	0.662346
ILFYDSEQDK	P70336	0.0486465	0.610004	0.691278	-0.532663
HISQISVADDDDESLLGHLMIVGK	P70349	0.0346616	0.605579	1.46015	0.54612
FLFTTGFHTK	P70398	0.00248624	0.605579	1.55285	0.634919
LLLTAIGYGHVR	P70398	0.022158	0.605579	2.45874	1.29792
GWLVDLLNK	P70398	0.0179528	0.605579	1.54233	0.62511
EYINECDSDYHEER	P70398	0.0115888	0.605579	1.51113	0.595624
FGTLNGFQILHDR	P70398	0.0235061	0.605579	1.5388	0.621806
NIANPTATLLASCMMLDHLK	P70404	0.0346281	0.605579	1.439	0.52507
LCVILEPMQELMSR	P70662	0.0271759	0.605579	1.54361	0.62631
NILFVITKPDVYK	P70670;Q60817	0.00773489	0.605579	1.94272	0.958079
LEFMHILTR	P70677	0.0185129	0.605579	1.42127	0.50718
VPLLLEEQGVVDYFLR	P70698	0.0209029	0.605579	1.48617	0.571594
QLLWGPALLITPVLEPGK	P70699	0.042553	0.607363	1.66712	0.73736
LIHFSGVALGEACTIVLR	P80314	0.0080266	0.605579	2.10881	1.07643
PVLVLSQNTK	P80318	0.0307161	0.605579	1.63537	0.709614
VHNTEPVENAR	P81117	0.00284957	0.605579	0.615402	-0.700399
VYYLSWLR	P83510	0.0312296	0.605579	1.64165	0.715146
HHPDLIFCR	P83870	0.0424998	0.607363	1.58288	0.66255
MIGGLFIYNHK	P84091	0.00768339	0.605579	2.32444	1.21688
HMYHSLYLK	P84099	0.025647	0.605579	1.60994	0.68701
YLQFAEELIRPER	P97311	0.0109777	0.605579	1.69314	0.759699
EFDYVINDLTAVPISTSPEEDSTWDFLR	P97355	0.00525302	0.605579	0.555165	-0.849012
LMVMEIR	P97371	0.00240827	0.605579	1.49537	0.580505
AHLVAVFNEYQR	P97384	0.0241774	0.605579	1.42884	0.514844
NHLLHVFDEYK	P97429	0.00865514	0.605579	2.76226	1.46585
FYYNVESCGSLRPETIVLSALSGLK	P97760	0.0129045	0.605579	3.98346	1.99402
QPVFGANFIK	P97765	0.0206255	0.605579	1.41962	0.505503
PFKPFEQLLAVLPSASK	P97789	0.0427501	0.607363	5.21857	2.38365
FEALAAHDALVELSGAMNTAACSLMK	P97807	0.0103053	0.605579	2.82235	1.4969
FFSFIEGCLVK	P97820	0.0457392	0.610004	1.8978	0.924328
VPASQPRPESK	P97855	0.00657113	0.605579	0.60942	-0.714492
LFFIQACR	P97864	0.0150715	0.605579	1.78205	0.83354
FWEVISDEHGIDPTGTYHGDSDLQLDR	P99024	0.0166976	0.605579	1.57619	0.656442
LQQEDGISFEYHR	Q00493	0.0415204	0.607363	1.58401	0.663581
EDLAVFIEELEVVEAK	Q01320	0.038788	0.605579	0.599315	-0.738613
DIVALMVR	Q01320	0.0119855	0.605579	1.54421	0.626866
MQSLDKDIVALMVR	Q01320	0.0219143	0.605579	1.69743	0.763352
HLLQAPVDDAQEILHSR	Q01405	0.0215351	0.605579	1.5319	0.615326
EIHLWFKPEELIDYK	Q01768	0.0203026	0.605579	2.82476	1.49813
NAPAIIFIDELDAIAPK	Q01853	0.0165242	0.605579	0.500195	-0.999437
PYFLEAYRPIR	Q01853	0.00460055	0.605579	1.73681	0.796437
NVFIIGATNRPDIIDPAILR	Q01853	0.0127421	0.605579	2.29493	1.19845
VLSVCPSNKPAIVEAGGMQALGK	Q02257	0.0330652	0.605579	0.658286	-0.603214
MEEIVEGCTGALHILAR	Q02257	0.00976236	0.605579	2.64176	1.4015
GELGWLTHPYGK	Q03145	0.00360331	0.605579	1.4258	0.511773
HALIIYDDLSK	Q03265	0.0314362	0.605579	1.5053	0.590048
PLLLTPVLSHPIFDNR	Q04207	0.0162805	0.605579	1.43493	0.520984
DPPHRPHPHELVGK	Q04207	0.0156634	0.605579	1.61945	0.695503
SPEEVFMAIR	Q04690	0.0491234	0.610004	1.55093	0.633138
GSLGTSGETCR	Q05793	0.0377507	0.605579	0.54367	-0.879198
HSWNLEVLSGDHEQR	Q05CL8	0.0321042	0.605579	1.58342	0.663046
QVDFWFGDANLHK	Q05CL8	0.0310532	0.605579	1.46171	0.547654
SDWQLIVELK	Q05D44	0.0469735	0.610004	2.08816	1.06223
ALPGMGTTIDVILINGR	Q05D44	0.0112394	0.605579	1.79306	0.842426
NIQFEAFHVFK	Q06138	0.0248883	0.605579	1.62985	0.70474
VLIEILCTR	Q07076	0.00501879	0.605579	1.73944	0.798622
KLLLAIVGQ	Q07076	0.0323933	0.605579	1.56713	0.648125
TIFGSIPDIFDVHMK	Q07139	0.0377412	0.605579	2.30935	1.20749
SADTPSAPSPPPTPAPVPVPLPPSVPAPVSVPK	Q08509	0.0278768	0.605579	0.693539	-0.52795
IYPTFLHLHGK	Q08943	0.0152933	0.605579	1.90319	0.92842
VECMMLCEGTAIVLDMVRPK	Q0GNC1	0.033818	0.605579	3.32191	1.73201
NILNELFQR	Q0KL02	0.00621941	0.605579	1.43826	0.524324
NKPDSTQLILEHAGSYFDEIQQR	Q0KL02	0.0248798	0.605579	1.96498	0.974517
ISHLSGSGSGDER	Q0VBL3	0.028643	0.605579	0.706162	-0.501928
LGWDPKPGEGHLDALLR	Q11011	0.0157731	0.605579	1.84144	0.880835
TVMSTMKPGVWWPDMHR	Q11136	0.0342918	0.605579	1.98513	0.989237
WTTLNSLQLHGLQLR	Q1HFZ0	0.0153358	0.605579	1.54788	0.630292
KEILFYDR	Q1HFZ0	0.0186792	0.605579	1.45384	0.539869
VEDLSTCNDLIAK	Q3B7Z2	0.0452409	0.610004	1.49234	0.577581
LLPLLLGLASGR	Q3TAP4	0.024556	0.605579	1.49648	0.581577
SFVVSAASTTER	Q3TB82	0.0424565	0.607363	1.61086	0.687834
VLFVGESDIR	Q3TC93	0.0174572	0.605579	1.59773	0.676027
LQWQTTLGHAVLK	Q3TCH7	0.0199684	0.605579	1.66238	0.733247
YVLENHPGANSNYQMHLLK	Q3TEA8	0.0462586	0.610004	1.73129	0.791846
DGSHHYEGAVVILDAGAQYGK	Q3THK7	0.0170564	0.605579	1.42539	0.511357
ELFVQSEIFPLETPAFAIK	Q3THK7	0.00432085	0.605579	0.484909	-1.04421
LMQITSLHSLNAFLLPIK	Q3THK7	0.0352572	0.605579	1.48393	0.569419
LCSISLSHINAYACLVCGK	Q3TIX9	0.0255899	0.605579	2.52544	1.33654
LDVTVQSFGWSDR	Q3TJZ6	0.012263	0.605579	1.70111	0.766477
TFIPHLEPLQR	Q3TL26	0.0459006	0.610004	1.55595	0.637799
DQLEECR	Q3TPX4	0.000988628	0.605579	2.10418	1.07326
NFVAFEVCR	Q3TW96	0.0330899	0.605579	1.42699	0.512973
AAVESLGFILFR	Q3TXS7	0.00702194	0.605579	1.71333	0.776802
SVHYPPETASIMLMAR	Q3TYX3	0.0280969	0.605579	0.664758	-0.589099
FDEVLYLSSQDLQPK	Q3U186	0.0233477	0.605579	2.69124	1.42827
DIQVGNTGHSSVEDAQATMELYK	Q3U1G5	0.0424824	0.607363	2.12492	1.08741
ALYYLQIHPQELR	Q3U1J4	0.0140668	0.605579	1.49475	0.579901
TKGDFILVGDLMR	Q3U1J4	0.0220752	0.605579	1.56616	0.647232
KTEPATGFIDGDLIESFLDISR	Q3U1J4	0.000289429	0.604278	2.77353	1.47172
TEPATGFIDGDLIESFLDISRPK	Q3U1J4	0.025266	0.605579	3.17947	1.66878
LEIYVVTAEGLRPVK	Q3U1J4	0.0410985	0.607363	2.17447	1.12066
LDWAEGPTAGPAPR	Q3U2I3	0.026753	0.605579	1.53361	0.61693
VCLDLSSLPCVPLSQPVELLR	Q3U3W5	0.0194355	0.605579	0.562178	-0.830901
QLLDDEER	Q3U7R1	0.0452735	0.610004	1.6035	0.681228
LLWDISLR	Q3U829	0.031919	0.605579	1.65189	0.724118
VHCDVQQVLGHLTHPR	Q3UDE2	0.0271705	0.605579	1.77921	0.831236
VIIEYPTLHVVLR	Q3UFB2	0.0150021	0.605579	2.00394	1.00284
LLADVTHLLLK	Q3UFS0	0.0184216	0.605579	2.01102	1.00792
MHTISVPYSVMK	Q3UH60	0.00397976	0.605579	1.41903	0.504904
MCCELAFCK	Q3UHC7	0.0373914	0.605579	2.06934	1.04917
VGMLALEMLGR	Q3UHH1	0.0150151	0.605579	1.59036	0.669357
RGIEKPPFELPDFIK	Q3UJB0	0.0232788	0.605579	1.63594	0.710123
IQEEILVHIR	Q3UJB9	0.0391444	0.605579	1.80816	0.854525
LSYLEEAVMHLDHSDPITR	Q3UJB9	0.0347523	0.605579	2.15157	1.10539
VVVLEVQQR	Q3UJD6	0.00740043	0.605579	1.52221	0.606167
YIHLENLLAR	Q3UKJ7	0.0148824	0.605579	1.78048	0.832263
GLEMALLPHLQDHNLVK	Q3UM29	0.0307978	0.605579	1.79155	0.841209
HPSIIFIDELDALCPK	Q3UMC0	0.0223751	0.605579	3.24507	1.69825
DIELSVVLPGDILK	Q3UMF0	0.00866154	0.605579	1.91178	0.934915
IILWDHDLNLER	Q3UMY5	0.039108	0.605579	1.78032	0.832139
LEAFTQATPVPLEFVQQAQSLTPQDYNLR	Q3UPH1	0.00912612	0.605579	0.68112	-0.55402
APPLPPALLPALSQLQDSGEPPLIQR	Q3UPH7	0.0137153	0.605579	0.544549	-0.876866
WLAGLPLQLSYLGSR	Q3URQ0	0.0305305	0.605579	1.58955	0.668618
LVSIGYPQELLSFAYDSTFPTR	Q3V1L4	0.0215947	0.605579	1.58285	0.662521
DKLTPWEQFLEK	Q3V1V3	0.0390351	0.605579	1.44516	0.531232
STVTIGLVQALTAHLK	Q3V3R1	0.0354772	0.605579	1.71785	0.780603
LQTTVHTLQVIIDGLSQPK	Q497V5	0.0291891	0.605579	1.44255	0.52862
LLEQGCTDFTTDLETILAAVPAR	Q4FZF3	0.0373711	0.605579	2.80161	1.48625
KPQVVEGLR	Q4U2R1	0.0256472	0.605579	1.47728	0.562947
LVLLALEDGSALSR	Q4VGL6	0.0166617	0.605579	1.46264	0.548575
GHVECVDVLINQGASILVK	Q505D1	0.0129841	0.605579	1.5564	0.638213
KLLEPVDHGK	Q569Z5	0.00993652	0.605579	0.528879	-0.918989
KYYLHDDR	Q569Z6	0.0350301	0.605579	1.4233	0.509244
VLEDVREDMLETLIPK	Q56A08	0.0325951	0.605579	0.611494	-0.70959
LKDSILSIVHVK	Q58A65	0.00698876	0.605579	2.8824	1.52727
LFQQILSGVDYCHR	Q5EG47	0.00191359	0.605579	1.58778	0.667008
ICDGIFYTPQYLNPSVISLLK	Q5EG47	0.00594305	0.605579	0.656542	-0.607041
VFESVVVEVLNR	Q5H8C4	0.00632043	0.605579	1.76565	0.820196
FMLYAHGPDLCR	Q5HZJ0	0.0387293	0.605579	1.8673	0.900953
DSTHCPLEK	Q5KU39	0.016087	0.605579	1.75001	0.807362
IVLLMDFDSEK	Q5KU39	0.0407239	0.607363	1.83825	0.878337
VDEDFEECQK	Q5NCI0	0.0150082	0.605579	0.453089	-1.14213
AEGLGEAEVR	Q5ND34	0.0244561	0.605579	1.46558	0.55147
IGSDQDLGIELLNVLHR	Q5PRF0	0.0421341	0.607363	1.63018	0.705031
DLENLGLTHLIGSPFLR	Q5RJG1	0.0497378	0.610004	1.55563	0.637499
FHLLVANR	Q5SRX1	0.0480492	0.610004	1.83037	0.872138
NFDDAFLPVLKPHLER	Q5SSW2	0.00714758	0.605579	1.61533	0.69183
FFVENLNHDAIVVR	Q5SSW2	0.0413479	0.607363	1.45065	0.536695
ALGLSPSEWSSILEHAR	Q5SUQ9	0.0350127	0.605579	1.53617	0.619335
HKPAFTEEDVLNIFPVVK	Q5SW19	0.0101434	0.605579	1.46837	0.554211
WFFTYAR	Q5SWD9	0.0223192	0.605579	2.5606	1.35648
DNTCVVEFQFMLPTSHPNR	Q5SWU9	0.0080894	0.605579	1.55785	0.639553
LGPVTETETQLPWILVGETLK	Q5XG71	0.0258366	0.605579	0.551899	-0.857523
EEIVHFNISEDNTVVK	Q5XG71	0.0157672	0.605579	2.98471	1.57759
LVLPHVPAILQYLSK	Q5XG71	0.0303095	0.605579	2.10313	1.07254
VKPYLPLIIAPLFR	Q5XG71	0.0238865	0.605579	2.77007	1.46992
ELIPTTWWPHR	Q5XPI3	0.013913	0.605579	1.95417	0.966554
FPELFNWFK	Q60520	0.036136	0.605579	3.91382	1.96858
YPNAELAWCQEEHK	Q60597	0.0195353	0.605579	1.47104	0.55684
KELEQIFCQFDSK	Q60597	0.0235439	0.605579	0.484791	-1.04457
VLIMHGGLFSEDGVTLDDIR	Q60676	0.019598	0.605579	6.74663	2.75417
FEHSLGVGYLAGCLVR	Q60710	0.0257491	0.605579	1.46376	0.54968
GNLPGVQHK	Q60715	0.0171027	0.605579	1.89361	0.921137
EPFFHGHDNYDQLVR	Q60737	0.0167705	0.605579	1.43409	0.520133
LIDWGLAEFYHPGQEYNVR	Q60737	0.0337416	0.605579	1.73253	0.792877
GELLGCFGLTEPNHGSDPGGMETR	Q60759	0.0313257	0.605579	1.76274	0.817822
DIMEDAIDNR	Q60770	0.0118298	0.605579	2.24692	1.16795
QGLSGVPILSEEELSLLDEFYK	Q60865	0.00832947	0.605579	0.624198	-0.679925
HGVQECILLVTQR	Q60875	0.00151624	0.605579	1.55025	0.632499
YIFTSLDKPSVVSLQNLIVR	Q60875	0.0290619	0.605579	1.57116	0.651826
INHEGEVNR	Q60972	0.00623726	0.605579	0.684584	-0.546701
VLLPLHK	Q60996	0.000928868	0.605579	0.52569	-0.927716
AALSEMVEYITHNR	Q60996	0.00461968	0.605579	1.8357	0.876332
YHHCTDEPLHAIYDSVEK	Q61024	0.00993828	0.605579	1.59018	0.66919
GPPDFSSDEER	Q61033	0.0262112	0.605579	1.44027	0.526341
EKVFDVIIR	Q61035	0.00264651	0.605579	2.09456	1.06665
KVPCVGLSIGVER	Q61035	0.0283725	0.605579	1.5736	0.654071
DVQMLQDAISK	Q61081	0.0270031	0.605579	1.98818	0.99145
IYLPYLHDWK	Q61187	0.0070987	0.605579	2.38713	1.25527
KYNPSEEEYEK	Q61194	0.0221944	0.605579	161.648	7.33672
IIVLGLLPR	Q61206	0.00118509	0.605579	1.60315	0.680908
LVLYLEHNLEK	Q61207	0.0286969	0.605579	1.43723	0.523288
APVAIGVAAMSTAQMLASGLK	Q61211	0.0396559	0.605781	0.703142	-0.508113
DVIHFFR	Q61216	0.0315575	0.605579	1.57611	0.65637
QGIEMHLFR	Q61235	0.00992639	0.605579	1.85139	0.888611
KFDEVLVNHFCEEFGK	Q61316	0.0163548	0.605579	1.47241	0.558179
LMSANASDLPLSIECFMNDIDVSGTMNR	Q61316	0.0135488	0.605579	0.562643	-0.829708
FDEVLVNHFCEEFGK	Q61316	0.0245331	0.605579	1.53754	0.620628
SGDPMILSCLMEHLYTEK	Q61543	0.0240891	0.605579	2.40918	1.26854
GDHAGVLK	Q61553	0.03738	0.605579	0.6756	-0.565758
AWNKPCEQCPIPSTDEFATLCGSQR	Q61554	0.0386083	0.605579	0.478421	-1.06365
STLVAIVVGVGR	Q61576	0.00411844	0.605579	2.85822	1.51512
DVHEDSLTVVFENNWQPER	Q61584	0.0342325	0.605579	1.96567	0.975024
FLVYVANFDEK	Q61598	0.03714	0.605579	1.53241	0.615798
FDLGQDVIDFTGHSLALYR	Q61598	0.0399098	0.605781	2.06942	1.04923
FLVYVANFDEKDPR	Q61598	0.0394573	0.605781	1.43519	0.521241
VTFELTYEELLK	Q61704	0.0392866	0.605781	1.41579	0.501612
TRLEQEIATYR	Q61781	0.0332378	0.605579	2.22816	1.15585
DLKPSNIVVK	Q61831	0.027345	0.605579	0.636779	-0.651135
HEMPPHIYAISESAYR	Q61879	0.0183309	0.605579	1.67627	0.745255
LCHLLGMNVMEFTR	Q61879	0.0243489	0.605579	1.59686	0.675234
TLLAILR	Q61881	0.00723779	0.605579	1.50037	0.585315
DVLDVYIEHR	Q61881	0.0173165	0.605579	1.76947	0.823318
RPDLLTMVVDYR	Q62048	0.00401964	0.605579	3.81472	1.93158
WIDEEGDPCTVSSQLELEEAFR	Q62074	0.00922806	0.605579	0.69402	-0.526951
HVINFDLPSDIEEYVHR	Q62167	0.0379168	0.605579	2.04859	1.03463
ELAVQIYEEAR	Q62167	0.000960903	0.605579	1.48223	0.567768
SLEIEPR	Q62245	0.016575	0.605579	0.570411	-0.809926
YVHELIPAVMTCIVSR	Q62311	0.0195214	0.605579	1.4661	0.551983
PLHISTFINELDSGFR	Q62348	0.00638663	0.605579	2.48628	1.31399
GYAFIEYEHER	Q62376	0.0130505	0.605579	1.50238	0.587246
AIAHPYSQALIQYVCGLGPR	Q62383	0.00196024	0.605579	2.43588	1.28444
GCCSQTDGLPSK	Q62388	0.0181266	0.605579	0.637624	-0.649222
TMLAVVDYLR	Q62388	0.0190606	0.605579	1.44836	0.534422
DIVDGMGITGVEGVFR	Q62388	0.0362049	0.605579	0.465499	-1.10315
GTETISK	Q62446	0.00260929	0.605579	0.494041	-1.0173
LPPLPVTPGMEGAGVVVAVGEGVGDRK	Q62465	0.0326511	0.605579	0.655056	-0.610309
ISFEEFCAVVGGLDIHK	Q63810	0.00832701	0.605579	2.36822	1.2438
NCQPNYWR	Q64191	0.013241	0.605579	1.55188	0.634014
MWFQWSEQR	Q64310	0.0278709	0.605579	1.46292	0.548849
LIVPVLLDASVPPYDK	Q64324	0.0210303	0.605579	0.503229	-0.990714
SAPSLEYCAELLGLDQDDLR	Q64331	0.0387913	0.605579	0.661435	-0.596329
HGFLEEFITPIVK	Q64511	0.0235452	0.605579	1.649	0.721592
VNESSHYDLAFTDVHFKPGQIR	Q64514	0.0277946	0.605579	1.95961	0.970564
LTLHVGDGFEFMK	Q64674	0.0201536	0.605579	1.70338	0.768404
LGATAEK	Q64727	0.027909	0.605579	0.512684	-0.963857
SSSHIVLVISNK	Q64737	0.0340847	0.605579	1.70334	0.768369
FLPLPLTQLLSK	Q64FW2	0.0133542	0.605579	3.02107	1.59506
NLILVVR	Q68FD5	0.0177466	0.605579	1.4628	0.548732
HDVVFLITK	Q68FD5	0.0279957	0.605579	1.75852	0.814361
VGYTPDWIFLLR	Q68FD5	0.0247216	0.605579	1.6916	0.75839
AFMTADLPNELIELLEK	Q68FD5	0.0169918	0.605579	1.76526	0.819881
EHLELFWSR	Q68FD5	0.00638607	0.605579	1.64989	0.722373
FDVNTSAVQVLIEHIGNLDR	Q68FD5	0.00143217	0.605579	2.93521	1.55347
TGNLETCLR	Q68FF6	0.0103769	0.605579	1.45606	0.542072
EDIVPQLK	Q69ZN7	0.00582891	0.605579	0.627204	-0.672993
PVVTLTSYWEDISHR	Q69ZN7	0.0207084	0.605579	1.96014	0.970959
LIAVLESIER	Q69ZR2	0.0478701	0.610004	1.54019	0.623105
LPLHLYDTPGSTYNLQILTR	Q69ZR2	0.0283679	0.605579	1.75367	0.810373
LLAMPPNETCTAK	Q69ZS7	0.0238514	0.605579	0.686163	-0.543377
INVGCIFCGPK	Q69ZS7	0.00872685	0.605579	0.699276	-0.516065
SYISEETR	Q6A026	0.00801453	0.605579	1.48072	0.566303
QLNDLWDQIEQAHLELR	Q6A068	0.0473147	0.610004	1.4145	0.500287
VPSHSESALNNDSK	Q6A0A9	0.0154231	0.605579	1.93605	0.953117
LYKPILWR	Q6DFV1	0.00513224	0.605579	1.48058	0.566162
CVTLIQMNR	Q6DFV1	0.000338458	0.605579	2.25643	1.17404
IHLSILDDTGSWLENK	Q6DFV1	0.0324162	0.605579	1.66708	0.73732
ATALHAFGLYCR	Q6DFV1	0.0150317	0.605579	1.54142	0.624263
SNAALLFVEAFPIR	Q6DFV1	0.0459524	0.610004	1.76293	0.817973
EWYGWHFPELGK	Q6DFW4	0.0220617	0.605579	1.59387	0.672537
FLISLTNPHDR	Q6DFZ1	0.0102716	0.605579	1.41828	0.504147
SYFPETWIWDLVIVDSTGVAEMEVTVPDTITEWK	Q6GQT1	0.0412195	0.607363	0.417963	-1.25855
ACTQLVDNLVEHILK	Q6KCD5	0.0227144	0.605579	1.52621	0.609956
HFDFDLEDFK	Q6KCD5	0.0169578	0.605579	1.71875	0.781363
WLEVDIGPDIR	Q6NS46	0.0249745	0.605579	1.6528	0.724916
DLGADIIVDMATLTGAQGIATGK	Q6NSR8	0.0415465	0.607363	0.598808	-0.739835
NLLALIHR	Q6NV83	0.00904797	0.605579	2.08725	1.06161
GFFNIYHPLDPVAYR	Q6NZC7	0.0281821	0.605579	1.86405	0.89844
GVIDLIFEK	Q6NZJ6	0.00409166	0.605579	1.41817	0.504028
MSSMTSVQK	Q6NZQ2	0.0357003	0.605579	0.614948	-0.701465
DFLSAGSLVECLEK	Q6NZR2	0.0248705	0.605579	0.662932	-0.593066
LVLPPLDPLNLPLR	Q6NZR5	0.00859093	0.605579	0.668704	-0.580559
GLGVHHSGILPILK	Q6NZR5	0.0181483	0.605579	1.61152	0.688421
SEIHLFLQR	Q6NZR5	0.0255582	0.605579	1.74665	0.804592
ELWAVLNGWR	Q6P069	0.0170598	0.605579	1.65102	0.723354
QSDIFLGDR	Q6P1G2	0.0132433	0.605579	1.7137	0.777117
SVHAWEISDQLLQIR	Q6P2B1	0.0089924	0.605579	1.68944	0.756544
SVDPENNPTLVEVLEGVVHLPETVHTAVR	Q6P2B1	0.00900166	0.605579	2.68093	1.42273
SQVVIPILQWAIASTTLDHR	Q6P2B1	0.00551339	0.605579	2.50491	1.32476
SAATDIFSYLVEYNPSMVR	Q6P2K6	0.02821	0.605579	0.550839	-0.860296
NAIATTTALATAATLDVLIQR	Q6P3E7	0.0236963	0.605579	0.563305	-0.828012
IADFGFSNLFTPGQLLK	Q6P4S6	0.0417465	0.607363	1.52491	0.608724
LELSVHLQPITR	Q6P4T2	0.0459243	0.610004	1.63851	0.71238
PTLSEIELFR	Q6P4T2	0.0489662	0.610004	0.535747	-0.900376
AIFEIVLNR	Q6P4T2	0.00850114	0.605579	1.93141	0.949656
PVPLELHIQGFNISHTQTR	Q6P4T2	0.00903365	0.605579	1.7816	0.833173
DILCGAADEVLAVLK	Q6P4T2	0.0231498	0.605579	0.503916	-0.988745
STLLLLLTGK	Q6P542	0.0114126	0.605579	1.43419	0.520235
DVDDDSDER	Q6P542	0.000943445	0.605579	0.616588	-0.69762
EPDVLILDEPTNNLDIESIDALGEAINDYK	Q6P542	0.0355988	0.605579	0.459212	-1.12277
ISHVSTSSVK	Q6P549	0.0118668	0.605579	1.74803	0.805733
TLSAEHEEFIAALIPEVILCTK	Q6P5B0	0.00855263	0.605579	0.344049	-1.53931
VAVVVMDVVHLAK	Q6P5B0	0.0245043	0.605579	3.27656	1.71218
SGYWASHLAGR	Q6P5E4	0.0255304	0.605579	1.71889	0.781476
LPAFSPLMPPAVISQTLLLDNPHK	Q6P5E6	0.0205868	0.605579	1.75594	0.812241
YVVGLIIK	Q6P5F9	0.000611914	0.605579	1.86035	0.895576
KYVVGLIIK	Q6P5F9	0.0325745	0.605579	2.55491	1.35327
NLNTLCWAIGSISGAMHEEDEKR	Q6P5F9	0.0210216	0.605579	2.08935	1.06305
NLNTLCWAIGSISGAMHEEDEK	Q6P5F9	0.0376283	0.605579	1.80834	0.854668
SLAGQDQEEQKLEQETQQPLR	Q6P5H2	0.00822056	0.605579	0.697931	-0.518845
AGEEKPEKPQR	Q6P8I4	0.0247236	0.605579	0.349181	-1.51795
KPTLILR	Q6P9Q4	0.0233107	0.605579	2.03663	1.02619
QIFQEDKDLVPEFVHSEGLSCLIR	Q6P9Q4	0.0346808	0.605579	2.42781	1.27965
MISLCLQK	Q6P9R2	0.0366133	0.605579	1.4459	0.531971
DLYGPDNHLVEWHR	Q6P9Z1	0.0250935	0.605579	2.06456	1.04584
TPTTQETDGFQVK	Q6P9Z1	0.0449251	0.610004	0.661782	-0.595572
STLVLHDLLK	Q6PAJ1	0.0333863	0.605579	2.3054	1.20501
VLVGELLTSLPEVDERPCR	Q6PAL8	0.0227515	0.605579	1.7824	0.833823
DQVLHEHIQR	Q6PAR5	0.0498732	0.610004	1.81109	0.85686
MPMIWLDLK	Q6PB44	0.0303068	0.605579	1.43311	0.519144
GQPMVHGALSVALSSIR	Q6PB44	0.0163173	0.605579	1.64472	0.717842
GALATLR	Q6PB66	0.0260898	0.605579	0.685161	-0.545484
ELPDSSSPVPANNIR	Q6PCL9	0.00343464	0.605579	0.568499	-0.814769
VNDVVPWVLDVILNK	Q6PDI5	0.0121144	0.605579	1.78443	0.835462
VMELLVHLNK	Q6PDI5	0.0145067	0.605579	1.89885	0.925129
TLMEALVASYLIKPEVQVR	Q6PDI5	0.0172906	0.605579	1.8877	0.91663
PWTIMESLQK	Q6PDL0	0.00143144	0.605579	1.50422	0.589017
DEHLDFIQAHLR	Q6PDL0	0.010125	0.605579	1.72195	0.784041
IAILHENFTTVKPEDAYEDFIVKPPVR	Q6PDL0	0.00153224	0.605579	5.36449	2.42344
DLPYDQASWESEDVEIQDYDLFK	Q6PDQ2	0.010066	0.605579	0.640764	-0.642135
AAVQTFQNTYQVLAVTFNDTSDQIISGGIDNDIK	Q6PE01	0.0302934	0.605579	0.570767	-0.809026
LPGHAGSINEVAFHPDEPIILSASSDKR	Q6PE01	0.000354514	0.605579	0.521855	-0.938278
TSLTSVVLTLK	Q6PE54	0.0107305	0.605579	0.612644	-0.70688
TLTTDILFGLLK	Q6PE54	0.00782208	0.605579	2.87093	1.52152
DAPPPPPPYR	Q6PEV3	0.0191631	0.605579	1.43042	0.516442
KFGFEIIETK	Q6PGB6	0.0117128	0.605579	1.65825	0.729658
LLNILMQLR	Q6PGB8	0.00892408	0.605579	2.04677	1.03335
QFLIDWVR	Q6PGC1	0.0290693	0.605579	2.19738	1.13578
YIFDLFYK	Q6PGH1	0.0266492	0.605579	1.43505	0.521099
MVSSIIDSLEVILSK	Q6PR54	0.0417311	0.607363	2.13872	1.09675
YVDLIEEQLNEALTTYR	Q6QI06	0.0103248	0.605579	1.49365	0.578839
VLHLIGMALQEEK	Q6WKZ8	0.00919507	0.605579	1.46317	0.549101
EWLSFGHR	Q6ZPE2	0.0229296	0.605579	1.64884	0.721452
KELENLATSLEHYK	Q6ZPU9	0.00208249	0.605579	1.49495	0.580094
VLLSPFAPDYIQQSLFHR	Q6ZPV2	0.0184024	0.605579	3.37866	1.75645
SLLEVVVLSR	Q6ZQ08	0.00685831	0.605579	1.73796	0.797397
EVYPHVSTIINICLK	Q6ZQ38	0.0147263	0.605579	1.8459	0.884323
ADVFHAYLSLLK	Q6ZQ38	0.0399271	0.605781	1.72114	0.783367
ISGSILNELIGLVR	Q6ZQ38	0.0079335	0.605579	4.86958	2.2838
IDLRPVLGEGVPILASFLR	Q6ZQ38	0.0083326	0.605579	3.21062	1.68285
THFDYQFGYR	Q6ZQ58	0.0094911	0.605579	1.42114	0.507052
HTVDDGLDVR	Q6ZQ73	0.0281269	0.605579	0.555568	-0.847964
LFFAGEHTIR	Q6ZQ88	0.0331447	0.605579	1.42063	0.506532
HGLINFGIYK	Q6ZQ88	0.0063063	0.605579	1.86999	0.903029
VLDQDTDAIAVHVVR	Q6ZQA0	0.0203091	0.605579	2.21967	1.15035
ELIIDFR	Q6ZQJ5	0.000681649	0.605579	0.525315	-0.928744
FLISQAR	Q6ZQK0	0.00228884	0.605579	1.43276	0.518796
FLLEHFTDEQR	Q6ZQK0	0.00591743	0.605579	1.7332	0.793435
NFIPLLEFHDSK	Q6ZWQ0	0.0450568	0.610004	2.96452	1.5678
VHIGQVIMSIR	Q6ZWV3	0.00973454	0.605579	1.78255	0.833941
VVLVFGYNCCK	Q78JE5	0.00230993	0.605579	1.49801	0.583046
LRPLYDIPYMFEAR	Q78PY7	0.0244856	0.605579	1.55123	0.633413
CVDWSIAVYTR	Q78PY7	0.0446658	0.610004	1.9285	0.947483
HQFAWPFR	Q7JJ13	0.00013283	0.53195	2.66278	1.41293
YAPLHLVPLIER	Q7TMB8	0.0195241	0.605579	1.42514	0.5111
LMNFMYFQR	Q7TMB8	0.0202983	0.605579	1.41811	0.50397
KFQILNDEIITILDK	Q7TMB8	0.0416984	0.607363	2.27356	1.18495
ALGPQDVLWMLHPR	Q7TMC8	0.0167954	0.605579	1.6219	0.697683
YLTVAAIFR	Q7TMM9	0.00350034	0.605579	1.71108	0.774908
SDTHQPIAASEVELILHK	Q7TMV3	0.0199817	0.605579	1.52896	0.612549
NIQLFNTSDLISILK	Q7TMV3	0.00492181	0.605579	3.4214	1.77459
RDHVFEDSYR	Q7TMY8	0.00599911	0.605579	1.87213	0.904677
SLLSILQR	Q7TMY8	0.0395393	0.605781	1.69167	0.758446
IHFFLSK	Q7TNV0	0.0390288	0.605579	1.42115	0.507054
ILNFLMHPK	Q7TNV0	0.00269782	0.605579	1.5811	0.660927
EHPEALSCLLLQLR	Q7TPD0	0.0177553	0.605579	1.52115	0.605165
PHPAITATLLDFMCR	Q7TPD0	0.0162855	0.605579	1.92063	0.941582
ATLIISPSSICHQWVDEINR	Q7TPQ3	0.00775484	0.605579	0.499943	-1.00017
SVFGHICPHLTPR	Q7TPV4	0.00653831	0.605579	1.62901	0.703993
LVSLVDHLHLEK	Q7TPV4	0.0330053	0.605579	1.47131	0.557099
VCFEDPEWEQLITQLLGK	Q7TPV4	0.034269	0.605579	1.87396	0.906093
FFEHFIEGGR	Q7TQI3	0.006555	0.605579	1.45789	0.54388
AFGFSHLEALLDDSK	Q7TQI3	0.0131372	0.605579	1.63917	0.712966
GDHVIGIVIAK	Q7TQK4	0.0217074	0.605579	1.5511	0.633294
LYPLEIVFGMNGR	Q7TQK4	0.0251275	0.605579	1.63061	0.705415
LLGDYLGLCR	Q7TSI1	0.0385377	0.605579	1.41954	0.505423
KDDFVDLLLR	Q7TSI3	0.00604009	0.605579	1.78572	0.836509
INLNLIHDHNPK	Q7TT37	0.0030438	0.605579	1.51115	0.595649
KMDEYVASLHLPSFDAHLTELTDDQAK	Q80SW1	0.0183439	0.605579	2.85884	1.51543
LEWFSTLFPR	Q80SY5	0.0167168	0.605579	1.42779	0.513786
ALGFMYIR	Q80SY5	0.0262971	0.605579	1.45285	0.538888
ALALQVLSQIVGR	Q80TE0	0.0145157	0.605579	1.58037	0.660267
EQLLPFDLSIFK	Q80TM9	0.034759	0.605579	4.1263	2.04485
WFWSIVEK	Q80TP3	0.0414223	0.607363	1.55673	0.638521
HSFTEDHYVEFSK	Q80TR8	0.0168014	0.605579	2.19063	1.13135
NSSNTGVGSPSNTIGR	Q80TV8	0.00950147	0.605579	1.75177	0.808811
FFEFGSLDQK	Q80U58	0.000442192	0.605579	0.658876	-0.60192
NLIAPIFLHR	Q80U70	0.00659877	0.605579	1.9141	0.936665
HCSLQVVPEEIYR	Q80U72	0.0101435	0.605579	1.55089	0.633096
SLYLLINSK	Q80U95	0.00983302	0.605579	1.44384	0.529913
WGTIEVENTTHCEFAYLR	Q80UG5	0.0291787	0.605579	1.70545	0.770153
LVLSELLAIMNK	Q80UK8	0.0329124	0.605579	6.96739	2.80062
FLLMLQSVK	Q80UM3	0.0150938	0.605579	1.47157	0.557357
DLQTPESQNLFCCLYR	Q80WQ2	0.01655	0.605579	0.669217	-0.579454
FVEGLIVTLSPR	Q80X82	0.0277668	0.605579	1.69402	0.760451
LHLLSVLK	Q80X82	0.0121516	0.605579	1.4903	0.575602
LIHELAAVYTEAIADIK	Q80X82	0.00197293	0.605579	1.76338	0.818341
LIALLEVLSQK	Q80X90	0.0300096	0.605579	1.50579	0.590523
GQHVTGSPFQFTVGPLGEGGAHK	Q80X90	0.00444382	0.605579	1.77418	0.827148
FTLIAVPAVR	Q80XJ3	0.00310158	0.605579	1.99846	0.998889
FSAELIQHIPLSLR	Q80YD1	0.0153748	0.605579	1.59756	0.675867
FFEVFDNSMK	Q80YV3	0.0173575	0.605579	1.90537	0.930074
LLLNLISQVGR	Q80YV3	0.0208715	0.605579	1.47357	0.559312
LTPLHLAVQAGSEIIVR	Q810B6	0.0255596	0.605579	1.84942	0.88707
QVGVAGK	Q811J3	0.00446435	0.605579	0.57916	-0.787965
EIYLHDIWPSR	Q811J3	0.0268796	0.605579	1.4954	0.580536
LILISTNGSFIR	Q8BFQ4	0.00965961	0.605579	1.58436	0.663901
CTYAVGNHDFIEAYK	Q8BFV2	0.0351882	0.605579	0.593657	-0.752299
MLLGHMPTIELLR	Q8BFV2	0.010516	0.605579	1.98459	0.988838
YSDIDIILLK	Q8BFY9	0.00442481	0.605579	1.43966	0.525732
VAPDEHPILLTEAPLNPK	Q8BFZ3	0.00917018	0.605579	0.619756	-0.690229
LFIGGLSFETTDDSLR	Q8BG05	0.00727433	0.605579	1.74077	0.799729
GGYVLHIGTIYGNLK	Q8BGQ7	0.0145955	0.605579	1.4606	0.546559
YNYQSDSSGSYVFECTVATVLALR	Q8BGQ7	0.0412462	0.607363	0.470823	-1.08674
GLIDVKPLGVIWGK	Q8BGR9	0.0123983	0.605579	1.61651	0.692878
YLQCILGVDNIK	Q8BGV0	0.0460925	0.610004	0.672566	-0.572251
VHLVGIDIFTGK	Q8BGY2	0.031229	0.605579	1.90031	0.926236
QLLLIAGLTR	Q8BGZ4	0.0325899	0.605579	1.55032	0.632567
KDDETVDSLGPLEK	Q8BGZ4	0.0257529	0.605579	2.50427	1.32439
PLGTQVAVAVHQWLDIPEK	Q8BH69	0.00868389	0.605579	1.45763	0.543627
HQCLELAK	Q8BH74	0.0301402	0.605579	1.55859	0.640237
FHLISPLIQK	Q8BHG1	0.00651708	0.605579	1.42847	0.514472
LLILEYSR	Q8BHG1	0.0241658	0.605579	1.77216	0.82551
LGQDRPIK	Q8BHJ5	0.0414577	0.607363	1.91678	0.938683
LQDEGHQTLVFSQSIK	Q8BHK9	0.0498284	0.610004	1.75786	0.813822
KPGVSVASDWSIHLR	Q8BHN3	0.0140431	0.605579	1.98536	0.989398
FPQPLNMLEHLASK	Q8BHN3	0.0237677	0.605579	1.44603	0.532102
ALLDTLQLGPDALTVHLIHEVTK	Q8BHN3	0.0132318	0.605579	4.2032	2.07149
PLEKPQWESHYLFPR	Q8BHY2	0.0181636	0.605579	1.79152	0.841185
YVDSNLCCFIPGK	Q8BIG4	0.0287824	0.605579	1.44468	0.53075
HADILAAVETR	Q8BIG4	0.0072064	0.605579	0.66487	-0.588856
IWHYTGSLLHK	Q8BJW6	0.0279448	0.605579	1.78151	0.8331
TVAEIFGNSNYLR	Q8BJY1	0.0306051	0.605579	0.652072	-0.616898
VFEMADSQDPTMIGVAVDTVGILGSSVEGK	Q8BJY1	0.00644745	0.605579	0.477103	-1.06763
TLNHQYDYTFDWTMLK	Q8BK63	0.0441258	0.610004	1.45658	0.542587
EHIMQMLQNPDWK	Q8BKC5	0.0347601	0.605579	0.631244	-0.663731
ITFLLQAIR	Q8BKC5	0.0169467	0.605579	1.51231	0.596753
IFSIIAEGEMHEAIK	Q8BKC5	0.0483495	0.610004	1.45803	0.544021
HLHSIMVLK	Q8BKC5	0.0336472	0.605579	1.66997	0.739819
VFLDFFTYAPPKPR	Q8BKS9	0.00542299	0.605579	1.99885	0.99917
KDLDYTHLEEK	Q8BL66	0.0047301	0.605579	1.5499	0.632178
EQQVADLQLK	Q8BL66	0.0102751	0.605579	2.31606	1.21167
LSELTDSLR	Q8BL99	0.00546477	0.605579	2.19045	1.13123
YLYNFFLK	Q8BM85	0.00420699	0.605579	0.343491	-1.54165
WSEALVLYDR	Q8BMA6	0.047609	0.610004	1.76681	0.821146
VSNLQYLHSYLTYIK	Q8BMA6	0.0312139	0.605579	1.91153	0.934732
DIDSFVPSK	Q8BMF4	0.0083513	0.605579	1.42965	0.515663
NYPVWQHITLTTLR	Q8BMJ2	0.00972319	0.605579	1.46763	0.553488
YIGFETANGDIFICTQR	Q8BMJ2	0.0044722	0.605579	1.89197	0.919892
AFIHWVSQPLVCEIR	Q8BML9	0.0143462	0.605579	1.82549	0.868284
HQLQLLAER	Q8BML9	0.045374	0.610004	1.77438	0.827318
VLEPEAAEEALENGPK	Q8BMP6	0.0403668	0.607363	2.42503	1.278
AGVLPLLTAAITQHGQHADVVR	Q8BNU0	0.0267318	0.605579	2.4211	1.27566
IHQEVEEQK	Q8BP00	0.0315103	0.605579	0.63181	-0.662438
VFGWVHR	Q8BP47	0.0146332	0.605579	1.60351	0.681229
FLSWILNR	Q8BP47	0.0411472	0.607363	1.53059	0.614088
HAQANGFSVVR	Q8BP48	0.0430556	0.607363	3.67568	1.87801
AEELHYPQGEHR	Q8BP92	0.000760087	0.605579	5.79651	2.53518
HDDFLEAISSALR	Q8BQM4	0.0146563	0.605579	1.81062	0.856483
NPVESIANEAVNVLWNVCECSGR	Q8BQM4	0.00949016	0.605579	0.509001	-0.974261
IVVHDIPIK	Q8BQY8	0.0327764	0.605579	1.94524	0.959947
FNMVIPLVDGMIVSR	Q8BQZ4	0.024943	0.605579	1.84713	0.885288
LREPLSSQDVQTVTENWLVLEPR	Q8BRN9	0.0102248	0.605579	2.2603	1.17652
VLIVVPFR	Q8BTT6	0.0126639	0.605579	1.52808	0.61172
YKPLFDYFIK	Q8BU30	0.0266247	0.605579	1.82105	0.864767
DKDTLSIHYLMLPR	Q8BU30	0.0314731	0.605579	1.54868	0.631038
LRAEPDHMVLGK	Q8BU30	0.0140014	0.605579	1.46875	0.554593
LMAPYTPFLTELMYQNLK	Q8BU30	0.0404214	0.607363	0.687236	-0.541122
RFGWDCHGLPVEYEIDK	Q8BU30	0.00837884	0.605579	1.94619	0.96065
DTLSIHYLMLPR	Q8BU30	0.0258936	0.605579	1.53483	0.618078
SINDMMSSLSELTVR	Q8BUR4	0.00739919	0.605579	0.691107	-0.533019
YNIIPVLSDILQESVK	Q8BVE3	0.0485697	0.610004	1.58919	0.668295
AFLDFHSLPYQVVEVNPVR	Q8BWM0	0.0214153	0.605579	1.74907	0.806584
YQLETISENIR	Q8BWQ4	0.00503905	0.605579	1.65842	0.729808
YQHGLEFGR	Q8BWZ3	0.000796587	0.605579	0.567093	-0.818343
CNTNTAIELK	Q8BY71	0.0105938	0.605579	1.44881	0.534868
RFDFDYTTMHR	Q8BY87	0.0264631	0.605579	1.60253	0.680351
LFVLLQTSK	Q8BY87	0.0337604	0.605579	1.6076	0.684912
FLLDAVFAK	Q8BY87	0.0140376	0.605579	1.92286	0.943252
LGLTFLKPK	Q8BYA0	0.0127394	0.605579	1.48982	0.575134
FCGEHAGSAEEENTR	Q8BYH3	0.0348577	0.605579	1.67989	0.74837
DALELLRPWAK	Q8BYY4	0.00671133	0.605579	1.53866	0.621677
LLEFIGFSGNR	Q8BYY4	0.0461448	0.610004	1.82456	0.867545
GLSMLQLFIDK	Q8BZM1	0.00979873	0.605579	1.56167	0.643092
NLFSCINLLR	Q8C079	0.00980868	0.605579	1.47309	0.558845
MEILSTLLR	Q8C115	0.0372043	0.605579	1.45121	0.537258
ALLADIEAHYR	Q8C2E7	0.0106972	0.605579	1.44818	0.534237
INVELSTK	Q8C2Q3	0.013205	0.605579	1.43864	0.524704
ALVVEMSR	Q8C2Q3	0.0176701	0.605579	2.03529	1.02523
QREPDADIR	Q8C3I8	0.0138439	0.605579	2.00371	1.00268
ATPTESPEKPPPPAVQR	Q8C3W1	0.0119451	0.605579	1.59611	0.674561
ILPLVSSISALLR	Q8C3Y4	0.0496905	0.610004	2.11466	1.08043
LFIETLLR	Q8C3Y4	0.0138533	0.605579	2.14949	1.104
TVGATVEFTVGDRPVTGFR	Q8C4B4	0.0328242	0.605579	1.70235	0.76753
AGALCAMR	Q8C547	0.00135828	0.605579	2.04293	1.03064
FFGLLAGR	Q8C5N3	0.017166	0.605579	1.50512	0.58988
IHVTPLIPGK	Q8C7E9	0.0372855	0.605579	0.682588	-0.550913
FISADVHGIWSR	Q8C7R4	0.00409209	0.605579	1.53672	0.619854
FDLNEPLHLSFLQSAAK	Q8C7R4	0.018137	0.605579	1.4219	0.50782
EIFISNITQANPGIVTCLESHPHK	Q8C7R4	0.0204402	0.605579	3.14744	1.65418
LQNLNIFLVGCGAIGCEMLK	Q8C7R4	0.0269793	0.605579	1.89233	0.920161
DAFSHVVENTAFFGDVVLR	Q8C7V8	0.00987088	0.605579	2.05948	1.04228
VLLLVDDEYK	Q8C7X2	0.0059516	0.605579	0.594405	-0.750482
TLYLQSVTSIEER	Q8C878	0.0366415	0.605579	1.52221	0.606169
DVEVLEGKPIYVDCFGNLVPLTK	Q8C8R3	0.0401799	0.607117	1.41671	0.502548
DELASLK	Q8C8U0	0.0108972	0.605579	2.72244	1.4449
MLHYMTVDDLLSLK	Q8C8U0	0.0411933	0.607363	1.47242	0.558189
TYSLDLDGGSEYK	Q8CBC7	0.0276864	0.605579	1.89194	0.919868
QAIGWNINIPALLQEK	Q8CBE3	0.0206252	0.605579	0.673802	-0.569604
ETVPNVPQEALEK	Q8CC88	0.0339475	0.605579	0.698428	-0.517816
ISVEFCHVTR	Q8CCB4	0.0158991	0.605579	1.51128	0.595771
VVMAPHEPLVVFVDNYIK	Q8CCB4	0.00338585	0.605579	1.7575	0.813527
YKDELWR	Q8CD15	0.00564662	0.605579	1.82393	0.867051
QIWCGSPIR	Q8CD15	0.0474761	0.610004	0.603822	-0.727806
LQELFGR	Q8CD92	0.040863	0.607363	0.566167	-0.820701
IILVNIR	Q8CD92	0.0102518	0.605579	1.83308	0.874269
YEAIVTILKPSTR	Q8CE96	0.00749903	0.605579	1.78302	0.834326
FCEELDPEKPADALATSLGLR	Q8CFE2	0.00657193	0.605579	0.676845	-0.563102
SHYADVDPENQNFLLESNLGK	Q8CFE6	0.0478276	0.610004	0.551348	-0.858964
MTIGHLIECLQGK	Q8CFI7	0.0294651	0.605579	1.41983	0.505714
ICRPLLIVEK	Q8CFI7	0.000841393	0.605579	1.9893	0.992258
HNIGIATFIGLDK	Q8CG47	0.0452107	0.610004	1.90786	0.931958
VDLFYLHAPDHSTPVEETLR	Q8CG76	0.0384003	0.605579	1.96436	0.974057
SFFNCLWK	Q8CGA0	0.0217099	0.605579	1.83502	0.875793
GQSLGYAFAEFQK	Q8CGC6	0.0296854	0.605579	3.58073	1.84025
VDLAVTR	Q8CGC6	0.0220934	0.605579	1.69862	0.764363
YNVYPTYDFACPIVDSIEGVTHALR	Q8CGC7	0.0045025	0.605579	2.80216	1.48654
IATTSGLYGTNLMEHTEIDHWLEFSATK	Q8CGC7	0.0217127	0.605579	1.57524	0.655573
WFGFLEAQQAFR	Q8CGC7	0.0325249	0.605579	2.03242	1.0232
VLEFIAVSQLR	Q8CGK3	0.0398122	0.605781	1.58084	0.660696
IVSGEAQTVQVTPENLQDFVGKPVFTVER	Q8CGK3	0.0430226	0.607363	0.0115058	-6.4415
AVTLDPNFLDAYINLGNVLK	Q8CGY8	0.0330128	0.605579	0.622409	-0.684065
ADGEQDEEEKDDGEVK	Q8CH18	0.0278072	0.605579	1.69067	0.757599
IQLSGMYNVR	Q8CHE4	0.0337671	0.605579	1.41853	0.504396
EVLASEAILNIPEK	Q8CI33	0.0460447	0.610004	0.584359	-0.775074
IPLPVSNILWEHCIR	Q8CI71	0.00333972	0.605579	1.61083	0.687805
KYDEVLHMVR	Q8CIE6	0.00840156	0.605579	1.4978	0.582842
TADKIEGFLDIMEIK	Q8CIH5	0.0101926	0.605579	1.67289	0.742339
ECLQALEFLHANQVIHR	Q8CIN4	0.009025	0.605579	2.07722	1.05465
HTQWGLDLLDK	Q8CJ53	0.0452181	0.610004	2.51294	1.32938
TAEIAGK	Q8CJF7	0.0201588	0.605579	0.623043	-0.682596
VKDDMTEVTGR	Q8CJG1	0.0353375	0.605579	0.323941	-1.6262
ELLIQFYK	Q8CJG1	0.0269549	0.605579	1.41436	0.500147
GFHCESSAHWPIFK	Q8JZQ9	0.0155059	0.605579	1.57546	0.655775
YVVTSVSWWSHK	Q8JZQ9	0.0230465	0.605579	1.57912	0.659123
EMDEEDKAFK	Q8K003	0.00463135	0.605579	1.45781	0.5438
TAFETIILLTK	Q8K013	0.0381913	0.605579	2.32074	1.21459
EPAEDILQTLLDSTYK	Q8K0C4	0.0294359	0.605579	0.649795	-0.621944
LIDFMYSGVLR	Q8K0L9	0.042601	0.607363	1.46001	0.545981
APPLLSLPLCILPPGSGSPR	Q8K0Y7	0.0078032	0.605579	0.410159	-1.28574
ICYIFHETFGR	Q8K1M6	0.00552289	0.605579	1.83695	0.877315
TLESVDPLGGLNTIDILTAIR	Q8K1M6	0.0450701	0.610004	0.582835	-0.77884
MLIPYIEHWPR	Q8K1Z0	0.0387687	0.605579	2.16825	1.11653
ALFARPDLLLLDEPTNMLDVR	Q8K268	0.000256937	0.604278	4.06557	2.02346
RDPVTLEDVYPIHMILENK	Q8K284	0.0354014	0.605579	1.54277	0.625518
EEAPLAK	Q8K296	0.00531249	0.605579	1.66958	0.739488
EGLDWDLIYVGR	Q8K297	0.0270754	0.605579	1.82298	0.866303
LFVCDVLPLIINNHDVR	Q8K2A7	0.0389359	0.605579	1.57128	0.651938
IIVEHISTWR	Q8K2Q0	0.0204855	0.605579	1.54878	0.631132
LSALFINLISDPSR	Q8K2V1	0.0105871	0.605579	1.79274	0.842169
AGLITNFNEPINQIATQIAVLIAK	Q8K2V6	0.0215542	0.605579	2.55053	1.3508
FPNLVDPWTPHLYAR	Q8K2Z4	0.00637011	0.605579	1.4595	0.545472
DEVKPAVIQLLWER	Q8K2Z4	0.0110789	0.605579	1.47311	0.558862
EAIAHLLGVALVR	Q8K2Z4	0.00558647	0.605579	1.77689	0.829357
SPHNFEFHLPLSPEELLK	Q8K2Z4	0.0171253	0.605579	1.7189	0.781487
DQFLDILQAHGHDVNSFVR	Q8K2Z4	0.0416335	0.607363	1.86045	0.895653
ELLDGNQVLAAFVPLLLK	Q8K2Z4	0.00505628	0.605579	2.5611	1.35677
GFAAFLTELAER	Q8K2Z4	0.025114	0.605579	1.44292	0.52899
WYCQMCQK	Q8K339	0.0137347	0.605579	0.662194	-0.594675
HYLSEELR	Q8K3A9	0.0321102	0.605579	1.77632	0.828895
VLKPEWFQGR	Q8K3A9	0.0015352	0.605579	1.61675	0.693092
GFEDDRIEALLHK	Q8K411	0.0460917	0.610004	1.72576	0.787234
GMDHFLYGLSDEMK	Q8K411	0.0225707	0.605579	2.14293	1.09958
AGVSCCELAEK	Q8K4F6	0.0411769	0.607363	1.8512	0.888462
VLVYELLLGK	Q8K4F6	0.0426306	0.607363	1.48554	0.570984
VDNEILDYK	Q8K4G5	0.00498487	0.605579	1.65065	0.723034
QWHLGCFK	Q8K4G5	0.0217899	0.605579	1.53858	0.621603
LPGGHQTVLFSATLPK	Q8K4L0	0.0313547	0.605579	1.60403	0.681698
GSHPDFPDDFRPDDFHPDK	Q8K4P0	0.040618	0.607363	1.43865	0.524716
EHVLNQK	Q8K4R9	0.0456292	0.610004	0.449364	-1.15404
FLFSLFGQK	Q8R010	0.0163468	0.605579	1.4664	0.552281
ICFVNDPR	Q8R016	0.00444189	0.605579	1.43398	0.520025
TFDAQIVIIEHK	Q8R050	0.0123933	0.605579	1.82165	0.865247
HLIVLINK	Q8R050	0.0115982	0.605579	1.89218	0.92005
LPDLVNSAILLALNK	Q8R0G9	0.0461971	0.610004	2.05056	1.03602
EMVQEDQK	Q8R0H9	0.0174515	0.605579	0.462246	-1.11327
EAWSSPPVAVPVPPPDDLLQSPPAVSTPPPLPK	Q8R0K9	0.02134	0.605579	0.6616	-0.595968
AGYPLEKPFDFR	Q8R0X7	0.00687941	0.605579	0.622818	-0.683118
HGGDLYVVGGSIPR	Q8R179	0.038167	0.605579	0.661412	-0.59638
TPNEEIDHQNDDQR	Q8R1A4	0.000274829	0.604278	2.43581	1.2844
EEIILTPIEVAIEDMQK	Q8R1A4	0.00757986	0.605579	0.627674	-0.671913
IMQNTDPHSQEYVEHLKDEAQVCAIIER	Q8R1B4	0.0392098	0.605781	1.44928	0.535336
DLMLMSHLQDNIQHADPPVQILYNR	Q8R1B4	0.031104	0.605579	1.64074	0.714344
FSLVPHNYGLVLYENK	Q8R1F1	0.0250575	0.605579	1.54836	0.630738
CPTQFPLILWHPYAR	Q8R1F1	0.0137853	0.605579	1.6453	0.718355
DEHFDFIQSHIR	Q8R1Q8	0.0116685	0.605579	1.78471	0.835694
TTVVAAAAFLDAFQK	Q8R1S4	0.00374028	0.605579	0.561495	-0.832654
AEENLLLVLGSDMSDR	Q8R1U1	0.0481456	0.610004	1.62792	0.70303
EEFFHQELPLYIPPPIFSR	Q8R2T8	0.0437536	0.609698	1.60918	0.686323
TAGLSLLAEER	Q8R2U4	3.75537e-05	0.360665	1.65163	0.723888
TGTSCALDCGAGIGR	Q8R2U4	0.0140065	0.605579	1.49697	0.582045
LLLPLFR	Q8R2U4	0.00290616	0.605579	1.5489	0.631246
DNMAQEGVILDDVDSSVCR	Q8R2U4	0.000110496	0.530603	1.95835	0.969635
NVIEFLAPLKPVAIR	Q8R3C6	0.024748	0.605579	1.44841	0.534466
VISGHLEALQFLR	Q8R3F5	0.0338439	0.605579	1.41696	0.5028
DWGLLPLLQPSSPSSLLSAK	Q8R3F9	0.0216762	0.605579	0.578789	-0.788891
FWSLQDYFR	Q8R3N6	0.00369281	0.605579	1.99196	0.994192
DFSETYER	Q8R409	0.0423526	0.607363	1.45477	0.540796
AVCLPSILYR	Q8R418	0.000284496	0.604278	2.19546	1.13452
IVQGLLCLVK	Q8R4Y8	0.0325735	0.605579	1.54538	0.62796
SPSELLEICELSQEK	Q8R5A0	0.0100579	0.605579	0.606283	-0.721937
ASHKPTYENLQK	Q8R5F3	0.00336797	0.605579	1.8478	0.885807
LYNLLLLR	Q8R5H1	0.0260894	0.605579	1.43594	0.521997
LLPCPPLDFFRPCR	Q8R5K4	0.0395569	0.605781	1.47794	0.563588
LLWGLEGLPLTVSAVQGAHPVLR	Q8R5K4	0.0120256	0.605579	1.82582	0.868543
PEGLTSVIDLGPEADKPEAADFR	Q8R5K4	0.0255177	0.605579	2.25466	1.17291
YILQGFFR	Q8VBT9	0.0194502	0.605579	1.49817	0.583206
LIPSWTTVILVK	Q8VBY2	0.0357935	0.605579	1.65007	0.722524
WAPDGSCILTNSADNVLR	Q8VC51	0.00781928	0.605579	1.43077	0.51679
FFDDLHCIDIGDMSWQK	Q8VCH5	0.0323386	0.605579	1.91115	0.934444
AIIAVTGASSVTLK	Q8VCY6	0.0360017	0.605579	1.58159	0.661378
PFSVEFFR	Q8VCY6	0.00550068	0.605579	1.59393	0.672587
QWIDLLLR	Q8VCY6	0.0354905	0.605579	1.44145	0.52752
WLIHLSPGFK	Q8VD62	0.00551545	0.605579	2.80919	1.49016
LVLLSVLK	Q8VD65	0.0398143	0.605781	1.74963	0.807054
YKNELSDMSR	Q8VD75	0.0442233	0.610004	1.53233	0.61573
VVQEQGTHPK	Q8VDD5	0.0453904	0.610004	0.244426	-2.03253
FLSNGHVTIPGQQDKDMFQETMEAMR	Q8VDD5	0.0348464	0.605579	1.41755	0.503404
TELEDTLDSTAAQQELR	Q8VDD5	0.0371576	0.605579	1.60447	0.682096
MLVTFDEELRPLPVSVR	Q8VDM4	0.0138547	0.605579	1.51779	0.601972
EDVLTLLLPVMGDSK	Q8VDM4	0.0115682	0.605579	0.563225	-0.828216
WLPLGLGLNHLGK	Q8VDM4	0.0169255	0.605579	1.60211	0.679974
SHYVLYGLVAAMQPR	Q8VDM4	0.017434	0.605579	1.94297	0.958266
AEPYCSVLPGFTFIQHLPLSER	Q8VDM6	0.0198789	0.605579	1.46868	0.55452
AVTPNQVQDLYDMMDK	Q8VDP3	0.0477295	0.610004	0.488354	-1.034
SVYENDVLEQLK	Q8VDS4	0.0415479	0.607363	0.573306	-0.802623
VVLTVSSGGQHTVLLVK	Q8VE37	0.00114632	0.605579	1.9198	0.940954
VPLGPGLHAYPDELIR	Q8VE73	0.0496829	0.610004	1.42182	0.50774
GVIDYIFYSK	Q8VEG6	0.0350318	0.605579	1.42539	0.511357
NELHNLLDKPQLQGIPVLVLGNK	Q8VEH3	0.0188038	0.605579	1.62777	0.702893
LSSVSHIVLDEIHER	Q8VHK9	0.00542062	0.605579	1.55193	0.634066
GQFAEHLLGAGFVSSR	Q8VHK9	0.015942	0.605579	1.5069	0.59158
QLTLEQLHAVEISAVHSR	Q8VHN8	0.0398982	0.605781	1.82166	0.86525
HTIIVSWGGVNVPK	Q8VHX6	0.0131018	0.605579	1.46233	0.548272
ETVHSVSVSLAQLSATIFR	Q8VI75	0.000225604	0.604278	2.03226	1.02309
LVVHEGSPVTSISAR	Q91V09	0.015727	0.605579	1.48194	0.567483
YPGSTFMDHVLR	Q91V92	0.00699796	0.605579	1.47847	0.564106
EHEVTIFVR	Q91V92	0.0288282	0.605579	1.48353	0.569035
NHPWLELSDVHR	Q91VA6	0.0332428	0.605579	1.57624	0.65649
HFDWLYER	Q91VH2	0.0146284	0.605579	1.70507	0.769832
IFILGPSHHVPLSR	Q91VH6	0.00743853	0.605579	2.44183	1.28797
AMESHKDEFTIIPVLVGALSESK	Q91VH6	0.0291305	0.605579	1.52174	0.605723
MGMSIIEQLDPVSFSNYLK	Q91VH6	0.00181794	0.605579	0.497972	-1.00586
ETLTFPPEVPVSEK	Q91VJ4	0.00816428	0.605579	0.63002	-0.66653
YVFTPDGNCNR	Q91VM3	0.0172259	0.605579	1.82288	0.866223
ELLIIGGVAAR	Q91VR5	0.0477091	0.610004	1.48002	0.565619
EIFFHYSEFK	Q91W50	0.000621089	0.605579	2.1652	1.1145
ALVQLHLAR	Q91W61	0.0224986	0.605579	1.60501	0.682583
KSWPEPDQKPEPVDK	Q91W67	0.00297609	0.605579	1.42587	0.511841
ESLDQIIVATPGLSSDPIALGVLQDK	Q91W67	0.0144377	0.605579	0.648445	-0.624944
FAVGIVIGR	Q91WJ8	0.00798942	0.605579	2.61079	1.38449
GGEQISR	Q91WJ8	0.0193068	0.605579	0.652711	-0.615484
SISQQSGAR	Q91WJ8	0.0310828	0.605579	0.00419496	-7.89713
GALLKPWLFTEIK	Q91XI1	0.0143573	0.605579	1.98946	0.992377
KAEGAGTEEEGTPK	Q91XV3	0.0361541	0.605579	2.06648	1.04717
NIIGLLNVFTPQK	Q91Y86	0.00790483	0.605579	1.44386	0.529931
NYLLVYYPHVVVPPLPEK	Q91YJ2	0.0114142	0.605579	1.78361	0.834799
CPHSTPLWLLLSR	Q91YR7	0.0288962	0.605579	5.338	2.4163
YLHDLGIVHR	Q91YS8	0.0166659	0.605579	1.96826	0.976921
IVFPHGITLDLVSR	Q91ZX7	0.0167727	0.605579	2.26633	1.18036
DLDTVASDMMVLLK	Q920A5	0.020882	0.605579	0.666863	-0.584538
NEDDEEEEEEKDEAEDLLGR	Q920B9	0.00548424	0.605579	0.682087	-0.551972
NLGFGMGIEFR	Q920B9	0.00016033	0.592235	1.83902	0.878934
VLPVELGR	Q920L1	0.0369982	0.605579	1.81328	0.858601
FTLSANVGDLK	Q920Q4	0.0400964	0.607117	0.677682	-0.561321
WPLSLIINR	Q921G8	0.0173992	0.605579	1.71666	0.779607
IELMPHDLITQLLR	Q921G8	0.0454559	0.610004	3.30289	1.72373
GECVGGSTLSLLHDR	Q921G8	0.0185577	0.605579	1.43885	0.524916
GVHTLLDLVVR	Q921I9	0.0335347	0.605579	1.77621	0.828804
VIVSDVQESFIWVR	Q921M3	0.0176142	0.605579	1.94539	0.960057
VWSMDNMICTQTLLR	Q922B6	0.0383441	0.605579	0.552122	-0.85694
VLSILISR	Q922D4	0.00186444	0.605579	1.55713	0.638889
LGSFHELLLEPPK	Q922D4	0.031352	0.605579	1.50336	0.588188
LIEFLLK	Q922D4	0.0146481	0.605579	1.44319	0.52926
HIGTSAIMDLLLR	Q922D4	0.0125534	0.605579	3.38116	1.75752
MFGVPVVVAVNVFK	Q922D8	0.0151681	0.605579	1.47238	0.558154
LHFFMPGFAPLTAR	Q922F4	0.0119939	0.605579	2.25655	1.17412
QTVFLLEKPFPVK	Q922H1	0.0312611	0.605579	1.46338	0.549309
YLQEFAPLGTGGGLYHFR	Q922H4	0.00442056	0.605579	1.52943	0.612996
IPAEVLILNSIVLPHK	Q922H4	0.0289027	0.605579	1.42019	0.506083
FFGTEDHAWIK	Q922P9	0.00239083	0.605579	1.57157	0.652207
NLEPEWAAAATEVK	Q922R8	0.0437779	0.609698	0.681747	-0.552691
HSTEVTVGPDGDLPCR	Q922X9	0.030574	0.605579	1.45767	0.54366
HLVQEDCEAVPHR	Q922X9	0.0289475	0.605579	1.52308	0.606996
RDEDMLYSPELAQR	Q923D5	0.00164144	0.605579	1.49426	0.579431
SSTHMTWGALFR	Q924C1	0.0294941	0.605579	1.48049	0.56607
ILNFLLNTLQENVNK	Q924C1	0.020539	0.605579	1.87491	0.906821
ALSDIDSFIAYVGADLK	Q924C1	0.0326328	0.605579	0.5381	-0.894054
ALSNTLLLPWPNLPESEQQWPLR	Q924Z6	0.0269731	0.605579	4.4046	2.13901
SHGPDVIVVGPLLR	Q925H1	0.0367047	0.605579	1.46606	0.551941
HQVAYNTLIGSCVK	Q925J9	0.0129676	0.605579	1.65668	0.728296
ILHGSVGYLTPR	Q925J9	0.0329271	0.605579	1.56272	0.644059
AVFDNLIQLEHLNIVK	Q99J45	0.013453	0.605579	1.44796	0.534025
VIFITEYMSSGSLK	Q99J45	0.000487563	0.605579	2.19653	1.13523
DWLFAPHYR	Q99JI4	0.000257479	0.604278	1.87902	0.909979
KDWLFAPHYR	Q99JI4	0.00431993	0.605579	2.8401	1.50594
ELYGPDNHLVEWHR	Q99JR8	0.0244521	0.605579	2.32812	1.21917
MTPTDDSDPWWAAFSGACK	Q99JW2	0.010055	0.605579	0.692784	-0.529522
DPNAFLFDHLLTLKPVK	Q99JX4	0.0282302	0.605579	1.59026	0.669263
LQLLSNLFHGMDK	Q99JX4	0.0181421	0.605579	1.76012	0.815673
ALKDPNAFLFDHLLTLKPVK	Q99JX4	0.00871521	0.605579	1.9855	0.989505
LVMAAANR	Q99JY0	0.0192758	0.605579	1.53429	0.617568
PIDVQVITHHMQR	Q99JY9	0.0156695	0.605579	1.85167	0.888827
DITYFIQQLLR	Q99JY9	0.0496253	0.610004	1.98271	0.987476
PGLGQYLCNQLGLPFPCLCR	Q99K01	0.00804362	0.605579	1.90139	0.927056
LLQEQEQELR	Q99K43	0.0168022	0.605579	1.66467	0.73524
DDIVVPVYLR	Q99K46	0.0438258	0.609698	1.57315	0.65366
TISSSLAVVDLIDAIQPGCINYDLVK	Q99K51	0.0282901	0.605579	0.506245	-0.982092
NTLIQFEDFGNHNAFR	Q99KE1	0.0329604	0.605579	1.41926	0.505142
FSLFAGGMLR	Q99KF1	0.0076111	0.605579	1.53381	0.617122
LLFEYLR	Q99KK9	0.00546624	0.605579	1.84412	0.882931
FSLFTAIHK	Q99L27	0.0162054	0.605579	1.89467	0.921947
SISFHPSGDFILVGTQHPTLR	Q99LC2	0.00872803	0.605579	2.20692	1.14203
DNLLLDMYLAPHVR	Q99LD4	0.00954171	0.605579	1.50763	0.592283
GFVPNMQVEGVFYVNDALEK	Q99LF4	0.0446208	0.610004	1.62213	0.697885
VLHIDLWK	Q99LI7	0.00317337	0.605579	1.6489	0.721503
EYMDHTETHFK	Q99LZ3	0.040847	0.607363	1.96262	0.972784
EFTVNIMDTCER	Q99M87	0.0451717	0.610004	1.47705	0.562715
NTIEMQAITALAHLR	Q99ME9	0.0132521	0.605579	1.55278	0.634851
DLKPANILLDEHGHVR	Q99MK8	0.00534684	0.605579	1.425	0.510966
MGNPFLTQWQR	Q99MK8	0.0187729	0.605579	1.45821	0.544199
FELFVMK	Q99MN1	0.00452138	0.605579	1.53566	0.618857
LVGEFLEVTCISPTFICDHPQIMSPLAK	Q99MN1	0.0224687	0.605579	1.816	0.86076
RVENGQEPAIK	Q99MU3	0.017657	0.605579	1.72436	0.786063
TVEPFASVIALPHLFSSEVNK	Q99N96	0.04792	0.610004	1.83544	0.876129
VKPYLPQICGTVLWR	Q99NB9	0.0414885	0.607363	1.47401	0.559747
VVVPCGDGR	Q99NH2	0.0415999	0.607363	1.64466	0.717793
SAFLLQNLLVGHPEHK	Q99P31	0.0033316	0.605579	1.57449	0.654882
FFLEETLVQHK	Q99PG2	0.00648894	0.605579	1.44024	0.526314
DEFLQYACDITFDPDTAHR	Q99PP9	0.0419377	0.607363	1.81178	0.857405
SQPSPTLPLPVGGGCPAPALTEEMLLK	Q99PT3	0.0345005	0.605579	0.60167	-0.732956
LQEALGMHESK	Q99PU8	0.00387652	0.605579	1.74467	0.802951
ALLSHDSGSDHLAFVR	Q99PU8	0.0370907	0.605579	1.55992	0.641475
ISLIQIFR	Q99PV0	0.00989505	0.605579	1.47306	0.558812
QNPFWWTHQR	Q99PV0	0.0264665	0.605579	1.46651	0.552383
AAVMHDILDMMPEGIK	Q99PV0	0.0321376	0.605579	1.42473	0.510687
TILQHLSEAWR	Q99PV0	0.0227346	0.605579	1.68802	0.755333
RFSPIPFPPLSYK	Q99PV0	0.0358074	0.605579	1.46429	0.550201
NLNYLHLDYNFNLKPVK	Q99PV0	0.0177808	0.605579	2.13094	1.09149
QGYNMLNLLIHR	Q99PV0	0.00580293	0.605579	1.71048	0.774402
GMLDPLEVHLLDFPNIVIK	Q99PV0	0.0445551	0.610004	1.79411	0.843266
YNGGVGR	Q9CPR4	0.0108832	0.605579	0.534464	-0.903834
IFTPIVEHLGLQIR	Q9CPS7	0.00800171	0.605579	1.76451	0.819271
LDDLFLESFEITDVKPLK	Q9CPS7	0.03121	0.605579	1.55459	0.636532
FQTVHFFR	Q9CPV4	0.0426537	0.607363	1.42729	0.513277
LLDHLQLDK	Q9CQC8	0.0186948	0.605579	1.84828	0.886182
TYFAHDALQQCSVGDIVLLR	Q9CQE3	0.00425045	0.605579	2.04052	1.02893
TVEGVLIVHEHR	Q9CQF3	0.00215039	0.605579	2.24783	1.16853
KLFLVQLQEK	Q9CQF3	0.00638168	0.605579	2.68811	1.42659
LNIPWDHIR	Q9CQF6	0.000965061	0.605579	1.47897	0.564591
GSIPEFFHIMK	Q9CQF6	0.0283402	0.605579	2.012	1.00863
LWSSLTLFGAYK	Q9CQH8	0.00482179	0.605579	0.61533	-0.700568
TMEIFQLLR	Q9CQI9	0.0494009	0.610004	2.36092	1.23935
GFDPLLNLVLDGTMEYMR	Q9CQQ8	0.0107537	0.605579	0.357038	-1.48585
ANQVDICALVLR	Q9CQV5	0.0350388	0.605579	1.71318	0.776676
MISLTDTQK	Q9CR60	0.00676389	0.605579	0.554093	-0.851799
LMENLNTLDLQNNDLLQIPPELGNCVQLR	Q9CRC8	0.00869274	0.605579	0.68322	-0.549578
LSFISHELCLLQK	Q9CRC8	0.0377803	0.605579	1.69092	0.75781
DLQEFIPLINQITAK	Q9CRT8	0.048063	0.610004	0.584438	-0.774877
LLYMLAEALPVSHGAHFSGDVSK	Q9CRT8	0.0163279	0.605579	3.63345	1.86134
AHCFLPAGIVAVLK	Q9CS74	0.0163457	0.605579	2.16397	1.11368
HAGPIVSVWHR	Q9CSU0	0.000860785	0.605579	1.53653	0.619674
EFESVLVDAFSHVAR	Q9CSU0	0.0250795	0.605579	1.48567	0.571114
AEEDTQFNYHR	Q9CU62	0.0329558	0.605579	1.65961	0.730845
AFTMDCITLEGDQVSHR	Q9CW03	0.00338829	0.605579	0.551109	-0.85959
KYEAIQLTFK	Q9CW03	0.0166657	0.605579	2.61744	1.38815
TVASPDVTVEAAVEQIDIGGVTLLR	Q9CWJ9	0.00187602	0.605579	0.531938	-0.91067
VVIEACDELGIVLAHTDLR	Q9CWJ9	0.0278959	0.605579	3.67212	1.87661
MLYLIGLGLGDAK	Q9CWQ0	0.0337086	0.605579	1.55203	0.634161
DHCVQHLPDGSVTVESILIQAAAHSEDPGTK	Q9CWS4	0.0248408	0.605579	1.47057	0.556373
LFALVLTPTR	Q9CWX9	0.00867504	0.605579	1.59643	0.674846
LVLLELNFLPTTGTK	Q9CX56	0.0259632	0.605579	1.4936	0.57879
FLLGYFPWDSTK	Q9CXF4	0.020512	0.605579	1.43213	0.518166
EFSFLDILR	Q9CXF4	0.025104	0.605579	1.5199	0.603978
SMLALLLGR	Q9CXV9	0.0141225	0.605579	1.82378	0.866934
YVFTDISYNIPHR	Q9CXW2	0.0189743	0.605579	1.69038	0.757346
IYITLTGVHQVPTENVQVHFTER	Q9CXW3	0.0103927	0.605579	3.09594	1.63038
GTMTTGHNVADLVVILK	Q9CXY6	0.00552344	0.605579	1.45528	0.541296
LLETLFVHR	Q9CY27	0.000927246	0.605579	2.01282	1.00921
FGVVVVGVGR	Q9CY64	0.0151525	0.605579	1.4615	0.547446
DPHSSAFLNLIGYVSR	Q9CY64	0.032164	0.605579	1.41742	0.503268
QSGSTTALPLYFVGLYCDR	Q9CY73	0.022631	0.605579	0.672298	-0.572828
DFKDFYLSIADHYVEVLECK	Q9CYD3	0.0286088	0.605579	0.415913	-1.26565
MGLLAVLR	Q9CYR6	0.0145706	0.605579	1.47624	0.561925
QLEDLVIEAVYADVLR	Q9CZ04	0.0455464	0.610004	2.85983	1.51593
IPAFLNVVDIAGLVK	Q9CZ30	0.0189916	0.605579	3.11989	1.64149
IATLQMPLLNLHLDVK	Q9CZG3	0.0249268	0.605579	1.77714	0.829555
GYSLVSGGTDTHLVLVDLRPK	Q9CZN7	0.0139631	0.605579	1.84116	0.880618
ETIEILFSEGLIK	Q9CZU3	0.0376186	0.605579	1.62647	0.701746
DHHLVVPSVLQGLR	Q9D071	0.000896959	0.605579	1.71355	0.77699
FAEFLLPLLIEK	Q9D071	0.00278115	0.605579	2.04937	1.03518
ACEHLTSNVLPLLLEQFHK	Q9D071	0.0239022	0.605579	5.49363	2.45776
AIEFLSVFR	Q9D0C4	0.00651832	0.605579	1.58792	0.667141
SVLNNLK	Q9D0D5	0.010544	0.605579	1.7113	0.775096
HNYYFINYR	Q9D0D5	0.0294342	0.605579	1.69139	0.75821
VKEDPDGEHAR	Q9D0E1	0.0311956	0.605579	0.661792	-0.59555
MGLAMGGAGGASFDR	Q9D0E1	0.0361027	0.605579	0.446474	-1.16335
YRPQTLADLISHQDILSTIQK	Q9D0F6	0.0225211	0.605579	1.60956	0.686665
TLVNLLAPLNPVLSTAALDCK	Q9D0G0	0.0102246	0.605579	0.604271	-0.726733
HVVDATLQEEACSLASLLVSVTSK	Q9D0M0	0.027482	0.605579	1.82378	0.866931
DSPSAIPAGK	Q9D0N7	0.0145645	0.605579	0.314114	-1.67064
WGFVESLEPAQVVHVR	Q9D0Q7	0.00939989	0.605579	1.53456	0.617826
DQELYFFHELSPGSCFFLPK	Q9D0R2	0.0203868	0.605579	1.48498	0.570442
FQQDDAHIFCAMEQIEDEIK	Q9D0R2	0.0213801	0.605579	1.49957	0.584552
AVLVHCHAGVSR	Q9D0T2	0.000373822	0.605579	1.79434	0.843452
LWGVIDVK	Q9D1P4	0.038089	0.605579	1.66567	0.736104
VASILHDDCAFLSAFGDLSKPER	Q9D1Q6	0.030072	0.605579	1.61211	0.688951
DLGVLGSFIHR	Q9D2N9	0.0280636	0.605579	1.52963	0.61318
CMVHSAGGTLIQHLK	Q9D2R0	0.00815618	0.605579	2.03871	1.02766
LLFQLAQLHTLEK	Q9D2X5	0.0306288	0.605579	1.57069	0.651395
HQEVLYSLLER	Q9D2X5	0.00991346	0.605579	2.66747	1.41547
YCDNLLK	Q9D4H8	0.0284502	0.605579	0.661659	-0.59584
ATSNLTQEHMPTLFVESVLEVHGK	Q9D4H8	0.0108044	0.605579	2.17553	1.12137
TATNGHCIDIYACALDQTGLLEMK	Q9D662	0.0250724	0.605579	1.52632	0.610058
ACQVTQSR	Q9D6N5	0.0262478	0.605579	0.198289	-2.33432
VFWENHDPTQGMR	Q9D6Y7	0.0272879	0.605579	1.45396	0.539987
LHFHNLVK	Q9D6Z1	0.00987072	0.605579	1.94054	0.956457
EKPALIFEVLER	Q9D706	0.00518875	0.605579	1.65471	0.726582
VYAILTHGIFSGPAISR	Q9D7G0	0.00982995	0.605579	1.678	0.746741
LNVDFALIHK	Q9D7G0	0.0260936	0.605579	1.81099	0.856782
DVFHMVVEVPR	Q9D819	0.0454442	0.610004	1.50059	0.585526
LKPEGLHQLLAGFEDK	Q9D892	0.0210018	0.605579	1.63594	0.710117
LLHPFVFGQYR	Q9D8N2	0.0148344	0.605579	1.58221	0.661942
DVLGSGIHYHLQNNELLR	Q9D8U0	0.00648914	0.605579	1.96472	0.974322
FLMFQEEVLR	Q9D8Z1	0.0321514	0.605579	1.47319	0.558947
MYVFGGMCGAR	Q9D968	0.0446183	0.610004	2.11904	1.08341
ETGDDYR	Q9DAR7	0.00319575	0.605579	0.498126	-1.00542
CIMFLEGHLK	Q9DAW6	0.0304122	0.605579	1.89062	0.918863
NSFGVIPSTPLAIHTPLMPNQSIDVSLPLNTLGPVMK	Q9DBG3	0.000358843	0.605579	0.511478	-0.967255
VNYVVQEAIVVIR	Q9DBG3	0.0297876	0.605579	1.5791	0.6591
AVYFVHPTFR	Q9DBL2	0.0379339	0.605579	1.4499	0.535951
LEKDDSTDFK	Q9DBR7	0.029857	0.605579	0.652055	-0.616935
FICHVVGITYQHIDR	Q9DBZ5	0.0027451	0.605579	2.27018	1.18281
YIAEPSMHSMPAVTLSPNGK	Q9DC48	0.043719	0.609698	0.697567	-0.519596
EEGLPVPELFEDPLFSR	Q9DC50	0.0070963	0.605579	1.6455	0.718529
KLPHELCTLIR	Q9DC61	0.0195633	0.605579	1.63941	0.713174
MVLAGVGVEHEHLVECAR	Q9DC61	0.00573848	0.605579	1.6745	0.74373
PLLSFDPAFDDLPHYALLK	Q9DCA5	0.013685	0.605579	1.49543	0.580558
RVILLVK	Q9DCD0	0.0223599	0.605579	5.46792	2.45099
IISYAQGFMLLR	Q9DCD0	0.0285275	0.605579	1.63787	0.711817
MVHNGIEYGDMQLICEAYHLMK	Q9DCD0	0.0289936	0.605579	2.15686	1.10893
ELEIGQDCLELELGQSR	Q9DCD5	0.0200822	0.605579	1.41878	0.504652
LHPVILASIVDSYER	Q9DCH4	0.041305	0.607363	1.567	0.648009
IQDALSTVLQYAEDVLSGK	Q9DCH4	0.0356218	0.605579	2.25421	1.17263
QQIGAQEGGPFR	Q9DCI9	0.00612159	0.605579	1.51294	0.597352
ISPQSNVDFDLTLR	Q9DCS2	6.99625e-05	0.447615	2.62834	1.39415
TEAVFSEEALIGIPK	Q9DCS3	0.0180617	0.605579	0.681643	-0.552911
LDIVHQVAIWQR	Q9DCU6	0.0192977	0.605579	1.43083	0.516852
ELSAQPEVHR	Q9EP69	0.0205137	0.605579	1.41891	0.504788
VLIDWINDVLVGER	Q9EPC1	0.00623595	0.605579	2.02992	1.02143
DGLEDPLEDTGLVQQQLDQLSTIGR	Q9EPK7	0.00588848	0.605579	0.631158	-0.663928
LQFDVSSPNGILLFR	Q9EPK7	0.0317762	0.605579	1.67402	0.743317
ENIVEAIIHSPELIR	Q9EPL8	0.00893371	0.605579	1.4487	0.534761
MDPNTIIEALR	Q9EPL8	0.00301171	0.605579	0.69902	-0.516593
SSVGAPVEVTHNFQVDFVWK	Q9EPU0	0.0382952	0.605579	1.52979	0.613337
QPLWNHLLSYYK	Q9EPU0	0.0136108	0.605579	1.56347	0.644748
CFLSWLVK	Q9EPU0	0.0344582	0.605579	1.57886	0.658881
LHPMGIDGPIDSFAPFHNVNCPR	Q9EPU4	0.0290079	0.605579	1.56296	0.644285
ADFILSYHPPIFR	Q9EQ80	0.0135713	0.605579	2.46096	1.29922
HPNILAYIDGLETEK	Q9EQC5	0.0187167	0.605579	1.78416	0.835249
VHAYIISYLK	Q9EQP2	0.00484415	0.605579	1.83437	0.875281
KPALELLGYLK	Q9ER88	0.0149013	0.605579	1.4681	0.553953
LVLDAFALPLTNLFK	Q9ERK4	0.000325896	0.605579	7.16948	2.84187
ILFSSLILISK	Q9ERK4	0.0112656	0.605579	2.16292	1.11298
SFSLLQEAIIPYIPTLITQLTQK	Q9ERK4	0.0261415	0.605579	2.33965	1.22629
LKEQLLDCK	Q9ERU9	0.0395789	0.605781	1.56065	0.64215
QIFIPILQGLALAAK	Q9ES00	0.00851742	0.605579	2.56491	1.35891
VEEGGWWEGTHNGR	Q9ES28	0.00261325	0.605579	1.82487	0.867798
DILEPQDER	Q9ESE1	0.00349076	0.605579	1.43121	0.517232
EAVEAQIR	Q9ESE1	0.0136028	0.605579	0.506532	-0.981275
LVVLQLR	Q9EST4	0.00631849	0.605579	1.47023	0.556046
TGFINLDKPSNPSSHEVVAWIR	Q9ESX5	0.0427067	0.607363	7.91525	2.98464
NVHLAPGWLMQLEK	Q9JHU4	0.00616978	0.605579	1.58058	0.660451
ALPDMEVVGLNFSSATTPELLLK	Q9JHU4	0.0155828	0.605579	0.650262	-0.620907
EWTDGLFTHVLR	Q9JHU4	0.00570854	0.605579	1.67107	0.740769
INMLVIELK	Q9JHU4	0.0205955	0.605579	1.56718	0.648175
DQLGTAK	Q9JHU4	0.0110517	0.605579	0.680466	-0.555405
IHLFDIDVPGK	Q9JHW2	0.0124083	0.605579	1.52188	0.605852
LAFHGVLLQGLEDK	Q9JHW4	0.0261783	0.605579	1.93422	0.951749
GLEYLHFMR	Q9JI10	0.0222751	0.605579	3.07787	1.62193
NVEELVIVLK	Q9JIF7	0.0116506	0.605579	1.43272	0.518755
LLHEMILVCDAYR	Q9JIF7	0.0108272	0.605579	2.21604	1.14798
LPGLLMTIIR	Q9JIF7	0.00711394	0.605579	2.07985	1.05648
ILEIVGNIR	Q9JIG7	0.0183269	0.605579	1.53956	0.622518
QLPAMMALQTLHLR	Q9JJ28	0.0240112	0.605579	1.47508	0.560797
KSDCSLFMFGSHNK	Q9JJ80	0.000967616	0.605579	1.75664	0.812823
NLLIDFFR	Q9JJ80	0.0226221	0.605579	1.70953	0.773596
EKEELPVIPK	Q9JJ89	0.025868	0.605579	0.658164	-0.603481
KIEEIKDFLLTAR	Q9JJI8	0.0488763	0.610004	2.26837	1.18165
FIPDIYIYTDHMK	Q9JJT0	0.0298162	0.605579	1.60202	0.67989
LDAEEAIEVDHPQDLDIF	Q9JJT9	0.0393534	0.605781	0.605273	-0.724342
ELYCTCLEK	Q9JK30	0.0059817	0.605579	2.05313	1.03783
IGTHNGTFHCDEALACALLR	Q9JK81	0.0168994	0.605579	1.55855	0.640208
MREEVITLIR	Q9JKF1	0.0273657	0.605579	1.64864	0.721277
LEAYQHLFYLLQTNPTYLAK	Q9JKF1	0.003498	0.605579	2.55312	1.35226
LPATEKPVLLSK	Q9JKR6	0.00044539	0.605579	0.62482	-0.678488
LFFWMQEPK	Q9JKV1	0.0210806	0.605579	1.4143	0.500089
KDEEEDMSLD	Q9JKV1	0.00575682	0.605579	0.382663	-1.38585
EIGDLWGHLR	Q9JKY5	0.00776954	0.605579	1.65445	0.72635
FCHVLHK	Q9JKY5	0.00307835	0.605579	3.45707	1.78955
KEEGEQEVAVDEGSDENKVEAEEEGAENK	Q9JL35	0.0382023	0.605579	0.515101	-0.957073
SFEALLADLTR	Q9JLM8	0.0341473	0.605579	1.47244	0.558207
TAAFQALGLLSVAVR	Q9JLN9	0.00631687	0.605579	1.78252	0.833918
YTFEEIQQETDIPER	Q9JLV5	0.00262136	0.605579	1.54236	0.625135
LGVPFQVLVATHAGLNR	Q9JLV6	0.00430296	0.605579	2.02959	1.02119
VSDLQMLLGFVGR	Q9JM05	0.0220849	0.605579	1.99613	0.997206
PLYSVTVK	Q9JMA1	0.00845286	0.605579	0.640082	-0.643671
LEDLASLVYLNESSVLHTLR	Q9JMH9	0.0337726	0.605579	1.79415	0.843297
LSPEPWTPETGLVTDAFK	Q9QUJ7	0.0327235	0.605579	0.659296	-0.601002
FIATLQYIVGR	Q9QUR6	0.00813893	0.605579	1.59399	0.672647
SNFLVLCYLHDVK	Q9QUR6	0.0123488	0.605579	1.59336	0.672076
VLVPEHEKDVLEWVACVR	Q9QUR6	0.0106446	0.605579	2.24855	1.16899
ESEDGHESPLFDFIESCLR	Q9QXK3	0.0209826	0.605579	2.00593	1.00427
IVITVVEEHER	Q9QXS1	0.0227624	0.605579	1.73145	0.791982
LFNAIIHR	Q9QXS1	0.00170487	0.605579	1.63701	0.711067
LGFHLPLEVAYQR	Q9QXS1	0.025791	0.605579	1.4311	0.517126
RTDLCDHALHR	Q9QXT0	6.98803e-05	0.447615	2.65079	1.40642
EAEEELAASGGQSPTGEQIPQFQQR	Q9QXZ0	0.0493751	0.610004	1.69221	0.758911
FGDMQEIIQNFVR	Q9QYG0	0.0140021	0.605579	1.68976	0.756815
DGLLDVVEALQSPLVDK	Q9QYR9	0.0441259	0.610004	1.59391	0.672567
VVVIESVLCPSHFR	Q9QZB7	0.00506018	0.605579	1.76512	0.819767
EMSCIAEDVIIVTSSLTK	Q9QZE5	0.00375239	0.605579	1.68939	0.756506
NKHEMVVYEAASAIVNLPGCSAK	Q9QZE5	0.0173192	0.605579	1.44556	0.53163
AIVDCIISIIEENSESK	Q9QZE5	0.00717947	0.605579	1.4377	0.523758
NTHTLLLAGVFR	Q9QZE5	0.0198236	0.605579	1.86439	0.898704
KDEESGGGSNPLQHLEK	Q9QZE5	0.0499908	0.610004	1.50332	0.58815
HVVFGEVTEGLDVLR	Q9QZH3	0.0247776	0.605579	2.18644	1.12859
IDDVLHTLTGAMSLLR	Q9QZQ1	0.0456632	0.610004	1.44563	0.531697
STISTELALALR	Q9R061	0.00890911	0.605579	1.72288	0.784818
HSAQTEEPVQAK	Q9R0L6	0.0298458	0.605579	1.68884	0.756036
DDYEVSCPELDQLVEAALSVPGVYGSR	Q9R0N0	0.019541	0.605579	1.86037	0.895591
IFGGFLMR	Q9R0X4	0.0129645	0.605579	1.43819	0.524251
NIIHELFLTTLDPK	Q9R0X4	0.0208906	0.605579	1.75636	0.812585
EIVGVSTVWR	Q9R0X4	0.0122371	0.605579	1.41425	0.500034
DGDGEVNEQEFLR	Q9R1K9	0.0163387	0.605579	0.589868	-0.761536
ILHVDNHIGISIAGLTADAR	Q9R1P4	0.00262731	0.605579	2.03784	1.02704
DLEFTIYDDDDVSPFLDGLEERPQR	Q9R1P4	0.0384035	0.605579	3.03473	1.60157
NDVFDSLGISPDLLPDDFVR	Q9R1T2	0.00429107	0.605579	0.583548	-0.777076
TAPDYFLLQVLLK	Q9R1T2	0.0351333	0.605579	1.53632	0.619475
AYVLLLR	Q9R1X4	0.00394814	0.605579	1.49968	0.584659
DVDLATEEEVLEELLR	Q9R207	0.040845	0.607363	2.18319	1.12644
LLHYAGEVTYSVTGFLDK	Q9WTI7	0.0329715	0.605579	1.42673	0.512714
GAPVGGHILSYLLEK	Q9WTI7	0.0478509	0.610004	1.4982	0.583228
HGDSALHLALR	Q9WTK5	0.000190529	0.604278	1.55862	0.640269
SLVDTYR	Q9WTK5	0.0107841	0.605579	1.94855	0.962398
MVMPSWFDLMGLSPDAPEDEAGIK	Q9WTL7	0.0143602	0.605579	1.93298	0.950824
AVIMGAPGSGK	Q9WTP7	0.00526008	0.605579	1.59333	0.672044
VIQWCTHHK	Q9WTX5	0.0225483	0.605579	2.88627	1.5292
QYQFASGAFLHIK	Q9WU78	0.00103481	0.605579	1.49118	0.576457
TPGFEIIHGLLDR	Q9WUA2	0.0135348	0.605579	1.83029	0.872069
VWQIQSCSALTGEGVQDGMNWVCK	Q9WUL7	0.0217447	0.605579	0.50812	-0.976758
SSNAGEWCLMESDPGVFTELIK	Q9WUP7	0.0388339	0.605579	2.54325	1.34667
TTFFNVSSSTLTSK	Q9WV86	0.0499342	0.610004	0.685525	-0.544718
SGAWHFSFNVK	Q9WV92	0.00909462	0.605579	1.5114	0.595886
KLEDYGEQK	Q9WVF7	0.00106158	0.605579	1.8038	0.851042
LLTIGDANGEIQR	Q9WVG6	0.0458102	0.610004	1.45614	0.542154
IILLFDAHK	Q9WVK4	0.00627049	0.605579	1.83735	0.877627
MISDLIASGIQPLQNLSVLK	Q9WVL0	0.0123026	0.605579	0.702883	-0.508644
AGQERPSVTSYK	Q9WVM3	0.00337013	0.605579	2.13624	1.09508
LLLPGWCHLTVEDGPR	Q9Z0E0	0.00961928	0.605579	1.46442	0.550326
LPAAEVMFCTLNTHK	Q9Z0G0	0.0279897	0.605579	1.45541	0.541423
NNLFCWEIPVQITS	Q9Z0J0	0.0312788	0.605579	0.281129	-1.8307
EQYEQILAFVQGTVAEGAPIIPISAQLK	Q9Z0N1	0.0349802	0.605579	0.578836	-0.788774
YHFFLYK	Q9Z0P5	0.015598	0.605579	1.46611	0.551993
GSVELEK	Q9Z0R4	0.020259	0.605579	0.406032	-1.30033
TSGDTLELVEESLDLNLLNNAVR	Q9Z0W3	0.0202138	0.605579	0.575603	-0.796853
QLVVVLCER	Q9Z0W3	0.0189017	0.605579	1.5834	0.663029
TLQSEPLPER	Q9Z108	0.00525332	0.605579	1.41475	0.500552
ILHLLTQEALSIHGVK	Q9Z110	0.0143096	0.605579	1.7856	0.836406
VIFHPEFLSSTSPLLPVDYEEFVR	Q9Z1E4	0.0440944	0.610004	1.52003	0.604099
LPVATIFTTHATLLGR	Q9Z1E4	0.0127162	0.605579	1.9786	0.984482
CIALAQLLVEQNFPAIAIHR	Q9Z1N5	0.00226043	0.605579	2.03731	1.02666
LQVVLEHMPVGPDAILR	Q9Z1R2	0.00136653	0.605579	1.49963	0.584605
EWLQAGHPFQQR	Q9Z2D0	0.00173689	0.605579	1.44275	0.528819
SLNVAQQAR	Q9Z2D0	0.00213459	0.605579	0.68648	-0.54271
QIYNLIHLDPR	Q9Z2G0	0.0358015	0.605579	1.62113	0.696995
STLVHSLFLTDLYK	Q9Z2Q6	0.0120142	0.605579	2.96249	1.56681
NINENFGPNTEIHLVPILATAVQEELEK	Q9Z2W0	0.0134816	0.605579	2.14952	1.10401
SGAYSAGYGGYEEYSGLSDGYGFTTDLFGR	Q9Z2X1	0.0166511	0.605579	0.659126	-0.601374
HGLLPSETIAVVEHIK	Q9Z2Y8	0.0090165	0.605579	1.64935	0.721899
