# Supplementary material for: SHMT2 deficiency disrupts transcriptional regulation through homocysteine-mediated suppression of histone lactylation in Huntington’s disease models
Source: J Clin Invest. 2026 Mar 10;136(9):e196094. doi: 10.1172/JCI196094 (PMC13132398; doi:10.1172/JCI196094)
Supplement: Supplemental table 7 [file jci-136-196094-s121.xlsx]

## Sheet: degs_Q111+vehicle vs Q7+vehicle
	ENSEMBL	SYMBOL	baseMean	log2FoldChange	lfcSE	stat	pvalue	padj
1	ENSMUSG00000000028	Cdc45	1311.94448818954	-0.442652	0.0645599113194478	-6.85645	7.05916198428936e-12	3.43762176840321e-11
2	ENSMUSG00000000037	Scml2	13.4758519243186	4.95437448646693	1.28525213436027	3.85478798596429	0.000115829963963889	0.000296938118437246
3	ENSMUSG00000000056	Narf	503.87071067679	1.32164924433367	0.152280429886385	8.67904855088567	3.99093319527965e-18	2.75017289575298e-17
4	ENSMUSG00000000078	Klf6	4486.10233840277	-0.501233	0.0543346795876255	-9.22491	2.8378946377509e-20	2.15859064009997e-19
5	ENSMUSG00000000085	Scmh1	666.525541027869	0.577510324774054	0.157580191212024	3.66486625211042	0.000247467872361146	0.00060387678696313
6	ENSMUSG00000000088	Cox5a	1061.63903335821	-0.77455	0.0941903799273115	-8.22324	1.98084937962731e-16	1.25577093864712e-15
7	ENSMUSG00000000120	Ngfr	5.13945366972697	-6.23486	1.58090042569845	-3.94387	8.01780009882508e-05	0.000209644930279716
8	ENSMUSG00000000126	Wnt9a	40.0076	-2.67984	0.385890036491056	-6.94457	3.7960997164158e-12	1.87438761598625e-11
9	ENSMUSG00000000131	Xpo6	1842.20190751538	-0.339324	0.0758540411210479	-4.47339	7.69901781714156e-06	2.27766603926996e-05
10	ENSMUSG00000000134	Tfe3	1496.28368078042	0.335908983576327	0.084672754110856	3.96714370642232	7.27391367148607e-05	0.00019142786572563
11	ENSMUSG00000000148	Brat1	315.49332372453	0.284083830547419	0.111142232917322	2.55603853810232	0.0105871392687989	0.0200110284895432
12	ENSMUSG00000000168	Dlat	1905.13081066455	-0.453604	0.0645149690902182	-7.03098	2.05082903803815e-12	1.03192804137219e-11
13	ENSMUSG00000000171	Sdhd	1854.37377153979	-0.391782	0.0608656234218222	-6.43683	1.2199630991177e-10	5.434945408094e-10
14	ENSMUSG00000000182	Fgf23	12.3687947546718	4.41735686711683	1.13900330393943	3.87826519189072	0.000105204001148415	0.00027125812260563
15	ENSMUSG00000000184	Ccnd2	2083.22935150185	-4.07642	0.0763201369767095	-53.4121	0	0
16	ENSMUSG00000000194	Gpr107	1263.29596351176	0.435589594704477	0.116071244193937	3.7527778540624	0.000174885821849851	0.000437017522378289
17	ENSMUSG00000000247	Lhx2	339.867881792148	-3.20477	0.13803182893502	-23.2176	3.02143580998259e-119	1.40395487986202e-117
18	ENSMUSG00000000266	Mid2	434.32695396718	-1.64016	0.11016983652713	-14.8876	3.97029801464164e-50	7.21025190759428e-49
19	ENSMUSG00000000275	Trim25	944.572885621526	2.76186887729151	0.0919118120368781	30.0491179108008	2.24201656490841e-198	1.96294450301323e-196
20	ENSMUSG00000000278	Scpep1	6067.14578048923	0.759970834319697	0.037136257459872	20.4643894216021	4.47248904349658e-93	1.60344515600357e-91
21	ENSMUSG00000000282	Mnt	649.279388679822	0.956782449610046	0.0992535054989249	9.63978496074791	5.43016084939251e-22	4.42797675145316e-21
22	ENSMUSG00000000290	Itgb2	48.6104797491171	-2.20242	0.735919046762768	-2.99274	0.00276482075256521	0.00580057929359594
23	ENSMUSG00000000295	Hddc2	412.304755307121	-0.364235	0.114004231895307	-3.19493	0.00139866554182945	0.00306222707137837
24	ENSMUSG00000000296	Tpd52l1	22.1181724033544	-1.147	0.427451629559057	-2.68335	0.00728884484550652	0.014174647416998
25	ENSMUSG00000000301	Pemt	78.7355061869364	-0.85465	0.270553980423983	-3.15889	0.00158371838394036	0.00344066283359644
26	ENSMUSG00000000303	Cdh1	27.4345534138692	-2.51527	0.433903337463396	-5.79683	6.75789020125173e-09	2.64076822874848e-08
27	ENSMUSG00000000317	Bcl6b	37.4778246905646	2.00767069231568	0.376250169780664	5.33599943220239	9.50196986810927e-08	3.38977629757662e-07
28	ENSMUSG00000000339	Rtca	1099.12016063328	-0.336164	0.0725399899088489	-4.63419	3.58342012534748e-06	1.09336378916279e-05
29	ENSMUSG00000000378	Ccm2	627.168735099165	-0.411368	0.0935014744854489	-4.39959	1.08455805876985e-05	3.15412994888748e-05
30	ENSMUSG00000000384	Tbrg4	1264.19952749238	-0.672645	0.071837599547831	-9.36342	7.7198047619707e-21	6.01212323105724e-20
31	ENSMUSG00000000409	Lck	25.5002423733029	-1.09162	0.450437551345335	-2.42346	0.0153733559856578	0.0281833564934338
32	ENSMUSG00000000440	Pparg	1029.31126301447	2.73676187286757	0.0910279582771406	30.0650692893201	1.38734812563674e-198	1.22108656454853e-196
33	ENSMUSG00000000489	Pdgfb	241.289275181457	-9.10627	0.736517820593086	-12.364	4.09498993237791e-35	5.09881418601096e-34
34	ENSMUSG00000000530	Acvrl1	14.8645417091419	1.55837213995255	0.620485939307647	2.51153497803901	0.0120207372613119	0.0224578800923094
35	ENSMUSG00000000531	Tamalin	276.938812799389	-0.412082	0.127067823319803	-3.24301	0.00118274363296611	0.00261913476229916
36	ENSMUSG00000000532	Acvr1b	830.337675769718	0.296661471500494	0.0846457319922673	3.50474222997557	0.000457049575565238	0.0010717535508215
37	ENSMUSG00000000538	Tom1l2	1518.22312507811	-0.333744	0.0660382821594006	-5.05379	4.33123445226999e-07	1.44853407948354e-06
38	ENSMUSG00000000555	Itga5	3640.0062237819	0.25651703366121	0.0509881839569536	5.03091135541859	4.88153823307453e-07	1.6240877701439e-06
39	ENSMUSG00000000561	Wdr77	2531.41357446807	-0.392665	0.0573087458958964	-6.85175	7.29543274121485e-12	3.54437861127655e-11
40	ENSMUSG00000000567	Sox9	731.034746498728	1.75247980575712	0.0926231511582536	18.9205375097083	7.72625392862598e-80	2.32837380620821e-78
41	ENSMUSG00000000594	Gm2a	1909.90089558627	1.0417903722334	0.0573935706752108	18.1516912082169	1.24507713320183e-73	3.43480234010157e-72
42	ENSMUSG00000000605	Clcn4	607.644155467551	0.390320263682778	0.104142933616702	3.74792844917689	0.000178301097956252	0.000444883570496814
43	ENSMUSG00000000627	Sema4f	51.6765476622816	1.42339256257313	0.338735822849284	4.20207272617414	2.64482130169449e-05	7.32666150769156e-05
44	ENSMUSG00000000628	Hk2	993.339889747645	-0.583981	0.0720371206432595	-8.10667	5.20277384540205e-16	3.23665455939652e-15
45	ENSMUSG00000000631	Myo18a	3916.94041894049	0.616078098223847	0.0459424413714392	13.4097814533392	5.29947612867726e-41	7.79458756857173e-40
46	ENSMUSG00000000686	Abhd15	69.2130539358424	2.03286799746184	0.405511830936461	5.01309170873579	5.35623519736591e-07	1.77491977107932e-06
47	ENSMUSG00000000690	Hoxb6	257.502248934362	1.19760852812303	0.179774877023923	6.66171240358389	2.70655274483277e-11	1.26969839002518e-10
48	ENSMUSG00000000693	Loxl3	337.454703073593	1.21288807105949	0.156546359687674	7.74778840900119	9.35067791932981e-15	5.43495902124568e-14
49	ENSMUSG00000000706	Btn1a1	62.6573558508236	-2.80138	0.315035566978732	-8.89225	5.98836568032625e-19	4.29937259785184e-18
50	ENSMUSG00000000708	Kat2b	1154.73781025157	-0.342771	0.0928860478789701	-3.69023	0.000224049379425347	0.000551014403716832
51	ENSMUSG00000000730	Dnmt3l	12.8238201530482	7.34271565802587	1.3309765466113	5.51678816333811	3.45251174264818e-08	1.27571152463244e-07
52	ENSMUSG00000000732	Icosl	62.8932033959895	2.54453684817739	0.361858134717864	7.03186305362826	2.03793780561737e-12	1.0260622093355e-11
53	ENSMUSG00000000740	Rpl13	14667.8648778081	-0.583006	0.04000383006169	-14.5738	4.1257651885094e-48	7.19414087115869e-47
54	ENSMUSG00000000753	Serpinf1	950.127427189213	-2.60244	0.331088884216126	-7.86025	3.83373636695861e-15	2.27846389654721e-14
55	ENSMUSG00000000759	Tubgcp3	1988.09437483201	-0.265818	0.0580212370642442	-4.58139	4.61884748662979e-06	1.39597616170215e-05
56	ENSMUSG00000000782	Tcf7	899.711603579043	-0.927797	0.0857777700385448	-10.8163	2.88221840508343e-27	2.85051742975998e-26
57	ENSMUSG00000000787	Ddx3x	20451.6736771007	-0.327728	0.0340143668897689	-9.63498	5.69013012254648e-22	4.63088623231706e-21
58	ENSMUSG00000000791	Il12rb1	26.5034328174355	-1.57733	0.631668298337269	-2.49709	0.0125217491819113	0.0233310145207319
59	ENSMUSG00000000794	Kcnn3	28.6824260003121	-4.64248	0.682937204028126	-6.79782	1.06216149089184e-11	5.10666369970689e-11
60	ENSMUSG00000000811	Txnrd3	642.940718381492	-1.23779	0.106725046574404	-11.598	4.22013629474722e-31	4.70838143951173e-30
61	ENSMUSG00000000823	Zfp512b	923.001829769615	0.26300513278458	0.119129865502037	2.20771786886709	0.0272639464195092	0.0472925702490652
62	ENSMUSG00000000838	Fmr1	4044.01215640576	0.712980659548587	0.0629157733172078	11.3323038398319	9.07849173726344e-30	9.73071585369699e-29
63	ENSMUSG00000000876	Pxmp4	376.674806119005	0.677646221259723	0.111901815976098	6.05572139601796	1.39789764023707e-09	5.80335094717834e-09
64	ENSMUSG00000000881	Dlg3	583.937039036225	-0.604714	0.104570420115441	-5.78284	7.34504953103063e-09	2.86281393975386e-08
65	ENSMUSG00000000884	Gnb1l	112.271393060399	-0.990496	0.257163713188537	-3.85161	0.000117341548523137	0.00030067416199667
66	ENSMUSG00000000901	Mmp11	744.58559123115	-0.687916	0.111598066065991	-6.16423	7.08257511810956e-10	3.0094160176182e-09
67	ENSMUSG00000000902	Smarcb1	2224.85611230235	-0.390802	0.0459152776565582	-8.51138	1.71879749712647e-17	1.15198212589439e-16
68	ENSMUSG00000000915	Hip1r	1044.53616884253	-0.462439	0.13473929182468	-3.4321	0.000598923941655901	0.00138453304189076
69	ENSMUSG00000000916	Nsun5	313.564890555534	-0.486811	0.153809934523389	-3.16501	0.00155075586316877	0.0033725746873856
70	ENSMUSG00000000934	Top1mt	241.45972902369	-0.347371	0.129381614639485	-2.68485	0.00725617892675732	0.0141160725583684
71	ENSMUSG00000000938	Hoxa10	71.0641140305842	1.32810493157657	0.266939335841928	4.97530619602286	6.51445825724132e-07	2.1420836748213e-06
72	ENSMUSG00000000942	Hoxa4	24.1821652403576	3.25883349764313	0.669380297085371	4.86843355239585	1.12486332425543e-06	3.60333167706316e-06
73	ENSMUSG00000000948	ENSMUSG00000000948	35.8385968615244	-5.56144	0.649519086415506	-8.56239	1.10552533429203e-17	7.46364201945941e-17
74	ENSMUSG00000000957	Mmp14	2780.39691257329	0.295603096693482	0.0555128806224407	5.32494609141191	1.00982983898815e-07	3.59409041111837e-07
75	ENSMUSG00000000976	Heatr6	947.99917475964	0.387838230729504	0.0944596175303161	4.10586281068765	4.02808505465873e-05	0.000109417365911574
76	ENSMUSG00000000982	Ccl3	45.7802119831017	2.93980071753778	0.675497506151471	4.35205265862014	1.34868857113293e-05	3.88223470856485e-05
77	ENSMUSG00000001021	S100a3	43.7323141552274	-1.6993	0.343142241456507	-4.95219	7.33844764411287e-07	2.39503779791677e-06
78	ENSMUSG00000001025	S100a6	10892.7498193415	-0.520451	0.153031546693529	-3.40094	0.000671542272347977	0.00154020483944693
79	ENSMUSG00000001036	Epn2	1399.23630330251	-0.293868	0.0803955063602573	-3.65528	0.000256902285969754	0.000625522471766226
80	ENSMUSG00000001053	N4bp3	200.870420326211	-1.21035	0.145253996048279	-8.33268	7.90351368229595e-17	5.12373149279007e-16
81	ENSMUSG00000001056	Nhp2	1452.60045102839	-0.909173	0.0692559100760506	-13.1277	2.28393958713913e-39	3.21977415525928e-38
82	ENSMUSG00000001076	C1ql4	9.03838399126147	-2.34578	0.751326341480461	-3.12219	0.00179512921275943	0.00386712955895535
83	ENSMUSG00000001082	Mfsd10	635.710982097489	6.24200845219779	0.341275875255964	18.2902130058744	9.90273892811276e-75	2.7547167570093e-73
84	ENSMUSG00000001089	Luzp1	3713.49063392743	-0.306783	0.0477160364069398	-6.42936	1.28144490247511e-10	5.701213145941e-10
85	ENSMUSG00000001100	Poldip2	2011.2199052181	0.256261030020234	0.0500724795075494	5.11780188519719	3.09117046378389e-07	1.05006372605769e-06
86	ENSMUSG00000001105	Ift20	282.927110980074	0.713107880272213	0.174989875229729	4.07513794347264	4.59870790432438e-05	0.000124086789924471
87	ENSMUSG00000001119	Col6a1	28906.0460332265	3.38293895346518	0.0362697834191217	93.2715509870309	0	0
88	ENSMUSG00000001123	Lgals9	439.730118315987	1.0618809370756	0.121451457907078	8.74325393350189	2.2649084666561e-18	1.58303988705086e-17
89	ENSMUSG00000001127	Araf	1014.44572995862	0.351897402789545	0.0802275779403609	4.38623989186282	1.15326926747538e-05	3.34460151053922e-05
90	ENSMUSG00000001131	Timp1	1328.08867587194	0.41815769026063	0.0843238567672359	4.95894882292795	7.08756334178255e-07	2.31861585428815e-06
91	ENSMUSG00000001138	Cnnm3	252.323084382454	0.349412411554945	0.133497519473244	2.61737006750133	0.00886102162073709	0.0169662862178823
92	ENSMUSG00000001151	Pcnt	2475.85385880267	0.386953457306056	0.0705672179300334	5.48347332737017	4.17055182626252e-08	1.53251887850402e-07
93	ENSMUSG00000001155	Ftcd	19.1021641512091	3.80930375663277	0.802761836646068	4.74524769706044	2.08251341399959e-06	6.50809893704363e-06
94	ENSMUSG00000001156	Mxd1	280.107578146233	1.03236093167643	0.185267963879576	5.57225820405445	2.51458359960853e-08	9.40424869143162e-08
95	ENSMUSG00000001158	Snrnp27	935.126282354639	-0.284561	0.0856480130328343	-3.32245	0.000892313212599363	0.00201269563275802
96	ENSMUSG00000001166	Oas1c	44.0737	1.49058510024155	0.355907719426143	4.1881224229835	2.81271786847934e-05	7.77364375181155e-05
97	ENSMUSG00000001173	Ocrl	1164.79677294717	0.463636860842037	0.0895300534738258	5.17856119652137	2.23603726231772e-07	7.69157978880384e-07
98	ENSMUSG00000001175	Calm1	8440.70262867339	-0.852376	0.0673476013075087	-12.6564	1.03162636340591e-36	1.34914343987872e-35
99	ENSMUSG00000001211	Agpat3	2389.34642786368	-0.942792	0.0757133455461164	-12.4521	1.3616514480255e-35	1.71859422138879e-34
100	ENSMUSG00000001227	Sema6b	57.6620155715487	2.59888157842373	0.364257080907495	7.13474552628869	9.69663840271172e-13	5.00631843045033e-12
101	ENSMUSG00000001228	Uhrf1	4344.15537377542	-0.577833	0.0531784321362574	-10.8659	1.67499394529598e-27	1.66747601915013e-26
102	ENSMUSG00000001229	Dpp9	1082.42764064865	-0.846932	0.0723367196584817	-11.7082	1.15716005717378e-31	1.31215797894245e-30
103	ENSMUSG00000001240	Ramp2	68.1482302961962	-0.669496	0.278903928787967	-2.40046	0.0163746792082286	0.0298411642315883
104	ENSMUSG00000001270	Ckb	542.545553600502	1.05472293073576	0.107504202737907	9.81099253679552	1.00970468837375e-22	8.49162663857296e-22
105	ENSMUSG00000001281	Itgb7	358.656498949194	3.6584617121745	0.229017559231737	15.9745904394719	1.92112069830893e-57	4.08146140694368e-56
106	ENSMUSG00000001285	Myg1	1239.28391043301	-0.633032	0.0673901087197297	-9.39354	5.80154758658969e-21	4.54800867591515e-20
107	ENSMUSG00000001300	Efnb2	1653.20909604189	-1.0295	0.0610073138564232	-16.8751	6.86378200688797e-64	1.64286350625297e-62
108	ENSMUSG00000001305	Rrp15	656.15068134575	-0.835059	0.0861490817503786	-9.69318	3.22334040265709e-22	2.6557834372561e-21
109	ENSMUSG00000001313	Rnd2	350.775280297977	0.506030914068195	0.112924199614178	4.48115564066094	7.42399445462348e-06	2.19982450574744e-05
110	ENSMUSG00000001333	Sync	70.3959441103248	-3.76745	0.310440329575751	-12.1358	6.82067468389321e-34	8.2099799831088e-33
111	ENSMUSG00000001376	Vps50	1193.40704960187	-0.263039	0.0813890995947965	-3.23186	0.0012298523915416	0.00271738637149104
112	ENSMUSG00000001380	Hars1	2227.85308464758	-0.265374	0.0501603591209742	-5.29051	1.21973334625417e-07	4.30791172291681e-07
113	ENSMUSG00000001403	Ube2c	2763.32487389325	-0.304152	0.0588635451584879	-5.16707	2.37797321981063e-07	8.16293530985344e-07
114	ENSMUSG00000001416	Cct3	7231.9017234266	-0.528708	0.0427020958616252	-12.3813	3.29938347641284e-35	4.12051382358315e-34
115	ENSMUSG00000001418	Glmp	2032.12148247136	0.282348847384745	0.0801710474684886	3.52183058972409	0.000428577928529003	0.00100968614092621
116	ENSMUSG00000001419	Mef2d	2773.37420724516	0.317293468632665	0.0831471470919448	3.81604757024074	0.000135606371835644	0.000344188586433619
117	ENSMUSG00000001435	Col18a1	5298.63448575456	-2.79099	0.0486100535255054	-57.4159	0	0
118	ENSMUSG00000001436	Slc19a1	711.316955991977	-1.14075	0.0797636015588078	-14.3017	2.13548105011333e-46	3.59188344475584e-45
119	ENSMUSG00000001440	Kpnb1	21054.4301218438	-0.468095	0.0263153176547382	-17.7879	8.76469729781477e-71	2.34783799596053e-69
120	ENSMUSG00000001441	Npepps	4286.56467856989	0.368934972017941	0.048310702734785	7.63671300836404	2.22837452523275e-14	1.2699215562606e-13
121	ENSMUSG00000001473	Tubb6	3012.51307809756	-0.33701	0.0576773069699464	-5.84303	5.12603400235460e-09	2.02305043011076e-08
122	ENSMUSG00000001497	Pax9	1600.58688978719	5.67670145437776	0.128236049834543	44.2675945001594	0	0
123	ENSMUSG00000001504	Irx2	25.6839249679193	5.76215117986846	1.09060167758009	5.28346077062155	1.26766018946806e-07	4.47243419974574e-07
124	ENSMUSG00000001506	Col1a1	12488.3547954047	1.48207490908989	0.0576694242204189	25.6994920466907	1.18426434634001e-145	7.08641633142663e-144
125	ENSMUSG00000001507	Itga3	2523.43233046992	-2.47261	0.113656460937034	-21.7551	6.17451090215477e-105	2.48099006901798e-103
126	ENSMUSG00000001510	Dlx3	14.3796209510011	-2.75026	0.601679985732505	-4.57096	4.85483615020157e-06	1.46410803768316e-05
127	ENSMUSG00000001524	Gtf2h4	306.635425967349	-0.605446	0.129190531807995	-4.68646	2.7797606339834e-06	8.57114330793583e-06
128	ENSMUSG00000001525	Tubb5	19041.7570976067	-0.660261	0.036940929432724	-17.8734	1.89936809684122e-71	5.12921887840157e-70
129	ENSMUSG00000001542	Ell2	1961.14404023613	1.72377902742527	0.121583713158247	14.1777133026172	1.25882004660203e-45	2.07949071253473e-44
130	ENSMUSG00000001552	Jup	1525.15901347976	-0.694333	0.0918303763648404	-7.56104	3.99858181901942e-14	2.23810257602248e-13
131	ENSMUSG00000001555	Fkbp10	3583.09398180605	-0.264421	0.0509322004384798	-5.19163	2.08465491159013e-07	7.19017923580797e-07
132	ENSMUSG00000001569	Nom1	1764.2669458268	0.357864871619792	0.107635973012632	3.32477016376108	0.000884914515712095	0.00199709034986714
133	ENSMUSG00000001604	Tcea3	37.1799567996569	0.841734048984165	0.374152836240799	2.2497064500199	0.0244675858133828	0.0429253627932528
134	ENSMUSG00000001627	Ifrd1	2932.23453541492	-0.51705	0.0667487629418988	-7.74622	9.46715274222616e-15	5.49881584730908e-14
135	ENSMUSG00000001630	Stk38l	2381.33803722626	1.56791517610533	0.0652115637171193	24.0435144740091	9.75928083675719e-128	5.073301147483e-126
136	ENSMUSG00000001642	Akr1b1	4983.06631023012	1.03136565558086	0.0433510507546572	23.7910186172375	4.13709851102826e-125	2.08547374942288e-123
137	ENSMUSG00000001655	Hoxc13	97.0151440300967	-3.55308	0.283523888528657	-12.5319	4.99809179320548e-36	6.41042844872576e-35
138	ENSMUSG00000001656	Hoxc11	8.15965695238496	-3.10784	0.83229111673057	-3.73408	0.000188401360869705	0.000468679024684842
139	ENSMUSG00000001657	Hoxc8	28.3700328953174	-4.41277	0.563564945949134	-7.83009	4.87502450933646e-15	2.87983070713111e-14
140	ENSMUSG00000001661	Hoxc6	40.1114473060885	-1.92711	0.345778240842205	-5.57326	2.5001416034889e-08	9.352339908711e-08
141	ENSMUSG00000001665	Gstt3	256.750545375855	1.35773388931343	0.164408096103496	8.25831526239882	1.47742906148652e-16	9.46362435033817e-16
142	ENSMUSG00000001674	Ddx18	1757.79402073134	-0.602328	0.0555318739466413	-10.8465	2.07148692329451e-27	2.05849372574696e-26
143	ENSMUSG00000001687	Ubl3	1024.68050361672	0.657715070947635	0.0774721046509495	8.48970185992713	2.07167880672664e-17	1.38292042335063e-16
144	ENSMUSG00000001707	Eef1e1	774.379337973367	-0.445875	0.1022093819905	-4.36236	1.28664231196285e-05	3.71198315287928e-05
145	ENSMUSG00000001729	Akt1	4246.67395047153	-0.496009	0.0463972526890997	-10.6905	1.12774483539131e-26	1.09069972887991e-25
146	ENSMUSG00000001739	Cldn15	274.136391754541	4.26427175464932	0.27328601494948	15.603695474273	6.8699642964867e-55	1.38523461905523e-53
147	ENSMUSG00000001750	Tcirg1	945.812938087855	-0.357298	0.122217000757557	-2.92348	0.00346146629890948	0.00713879145578468
148	ENSMUSG00000001755	Coasy	468.844125810222	-0.60435	0.118286800053919	-5.10919	3.23544360101887e-07	1.09772800944216e-06
149	ENSMUSG00000001763	Tspan33	48.6481479176276	-2.47215	0.365524898993173	-6.76329	1.3489616862088e-11	6.4390179770684e-11
150	ENSMUSG00000001768	Rin2	610.892928926636	0.324787605520865	0.0878877247277529	3.69548314655942	0.000219469039077085	0.000540709043993974
151	ENSMUSG00000001774	Chordc1	1299.20231817918	-0.582858	0.116932306421712	-4.98458	6.20965752591856e-07	2.04793126375209e-06
152	ENSMUSG00000001783	Rtcb	3689.03948313392	-0.44073	0.044313279212946	-9.94578	2.63116041216354e-23	2.26901780489064e-22
153	ENSMUSG00000001785	Pwp1	1870.82997558858	-0.726288	0.0647820572356471	-11.2112	3.59099242900747e-29	3.76646652311092e-28
154	ENSMUSG00000001829	Clpb	704.185822560866	-0.630048	0.114739104747109	-5.49114	3.99350018327443e-08	1.47005835308606e-07
155	ENSMUSG00000001833	Septin7	6610.65204158123	-0.537987	0.0449474011138901	-11.9693	5.1481334597322e-33	6.06939759763609e-32
156	ENSMUSG00000001864	Aif1l	1923.01105578778	-1.02493	0.0676334738073543	-15.1542	7.11012254796095e-52	1.33646201791334e-50
157	ENSMUSG00000001870	Ltbp1	6042.9390097242	0.742628023319607	0.0474678064878664	15.6448776184641	3.60060783264036e-55	7.32226299461765e-54
158	ENSMUSG00000001911	Nfix	4183.84805857263	-0.992616	0.0601076089953771	-16.514	2.9106690527247e-61	6.64183534870718e-60
159	ENSMUSG00000001918	Slc1a5	741.865600627785	-1.1004	0.0850778352713601	-12.9341	2.89174603794579e-38	3.9462014225782e-37
160	ENSMUSG00000001924	Uba1	8636.95874833405	-0.266271	0.0586982587204429	-4.53626	5.72592496914699e-06	1.71561170500289e-05
161	ENSMUSG00000001995	Sipa1l2	1246.93088552325	1.60594213131874	0.0698082989603631	23.0050317116391	4.15091524223593e-117	1.88148433391266e-115
162	ENSMUSG00000001998	Ap4e1	737.819404642266	0.582386666832775	0.10244244026802	5.68501360675397	1.30802245038146e-08	5.00090863297992e-08
163	ENSMUSG00000001999	Blvra	571.528223648261	0.393097230385992	0.09073311453303	4.33245604329929	1.47455109525067e-05	4.22479460377108e-05
164	ENSMUSG00000002006	Pdzd4	346.850855097637	-0.477325	0.131427028728785	-3.63186	0.000281381835025229	0.000680940766023375
165	ENSMUSG00000002014	Ssr4	731.05167962989	0.402130121389927	0.0916084796983134	4.38966046281118	1.13527780905402e-05	3.29299849234762e-05
166	ENSMUSG00000002017	Fam98a	1200.26916792737	-1.03267	0.0606995187692814	-17.0128	6.59543020324889e-65	1.59934375263914e-63
167	ENSMUSG00000002020	Ltbp2	68.5221066160763	2.28977463763566	1.04005	2.20160480908347	0.0276932359374794	0.0479721940872613
168	ENSMUSG00000002031	Ift46	959.227264402365	-0.496021	0.0864272432313393	-5.73917	9.51399954819294e-09	3.67375539656893e-08
169	ENSMUSG00000002057	Foxn1	23.2233963262659	-1.40543	0.420313224989727	-3.34376	0.000826515012915834	0.00187470374145826
170	ENSMUSG00000002064	Sdf2	605.164671221083	0.493742632163127	0.0824070813270274	5.99150733422702	2.07904947282198e-09	8.49962840511026e-09
171	ENSMUSG00000002083	Bbc3	67.0526276349591	-0.995971	0.279632891509543	-3.56171	0.000368450657010661	0.000876347823759271
172	ENSMUSG00000002102	Psmc3	3436.3334205107	-0.423051	0.0396587834729285	-10.6673	1.44809916127045e-26	1.39404684882719e-25
173	ENSMUSG00000002105	Slc39a13	877.960047328277	-0.452785	0.0886314461090163	-5.10863	3.24505086901374e-07	1.10060265553399e-06
174	ENSMUSG00000002107	Celf2	1943.80702370251	-1.56677	0.0638178360467637	-24.5506	4.26148616879486e-133	2.34734511317558e-131
175	ENSMUSG00000002109	Ddb2	354.905554654943	0.783292418367989	0.122073067241829	6.41658668915291	1.39363606497106e-10	6.18877093988085e-10
176	ENSMUSG00000002147	Stat6	1989.29736472672	7.35555444233739	0.204163194924386	36.0278180651592	3.06938584119808e-284	4.59993094309279e-282
177	ENSMUSG00000002190	Clgn	29.3406826218696	-0.998448	0.43958880814716	-2.27132	0.0231274919168092	0.0408327136527406
178	ENSMUSG00000002210	Smg9	428.219406018732	-0.610792	0.102147518010649	-5.97951	2.23809044716993e-09	9.12291952675124e-09
179	ENSMUSG00000002222	Rmnd5a	1645.87284310766	0.640817431444202	0.0770639502142845	8.31539818115139	9.14447238026255e-17	5.90980178887597e-16
180	ENSMUSG00000002228	Ppm1j	15.2742598454377	2.9093018423343	0.752208161303753	3.86768183595854	0.000109874892470007	0.000282455391166523
181	ENSMUSG00000002233	Rhoc	2075.6	-0.698992	0.0575137133169991	-12.1535	5.49771182559278e-34	6.64157125771502e-33
182	ENSMUSG00000002249	Tead3	477.400579847908	0.669691306523497	0.119196261047885	5.61839189112201	1.92742934753801e-08	7.26717751502603e-08
183	ENSMUSG00000002257	Def6	24.6002427663363	2.08657045056557	0.579659192906859	3.59965040854764	0.000318645281007359	0.00076433514773719
184	ENSMUSG00000002265	Peg3	175.031967666774	3.80960204181072	0.523863858568351	7.27212228807278	3.53883002915529e-13	1.87718231935581e-12
185	ENSMUSG00000002274	Metrn	366.031394957302	-0.71502	0.126612708338262	-5.6473	1.62983605189333e-08	6.19002801900584e-08
186	ENSMUSG00000002279	Lmf1	135.935908561328	-1.00999	0.189280562898801	-5.33592	9.50601249078695e-08	3.39049137616297e-07
187	ENSMUSG00000002280	Ciao3	424.190278407466	-0.30593	0.121741743406507	-2.51295	0.0119727619868215	0.0223783028821096
188	ENSMUSG00000002289	Angptl4	1317.43307996171	6.51157	0.191200259716603	34.056298266736	3.27468316578762e-254	4.32336146530771e-252
189	ENSMUSG00000002297	Dbf4	3059.92445837829	-0.425097	0.0488920419231739	-8.6946	3.48062351276855e-18	2.40749156486091e-17
190	ENSMUSG00000002307	Daxx	534.453641343779	-0.71658	0.165006985423508	-4.34272	1.40727755550326e-05	4.04388705057813e-05
191	ENSMUSG00000002319	Ipo4	2105.59367333561	0.25078339348691	0.0797835112662568	3.14329852756149	0.00167055372020419	0.00361186133813318
192	ENSMUSG00000002320	Tm9sf1	1332.4333158074	0.721974505147919	0.0904763295282262	7.97970595085516	1.46682307610297e-15	8.88910814971689e-15
193	ENSMUSG00000002325	Irf9	295.328977005127	1.04890291863697	0.153763223779356	6.82154609441663	9.00658601306881e-12	4.34399995150477e-11
194	ENSMUSG00000002326	Gmpr2	277.496777774523	0.874192960478928	0.160512389173524	5.4462647087875	5.14385688765903e-08	1.87608110778794e-07
195	ENSMUSG00000002329	Mdp1	264.779442270675	0.482840194768452	0.124493110515296	3.87844911874965	0.000105124507668327	0.000271123439544592
196	ENSMUSG00000002332	Dhrs1	606.867562081849	0.346582125040229	0.0961379234180405	3.60505108408855	0.000312091533149483	0.000750237377737233
197	ENSMUSG00000002365	Snx9	6621.59648219721	0.407350765331593	0.0348938308331961	11.6740052784362	1.73078416091746e-31	1.95329677862022e-30
198	ENSMUSG00000002372	Ranbp3	1533.29802847997	-0.538396	0.0755850259595335	-7.12306	1.05560098557849e-12	5.42810584083406e-12
199	ENSMUSG00000002379	Ndufa11	424.29217445709	-0.462757	0.122276592768699	-3.78451	0.000154012186900722	0.000387417621214807
200	ENSMUSG00000002384	Bmp8b	8.6101042337798	-3.3454	1.07707330775625	-3.10601	0.00189629458804753	0.00407019720378806
201	ENSMUSG00000002395	Use1	518.196691503749	0.595328669911416	0.0921199308883808	6.46253925909649	1.02960421447728e-10	4.61656768405107e-10
202	ENSMUSG00000002409	Dyrk1b	190.812141150819	1.06108752457355	0.155682393293803	6.81571950510211	9.37931414772375e-12	4.51984040693467e-11
203	ENSMUSG00000002428	Hltf	976.923248078469	0.405943171200724	0.0823439372460702	4.92984893335419	8.22932272091367e-07	2.67111772609559e-06
204	ENSMUSG00000002458	Rgs19	464.48919356318	-0.874435	0.114526	-7.63528	2.2533072340567e-14	1.28325114133972e-13
205	ENSMUSG00000002459	Rgs20	21.4958591156012	-4.96667	0.829460020690291	-5.98784	2.12645841204852e-09	8.68490932590893e-09
206	ENSMUSG00000002477	Snrpd1	1516.40244324663	-0.287186	0.0581720670744085	-4.93684	7.93993836999003e-07	2.58222629100262e-06
207	ENSMUSG00000002489	Tiam1	507.01587583013	1.02555444890455	0.128410997120676	7.98650015886705	1.38823586426385e-15	8.44053494226214e-15
208	ENSMUSG00000002496	Tsc2	1536.86378251805	-0.335158	0.132230899473627	-2.53464	0.0112561908334455	0.0211482645713085
209	ENSMUSG00000002546	Golga2	2252.36841594551	0.841032442686226	0.0631059547794516	13.3273071554902	1.60590313421736e-40	2.33720023077041e-39
210	ENSMUSG00000002578	Ikzf4	67.8302017507628	-1.51272	0.483661074755199	-3.12764	0.00176215212274849	0.0038010114836516
211	ENSMUSG00000002602	Axl	8833.5209843457	-1.44679	0.0382099587099319	-37.8641	0	0
212	ENSMUSG00000002658	Gtf2f1	1669.4811709215	-0.675357	0.0551161086635006	-12.2533	1.61209114117208e-34	1.97039942199835e-33
213	ENSMUSG00000002660	Clpp	448.822184641894	-0.810216	0.0934631354897806	-8.66883	4.36580427098988e-18	3.00476433793615e-17
214	ENSMUSG00000002679	Med6	409.816419816339	-0.435358	0.10740076901042	-4.05358	5.04396235073635e-05	0.000135255420770835
215	ENSMUSG00000002688	Prkd1	514.839285885201	0.566033408850269	0.0938464974718126	6.03148145214775	1.62463374390828e-09	6.71114535135691e-09
216	ENSMUSG00000002718	Cse1l	6041.37415032293	-0.288209	0.0335296866268173	-8.59564	8.28010434261977e-18	5.62431750671621e-17
217	ENSMUSG00000002732	Fkbp7	267.459886036872	0.553665272720993	0.130602926483334	4.23930219352048	2.24215661934984e-05	6.26861770804783e-05
218	ENSMUSG00000002748	Baz1b	7513.52501949112	0.329733695914736	0.0324299723633139	10.1675601884799	2.76754005709696e-24	2.46720411842487e-23
219	ENSMUSG00000002763	Pex6	231.425120124147	-0.334328	0.134227618773327	-2.49076	0.0127471811844906	0.0237244751626764
220	ENSMUSG00000002767	Mrpl2	558.828018417243	-0.875034	0.123874161699473	-7.06389	1.61899379887935e-12	8.20346081156196e-12
221	ENSMUSG00000002768	Mea1	527.916838820613	-0.374635	0.0969207426074109	-3.86538	0.000110916497309551	0.000285000916395487
222	ENSMUSG00000002771	Grin2d	37.9111264671337	0.852495083464304	0.355144281271837	2.40041900832913	0.0163763142933676	0.0298411642315883
223	ENSMUSG00000002797	Ggct	71.8385870686666	-1.25853	0.425709693258516	-2.95631	0.00311339233954517	0.00647229212301098
224	ENSMUSG00000002803	Btbd6	147.620160870645	-0.466472	0.199486171129671	-2.33837	0.0193681303440569	0.034774835215692
225	ENSMUSG00000002804	Nudt14	105.375099733753	-0.999659	0.197508826359032	-5.06134	4.16328977923673e-07	1.39376787034822e-06
226	ENSMUSG00000002808	Epdr1	684.157388973799	-0.578728	0.120152409458791	-4.81661	1.46015179612562e-06	4.630122975324e-06
227	ENSMUSG00000002825	Qtrt1	177.249005235756	-0.800367	0.141353305151316	-5.66218	1.49464369368169e-08	5.68826306208989e-08
228	ENSMUSG00000002831	Plin4	2052.47696611851	5.72361927254015	0.180938485501051	31.6329566741449	1.30105263641314e-219	1.37853570743519e-217
229	ENSMUSG00000002833	Hdgfl2	1326.89189481299	-0.423004	0.0688801525941647	-6.14116	8.1923103753739e-10	3.46325497063138e-09
230	ENSMUSG00000002835	Chaf1a	2347.30389561385	-0.578751	0.048113807860736	-12.0288	2.50824857223167e-33	2.97608523531197e-32
231	ENSMUSG00000002844	Adprh	471.121939020241	0.394367055219601	0.0927287630903256	4.25290969141317	2.11010688704222e-05	5.91633710870509e-05
232	ENSMUSG00000002845	Tmem39a	766.384810944157	0.745574313634471	0.100061365152037	7.45117071410743	9.25155554421995e-14	5.07789200616738e-13
233	ENSMUSG00000002847	Pla1a	23.8227479808816	1.72359766617697	0.455597876496235	3.7831556183542	0.000154852528793328	0.00038947260605942
234	ENSMUSG00000002885	Adgre5	2019.57732889782	1.09997	0.0550131798319775	19.994607995512	6.13591335633086e-89	2.05374081856265e-87
235	ENSMUSG00000002908	Kcnn1	98.4887402489303	-1.21608	0.25760015841468	-4.72081	2.34906250189851e-06	7.30951266724311e-06
236	ENSMUSG00000002944	Cd36	8.87778318674416	-2.31926	1.06005130756641	-2.18787	0.0286788122908983	0.04952974063191
237	ENSMUSG00000002949	Timm44	1224.34244754208	-0.57662	0.0752079707383689	-7.667	1.76059177548237e-14	1.008173638043e-13
238	ENSMUSG00000002963	Pnkp	279.697888912524	-0.440537	0.142052327848165	-3.10123	0.001927184026303	0.00413234161865822
239	ENSMUSG00000002980	Bcam	62.0591174473967	-1.5533	0.284074104328896	-5.46795	4.55271509897451e-08	1.66559084388478e-07
240	ENSMUSG00000002983	Relb	482.309088777589	-0.36372	0.108482175361973	-3.35281	0.000799947365147773	0.00181642429964963
241	ENSMUSG00000002984	Tomm40	1206.80248514769	-0.676704	0.0718915758932278	-9.41284	4.82931529998562e-21	3.79658128616544e-20
242	ENSMUSG00000002996	Hbp1	1177.77336149281	1.21812931538766	0.0720353419069081	16.9101621945775	3.78664388783577e-64	9.08958457058414e-63
243	ENSMUSG00000003031	Cdkn1b	1680.83553813507	0.635892205469017	0.0621860178616877	10.2256460107053	1.52209677284762e-24	1.36939317557167e-23
244	ENSMUSG00000003032	Klf4	1232.87025204788	-2.07037	0.0864498731372011	-23.9488	9.51733566159042e-127	4.90157519289649e-125
245	ENSMUSG00000003039	Fam32a	1380.01390171687	0.435854033855686	0.0666099668270974	6.54337563306484	6.01455047033359e-11	2.73590503347004e-10
246	ENSMUSG00000003051	Elf3	37.4100368649025	3.96505174746516	0.547113714325006	7.2472168831611	4.25422465392948e-13	2.24165432746649e-12
247	ENSMUSG00000003070	Efna2	102.121347126926	0.842388506665216	0.220668606616811	3.81743701372084	0.000134845197265001	0.000342517919759245
248	ENSMUSG00000003072	Atp5f1d	2134.78	-0.626578	0.0573576788119634	-10.924	8.84633629760175e-28	8.8756818040172e-27
249	ENSMUSG00000003119	Cdk12	2586.08717981134	0.483895143612835	0.0465725648347844	10.3901330177852	2.74969358233585e-25	2.52853248989259e-24
250	ENSMUSG00000003123	Lipe	167.256937232019	2.40028468599466	0.374319229432624	6.41240015810277	1.43246238755585e-10	6.35779397465089e-10
251	ENSMUSG00000003131	Pafah1b2	4094.72544406268	-0.405713	0.0737070965931226	-5.5044	3.70425558986792e-08	1.36660660318148e-07
252	ENSMUSG00000003134	Tbc1d8	101.51992828161	-1.1344	0.19672221483195	-5.76652	8.09229785147605e-09	3.1378875235269e-08
253	ENSMUSG00000003153	Slc2a3	147.188259656423	-2.49539	0.308390409377012	-8.09166	5.88567941201725e-16	3.64920898318699e-15
254	ENSMUSG00000003166	Dgcr2	2165.85208223535	-0.422424	0.0540960680979064	-7.80877	5.77465321723319e-15	3.39319520553423e-14
255	ENSMUSG00000003199	Mpnd	515.424645182542	-0.32512	0.0930581920069191	-3.49372	0.000476335010089983	0.00111414973184011
256	ENSMUSG00000003200	Sh3gl1	1173.34056036842	-0.425822	0.0632979834765578	-6.72727	1.72879610983837e-11	8.20949102711982e-11
257	ENSMUSG00000003208	Yju2	193.51829681532	-0.587478	0.149674157480329	-3.92504	8.67137527145407e-05	0.000225493712116052
258	ENSMUSG00000003228	Grk5	579.21587114446	-0.54475	0.103704928937424	-5.25288	1.49736871985157e-07	5.2461517806931e-07
259	ENSMUSG00000003234	Abcf3	960.241644677226	-0.390672	0.132101661103201	-2.95736	0.00310286594240496	0.00645524949373519
260	ENSMUSG00000003235	Eif2b5	1628.33499054292	-0.822574	0.0572406508467368	-14.3705	7.93117008328502e-47	1.34627565648415e-45
261	ENSMUSG00000003271	Sult2b1	41.0101341565535	-1.98044	0.354552027430782	-5.58575	2.32690818246282e-08	8.72590568423557e-08
262	ENSMUSG00000003273	Car11	37.805	-1.06884	0.344896016513244	-3.09903	0.0019415784651352	0.00416052528243257
263	ENSMUSG00000003282	Plag1	193.210491444796	-2.91665	0.205401735109922	-14.1997	9.19785754668755e-46	1.52700958372403e-44
264	ENSMUSG00000003283	Hck	76.0280331460248	-4.8763	0.396236951375991	-12.3065	8.3555834285162e-35	1.02883146064668e-33
265	ENSMUSG00000003308	Keap1	870.47521540078	-0.281174	0.117330984847291	-2.39641	0.0165563996054159	0.0301429032982481
266	ENSMUSG00000003316	Glg1	8070.66469992083	0.518777380567209	0.0353374934233243	14.6806502190897	8.57640803564295e-49	1.50972008119493e-47
267	ENSMUSG00000003346	Abhd17a	667.198806709706	-0.616674	0.09287469584345	-6.63985	3.13998821604429e-11	1.46641504699317e-10
268	ENSMUSG00000003348	Mob3a	621.607907220801	-0.373478	0.133009879378847	-2.8079	0.00498660171501651	0.00999012347732611
269	ENSMUSG00000003352	Cacnb3	1327.21287740488	0.295801401362951	0.0773016227424817	3.82658721600667	0.000129932126870184	0.000330644168653131
270	ENSMUSG00000003354	Ccdc65	30.3219174261542	1.02361938154262	0.463436192616375	2.2087601224317	0.0271913301039564	0.0471764472548305
271	ENSMUSG00000003355	Fkbp11	122.557422030317	-1.19867	0.237910001832825	-5.03832	4.69632816219551e-07	1.56591338901828e-06
272	ENSMUSG00000003378	Grik5	448.638426900672	-2.37268	0.152413571286042	-15.5673	1.21334073571672e-54	2.42887161716579e-53
273	ENSMUSG00000003411	Rab3b	39.7020463444811	-1.96525	0.492641152327255	-3.98921	6.62932026078028e-05	0.000175240334559161
274	ENSMUSG00000003420	Fcgrt	492.565407853805	1.36066555422542	0.107727112130233	12.6306695438052	1.43055794728532e-36	1.86207601354392e-35
275	ENSMUSG00000003421	Nosip	588.35648563613	-0.306104	0.0985047227990418	-3.1075	0.00188675363276876	0.00405087076421119
276	ENSMUSG00000003429	Rps11	3925.80189116119	-0.286046	0.0744899203467474	-3.84007	0.000123000706792102	0.000313917882400523
277	ENSMUSG00000003437	Paf1	1130.44568558691	0.320837459424067	0.0798532257342808	4.01783968617228	5.87341323868577e-05	0.000156176836997343
278	ENSMUSG00000003438	Timm50	774.159090175751	-0.499457	0.100349229313691	-4.97719	6.45142777170662e-07	2.12177740178607e-06
279	ENSMUSG00000003452	Bicd1	382.855345828942	-1.18747	0.138291959546505	-8.5867	8.95064493444297e-18	6.06245840734767e-17
280	ENSMUSG00000003500	Impdh1	1132.55931596314	-0.28125	0.0868781018394659	-3.2373	0.00120666414655968	0.00266926304228992
281	ENSMUSG00000003518	Dusp3	1260.6236834143	-0.581311	0.0900760345855885	-6.45356	1.09250625949703e-10	4.88806929175179e-10
282	ENSMUSG00000003526	Prodh	152.022768231497	-3.59014	0.309108688892518	-11.6145	3.47885739313134e-31	3.89702307978047e-30
283	ENSMUSG00000003531	Dgcr6	326.992596797462	-0.407988	0.134912908996798	-3.02408	0.00249387206694893	0.00526399718737412
284	ENSMUSG00000003534	Ddr1	1112.23721310911	-1.25161	0.0810950349990644	-15.4339	9.68015595696221e-54	1.89669486859913e-52
285	ENSMUSG00000003541	Ier3	3165.95136963575	0.887133442224354	0.0453193480410002	19.5751589679041	2.51849876998534e-85	8.23088939856703e-84
286	ENSMUSG00000003545	Fosb	416.509863390531	0.434338793327686	0.111419095069096	3.89824377103704	9.68928517368567e-05	0.000250787706339289
287	ENSMUSG00000003546	Klc4	214.040266765542	0.534215745933097	0.142914114706705	3.73801948834402	0.000185475572808836	0.000461745907464082
288	ENSMUSG00000003573	Homer3	1065.42801570297	0.416679521723779	0.0985595004055547	4.22769514870934	2.36097377804154e-05	6.57979540923454e-05
289	ENSMUSG00000003617	Cp	2922.66035706442	-0.435486	0.0520180285381542	-8.37183	5.67324415967582e-17	3.7038625037758e-16
290	ENSMUSG00000003623	Crot	821.857037082094	0.742951927604125	0.0755135423822186	9.83865812894338	7.67273416927381e-23	6.4789813657802e-22
291	ENSMUSG00000003644	Rps6ka1	974.382275109199	0.369764203444042	0.0830848232916404	4.45044219623737	8.56936573025104e-06	2.52303360925179e-05
292	ENSMUSG00000003662	Ciao1	572.619101222945	0.303568839982664	0.126366081711218	2.40229684953281	0.0162924812286767	0.0297111845252178
293	ENSMUSG00000003680	Taf6l	528.657523257301	-0.52081	0.10982525442163	-4.74217	2.11444917802965e-06	6.60170084018828e-06
294	ENSMUSG00000003721	Insig2	1065.62158625277	0.476392993218222	0.0922948161762095	5.16164409828491	2.44790352522466e-07	8.38913785375201e-07
295	ENSMUSG00000003746	Man1a	913.256225847189	1.09720132174969	0.0801169754010041	13.694991807391	1.0877262236905e-42	1.6769532651614e-41
296	ENSMUSG00000003762	Coq8b	246.062532893285	0.642795062839222	0.139589139553934	4.60490740822183	4.12649419617136e-06	1.25308928355806e-05
297	ENSMUSG00000003778	Brd8	1897.06632314622	0.57753782307233	0.0526585341764572	10.9676015883203	5.47042362474257e-28	5.51852619754958e-27
298	ENSMUSG00000003809	Gcdh	494.643714469188	0.343983710152555	0.123217124304428	2.79168753608214	0.00524339629704198	0.0104615968649582
299	ENSMUSG00000003810	Mast2	2584.59729023324	-0.415265	0.0829925626265921	-5.00364	5.62589756538169e-07	1.86094265261731e-06
300	ENSMUSG00000003812	Dnase2a	515.562292311257	1.32676694375775	0.153660284336038	8.63441682078536	5.90273943919743e-18	4.03750290177011e-17
301	ENSMUSG00000003813	Rad23a	1242.07985391354	-0.265544	0.0658197455352777	-4.03441	5.47385847387852e-05	0.000145925698257963
302	ENSMUSG00000003814	Calr	19254.6219144475	0.799170824448238	0.0502239328441248	15.9121514224811	5.21888199048505e-57	1.10033082270873e-55
303	ENSMUSG00000003824	Syce2	372.917620976922	7.21608852597732	0.33982148291788	21.234939192238	4.54279874165786e-100	1.75335167209927e-98
304	ENSMUSG00000003847	Nfat5	11023.4538176407	0.475868163412439	0.0746071001150812	6.37832274245231	1.79037905597905e-10	7.91678777145442e-10
305	ENSMUSG00000003848	Nob1	1188.61601123285	-0.624858	0.0772152541503505	-8.09242	5.84904076889347e-16	3.62784463797699e-15
306	ENSMUSG00000003849	Nqo1	2986.44170769443	1.09553023509967	0.0782313768393201	14.0037192154983	1.47922448189566e-44	2.38901934527518e-43
307	ENSMUSG00000003863	Ppfia3	55.3653297928257	0.746924894519714	0.298072435928037	2.50585027157641	0.0122157336820799	0.0227991394369347
308	ENSMUSG00000003865	Gys1	1466.55300055797	0.706392778849128	0.0605088074739221	11.6742141902824	1.72653770460404e-31	1.94982720407931e-30
309	ENSMUSG00000003868	Ruvbl2	1365.5863884259	-0.572529	0.0693106198444823	-8.26034	1.4526129430873e-16	9.30824973353514e-16
310	ENSMUSG00000003873	Bax	587.214709326332	-0.386905	0.110542295890456	-3.50006	0.000465146640137886	0.00108951201896561
311	ENSMUSG00000003934	Efnb3	40.8110031663884	-0.931002	0.365251437832014	-2.54893	0.0108052841387109	0.0203747338072382
312	ENSMUSG00000003948	Mmd	943.789900150924	1.19240364770705	0.0849176392040168	14.0418840995128	8.63850743026681e-45	1.39923633011186e-43
313	ENSMUSG00000003949	Hlf	68.5595301423377	2.26446847727141	0.313341433666729	7.22684	4.94361132544249e-13	2.59014092594444e-12
314	ENSMUSG00000003955	Fam162a	653.56821553403	0.547685010762034	0.0947717754856028	5.77898860663674	7.51510148784497e-09	2.92498159219235e-08
315	ENSMUSG00000003970	Rpl8	21584.7780009795	-0.631123	0.0405517982281552	-15.5634	1.29115926854305e-54	2.58154260002567e-53
316	ENSMUSG00000003992	Ssbp2	964.507385491454	0.715269223626515	0.0768223051529155	9.31069722787887	1.26995919155045e-20	9.78044960714897e-20
317	ENSMUSG00000004035	Gstm7	15.5339685139057	-2.17971	0.571510991011148	-3.81394	0.000136766443467471	0.000346868392602741
318	ENSMUSG00000004040	Stat3	5517.84401476513	1.87194718887849	0.0587727425368629	31.8506012834841	1.29131185567547e-222	1.38586920768784e-220
319	ENSMUSG00000004043	Stat5a	1095.86094871029	3.00044509712251	0.100687519957734	29.7995729598068	3.95670049536942e-195	3.42811003856616e-193
320	ENSMUSG00000004044	Cavin1	14093.9224710701	0.325589771052614	0.0448505273506083	7.25944131063151	3.8869239399334e-13	2.05331787046021e-12
321	ENSMUSG00000004054	Map3k11	903.694653371522	-0.278821	0.10828615052349	-2.57485	0.0100282233427432	0.019038974584174
322	ENSMUSG00000004069	Dnaja3	1134.57156219914	-0.519845	0.0678377173935003	-7.66306	1.81554002799851e-14	1.03892357639337e-13
323	ENSMUSG00000004071	Cdip1	966.791605418242	-0.592202	0.0843149440031296	-7.02368	2.16092717179462e-12	1.08634099434281e-11
324	ENSMUSG00000004096	Cwc15	1507.95068284797	-0.279126	0.0709886712817098	-3.93198	8.42480495349453e-05	0.000219459176951741
325	ENSMUSG00000004098	Col5a3	478.518423322105	2.66993594936018	0.11332620902494	23.5597393783163	9.97600233383167e-123	4.90978694743461e-121
326	ENSMUSG00000004100	Ppan	899.549671352194	-0.761755	0.0925950473719556	-8.22673	1.92389681811662e-16	1.22013052113496e-15
327	ENSMUSG00000004105	Angptl2	2202.92555984459	-0.433197	0.0497534551466753	-8.70688	3.12347094353088e-18	2.16947553843993e-17
328	ENSMUSG00000004113	Cacna1b	51.2133634083207	3.91318393773766	0.49839203355743	7.8516181524935	4.10703331099925e-15	2.43566841812737e-14
329	ENSMUSG00000004207	Psap	17803.6421161628	0.266008443265414	0.0365900620542256	7.26996425617414	3.59582633390588e-13	1.90559321645506e-12
330	ENSMUSG00000004221	Ikbkg	1034.10500502498	0.94164517815325	0.09709726279453	9.69795801706469	3.0759282602011e-22	2.53684018881732e-21
331	ENSMUSG00000004231	Pax2	175.043710367475	-4.58625	0.27479307570789	-16.6898	1.55378619108471e-62	3.62006068469106e-61
332	ENSMUSG00000004264	Phb2	3441.55860696464	-0.380514	0.0386686679377915	-9.84038	7.54249755450257e-23	6.3722420934053e-22
333	ENSMUSG00000004266	Ptpn6	156.779284979613	1.37058730714993	0.172724544235408	7.93510449378832	2.10318173883635e-15	1.26396055728117e-14
334	ENSMUSG00000004270	Lpcat3	2741.00729783525	1.83609437337463	0.0701660373815762	26.1678504571891	6.17415640991393e-151	3.95027276457378e-149
335	ENSMUSG00000004319	Clcn3	2029.96083471531	-1.24762	0.0560345731756598	-22.2652	8.02931443327427e-110	3.37292034337165e-108
336	ENSMUSG00000004356	Utp20	4727.38438423983	-0.377256	0.0508724637318187	-7.41573	1.20956151643739e-13	6.60139626835173e-13
337	ENSMUSG00000004364	Cul3	5351.60290824399	0.273249287290079	0.0517564249255796	5.27952399500127	1.29519917863084e-07	4.56572119867007e-07
338	ENSMUSG00000004393	Ddx56	989.739659456648	-0.582619	0.0823541346416758	-7.07455	1.49931096810959e-12	7.62731416232144e-12
339	ENSMUSG00000004394	Tmed4	968.657281164631	-0.303222	0.0709103858303689	-4.27613	1.90168356344351e-05	5.3654182628702e-05
340	ENSMUSG00000004451	Ralb	1127.63622728113	-0.639488	0.0733762450381353	-8.7152	2.90255225470961e-18	2.01856006509592e-17
341	ENSMUSG00000004455	Ppp1cc	4948.67654163855	-0.307802	0.0448446745818587	-6.86373	6.7085882971355e-12	3.27073172106826e-11
342	ENSMUSG00000004500	Zfp324	176.335198175643	0.635413280249907	0.156942232446497	4.04870805228622	5.15011400565925e-05	0.000137936155987992
343	ENSMUSG00000004508	Gab2	330.619577402203	-1.8334	0.129293514973766	-14.1801	1.21654553240629e-45	2.01165357172751e-44
344	ENSMUSG00000004530	Coro1c	3270.15402628174	-0.763313	0.0422867699946372	-18.0509	7.76425288271092e-73	2.12431491289303e-71
345	ENSMUSG00000004558	Ndrg2	347.038532049219	-0.992566	0.183268624541231	-5.41591	6.09791831091732e-08	2.20855369262159e-07
346	ENSMUSG00000004561	Mettl17	167.118175245085	0.596120288106563	0.272647833629492	2.18641124035721	0.0287855319894264	0.0496935787301897
347	ENSMUSG00000004591	Pkn2	4016.80243204837	-0.364825	0.0514689280393034	-7.08825	1.35818789489646e-12	6.92838259172116e-12
348	ENSMUSG00000004609	Cd33	31.8206056891781	2.18956555905452	0.569031919841639	3.84787826957735	0.000119145225803255	0.000304920127882639
349	ENSMUSG00000004610	Etfb	592.89662941972	0.572378333025169	0.0953611709100206	6.00221586588157	1.94642683599171e-09	7.98558221222237e-09
350	ENSMUSG00000004626	Stxbp2	762.941580337202	1.73611511482422	0.114503236756386	15.1621488091026	6.29747993575504e-52	1.18639387011648e-50
351	ENSMUSG00000004633	Chn2	23.7914833725326	5.79819791494386	1.11338576848846	5.20771692889116	1.91178274418189e-07	6.62138370798787e-07
352	ENSMUSG00000004655	Aqp1	1109.13548667676	-2.708	0.0721826354588733	-37.5159	5.06877633386361e-308	8.34842517958625e-306
353	ENSMUSG00000004661	Arid3b	32.2063936353812	-1.21528	0.481408221126797	-2.52442	0.0115889253798317	0.0217243378063443
354	ENSMUSG00000004665	Cnn2	3648.14510375242	-1.02358	0.0459798348941422	-22.2614	8.7404555456657e-110	3.65320296487811e-108
355	ENSMUSG00000004667	Polr2e	1454.42464092203	-0.498915	0.0682379765328173	-7.3114	2.6438060587609e-13	1.41322987748996e-12
356	ENSMUSG00000004698	Hdac9	65.0717234714871	-1.24786	0.279425238517135	-4.46582	7.9763795232819e-06	2.3563678453169e-05
357	ENSMUSG00000004748	Mtfp1	13.5245556092497	3.49574667167371	0.803527670430171	4.3504994293504	1.35827808765722e-05	3.9084857270676e-05
358	ENSMUSG00000004771	Rab11a	1374.11244244605	-0.277084	0.081946690551637	-3.38127	0.000721518113634621	0.00164891521092347
359	ENSMUSG00000004788	Eif2b2	664.104868126928	-0.950259	0.134436858797122	-7.06844	1.56680795991769e-12	7.96085840355245e-12
360	ENSMUSG00000004789	Dlst	2984.7538838746	-0.562361	0.0485445892844829	-11.5844	4.94235295251814e-31	5.50676767348555e-30
361	ENSMUSG00000004798	Ulk2	924.922401995136	0.285009561066394	0.0772157311087239	3.69108155778627	0.000223302516844047	0.000549583868575341
362	ENSMUSG00000004846	Plod3	2141.60713835584	0.965357875018403	0.0599116099108294	16.1130351271684	2.06627965471467e-58	4.48142921201806e-57
363	ENSMUSG00000004849	Ap1s1	2045.39452756537	0.316544599051074	0.0930668498432874	3.40126048731739	0.000670758785874405	0.00153883221666263
364	ENSMUSG00000004865	Srpk1	2521.42544199609	-0.771501	0.0804343212940013	-9.59169	8.66508425345933e-22	6.99726585224737e-21
365	ENSMUSG00000004872	Pax3	179.072228977663	0.465787661490923	0.157347426359251	2.96024963527175	0.00307389853676428	0.00640252470530934
366	ENSMUSG00000004880	Lbr	2287.09953253079	-0.553422	0.045874222448427	-12.0639	1.63843725022112e-33	1.9523928121367e-32
367	ENSMUSG00000004891	Nes	1810.7972661537	-4.39105	0.0765440459864553	-57.3663	0	0
368	ENSMUSG00000004897	Hdgf	11809.4779832148	-0.452019	0.0266065963951515	-16.989	9.91195440758108e-65	2.3931111984051e-63
369	ENSMUSG00000004929	Thop1	1670.54019133959	-0.764841	0.0582330055855097	-13.1342	2.09823148577297e-39	2.96048182916314e-38
370	ENSMUSG00000004936	Map2k1	1371.95206692734	-0.267909	0.0625791239524401	-4.28113	1.85946492457269e-05	5.25432291833985e-05
371	ENSMUSG00000004937	Sgta	2685.48111082687	-0.385523	0.0641257665422527	-6.01198	1.83273114213263e-09	7.54080696249722e-09
372	ENSMUSG00000004994	Yju2b	238.241548794322	0.648792465073219	0.175910362426358	3.68819924036496	0.000225846776702982	0.000555153864901354
373	ENSMUSG00000005043	Sgsh	339.420977521398	0.415465501017019	0.117758339843959	3.52811955032272	0.000418523090212564	0.000987816629637627
374	ENSMUSG00000005045	Chd5	114.742534990456	1.79638725540724	0.221783646886708	8.09972818385871	5.50821192977121e-16	3.42027269323419e-15
375	ENSMUSG00000005069	Pex5	1349.43166795748	0.488630378346208	0.0659675950691196	7.40712736055074	1.29064502584904e-13	7.03008513588697e-13
376	ENSMUSG00000005087	Cd44	5445.95437111855	-1.11893	0.0388000711306747	-28.8383	7.10042790912224e-183	5.59789660039092e-181
377	ENSMUSG00000005103	Wdr1	6314.19326436582	0.319808379455762	0.0391551373918951	8.16772461439403	3.14260268830177e-16	1.97272436678868e-15
378	ENSMUSG00000005124	Ccn4	1858.50513697895	-1.36102	0.0741053578517651	-18.366	2.45653731760001e-75	6.89237050375368e-74
379	ENSMUSG00000005125	Ndrg1	3006.33924520559	1.70359927752236	0.0581267151923144	29.3083700306466	8.11310254563407e-189	6.71450053963297e-187
380	ENSMUSG00000005142	Man2b1	2138.20626676601	1.34578373353553	0.0810701369054331	16.6002400502341	6.94127775797074e-62	1.60150007633625e-60
381	ENSMUSG00000005148	Klf5	825.406427158266	0.342119622812667	0.0775832179452093	4.40971168602826	1.03508333943263e-05	3.01499060610432e-05
382	ENSMUSG00000005161	Prdx2	4504.77245377519	0.371198075700884	0.0551536542366456	6.73025352242663	1.69367723138399e-11	8.04520866478373e-11
383	ENSMUSG00000005204	Senp3	1634.59238066496	-0.482218	0.129379006492023	-3.72717	0.000193642060580962	0.000480611656285418
384	ENSMUSG00000005225	Plekha8	462.868281981307	-0.261687	0.111583530495924	-2.34521	0.0190161700739743	0.0342167646490604
385	ENSMUSG00000005267	Zfp287	143.834811881479	-1.48152	0.229273361886213	-6.46181	1.03455864272271e-10	4.63753247687745e-10
386	ENSMUSG00000005299	Letm1	1590.07667308946	-0.355387	0.12444856937566	-2.8557	0.00429427072080462	0.0086957021838813
387	ENSMUSG00000005354	Txn2	2078.73431315868	-0.520795	0.0526726316672227	-9.8874	4.72124676748051e-23	4.03379250010469e-22
388	ENSMUSG00000005360	Slc1a3	655.58799698765	5.36233688328198	0.204093019086748	26.2739848098516	3.80372640686886e-152	2.48137210895151e-150
389	ENSMUSG00000005370	Msh6	3050.77671137626	-0.834218	0.0465086876347306	-17.9368	6.08267177163963e-72	1.65877450690533e-70
390	ENSMUSG00000005371	Fbxo11	2247.18878816899	-0.568864	0.0729893325009892	-7.7938	6.50257092176284e-15	3.81418431888311e-14
391	ENSMUSG00000005374	Tbl2	1166.39774051822	0.388048485627244	0.0807810601779651	4.80370627437115	1.55755269416836e-06	4.92710222306118e-06
392	ENSMUSG00000005397	Nid1	22899.320784327	2.15937066397116	0.0376536313742838	57.3482712067432	0	0
393	ENSMUSG00000005413	Hmox1	4268.62349226721	0.974701511019253	0.0480750022894584	20.274601447767	2.15530688051546e-91	7.54811156997363e-90
394	ENSMUSG00000005417	Mprip	9081.14928575929	-0.481707	0.0374804205780308	-12.8522	8.35567798431634e-38	1.12456879667559e-36
395	ENSMUSG00000005442	Cic	2942.01782576677	0.527659651685136	0.0609662133217217	8.65495202893199	4.9311902200262e-18	3.3854869711158e-17
396	ENSMUSG00000005447	Pafah1b3	340.724984983027	1.05590381963262	0.135203159533791	7.80975698551422	5.72983554519037e-15	3.3692405194147e-14
397	ENSMUSG00000005481	Ddx39a	2686.31904759662	-0.326546	0.0516967974999437	-6.31655	2.67462577745587e-10	1.16747309913352e-09
398	ENSMUSG00000005501	Usp40	801.200923447989	0.681048667464831	0.0925890700148142	7.35560544409683	1.90063652047379e-13	1.02486510593457e-12
399	ENSMUSG00000005514	Por	2949.31279665409	0.755457122234957	0.0828837389304558	9.11466026971622	7.891733501007e-20	5.88431137558276e-19
400	ENSMUSG00000005575	Ube2m	1186.96076643626	-0.503332	0.0760414444684228	-6.61918	3.61188558216462e-11	1.67972369749255e-10
401	ENSMUSG00000005583	Mef2c	50.8831886310392	-4.16136	0.659467731152287	-6.31018	2.78710511905575e-10	1.21561336275544e-09
402	ENSMUSG00000005625	Psmd4	2935.98900236725	-0.430905	0.054218928618497	-7.94751	1.90297822910186e-15	1.14571273402495e-14
403	ENSMUSG00000005667	Mthfd2	1812.06134361351	-1.04929	0.0751797811977575	-13.9571	2.84866007745708e-44	4.56087202969187e-43
404	ENSMUSG00000005674	Tomm40l	306.947650462638	-1.028	0.152184567830942	-6.75498	1.4285778759314e-11	6.81123329496097e-11
405	ENSMUSG00000005683	Cs	8755.73139261178	-0.673171	0.0372482231729151	-18.0726	5.24254972499178e-73	1.43910585272671e-71
406	ENSMUSG00000005686	Ampd3	1261.17248938532	1.37043045012134	0.0803042809604709	17.0654718992617	2.68213244048395e-65	6.54212216238278e-64
407	ENSMUSG00000005687	Bcas2	1199.29852172313	-0.429846	0.0703161447480688	-6.11306	9.77414377777215e-10	4.10795557714097e-09
408	ENSMUSG00000005718	Tfap4	268.597650485145	-0.401116	0.139966268459492	-2.8658	0.00415951670146848	0.00845370315564181
409	ENSMUSG00000005732	Ranbp1	5633.85455080532	-0.414547	0.0477638785700288	-8.67909	3.98948477098026e-18	2.75017289575298e-17
410	ENSMUSG00000005802	Slc30a4	5385.37622528338	-0.28119	0.0456927012870539	-6.15395	7.55781835644855e-10	3.20316709196233e-09
411	ENSMUSG00000005803	Sqor	342.277807369535	0.431880480683553	0.113935227248725	3.79057900802481	0.000150296513897921	0.000378643420974089
412	ENSMUSG00000005823	Gpr108	557.744432724844	0.32083652121833	0.106462317644794	3.01361578740737	0.00258154510383824	0.00544008142923096
413	ENSMUSG00000005836	Gata6	151.039350991417	5.1456647622681	0.365245251572017	14.0882454737499	4.48568128132412e-45	7.32279765601832e-44
414	ENSMUSG00000005846	Rsl1d1	5358.02353142166	-0.809631	0.0328060785688976	-24.6793	1.78421174771699e-134	9.89345414109069e-133
415	ENSMUSG00000005873	Reep5	1877.00348514136	-0.353218	0.0789062577718623	-4.47642	7.59043148377756e-06	2.24794067531849e-05
416	ENSMUSG00000005881	Ergic3	1587.1466958435	0.287997850578209	0.0785092049797674	3.66833227584497	0.000244137769765578	0.000596625796981106
417	ENSMUSG00000005882	Uqcc1	525.562794567096	0.907849117106121	0.11155253424622	8.13831010869107	4.00833097687745e-16	2.50388981601038e-15
418	ENSMUSG00000005893	Nr2c2	1963.59914249271	0.410502365653616	0.0564806353041186	7.26801962200453	3.6479581267901e-13	1.93075989306883e-12
419	ENSMUSG00000005897	Nr2c1	501.822403558751	-0.583034	0.0984999210731888	-5.91913	3.23649861170649e-09	1.29858066584027e-08
420	ENSMUSG00000005917	Otx1	214.211721664459	-3.09133	0.165285860019893	-18.7029	4.68721906284241e-78	1.38003343558201e-76
421	ENSMUSG00000005958	Ephb3	423.070346313017	-0.673929	0.119381086371323	-5.64519	1.64996282798048e-08	6.26217924787936e-08
422	ENSMUSG00000005968	Tuft1	278.842718945235	-1.39639	0.154806307462531	-9.02025	1.87662822793388e-19	1.37765713025949e-18
423	ENSMUSG00000005973	Rcn1	1616.5554722222	-0.55261	0.0625349246088739	-8.83683	9.84772124167702e-19	7.00970658345302e-18
424	ENSMUSG00000005981	Trap1	2039.80795347052	-0.56662	0.0656693292838594	-8.62839	6.22227534621962e-18	4.24907842300342e-17
425	ENSMUSG00000006005	Tpr	6754.76296917758	-0.465152	0.0631800491659204	-7.36233	1.80732062027584e-13	9.75812350479994e-13
426	ENSMUSG00000006010	Odr4	597.200229947252	0.274856010512714	0.11310500796577	2.43009585036142	0.0150948302813984	0.0277093910539685
427	ENSMUSG00000006014	Prg4	61.4866690510948	2.35762044557837	0.440766778669133	5.34890685885414	8.84870633590569e-08	3.16555333113529e-07
428	ENSMUSG00000006019	Dhx34	220.791236612196	-1.83512	0.161751016826797	-11.3453	7.82373577346413e-30	8.41291820242894e-29
429	ENSMUSG00000006050	Sra1	526.27889300775	0.582547348369755	0.0949178670374572	6.13738347217458	8.38917126465671e-10	3.54107749270653e-09
430	ENSMUSG00000006057	Atp5mc1	917.585098637597	-1.23495	0.116887337352291	-10.5653	4.31508518525447e-26	4.07849102594932e-25
431	ENSMUSG00000006127	Inpp5k	619.780372896398	0.833965768522468	0.102070765420333	8.17046649046035	3.07199267008208e-16	1.93058549553515e-15
432	ENSMUSG00000006134	Crkl	2416.60987539132	-0.288243	0.0587187975968062	-4.90887	9.16017102299614e-07	2.95882417412701e-06
433	ENSMUSG00000006205	Htra1	762.168266096179	-0.601718	0.114157764682557	-5.27093	1.35731449279904e-07	4.77355741812095e-07
434	ENSMUSG00000006218	Fam131c	53.2664763499409	-2.49335	0.30145591753554	-8.27103	1.32808467515892e-16	8.52341380064376e-16
435	ENSMUSG00000006219	Fblim1	473.000997972896	-1.47333	0.100233564506635	-14.699	6.54569841822502e-49	1.15469451948222e-47
436	ENSMUSG00000006281	Tep1	518.526147597956	5.85527554041819	0.712560182708867	8.21723649805801	2.08246143484782e-16	1.31868085149195e-15
437	ENSMUSG00000006289	Osgep	320.487282893821	1.20386990023394	0.134506789169325	8.9502537951332	3.54665975001381e-19	2.57636178783755e-18
438	ENSMUSG00000006299	Aamp	3020.83217078558	0.538942214037131	0.0559106702890923	9.6393445338872	5.45350779795281e-22	4.44483597349069e-21
439	ENSMUSG00000006304	Arpc2	5829.77	0.255660701238712	0.040659851027768	6.28779237445098	3.22012173391905e-10	1.39970538394939e-09
440	ENSMUSG00000006307	Kmt2b	1465.90426307143	0.405099382441989	0.133503122185604	3.03438133738023	0.00241029553459153	0.00510117890813361
441	ENSMUSG00000006315	Tmem147	391.710922823066	-0.357126	0.128664153092005	-2.77564	0.0055092843228067	0.0109481477374136
442	ENSMUSG00000006333	Rps9	6894.23549407547	-0.368659	0.0589023370238565	-6.25882	3.87907971399149e-10	1.67606470239606e-09
443	ENSMUSG00000006356	Crip2	874.809864539479	-0.754264	0.0749458257717551	-10.0641	7.95933077283352e-24	6.97962400664658e-23
444	ENSMUSG00000006369	Fbln1	1050.10561351084	9.14892340633967	0.462134000400542	19.7971224761868	3.1519160700407e-87	1.04446461803042e-85
445	ENSMUSG00000006373	Pgrmc1	3244.69793744385	0.2962454323128	0.0453366480905004	6.53434792359237	6.38872728919506e-11	2.90232767621719e-10
446	ENSMUSG00000006378	Gcat	436.96133126385	-0.563677	0.192745434925844	-2.92446	0.00345051602479275	0.00711885576986574
447	ENSMUSG00000006395	Hyi	114.905641879585	1.49001822560699	0.198242720392162	7.51613084535686	5.64210879185801e-14	3.13272629347657e-13
448	ENSMUSG00000006398	Cdc20	2445.10210454797	-0.40464	0.0552041369982544	-7.32988	2.3035695679674e-13	1.23532816773494e-12
449	ENSMUSG00000006412	Pfdn2	542.422040469161	-0.894774	0.161662429390673	-5.53483	3.11530812123279e-08	1.15625057110012e-07
450	ENSMUSG00000006435	Neurl1a	251.294967354934	2.02565430418205	0.163107301342453	12.4191516106877	2.05731565124469e-35	2.58290157422305e-34
451	ENSMUSG00000006442	Srm	1417.08406979195	-0.539611	0.0628167333525251	-8.59024	8.67872209025667e-18	5.88546848640113e-17
452	ENSMUSG00000006445	Epha2	2972.27942717107	-0.60191	0.0469308131547583	-12.8255	1.18063366562461e-37	1.58385814739237e-36
453	ENSMUSG00000006456	Rbm14	1167.46775598294	-0.315952	0.0694444463060305	-4.54971	5.37201013056396e-06	1.61364009609844e-05
454	ENSMUSG00000006457	Actn3	18.6677369371868	-1.05204	0.462281059774921	-2.27576	0.0228605322525066	0.0404214449426495
455	ENSMUSG00000006476	Nsmf	1115.13429295029	-0.492504	0.102460741170426	-4.80676	1.533987790017e-06	4.85407777951926e-06
456	ENSMUSG00000006494	Pdk1	1943.50810845556	2.18227925542559	0.069350717208141	31.4672918071771	2.43510765594706e-217	2.50049480596786e-215
457	ENSMUSG00000006517	Mvd	758.638977547797	-1.11883	0.0837553335997426	-13.3583	1.05959041102706e-40	1.54752295763259e-39
458	ENSMUSG00000006519	Cyba	468.431252355691	-0.924709	0.113457263324196	-8.15028	3.63069456720166e-16	2.27140293814967e-15
459	ENSMUSG00000006576	Slc4a3	272.182075550182	0.682935294846522	0.191596676611949	3.56444228012216	0.000364630676783983	0.000867758413204801
460	ENSMUSG00000006585	Cdt1	1333.07084758716	-0.54293	0.0799615857174373	-6.78988	1.12225944600582e-11	5.38160446362259e-11
461	ENSMUSG00000006586	Runx1t1	82.8631931748531	4.93830916116642	0.544239228306535	9.07378392500769	1.14953946747042e-19	8.51785703401801e-19
462	ENSMUSG00000006587	Snai3	4.4865179438673	-3.32623	1.17040660511776	-2.84194	0.0044839269355134	0.00904890507973619
463	ENSMUSG00000006589	Aprt	1099.40894142496	-0.673642	0.081523201126966	-8.26319	1.41824717305873e-16	9.09504307009714e-16
464	ENSMUSG00000006599	Gtf2h1	1387.64236845537	-0.26691	0.0809958656435733	-3.29536	0.000982972478870983	0.00220463087313183
465	ENSMUSG00000006611	Hfe	192.102719850804	1.3253	0.238652571042535	5.55326634162591	2.80380367691757e-08	1.04412971044378e-07
466	ENSMUSG00000006641	Slc5a6	369.623081897876	-0.556642	0.130950293187897	-4.25079	2.13021375569895e-05	5.96868887081893e-05
467	ENSMUSG00000006651	Aplp1	71.2028187916626	3.30841333257097	0.402741452984058	8.21473257360952	2.12637599106702e-16	1.34546461055153e-15
468	ENSMUSG00000006675	P4htm	29.9902403522074	-1.57257	0.404771255926953	-3.88507	0.000102299444520388	0.00026408306325212
469	ENSMUSG00000006676	Usp19	2620.65683330323	-0.297974	0.0831192627785857	-3.5849	0.000337212880669509	0.000806199521405185
470	ENSMUSG00000006678	Pola1	2223.57769176006	0.309558306343588	0.0694560370921657	4.45689560337016	8.31550729158554e-06	2.4530672778068e-05
471	ENSMUSG00000006705	Pknox1	481.387838615478	-0.353389	0.126546862278607	-2.79255	0.00522937917760411	0.0104355473391848
472	ENSMUSG00000006717	Acot13	315.433757802277	-0.361867	0.130814272222819	-2.76627	0.00567018401565573	0.0112356773198848
473	ENSMUSG00000006720	Zfp184	172.32784270805	-0.45692	0.197798047092244	-2.31003	0.0208863673572487	0.0372794765008403
474	ENSMUSG00000006728	Cdk4	9449.45577522482	-0.281689	0.0616164992280917	-4.57165	4.83894184406484e-06	1.45957928514993e-05
475	ENSMUSG00000006731	B4galnt1	716.570786877143	0.840144496071069	0.0849701587996485	9.88752413717444	4.71545627013781e-23	4.03091547038759e-22
476	ENSMUSG00000006732	Mettl1	349.603704613142	-0.951702	0.106408513506254	-8.94385	3.7584597989225e-19	2.72664538835917e-18
477	ENSMUSG00000006736	Tspan31	1770.39559240862	0.314397967774521	0.0540050070810851	5.82164478383407	5.82712944360162e-09	2.28996688623466e-08
478	ENSMUSG00000006782	Cnp	185.137668557489	-1.1037	0.14482556731563	-7.6209	2.51907723673936e-14	1.43068794240899e-13
479	ENSMUSG00000006800	Sulf2	1565.24582797684	-0.284739	0.114923300612617	-2.47765	0.0132252415127252	0.0245346149842962
480	ENSMUSG00000006818	Sod2	3202.67018662908	1.39741966545267	0.0747695413910795	18.6896915435594	6.00592307495534e-78	1.7620552090279e-76
481	ENSMUSG00000006850	Tmco6	96.7378490758735	1.00278231871503	0.240092395837977	4.17665172282986	2.95831445408808e-05	8.16112121786987e-05
482	ENSMUSG00000006906	Stambp	544.915698129917	0.587879765384212	0.147227121714168	3.99301269045755	6.52390754564906e-05	0.000172618422175715
483	ENSMUSG00000006920	Ezh1	773.566009044615	1.00747237115626	0.0982775055862215	10.2513018126246	1.16760242141639e-24	1.05445528123027e-23
484	ENSMUSG00000006930	Hap1	239.943284544277	-2.58064	0.161966213693613	-15.9332	3.72939072389603e-57	7.89292807786393e-56
485	ENSMUSG00000006931	P3h4	1056.51276124923	-0.541828	0.0918759867617782	-5.89738	3.69310004893581e-09	1.47502327284627e-08
486	ENSMUSG00000006941	Eif1b	240.822189120716	-0.43748	0.126758950298283	-3.45127	0.000557948104080545	0.00129412530833517
487	ENSMUSG00000006958	Chrd	85.7961320659841	-1.58017	0.240540075796435	-6.56925	5.0569192761104e-11	2.31676816739456e-10
488	ENSMUSG00000006998	Psmd2	9267.71000330307	-0.354298	0.0481993546286189	-7.35068	1.97202056070529e-13	1.06232389984885e-12
489	ENSMUSG00000007021	Syngr3	62.5304655952304	-1.60078	0.263301323593821	-6.07966	1.20440759526882e-09	5.02516186287854e-09
490	ENSMUSG00000007029	Vars1	3227.40020184944	-0.644298	0.0502797904488136	-12.8143	1.36449189198862e-37	1.82609192463642e-36
491	ENSMUSG00000007036	Abhd16a	516.171947626095	0.315240572009372	0.131688056119854	2.39384330893654	0.0166728698351024	0.0303383493444463
492	ENSMUSG00000007038	Neu1	448.77387162489	-0.613531	0.120975991486112	-5.07151	3.9467548492385e-07	1.32581314452913e-06
493	ENSMUSG00000007039	Ddah2	421.902671787561	-0.671516	0.101216272938065	-6.63447	3.25671086535265e-11	1.51922000126588e-10
494	ENSMUSG00000007041	Clic1	3676.36818987359	-0.444255	0.0468709946911846	-9.47824	2.58602170451198e-21	2.05928535445461e-20
495	ENSMUSG00000007050	Lsm2	804.454855310399	-0.579941	0.0900647820394364	-6.43916	1.2013888623921e-10	5.35650059659409e-10
496	ENSMUSG00000007097	Atp1a2	6.79950540561452	-2.92583	1.24895094657732	-2.34263	0.0191485436635134	0.0344140043045102
497	ENSMUSG00000007122	Casq1	49.7675265831683	-6.30273	0.772974348298005	-8.15386	3.52477045291308e-16	2.20679550185205e-15
498	ENSMUSG00000007216	Zfp775	100.590112600966	0.481243285035338	0.202869866430813	2.37217726566336	0.0176836043905546	0.0319781236044001
499	ENSMUSG00000007338	Mrpl49	1199.37749947096	-0.706495	0.0818083547393559	-8.63597	5.82294956742609e-18	3.98456462583846e-17
500	ENSMUSG00000007411	Mark3	1830.35562753277	-0.662429	0.071007214151869	-9.32904	1.06834622700932e-20	8.2621754933984e-20
501	ENSMUSG00000007458	M6pr	4145.41187029731	0.410512673775432	0.0540389258425832	7.59661054276442	3.03987635578475e-14	1.71592613432234e-13
502	ENSMUSG00000007476	Lrrc8a	606.230250060672	0.292619446427297	0.0838643596616121	3.48919907822583	0.000484470193668864	0.00113238185635542
503	ENSMUSG00000007564	Ppp2r1a	4475.44459001174	-0.43593	0.0562504345500132	-7.74981	9.20277331321243e-15	5.35086102989475e-14
504	ENSMUSG00000007589	Tinf2	640.018164755005	0.591623175868233	0.0898878839672462	6.5817900005724	4.64817805959309e-11	2.13538917485035e-10
505	ENSMUSG00000007594	Hapln4	193.323847815804	-5.25833	0.285751624619926	-18.4018	1.27164996169788e-75	3.58540629031259e-74
506	ENSMUSG00000007603	Dus3l	350.507469767377	-0.474761	0.109550941329339	-4.3337	1.46620652924355e-05	4.20160992488656e-05
507	ENSMUSG00000007610	Gtpbp3	423.042973816058	-0.472106	0.13215531974748	-3.57236	0.000353783783209038	0.000843634351158594
508	ENSMUSG00000007613	Tgfbr1	1419.71040202801	0.415382543368819	0.072937622005227	5.69503819769516	1.23344303391707e-08	4.72772462424206e-08
509	ENSMUSG00000007646	Rad51c	484.096160533012	1.26770067496802	0.134111350196618	9.45259795766329	3.30523399425206e-21	2.61697132291209e-20
510	ENSMUSG00000007655	Cav1	8080.84877773534	0.48208537911595	0.058403169754423	8.2544386056964	1.52617906470211e-16	9.76085687863117e-16
511	ENSMUSG00000007659	Bcl2l1	1127.14786217731	-0.431059	0.0935522198659398	-4.60768	4.07178573124858e-06	1.23715352765881e-05
512	ENSMUSG00000007670	Khsrp	2019.63304265163	-1.01744	0.0584908960843312	-17.3949	9.0165896110608e-68	2.28296755220695e-66
513	ENSMUSG00000007721	Ccdc124	593.613252540876	-0.345364	0.088780535361296	-3.89008	0.000100210613367775	0.000258972122630563
514	ENSMUSG00000007739	Cct4	5113.99345039257	-0.572369	0.0550670093953749	-10.394	2.63918287035911e-25	2.42825260223583e-24
515	ENSMUSG00000007805	Twist2	1407.98482807967	0.300793569988409	0.0746094927304276	4.03157237746153	5.5404928369834e-05	0.000147631104185838
516	ENSMUSG00000007812	Zfp655	1136.54813024897	0.482453078961569	0.081620869816591	5.91090342513725	3.40236477119681e-09	1.36348682170222e-08
517	ENSMUSG00000007815	Rhoa	7304.72275171475	-0.323072	0.0425352920081721	-7.59539	3.06869858160791e-14	1.73160790044259e-13
518	ENSMUSG00000007817	Zmiz1	4134.0285670945	0.918233220136105	0.0855279826960496	10.736056097562	6.89263088549533e-27	6.72880955282951e-26
519	ENSMUSG00000007872	Id3	2622.90188314081	1.50943834147195	0.0754572816971393	20.0038791157405	5.09511515491242e-89	1.7088153347171e-87
520	ENSMUSG00000007880	Arid1a	2722.97623157965	0.255453593036897	0.0554706065862588	4.60520641034739	4.12056943655575e-06	1.25151857909631e-05
521	ENSMUSG00000007888	Crlf1	1069.07975972323	3.06572944408292	0.114142597524109	26.858767108707	6.6630638031051e-159	4.58016803159724e-157
522	ENSMUSG00000007892	Rplp1	5570.89854667834	-0.651236	0.0687048242891279	-9.47875	2.57355834433615e-21	2.05034210048045e-20
523	ENSMUSG00000007987	Ift22	393.124880185838	0.36065261034522	0.138846146909056	2.59749815442445	0.00939056248848321	0.0179121668381973
524	ENSMUSG00000007989	Fzd3	461.158774451297	-0.7978	0.10924769826959	-7.30267	2.82113884697875e-13	1.50560297463881e-12
525	ENSMUSG00000008035	Mid1ip1	656.360000223949	-0.975236	0.125887256552264	-7.7469	9.41646755998107e-15	5.47128668740081e-14
526	ENSMUSG00000008090	Fgfrl1	979.451347454837	1.08837955665602	0.0891311912324682	12.2109840742211	2.71584258047811e-34	3.30490426673397e-33
527	ENSMUSG00000008136	Fhl2	339.884499130289	0.507176634060991	0.112971295073186	4.48942922830464	7.14142684450414e-06	2.12035259560364e-05
528	ENSMUSG00000008153	Clstn3	19.5630264390197	2.14314303256221	0.620808950469193	3.45217805081979	0.000556080648853716	0.00129033360213162
529	ENSMUSG00000008167	Fbxw9	325.099774185019	0.531833425131375	0.117869760739466	4.51204296839894	6.42061765932615e-06	1.91513313184311e-05
530	ENSMUSG00000008206	Cers4	564.679068170814	-3.29518	0.134948622010329	-24.418	1.10040322202777e-131	5.94324922027011e-130
531	ENSMUSG00000008226	Scrn3	490.75506659635	0.684255226980086	0.105238508827431	6.50194719218345	7.92869358590778e-11	3.58017963630771e-10
532	ENSMUSG00000008333	Snrpb2	1400.87603339511	-0.373311	0.0739942115490071	-5.04514	4.53200464336357e-07	1.51354943269129e-06
533	ENSMUSG00000008373	Prpf31	1315.63838639885	-0.436878	0.0931943801694664	-4.68781	2.76138329398574e-06	8.51605693278695e-06
534	ENSMUSG00000008398	Elk3	3393.80938253349	-0.536771	0.0529832039393934	-10.131	4.02622457922981e-24	3.55878033344781e-23
535	ENSMUSG00000008429	Herpud2	606.538582620712	-0.369431	0.0931043689755088	-3.96792	7.25013136436165e-05	0.0001908623757654
536	ENSMUSG00000008450	Nutf2	346.61664504786	-0.766048	0.146915072464281	-5.21422	1.8458853911516e-07	6.41050177073212e-07
537	ENSMUSG00000008475	Arpc5	2207.28816040188	-0.721657	0.0531023193609953	-13.5899	4.59525750984486e-42	6.91158306295382e-41
538	ENSMUSG00000008489	Elavl2	82.1040803262377	-5.98032	0.63101403494086	-9.47732	2.60890527273996e-21	2.07651383789614e-20
539	ENSMUSG00000008540	Mgst1	2214.95063119221	4.17322551293105	0.276587233920781	15.0882795773804	1.93420128077766e-51	3.61116030367411e-50
540	ENSMUSG00000008575	Nfib	2689.87870018866	-0.687233	0.0484846210855474	-14.1743	1.32234979924661e-45	2.18010791976882e-44
541	ENSMUSG00000008604	Ubqln4	2077.27926019271	-0.636488	0.0560068254989344	-11.3645	6.28415100745894e-30	6.78370227184163e-29
542	ENSMUSG00000008730	Hipk1	4546.95597535996	0.434834551694884	0.0497765075809628	8.7357384603091	2.42069470694261e-18	1.68910471686201e-17
543	ENSMUSG00000008734	Gprc5b	1595.7141189563	2.67250456344455	0.138223554000095	19.3346537988939	2.74504157750248e-83	8.63209199277009e-82
544	ENSMUSG00000008763	Man1a2	3732.07812799908	0.294655118799171	0.0607939233597541	4.84678570678059	1.25477835934694e-06	4.00100402678481e-06
545	ENSMUSG00000008822	Acyp1	48.0790579934681	-0.969125	0.305495614314819	-3.1723	0.00151234390885491	0.00329593094770096
546	ENSMUSG00000008855	Hdac5	1840.17764641821	0.501143941496365	0.0830067526196666	6.03738763028817	1.56629159568086e-09	6.47335669419904e-09
547	ENSMUSG00000008859	Rala	1403.80049045887	-0.701308	0.0687466615492361	-10.2013	1.95565061741142e-24	1.75565288832375e-23
548	ENSMUSG00000008892	Vdac3	4184.01485254422	-0.655963	0.0441725899623047	-14.85	6.95601868353682e-50	1.25502571367283e-48
549	ENSMUSG00000009013	Dynll1	2054.70944409935	-0.298341	0.107569677986809	-2.77347	0.00554624181993402	0.01101369615311
550	ENSMUSG00000009035	Tmem184b	2903.21018718028	-0.382326	0.10000237060817	-3.82317	0.000131745030899174	0.000335155006730044
551	ENSMUSG00000009073	Nf2	2158.78625219374	-0.345652	0.0700132263307743	-4.93695	7.93524890385986e-07	2.58120581767127e-06
552	ENSMUSG00000009093	Gstt4	4.71907426449767	5.49526196247456	1.51084966296538	3.63719971429115	0.000275618224511385	0.000668354105648235
553	ENSMUSG00000009185	Ccl8	58.7765238127866	2.8339381091916	0.522089295989717	5.42807165548059	5.69661703714445e-08	2.06906603521611e-07
554	ENSMUSG00000009291	Pttg1ip	5134.36276162163	-1.01356	0.053452476439039	-18.9619	3.52189306366508e-80	1.06715284360781e-78
555	ENSMUSG00000009293	Ube2g2	1002.05951720577	-0.441128	0.0743696125298142	-5.93156	3.0006573010678e-09	1.20774096789893e-08
556	ENSMUSG00000009376	Met	2799.24486117458	-1.78466	0.0499134511346229	-35.7551	5.51516912982613e-280	8.11901225439449e-278
557	ENSMUSG00000009566	Fpgs	602.520049931801	-0.753587	0.0810123626546355	-9.30213	1.37663326283759e-20	1.05872835540006e-19
558	ENSMUSG00000009575	Cbx5	14459.5706780295	-0.433255	0.0470381264432584	-9.21073	3.23915377920865e-20	2.45482109873056e-19
559	ENSMUSG00000009614	Sardh	642.990016459182	0.498568483955329	0.19643485605134	2.53808562277269	0.0111460710974182	0.0209532029275118
560	ENSMUSG00000009621	Vav2	961.510305848402	0.611535665058348	0.0919541390813594	6.65044196126149	2.92214214908161e-11	1.36736525035085e-10
561	ENSMUSG00000009630	Ppp2cb	1808.18186337092	-0.295128	0.0571484720629865	-5.16423	2.41435957930802e-07	8.27795755639196e-07
562	ENSMUSG00000009687	Fxyd5	827.619817320416	-0.541612	0.109122006403822	-4.96336	6.92834653625364e-07	2.26920741544752e-06
563	ENSMUSG00000009731	Kcnd1	91.8530868976528	2.72127552771062	0.421194627376496	6.46085052095914	1.04116126377657e-10	4.66587220445132e-10
564	ENSMUSG00000009739	Pou6f1	1072.47921604252	0.561208921294712	0.0666187443154427	8.42418942388591	3.63256189067292e-17	2.39602169117146e-16
565	ENSMUSG00000009741	Ubp1	1894.62470508994	-0.45323	0.0801485180363771	-5.65488	1.55956263049127e-08	5.92719313644558e-08
566	ENSMUSG00000009772	Nuak2	163.602817876253	-1.86771	0.199846897892729	-9.34569	9.12962060341737e-21	7.09016053864836e-20
567	ENSMUSG00000009863	Sdhb	1140.98675444282	-0.28711	0.0823894048020675	-3.48479	0.000492515270252468	0.00115070105627104
568	ENSMUSG00000009894	Snap47	564.173779637465	-0.806069	0.0887852456661184	-9.07886	1.09718909276828e-19	8.14780288585398e-19
569	ENSMUSG00000009927	Rps25	4352.41158118659	-0.617041	0.0545256234448864	-11.3165	1.08680584063672e-29	1.16338578886691e-28
570	ENSMUSG00000009995	Tafazzin	296.780720520307	0.391695083125679	0.147697511899621	2.65200867697679	0.00800144856072328	0.0154395194069866
571	ENSMUSG00000010021	Kif19a	74.7225	0.759144019804174	0.272763055001595	2.78316291698572	0.00538317675981619	0.0107154655258517
572	ENSMUSG00000010045	Tmem115	450.755768880572	-0.430313	0.109258374667453	-3.93849	8.19960148805675e-05	0.000214095700445494
573	ENSMUSG00000010047	Hyal2	384.195810507609	-0.644907	0.148145855173228	-4.35319	1.34169283196201e-05	3.86343435341667e-05
574	ENSMUSG00000010048	Ifrd2	557.359362042357	-1.14739	0.134989882293727	-8.49986	1.89826130675554e-17	1.27021628470951e-16
575	ENSMUSG00000010051	Hyal1	161.551289410136	-1.33051	0.194315884464895	-6.84715	7.53365852479643e-12	3.65584625320853e-11
576	ENSMUSG00000010054	Tusc2	200.573141756019	-0.563951	0.152504472349779	-3.69793	0.000217363059684218	0.000535917370364158
577	ENSMUSG00000010095	Slc3a2	3329.32467358363	-0.933689	0.0481031953959019	-19.4101	6.33711564301036e-84	2.01950035864899e-82
578	ENSMUSG00000010097	Nxf1	3512.33004140287	-0.364515	0.0519399866132287	-7.01801	2.25051839838366e-12	1.12865159955116e-11
579	ENSMUSG00000010110	Stx5a	1311.09236336411	0.317465374745364	0.0684996827358838	4.63455248354105	3.57710474608004e-06	1.09163708404039e-05
580	ENSMUSG00000010205	Raver1	3054.82678542584	-0.446786	0.0476582469185815	-9.37479	6.93125022352289e-21	5.41066858133756e-20
581	ENSMUSG00000010277	Bltp2	7305.19456214606	-0.529123	0.0327088740762257	-16.1767	7.35839481362729e-59	1.61273910045705e-57
582	ENSMUSG00000010290	AI597479	638.064393338743	0.275374663814981	0.0826364636082951	3.33236263739798	0.000861119683101215	0.00194761739339072
583	ENSMUSG00000010307	Tmem86a	126.893084535138	2.89520669745682	0.235079935970345	12.3158392293507	7.44367902640525e-35	9.17906601958868e-34
584	ENSMUSG00000010358	Ifi35	238.36816554935	0.932009943920283	0.153281841380406	6.08036761254242	1.19907319162043e-09	5.00416019633864e-09
585	ENSMUSG00000010376	Nedd8	684.685095936812	0.321666761810875	0.0841962349715529	3.82044116247663	0.000133213182331144	0.00033868275837973
586	ENSMUSG00000010392	Gosr1	1768.56750579295	0.562135661963049	0.104533492177636	5.37756512532655	7.54999072239519e-08	2.71554801442257e-07
587	ENSMUSG00000010461	Eya4	1666.83392336866	4.42411247005946	0.0986429308509668	44.8497670526798	0	0
588	ENSMUSG00000010476	Ebf3	141.405842555963	6.59897831184102	0.564958429959297	11.6804670253641	1.604117408852e-31	1.81527163920089e-30
589	ENSMUSG00000010529	Gm266	5.03839372351253	-6.3105	1.5730638499332	-4.0116	6.03095425014555e-05	0.000160212270762011
590	ENSMUSG00000010554	Mettl16	1088.77350376311	-0.505405	0.0649617836913878	-7.78003	7.25065762020057e-15	4.23953214453555e-14
591	ENSMUSG00000010601	Apol7a	73.9155882387079	2.44086941350419	0.311742340761267	7.82976546446544	4.88780905729572e-15	2.88635795768954e-14
592	ENSMUSG00000010608	Rbm25	5049.61588940942	-0.853609	0.0564043191357904	-15.1337	9.70078457179242e-52	1.81725846116855e-50
593	ENSMUSG00000010660	Plcd1	468.777828233596	0.556311861473849	0.0985961435482136	5.64232881179386	1.67765311710815e-08	6.36291828615915e-08
594	ENSMUSG00000010721	Lmbr1	527.339941595212	0.459509309843277	0.0906217580788401	5.07062894811098	3.96503156342592e-07	1.33141501932964e-06
595	ENSMUSG00000010755	Cars1	2152.72	-0.483477	0.0503052711932673	-9.61086	7.19430005120257e-22	5.82654242218865e-21
596	ENSMUSG00000010797	Wnt2	27.4099291333543	3.35179671080474	0.508106696169684	6.59664	4.2058171461238e-11	1.94020433238407e-10
597	ENSMUSG00000010830	Kdelr3	1114.53810076238	0.553499699580909	0.0721750965652248	7.66884598596568	1.73550672482465e-14	9.94151321193461e-14
598	ENSMUSG00000010936	Vac14	1491.10386165879	-0.39455	0.0648764982244044	-6.08156	1.19020830481572e-09	4.96965741732165e-09
599	ENSMUSG00000011148	Adss1	117.979808822973	-2.2668	0.247523282644324	-9.15794	5.28956787841071e-20	3.98333914247905e-19
600	ENSMUSG00000011179	Odc1	3361.62094509489	-1.26533	0.0410721063614222	-30.8075	2.07765699662692e-208	1.96374000789141e-206
601	ENSMUSG00000011256	Adam19	480.496512240937	4.58500172985739	0.169687804321069	27.0202195626389	8.55337141871105e-161	5.9285555645941e-159
602	ENSMUSG00000011257	Pabpc4	2880.80322839273	-0.819118	0.0524004730231569	-15.6319	4.41621992264325e-55	8.94808994070286e-54
603	ENSMUSG00000011427	Zfp790	295.831355839295	0.771458098155375	0.239839482061854	3.21656005726537	0.00129737376344093	0.00285738283527604
604	ENSMUSG00000011752	Pgam1	16877.170631771	-0.397994	0.0384206960215287	-10.3588	3.81565006577245e-25	3.4990815239319e-24
605	ENSMUSG00000011832	Evi5l	409.65157159423	0.54632082379184	0.110811394763793	4.93018633107529	8.21512225721806e-07	2.66754945830221e-06
606	ENSMUSG00000011837	Snapc2	432.354721524358	-0.564732	0.113916204933637	-4.95743	7.14310588153955e-07	2.33540814346325e-06
607	ENSMUSG00000011877	Git1	1905.98838033901	-0.513849	0.067665691570414	-7.59394	3.10332239399344e-14	1.74995823810444e-13
608	ENSMUSG00000011958	Bnip2	3384.75623090498	-0.269909	0.049529104670073	-5.44951	5.05089452766802e-08	1.8437926369927e-07
609	ENSMUSG00000011960	Ccnt1	3169.68151778833	0.336167304745868	0.0636940615368914	5.27784375237494	1.30712843549409e-07	4.60484572732829e-07
610	ENSMUSG00000012017	Scarf2	777.908342012854	1.71731621242398	0.0970815605264071	17.6894170541979	5.05961367384114e-70	1.33175116241056e-68
611	ENSMUSG00000012114	Med15	1835.36640546982	-0.308464	0.0766848124130634	-4.02249	5.75849637870783e-05	0.000153194606204709
612	ENSMUSG00000012123	Crybg2	13.7379791300087	-2.76914	0.747933712451648	-3.70239	0.000213582065227421	0.000527454839908198
613	ENSMUSG00000012296	Tjap1	1062.60392929553	-1.13384	0.10167004393259	-11.1522	6.98787608334339e-29	7.25161064544088e-28
614	ENSMUSG00000012405	Rpl15	6619.46345999015	0.260091461616353	0.0615346320556648	4.22674927804999	2.3709159099713e-05	6.60639634210594e-05
615	ENSMUSG00000012422	Tmem167	1502.20350017271	0.289694441130137	0.0659283426551497	4.39408044345112	1.11242620585568e-05	3.23009424583857e-05
616	ENSMUSG00000012428	Steap4	97.377074234016	5.88857920971036	0.497336804879222	11.840224073383	2.41806063061247e-32	2.7953049749992e-31
617	ENSMUSG00000012429	Mplkip	322.195512409694	-0.5688	0.137648294812337	-4.13227	3.59195375816757e-05	9.81313036083389e-05
618	ENSMUSG00000012443	Kif11	5323.42216251535	-0.482389	0.0455104451918125	-10.5995	2.99493419546148e-26	2.85015619802641e-25
619	ENSMUSG00000012519	Mlkl	856.837504667711	4.27393997012325	0.136574461421141	31.2938445859517	5.65878495960616e-215	5.70508410927566e-213
620	ENSMUSG00000012609	Ttll5	442.903684618259	-0.652762	0.120401839681852	-5.42153	5.90919917581788e-08	2.14346987112365e-07
621	ENSMUSG00000012640	Zfp715	420.575042770591	0.892663655453623	0.130379967608029	6.8466319775236	7.56088929186803e-12	3.66799047448891e-11
622	ENSMUSG00000012819	Cdh23	19.5185127769656	-2.64065	1.04198165043012	-2.53426	0.0112684533313241	0.0211665222636152
623	ENSMUSG00000012848	Rps5	5466.56309123512	-0.34292	0.0556665662377972	-6.16025	7.26281518980958e-10	3.08285099980818e-09
624	ENSMUSG00000012889	Podnl1	305.102057603408	-0.373218	0.13085998634852	-2.85204	0.00434396058288592	0.00878776411240511
625	ENSMUSG00000013076	Amotl1	2746.7683537933	-0.266552	0.0506534285186771	-5.26227	1.42286805996266e-07	4.99144035796685e-07
626	ENSMUSG00000013089	Etv5	413.860451668744	-1.43526	0.12676851028828	-11.3219	1.02196364304652e-29	1.09467902138305e-28
627	ENSMUSG00000013150	Gfod2	300.057188492431	-1.08372	0.208408112260017	-5.19998	1.99313668841933e-07	6.89740561927512e-07
628	ENSMUSG00000013155	Enkd1	490.503345423067	-0.36546	0.107188189404212	-3.40952	0.00065078335183255	0.00149486068181918
629	ENSMUSG00000013236	Ptprs	2871.15213206573	0.758610398322189	0.0588788438219174	12.8842611213062	5.52016389584701e-38	7.46568507377358e-37
630	ENSMUSG00000013367	Iglon5	76.1315900348963	1.05968745824794	0.228778895800227	4.63192837145816	3.62275500289471e-06	1.10516283647815e-05
631	ENSMUSG00000013418	B4galnt2	56.7017350374228	-6.30786	0.643992019499942	-9.79493	1.18381752548904e-22	9.92080833073563e-22
632	ENSMUSG00000013419	Zbtb47	241.084202491438	-1.24466	0.149511887934186	-8.32484	8.44423017168093e-17	5.46574976287596e-16
633	ENSMUSG00000013495	Tmem175	375.292464400704	0.538119645171312	0.164466001962798	3.27192	0.0010681969613631	0.00238121516681936
634	ENSMUSG00000013593	Ndufs2	2287.05662424433	-0.460259	0.0516695800433989	-8.90774	5.20845250681082e-19	3.75238663710689e-18
635	ENSMUSG00000013622	Atraid	425.484901402241	0.538051230043363	0.103884700404962	5.17931156316509	2.22706246315007e-07	7.66387754954519e-07
636	ENSMUSG00000013629	Cad	4061.60936877816	-0.347353	0.122487770304999	-2.83582	0.00457084294727944	0.00920755297020992
637	ENSMUSG00000013646	Sh3bp5l	547.815671952271	-0.442077	0.134265021612124	-3.29257	0.000992759771595796	0.0022247822713857
638	ENSMUSG00000013662	Atad1	3049.51079700835	-0.698066	0.0471646825998627	-14.8006	1.45169621306788e-49	2.60225932159312e-48
639	ENSMUSG00000013663	Pten	5262.84470309925	0.491869008239855	0.0499461125038293	9.84799383940331	6.99257444945516e-23	5.9106441039983e-22
640	ENSMUSG00000013698	Pea15a	3652.70596374726	-1.70072	0.0467533640549945	-36.3764	1.00709637002333e-289	1.55120815882759e-287
641	ENSMUSG00000013701	Timm23	1654.69051226965	-0.296982	0.0581014147694282	-5.11143	3.19721300727765e-07	1.08497834304496e-06
642	ENSMUSG00000013787	Ehmt2	2434.89105076784	-0.428195	0.0596206158854124	-7.182	6.87012322899636e-13	3.56915989738771e-12
643	ENSMUSG00000013822	Elof1	543.739082149866	-0.586911	0.0933708498191158	-6.28581	3.26155038601005e-10	1.41734301649104e-09
644	ENSMUSG00000013846	St3gal1	195.065822202463	-1.50708	0.229126902153768	-6.57749	4.78456962279404e-11	2.19622835748286e-10
645	ENSMUSG00000013878	Rnf170	858.902332372214	0.603591337433978	0.128474016147028	4.69815886150251	2.62517213274178e-06	8.12007036596495e-06
646	ENSMUSG00000013973	Dedd	505.399570815889	-0.465907	0.128926473452336	-3.61374	0.00030181364208749	0.00072689589345959
647	ENSMUSG00000013997	Nit1	227.047561688029	-0.651713	0.179716844769461	-3.62633	0.000287477027127996	0.00069427705375642
648	ENSMUSG00000014039	Prdm15	327.903708454146	0.392132783731575	0.167898604719225	2.3355333082567	0.0195155779728355	0.035004214228096
649	ENSMUSG00000014075	Dynlt2b	241.60919494485	-0.869717	0.12265558208268	-7.09073	1.33409827701929e-12	6.80758430620118e-12
650	ENSMUSG00000014077	Chp1	5257.70220258615	0.896388720023666	0.0496478689004018	18.0549284365439	7.21553853015238e-73	1.97743794809036e-71
651	ENSMUSG00000014158	Trpv4	326.666924030383	0.858038810661785	0.123700340678544	6.93643045730605	4.02131058556592e-12	1.98205930639671e-11
652	ENSMUSG00000014177	Tvp23b	579.724671956208	0.717837833250952	0.0904210922518973	7.93883169704677	2.04094485516589e-15	1.22700099984404e-14
653	ENSMUSG00000014226	Cacybp	3170.00804491984	-0.75472	0.0523124405352544	-14.4272	3.49202836781491e-47	5.95793763062575e-46
654	ENSMUSG00000014232	Cluap1	290.113206556535	-0.494561	0.159599733262529	-3.09876	0.0019433451461819	0.00416323844259315
655	ENSMUSG00000014245	Pigl	167.087880970895	-0.672185	0.178307803856706	-3.7698	0.000163378223189852	0.000409615183536276
656	ENSMUSG00000014303	Glis2	993.347183685953	-1.09252	0.0783736248567353	-13.9399	3.62407682960065e-44	5.78565432441525e-43
657	ENSMUSG00000014329	Bicc1	679.565765400248	6.99739598866893	0.311089345744676	22.4932035904951	4.83777618872923e-112	2.07949371833361e-110
658	ENSMUSG00000014361	Mertk	20.9729270908868	-4.10005	0.633643137310289	-6.47059	9.76180904971602e-11	4.384116996275e-10
659	ENSMUSG00000014418	Hps5	729.071709449545	0.415617471980457	0.077446141742056	5.36653553852589	8.02633915381073e-08	2.88251623108034e-07
660	ENSMUSG00000014444	Piezo1	4125.69683853686	-0.831022	0.0406516414962018	-20.4425	7.00337166812566e-93	2.50539973546818e-91
661	ENSMUSG00000014470	Rnf166	404.729788586018	-0.320091	0.13378630254947	-2.39255	0.016731639564636	0.0304353006186681
662	ENSMUSG00000014498	Ankrd52	4204.16175843208	-0.486929	0.0486585663297101	-10.0071	1.4190238332146e-23	1.23330519673589e-22
663	ENSMUSG00000014547	Wdfy2	619.679630638302	0.864421098359344	0.0907904306754518	9.52105956462952	1.71422199749516e-21	1.37294573559615e-20
664	ENSMUSG00000014551	Mrps25	1005.16024179662	-0.428875	0.162534484261862	-2.63867	0.00832319133703584	0.016019471004465
665	ENSMUSG00000014599	Csf1	10196.0696159784	-0.91458	0.0412889952039007	-22.1507	1.02703070387978e-108	4.24994397764463e-107
666	ENSMUSG00000014603	Alx3	3.24481685507031	-5.67472	1.74572101211526	-3.25064	0.00115144028989104	0.00255321370599006
667	ENSMUSG00000014668	Chfr	930.229077542219	1.09096949299508	0.113930485140588	9.57574692716214	1.01123686577534e-21	8.14621078071323e-21
668	ENSMUSG00000014704	Hoxa2	31.2182206334599	4.8762829293481	0.737005848040585	6.6163422479106	3.6819538772441e-11	1.71039661401719e-10
669	ENSMUSG00000014771	Pdcd2	265.374414173396	-0.589009	0.16007418731085	-3.6796	0.000233601793287688	0.000573066779433814
670	ENSMUSG00000014773	Dll1	143.189965263274	1.81504909366165	0.356816202732802	5.0867900049394	3.64174679585182e-07	1.22707024405499e-06
671	ENSMUSG00000014776	Nol3	61.8267151721618	-5.49572	0.50694621844312	-10.8408	2.20444043954209e-27	2.18930547533031e-26
672	ENSMUSG00000014778	Fhod1	816.234470269726	-0.558381	0.0956857381863139	-5.83557	5.36064412260564e-09	2.11263480169497e-08
673	ENSMUSG00000014813	Stc1	63.5228163135915	6.02493923877057	0.635205406524705	9.48502512239911	2.42324700505153e-21	1.93336757453392e-20
674	ENSMUSG00000014837	Matcap1	174.284408816958	-2.49144	0.183610380917841	-13.5692	6.09960605948311e-42	9.15766667865537e-41
675	ENSMUSG00000014846	Tppp3	24.4424797824066	-1.89799	0.466282046660632	-4.07048	4.69155790228805e-05	0.000126469074225509
676	ENSMUSG00000014850	Msh3	950.385491634197	0.256175805901832	0.0764420451069718	3.35124218018164	0.000804499121526167	0.00182601212806492
677	ENSMUSG00000014859	E2f4	1700.20131308128	-0.644751	0.0617272898760914	-10.4452	1.54194793763858e-25	1.43217777457386e-24
678	ENSMUSG00000014867	Surf4	5749.00773746635	0.520696714163819	0.0343474302271245	15.1596993056156	6.53679164035702e-52	1.23008516897442e-50
679	ENSMUSG00000014873	Surf2	506.584899565939	-0.37224	0.102369523270946	-3.63624	0.000276648954761465	0.000670658024257792
680	ENSMUSG00000014905	Dnajb9	343.981675279928	0.678351796486869	0.131934986707685	5.14156110834969	2.72465002841731e-07	9.29734425081476e-07
681	ENSMUSG00000014907	Naf1	1373.34891799414	-0.74198	0.0659271244867173	-11.2546	2.19931845303776e-29	2.32437499785789e-28
682	ENSMUSG00000014932	Yes1	2108.81381631509	0.470704997099068	0.0651068400801785	7.22973187639576	4.83948544781459e-13	2.5371837511628e-12
683	ENSMUSG00000014956	Ppp1cb	7181.61189501925	0.530305090276289	0.0419160610368713	12.6515964801609	1.09624312198349e-36	1.43252194298471e-35
684	ENSMUSG00000014980	Tsen15	402.774166960037	-0.339009	0.104182433776521	-3.25399	0.00113795961949874	0.00252736425505495
685	ENSMUSG00000015053	Gata2	208.577326538998	1.9251139618037	0.673801669764387	2.85709289274523	0.00427540693865443	0.00866277642198738
686	ENSMUSG00000015085	Entpd2	61.7132969146695	-3.66803	0.351324196503912	-10.4406	1.618146039807e-25	1.50043809209528e-24
687	ENSMUSG00000015090	Ptgds	9.74542053547643	-6.96048	1.32185032487833	-5.26571	1.39647726332519e-07	4.90506741457232e-07
688	ENSMUSG00000015092	Edf1	1186.41826157419	-0.266948	0.0685954683457817	-3.89163	9.95723267779122e-05	0.00025744259495657
689	ENSMUSG00000015094	Npdc1	783.614086721695	-0.593194	0.0795047551118329	-7.46111	8.5794802354426e-14	4.72112648748222e-13
690	ENSMUSG00000015112	Slc25a13	954.03385444632	-0.713707	0.0763851885665507	-9.34353	9.31725894792974e-21	7.22913258389978e-20
691	ENSMUSG00000015120	Ube2i	5831.47065236261	-0.477852	0.0441957840154847	-10.8122	3.01443765248724e-27	2.97951101301992e-26
692	ENSMUSG00000015126	Tsr3	328.228279037597	-0.805222	0.106999725954538	-7.52546	5.25355953396787e-14	2.92186435464913e-13
693	ENSMUSG00000015133	Lrrk1	1305.71940549925	-1.01142	0.317920469492264	-3.18135	0.00146589132871524	0.00320056467425882
694	ENSMUSG00000015143	Actn1	6093.88712575217	-1.03802	0.0552896132478545	-18.7742	1.22719220066882e-78	3.65193958106009e-77
695	ENSMUSG00000015176	Nolc1	5469.71339649507	-0.862155	0.0499906973022644	-17.2463	1.19298846557699e-66	2.9444158938981e-65
696	ENSMUSG00000015189	Casd1	596.696720125248	0.793137646826277	0.107570596117851	7.37318259310696	1.66602052349234e-13	9.00690653503254e-13
697	ENSMUSG00000015202	Cnksr3	626.729464606271	1.14761643941702	0.0966294457840176	11.8764671586975	1.56857640049254e-32	1.82470408546807e-31
698	ENSMUSG00000015217	Hmgb3	1255.07440967192	-0.25625	0.0626024059889403	-4.0933	4.25285211377707e-05	0.000115165546007946
699	ENSMUSG00000015222	Map2	592.483041348743	-1.42222	0.147174833749765	-9.66345	4.31101188706663e-22	3.53617764996812e-21
700	ENSMUSG00000015224	Cyp2j9	3.99909246001953	-2.84444	1.12876820315474	-2.51995	0.0117370462863658	0.0219599330754354
701	ENSMUSG00000015243	Abca1	1277.53097822642	1.89011353073403	0.10331758317403	18.2942096850088	9.20260020392083e-75	2.56854453678227e-73
702	ENSMUSG00000015291	Gdi1	2332.55	0.557239142363424	0.0520888876048356	10.6978506930467	1.0416632521807e-26	1.00920606872603e-25
703	ENSMUSG00000015305	Sash1	6076.42757131692	4.72986218325985	0.0583151069048474	81.1086943727558	0	0
704	ENSMUSG00000015312	Gadd45b	747.963005287597	-0.736998	0.0789716643706336	-9.33243	1.03467252970279e-20	8.00547792167719e-20
705	ENSMUSG00000015335	Zdhhc12	259.912467377485	0.414730143627375	0.156195801005963	2.65519393579308	0.00792628247958643	0.0153086855971114
706	ENSMUSG00000015342	Xk	186.969	-0.876355	0.172157766103133	-5.09042	3.5727444210291e-07	1.20455215735345e-06
707	ENSMUSG00000015354	Pcolce2	502.556955976032	-1.93519	0.164480064314239	-11.7655	5.87929923378674e-32	6.74497536234775e-31
708	ENSMUSG00000015357	Clpx	1065.43109248151	-0.337016	0.0696555135247842	-4.83832	1.3094042424975e-06	4.16640007152751e-06
709	ENSMUSG00000015365	Mov10l1	9.01387231957831	-6.34437	1.44233762706147	-4.39867	1.08915026489954e-05	3.16693142048659e-05
710	ENSMUSG00000015451	C4a	34.7057562262433	-1.34614	0.428998715952822	-3.13786	0.00170185171249138	0.00367666275809015
711	ENSMUSG00000015461	Atf6b	758.078936020725	-0.735424	0.0759079024950975	-9.68837	3.37875796017574e-22	2.78108058721046e-21
712	ENSMUSG00000015474	Ppt2	444.437686329074	0.377079925783443	0.117722306361913	3.20313063374913	0.00135942300862552	0.00298298400586802
713	ENSMUSG00000015488	Cacfd1	520.809270990994	0.42443109440519	0.171596516552963	2.47342488607097	0.0133824932847217	0.0247959206717916
714	ENSMUSG00000015501	Hivep2	2875.64092933987	1.84791258143485	0.0632294780020367	29.2254916508299	9.20103803945025e-188	7.46630574567097e-186
715	ENSMUSG00000015522	Arnt	2839.49603997203	0.86129925231946	0.081187324536667	10.6087897000531	2.7123969936672e-26	2.58868181237257e-25
716	ENSMUSG00000015536	Mocs2	745.477739072168	0.383861801296485	0.0829414298162743	4.62810687188282	3.69023579238311e-06	1.12554221500354e-05
717	ENSMUSG00000015542	Nat9	135.431194421447	0.519795954752611	0.187779592270519	2.76811738947534	0.00563811435745683	0.0111793573053176
718	ENSMUSG00000015568	Lpl	535.871485263959	4.54686667086434	0.203026701671232	22.3954121967033	4.36260848455894e-111	1.85132633011831e-109
719	ENSMUSG00000015575	Atp6v0e	896.638252278503	0.311161947449669	0.0847486743063764	3.67158483594425	0.000241051034664957	0.000589515430998466
720	ENSMUSG00000015579	Nkx2-5	6.08625677541412	-6.58142	1.48707488371793	-4.42575	9.61086213032271e-06	2.80780982679871e-05
721	ENSMUSG00000015597	Zfp318	844.493012161508	-0.542555	0.146886961840556	-3.69369	0.000221021786452773	0.000544212169573991
722	ENSMUSG00000015599	Ttbk1	88.8434432028229	-4.86733	0.368918595186709	-13.1935	9.56264339371322e-40	1.36779512342579e-38
723	ENSMUSG00000015605	Srf	775.600268776935	-0.273776	0.106869867020669	-2.56177	0.010414056835652	0.0197129990283422
724	ENSMUSG00000015647	Lama5	4437.71191424575	-1.72213	0.0539761953786768	-31.9054	2.24986628457834e-223	2.4461781466641e-221
725	ENSMUSG00000015652	Steap1	457.753417393059	-0.563433	0.107370276324184	-5.24757	1.54117337081809e-07	5.39507976084994e-07
726	ENSMUSG00000015656	Hspa8	32491.9728331966	-0.62628	0.0539298094928598	-11.6129	3.54486206337366e-31	3.96828939597718e-30
727	ENSMUSG00000015659	Serac1	258.719658617646	-0.493716	0.168320829748187	-2.93318	0.00335505003359558	0.00693566016016683
728	ENSMUSG00000015671	Psma2	3081.74934301982	-0.302076	0.0596490745586916	-5.06422	4.1006999041165e-07	1.37447396544384e-06
729	ENSMUSG00000015672	Mrpl32	812.975195018397	-0.521718	0.0936672470326741	-5.56991	2.54876349782258e-08	9.52137453094062e-08
730	ENSMUSG00000015697	Setdb1	2247.30356906505	0.469986544699478	0.0482580749977394	9.73902387779649	2.05518951936991e-22	1.70514103016052e-21
731	ENSMUSG00000015702	Anxa9	89.2246252429346	-1.0185	0.206202733373452	-4.93931	7.84006747250989e-07	2.55224114295894e-06
732	ENSMUSG00000015709	Arnt2	1527.41611862835	-0.361971	0.0572498178301211	-6.32266	2.57094239664237e-10	1.12457603913084e-09
733	ENSMUSG00000015711	Prune1	1194.16263728757	0.802961637257124	0.0693621068932691	11.5763732277147	5.42948391554453e-31	6.04143578161092e-30
734	ENSMUSG00000015745	Plekho1	371.974912892509	-0.948378	0.151229627055506	-6.27111	3.58482858800861e-10	1.55295894691467e-09
735	ENSMUSG00000015748	Prpf3	1394.5319736933	-0.381626	0.0740642886092559	-5.15263	2.56853161365057e-07	8.7934808382542e-07
736	ENSMUSG00000015749	Anp32e	5589.97714011224	-0.557052	0.056354271617024	-9.88482	4.84453849828286e-23	4.13700708002749e-22
737	ENSMUSG00000015750	Aph1a	1900.36932434446	-0.3762	0.0727873142411732	-5.16849	2.35995539743642e-07	8.10442981757946e-07
738	ENSMUSG00000015837	Sqstm1	6540.07202985205	-0.776074	0.0449396656835887	-17.2692	8.01910733632101e-67	1.98508706160268e-65
739	ENSMUSG00000015839	Nfe2l2	2626.0927135062	0.904151411621356	0.0533482284248573	16.948105650685	1.98755317518243e-64	4.78479697093483e-63
740	ENSMUSG00000015846	Rxra	2052.4797995671	0.983741686783025	0.055302105614132	17.7885032741256	8.6766703692708e-71	2.32800663859387e-69
741	ENSMUSG00000015850	Adamtsl4	500.053054109418	-0.86669	0.136938034727501	-6.32907	2.46651147476458e-10	1.08060095819618e-09
742	ENSMUSG00000015869	Prpsap1	1263.73703484051	-0.607304	0.0754958285206481	-8.04421	8.6803111605686e-16	5.33026859195492e-15
743	ENSMUSG00000015889	Lta4h	1815.39295998084	-0.699584	0.0796682869048685	-8.7812	1.61732897702677e-18	1.13760116417929e-17
744	ENSMUSG00000015942	Gtf2ird2	230.263730992902	1.00069411361534	0.17530287534997	5.70837250454438	1.14061570986656e-08	4.38404397727132e-08
745	ENSMUSG00000015944	Castor2	971.329537147647	0.671254520415934	0.0800440438769685	8.3860645702469	5.02687308358606e-17	3.29350270757992e-16
746	ENSMUSG00000015957	Wnt11	18.1176422680729	3.7217047522749	0.724451020969302	5.13727587448953	2.78749605140004e-07	9.50399606784989e-07
747	ENSMUSG00000015961	Adss2	3067.95984234762	-0.439916	0.0457274655254024	-9.62038	6.55870770075805e-22	5.31955644086349e-21
748	ENSMUSG00000015980	Lrrc27	164.048269415552	0.791818376444896	0.284795681121051	2.78030331544367	0.0054308146735579	0.010798661498283
749	ENSMUSG00000015994	Fnta	1976.09727904942	0.414404416485352	0.0701646630577331	5.90616983572444	3.50152999269224e-09	1.4012016220456e-08
750	ENSMUSG00000016024	Lbp	123.291903772792	5.85227515204279	0.45554717097305	12.8466940965572	8.97650846051159e-38	1.20617300679007e-36
751	ENSMUSG00000016028	Celsr1	38.6990738354306	-2.18371	0.391949009912043	-5.57142	2.52677106910497e-08	9.44770436829877e-08
752	ENSMUSG00000016087	Fli1	15.9444433233053	5.48649292958118	1.12528798740058	4.87563449624572	1.08459268417294e-06	3.48170577020781e-06
753	ENSMUSG00000016181	Utp25	406.464507080175	-0.751796	0.233759474959706	-3.21611	0.00129940474816496	0.00286109834357699
754	ENSMUSG00000016200	Syt14	44.7519326379409	0.736341151217889	0.312881959663816	2.35341517295874	0.018601851597948	0.0335401909095887
755	ENSMUSG00000016206	H2-M3	48.0100413776111	-2.34313	0.333728621708167	-7.02105	2.20199266587303e-12	1.10665099688211e-11
756	ENSMUSG00000016239	Lonrf3	106.281668964699	-5.1025	0.348295388038139	-14.6499	1.34869654989036e-48	2.37162442996049e-47
757	ENSMUSG00000016256	Ctsz	1803.88142975954	-0.298237	0.0527855086772241	-5.64999	1.60459284863207e-08	6.09693970694255e-08
758	ENSMUSG00000016262	Sertad4	588.592511370277	-1.14637	0.086372365198227	-13.2724	3.34589186124963e-40	4.8357003572448e-39
759	ENSMUSG00000016283	H2-M2	7.10459751256279	-4.79904	1.26266188775131	-3.80074	0.000144267324375003	0.000364502876819285
760	ENSMUSG00000016308	Ube2a	713.404408737051	0.270006213153798	0.106244459551806	2.54136746793973	0.0110419799716516	0.0207833601299416
761	ENSMUSG00000016319	Slc25a5	6463.81331434182	-0.351262	0.0484375953063127	-7.25185	4.11120536810901e-13	2.16904222323163e-12
762	ENSMUSG00000016344	Ppdpf	299.756667947112	0.909720889326542	0.124152174139124	7.32746643894544	2.34544379221754e-13	1.25697350140267e-12
763	ENSMUSG00000016356	Col20a1	19.4033684676757	-2.28125	0.650883532107876	-3.50486	0.000456853220743277	0.00107144414592759
764	ENSMUSG00000016382	Pls3	3302.81775106725	-0.600606	0.0487604481405365	-12.3175	7.29409443839191e-35	9.00128048832711e-34
765	ENSMUSG00000016427	Ndufa1	131.032533780728	0.520611752330242	0.230118942617545	2.26235939731173	0.023675207373164	0.0416714712361214
766	ENSMUSG00000016477	E2f3	1039.7568395805	-0.321112	0.0749598599226012	-4.28379	1.83739136036545e-05	5.19547939481205e-05
767	ENSMUSG00000016494	Cd34	4231.13248648756	-5.9644	0.0765418329735136	-77.9234	0	0
768	ENSMUSG00000016496	Cd274	38.9798826311547	-0.914302	0.334434629762338	-2.73387	0.00625938858657497	0.0123253940740619
769	ENSMUSG00000016526	Dyrk3	200.757426387872	-1.66528	0.158271791137482	-10.5216	6.8674744824835e-26	6.4579105718549e-25
770	ENSMUSG00000016528	Mapkapk2	2808.59832447146	0.373564321585528	0.0491268880497167	7.60407052869863	2.86958735945126e-14	1.6231073010701e-13
771	ENSMUSG00000016534	Lamp2	8608.76516948267	0.990018388578334	0.0439903585164025	22.5053493985322	3.67901678210008e-112	1.58550373498018e-110
772	ENSMUSG00000016541	Atxn10	5146.78938101435	-0.492017	0.0359851798625319	-13.6728	1.4765044246275e-42	2.2554316899613e-41
773	ENSMUSG00000016552	Foxred2	259.441497858228	-1.48252	0.133354912529896	-11.1171	1.03545140640927e-28	1.06985926370299e-27
774	ENSMUSG00000016554	Eif3d	5937.3798282739	-0.769817	0.0431031300746029	-17.8599	2.4209873248848e-71	6.52724864658974e-70
775	ENSMUSG00000016559	H3f3b	19254.8629804852	-0.41583	0.0332385030654075	-12.5105	6.54180538332685e-36	8.33705876458421e-35
776	ENSMUSG00000016619	Nup50	3295.76248181663	-0.39597	0.0516913361870226	-7.66028	1.85532764196421e-14	1.06059709017439e-13
777	ENSMUSG00000016624	Phf21b	24.1657879135027	3.46577198445301	0.942111546986336	3.67872784867085	0.00023440022845119	0.000574775697432294
778	ENSMUSG00000016664	Pacsin2	5221.79844581555	-0.800793	0.0422223786363332	-18.9661	3.25324858847702e-80	9.87550917323271e-79
779	ENSMUSG00000016756	Cmah	519.688221987233	3.39148849910376	0.174003835514453	19.4908835720581	1.31196130154801e-84	4.23776237888371e-83
780	ENSMUSG00000016757	Ttll12	2707.43845042141	-0.660714	0.0517420709933788	-12.7694	2.43109380452066e-37	3.23013142477646e-36
781	ENSMUSG00000016758	Bik	4.30109791529824	-4.19661	1.40503295274825	-2.98684	0.00281877132919424	0.00590706236597961
782	ENSMUSG00000016933	Plcg1	2542.2956268344	0.472884200172752	0.0922092433046892	5.12838174596216	2.92243377749691e-07	9.94775647404567e-07
783	ENSMUSG00000016942	Tmprss6	33.8350799432414	2.2361475892786	0.704820166634204	3.17264984053605	0.00151054588504992	0.00329244376281517
784	ENSMUSG00000017002	Slpi	798.069048366912	8.56232048363692	0.490663418412252	17.4504969442065	3.41250873059958e-68	8.73339734361908e-67
785	ENSMUSG00000017009	Sdc4	3786.60694688584	0.724761104829401	0.0531020155917032	13.6484669508974	2.06170282841787e-42	3.13209374892522e-41
786	ENSMUSG00000017057	Il13ra1	3492.97916262628	2.92168564414523	0.0530076322144252	55.1182069843546	0	0
787	ENSMUSG00000017119	Nbr1	4686.49990347363	1.0561184381567	0.0743186396248774	14.2106804361254	7.86574963979421e-46	1.30977722980958e-44
788	ENSMUSG00000017132	Cyth1	609.853862316303	0.392993379072294	0.120812320863066	3.25292467080184	0.00114223773463726	0.00253551170478928
789	ENSMUSG00000017144	Rnd3	1564.18275429571	0.511289481710768	0.0777500076319786	6.57606985880827	4.83045667922876e-11	2.21606858408633e-10
790	ENSMUSG00000017146	Brca1	3131.16130193555	0.274647913349886	0.10114110694067	2.71549246055806	0.00661772832066747	0.0129619581554578
791	ENSMUSG00000017167	Cntnap1	87.6258982183131	-1.99227	0.295230335946142	-6.74819	1.4969983834189e-11	7.12927801550914e-11
792	ENSMUSG00000017176	Nt5c3b	910.325325280359	-0.42411	0.0813459887393908	-5.21366	1.85150303417228e-07	6.4273274151619e-07
793	ENSMUSG00000017188	Coa3	368.663758515921	0.824351955352037	0.12597662313984	6.54368989107581	6.00191897406521e-11	2.73165313634951e-10
794	ENSMUSG00000017221	Psmd3	4794.01570744976	-0.355401	0.0429444598958667	-8.27582	1.27574887670743e-16	8.20652844703332e-16
795	ENSMUSG00000017286	Glod4	908.580689119589	0.309814161602091	0.0785941041729252	3.94195168788269	8.0821258594173e-05	0.000211293672279439
796	ENSMUSG00000017288	Vps53	1062.76009091341	0.288479896693515	0.0752774621771124	3.83222133624512	0.000126991406853465	0.000323556754940632
797	ENSMUSG00000017291	Taok1	5523.75922942489	0.332993355846602	0.0515519431732118	6.45937544444759	1.05135979034934e-10	4.7090388024936e-10
798	ENSMUSG00000017299	Dnttip1	651.984455167217	-0.326944	0.101941323603472	-3.20718	0.00134043401559346	0.00294364618473891
799	ENSMUSG00000017314	Mpp2	416.103485592821	0.913909474246116	0.154584031601797	5.91205614691376	3.37863321514224e-09	1.35430273575641e-08
800	ENSMUSG00000017376	Nlk	761.093619932703	-0.296198	0.073620764114665	-4.02329	5.73901949397852e-05	0.000152774186721608
801	ENSMUSG00000017400	Stac2	490.977848161158	1.99410998397127	0.107498959529335	18.5500398580797	8.14915483462936e-77	2.36169321731811e-75
802	ENSMUSG00000017404	Rpl19	16256.1510327882	-0.37404	0.0364583050647568	-10.2594	1.07381675191158e-24	9.71868425900392e-24
803	ENSMUSG00000017417	Plxdc1	19.4460642782073	-1.17111	0.472997425516853	-2.47594	0.0132886430869019	0.0246384950680576
804	ENSMUSG00000017446	C1qtnf1	732.467905255323	3.53261227534772	0.121296063568771	29.1238822712894	1.78969036142719e-186	1.43823667450924e-184
805	ENSMUSG00000017478	Zc3h18	2264.45537553907	-0.383255	0.0525701378602645	-7.29036	3.091323724074e-13	1.64557344479907e-12
806	ENSMUSG00000017485	Top2b	4287.85871513885	0.66330088025267	0.0821314962043418	8.07608421746499	6.68796999114248e-16	4.1358505874593e-15
807	ENSMUSG00000017493	Igfbp4	261.001551964161	3.74671718896059	0.187210296346124	20.0134141235131	4.20815990112217e-89	1.41705951326249e-87
808	ENSMUSG00000017550	Atad5	1851.93933599645	0.317716696419555	0.0746452294057092	4.2563563532334	2.07785431883696e-05	5.82885440031246e-05
809	ENSMUSG00000017561	Crlf3	889.558173183245	-0.431691	0.0929982094677946	-4.64193	3.45176569571156e-06	1.05571101945508e-05
810	ENSMUSG00000017607	Tns4	20.2178379624426	2.30665137495968	0.859927651601742	2.68237841946727	0.00731007177580381	0.0142109435538736
811	ENSMUSG00000017615	Tnfaip1	3440.08290287721	-0.262653	0.041923868467172	-6.26499	3.72855285632889e-10	1.61228169391815e-09
812	ENSMUSG00000017631	Abr	2608.59387543561	0.333307132312057	0.0599676427056006	5.55811629862396	2.72701666744465e-08	1.01644459473318e-07
813	ENSMUSG00000017639	Rab11fip4	31.495419203283	0.913216395261511	0.374769586644483	2.43674094111541	0.0148202925280292	0.0272354801374023
814	ENSMUSG00000017670	Elmo2	1741.15480919711	0.528114708512276	0.0661981733808048	7.97778369917094	1.48984178807643e-15	9.02203063147118e-15
815	ENSMUSG00000017677	Wsb1	3778.66979770743	0.321049306624025	0.043358061802491	7.40460466352258	1.31541747263874e-13	7.15791952461843e-13
816	ENSMUSG00000017679	Ttpal	1463.7478824168	0.832553355087518	0.104264740652778	7.98499425477003	1.40528850706496e-15	8.53485736218532e-15
817	ENSMUSG00000017707	Serinc3	5604.42765621429	1.26625169099726	0.0441872408152634	28.6565005561484	1.33031926020471e-180	1.03896060532889e-178
818	ENSMUSG00000017715	Pgs1	1525.70511526097	0.314856838319768	0.0646971008021469	4.86662979354586	1.13517382355484e-06	3.63286197669004e-06
819	ENSMUSG00000017716	Birc5	2293.4674762557	-0.399131	0.0503260480520347	-7.93091	2.17547104281296e-15	1.30693249538439e-14
820	ENSMUSG00000017718	Afmid	266.679052346858	0.423080680901233	0.139550092442248	3.03174776524295	0.00243142285821929	0.00514327559085427
821	ENSMUSG00000017724	Etv4	391.385823426713	-1.85453	0.133087060071455	-13.9347	3.8959162448739e-44	6.19584768006476e-43
822	ENSMUSG00000017734	Dbndd2	246.432834197099	-0.760092	0.200771001834596	-3.78586	0.00015317565002044	0.00038548819033132
823	ENSMUSG00000017737	Mmp9	39.2767690760459	-4.26507	0.499980594194206	-8.53047	1.45750133492536e-17	9.78431586218055e-17
824	ENSMUSG00000017740	Slc12a5	17.2541717968773	1.9589766132994	0.78306434807032	2.50168024904574	0.0123605504021391	0.0230461506320986
825	ENSMUSG00000017747	Ghdc	269.577654739414	1.0634701507273	0.141206017141342	7.5313373484843	5.02232453613793e-14	2.79699928552576e-13
826	ENSMUSG00000017754	Pltp	442.693820701229	-2.19962	0.124114630399603	-17.7225	2.81128271143998e-70	7.45864240905967e-69
827	ENSMUSG00000017760	Ctsa	4199.72276163911	0.716728371087128	0.0617761980814358	11.6020149077855	4.02488730527667e-31	4.4965749041825e-30
828	ENSMUSG00000017830	Dhx58	54.8776784964653	1.49185102286498	0.309752556960319	4.81626701488729	1.46268767075508e-06	4.63728023689931e-06
829	ENSMUSG00000017843	Ppp2r5c	2060.06166892372	-0.301914	0.0706592969603765	-4.27281	1.9302572616573e-05	5.44142171626321e-05
830	ENSMUSG00000017858	Ift52	847.818627675483	0.461271040283092	0.0938257050017461	4.9162544557966	8.82157214753706e-07	2.85388667200076e-06
831	ENSMUSG00000017861	Mybl2	1404.71289714165	-0.705201	0.0831822032678961	-8.47778	2.29524825795908e-17	1.53031882850298e-16
832	ENSMUSG00000017868	Sgk2	249.018088053761	4.86003946737755	0.424359963305594	11.4526342907559	2.28106305238779e-30	2.48986114675006e-29
833	ENSMUSG00000017897	Eya2	7.18202282825038	2.21303554998425	0.905959318747322	2.44275377954523	0.0145756777307818	0.0268185376674655
834	ENSMUSG00000017929	B4galt5	1561.49393048417	0.260271632419692	0.0807418381291356	3.22350392869955	0.00126632561444689	0.00279306902629594
835	ENSMUSG00000017969	Ptgis	344.997347677776	3.50468381011426	0.161547629232218	21.6944304708826	2.31574734899701e-104	9.23799931668233e-103
836	ENSMUSG00000017999	Ddx27	2235.98438628779	-0.557243	0.057767998125838	-9.64623	5.09965192611849e-22	4.16459056411296e-21
837	ENSMUSG00000018001	Cyth3	2531.08683480336	0.595979607001216	0.0479416030916844	12.4313658402589	1.76591048523812e-35	2.22376388508223e-34
838	ENSMUSG00000018008	Cyth4	60.2953596024655	3.19005158037264	0.386149085904573	8.26119158847622	1.44225377329433e-16	9.24543025770758e-16
839	ENSMUSG00000018012	Rac3	49.8812652155501	-0.892366	0.303967055743372	-2.93573	0.00332760631175371	0.00688577323000659
840	ENSMUSG00000018040	Rrp7a	2520.0058142203	-0.575877	0.221041691306827	-2.60529	0.00917970575432512	0.0175461800785015
841	ENSMUSG00000018068	Ints2	1612.16398051046	0.452523004700367	0.124544015405485	3.63343837298856	0.00027966926790464	0.000677190432546387
842	ENSMUSG00000018076	Med13l	3194.40460408411	1.22937936108887	0.0639918860280539	19.2114881650763	2.96639601781119e-82	9.22355098248395e-81
843	ENSMUSG00000018143	Mafk	633.77324226669	-0.404848	0.0866662307064587	-4.67135	2.99231810602691e-06	9.19246753347326e-06
844	ENSMUSG00000018160	Med1	2715.28127802757	-0.325641	0.0457109128349201	-7.12392	1.04900669505461e-12	5.39586467910742e-12
845	ENSMUSG00000018166	Erbb3	297.907049748057	-2.59062	0.132976946163029	-19.4817	1.56833377316506e-84	5.04627317535797e-83
846	ENSMUSG00000018167	Stard3	514.647179056361	0.350366022183553	0.129143317708235	2.71300155827739	0.00666767930268369	0.0130551842278888
847	ENSMUSG00000018169	Mfng	8.02077924376649	-6.97777	1.39986149040926	-4.98462	6.20847915679864e-07	2.04793126375209e-06
848	ENSMUSG00000018171	Vmp1	3772.44689050888	0.865554112168462	0.0615098365666942	14.0717999019548	5.66100207164841e-45	9.214361004097e-44
849	ENSMUSG00000018189	Uchl5	1123.38441112275	-1.1636	0.0852931615883912	-13.6424	2.24196005014774e-42	3.40282896297515e-41
850	ENSMUSG00000018199	Ro60	1582.83010716233	-1.34174	0.0731244575785195	-18.3487	3.38060036289832e-75	9.46738839003595e-74
851	ENSMUSG00000018209	Stk4	1881.81703483797	-0.300115	0.0538146525247417	-5.57682	2.44949189048208e-08	9.17112257442481e-08
852	ENSMUSG00000018217	Pmp22	1357.22	0.628387871882218	0.0576123945376009	10.9071646288213	1.06527197165709e-27	1.0649518779156e-26
853	ENSMUSG00000018239	Zcchc10	312.178459706419	-0.282892	0.117001598528104	-2.41785	0.0156124998365493	0.0285902614245925
854	ENSMUSG00000018286	Psmb6	1601.76307605445	-0.380553	0.0804861915004654	-4.72817	2.26548088661914e-06	7.0586766339969e-06
855	ENSMUSG00000018287	Spag7	744.059216593924	-0.275722	0.0844255849355941	-3.26586	0.00109133877147387	0.00242933500113312
856	ENSMUSG00000018293	Pfn1	4570.50530201182	-0.482143	0.0426891844495349	-11.2943	1.40053991679339e-29	1.49441831403836e-28
857	ENSMUSG00000018322	Tomm34	774.355737875648	0.335919850304923	0.0779931030052627	4.30704558943188	1.65449520123108e-05	4.71276158775325e-05
858	ENSMUSG00000018340	Anxa6	1829.21181755235	-0.597488	0.055663673397023	-10.7339	7.05588574208861e-27	6.88010898708348e-26
859	ENSMUSG00000018341	Il12rb2	8.4543323679831	-4.46343	1.0742650729327	-4.15487	3.25472381458137e-05	8.93732760903946e-05
860	ENSMUSG00000018347	Zkscan6	208.157335932965	0.39283258585928	0.145153188390364	2.70633108521755	0.00680311821106587	0.0132984572786229
861	ENSMUSG00000018362	Kpna2	1596.24692641049	-4.17411	0.100548627647109	-41.5133	0	0
862	ENSMUSG00000018363	Smurf2	2298.9679140289	0.357801186779098	0.0556965046532745	6.42412282434068	1.32632082707927e-10	5.89456237201807e-10
863	ENSMUSG00000018372	Cep95	360.830884179753	0.590528361294064	0.143041628741128	4.1283671508158	3.6534842371917e-05	9.96976874765156e-05
864	ENSMUSG00000018387	Shroom1	130.749475073896	1.78225179245904	0.199190358035768	8.94748023967612	3.63689050831155e-19	2.64075397668104e-18
865	ENSMUSG00000018398	Septin8	3440.97408123656	-0.498803	0.0464672910406136	-10.7345	7.0102635168754e-27	6.8396324693972e-26
866	ENSMUSG00000018415	Gid4	1027.71456962281	-0.530518	0.0729595144349356	-7.27141	3.55758112779815e-13	1.88652732103673e-12
867	ENSMUSG00000018417	Myo1b	1226.79198099105	5.54169715582402	0.28216472916991	19.6399357642145	7.04872878545969e-86	2.32189313556677e-84
868	ENSMUSG00000018425	Dhx40	3073.2017022049	1.07015559497022	0.0429925539996109	24.8916497256689	9.16244863670617e-137	5.21977168053449e-135
869	ENSMUSG00000018428	Akap1	1301.28407085427	-0.508772	0.0667862250316477	-7.61792	2.57793665223871e-14	1.46361693549457e-13
870	ENSMUSG00000018433	Nol11	2340.71294762319	-0.572527	0.0661347381118877	-8.65699	4.84403576873677e-18	3.3270245670081e-17
871	ENSMUSG00000018446	C1qbp	3469.96482686535	-0.685364	0.0500659600799695	-13.6892	1.17751487154383e-42	1.80867588994752e-41
872	ENSMUSG00000018470	Kcnab3	89.6753454894828	-1.33953	0.238089078978103	-5.62615	1.84272928155025e-08	6.97152640404557e-08
873	ENSMUSG00000018474	Chd3	4090.59656300833	0.784894636833255	0.0941356948012762	8.33790666218798	7.56172231276807e-17	4.90789116944584e-16
874	ENSMUSG00000018476	Kdm6b	672.297238455038	0.615366964350508	0.0799722814996975	7.69475314209756	1.41767609588937e-14	8.14331555770707e-14
875	ENSMUSG00000018481	Appbp2	3076.4753559544	0.295783486671674	0.0525879248930342	5.62455140173926	1.85990667988973e-08	7.03171536817403e-08
876	ENSMUSG00000018500	Adora2b	35.5924294605163	2.03198968932143	0.379685650875177	5.35176845539905	8.70988024625826e-08	3.11790096613958e-07
877	ENSMUSG00000018501	Ncor1	5455.63313868167	-0.428395	0.07864135203074	-5.44745	5.10977626944852e-08	1.86487775871602e-07
878	ENSMUSG00000018507	Trpv2	21.6716	-4.3606	0.692155760454337	-6.30003	2.97590138419392e-10	1.2949024202476e-09
879	ENSMUSG00000018509	Cenpv	167.501103849608	-1.58643	0.169950829047699	-9.33462	1.01354371497306e-20	7.85295747488443e-20
880	ENSMUSG00000018547	Pip4k2b	1850.22255405298	-0.400174	0.0694468477349408	-5.7623	8.29745317148989e-09	3.21668919850232e-08
881	ENSMUSG00000018548	Trim37	2377.91495099688	-0.524902	0.0657735004263986	-7.98045	1.45805898761398e-15	8.84889137503051e-15
882	ENSMUSG00000018559	Ctdnep1	1390.52088406943	-0.270127	0.0711558181517924	-3.79627	0.000146891158443628	0.000370906864102876
883	ENSMUSG00000018565	Elp5	725.459160739085	-0.573325	0.0765245412040567	-7.49204	6.781023326197e-14	3.75257228979664e-13
884	ENSMUSG00000018567	Gabarap	2792.51613394085	0.613423768702109	0.0582246051009061	10.5354732357397	5.92843382881414e-26	5.58118261133691e-25
885	ENSMUSG00000018583	G3bp1	5668.94567251103	-0.596598	0.0399427537353623	-14.9363	1.91263210662905e-50	3.500179878303e-49
886	ENSMUSG00000018593	Sparc	12452.5579670983	-0.293032	0.0413566161918835	-7.08549	1.38549436687709e-12	7.06551158583703e-12
887	ENSMUSG00000018604	Tbx3	350.310183534492	-0.297776	0.107545963855843	-2.76883	0.00562581573466855	0.0111597137626477
888	ENSMUSG00000018648	Dusp14	636.177605248343	-0.414759	0.0852724707859517	-4.86392	1.15081229793423e-06	3.68149280310305e-06
889	ENSMUSG00000018659	Pnpo	312.555426594422	-0.390958	0.112326416260224	-3.48055	0.000500388183007353	0.00116745545923244
890	ENSMUSG00000018669	Cdk5rap3	819.631711636243	0.673507022815261	0.0807929974657501	8.33620541310868	7.67126064302832e-17	4.97704449285398e-16
891	ENSMUSG00000018672	Copz2	297.879366728347	1.82748454661365	0.132857600984892	13.7552125965413	4.73885639220175e-43	7.39501651822478e-42
892	ENSMUSG00000018677	Slc25a39	2474.80556680788	-0.301443	0.0500866805966663	-6.01843	1.76116703837905e-09	7.25712501447496e-09
893	ENSMUSG00000018678	Sp2	553.667123011474	-0.369727	0.101450425025198	-3.64441	0.000268008196518526	0.000650944130396507
894	ENSMUSG00000018697	Aatf	1228.91571924028	-0.691148	0.0608872093266773	-11.3513	7.30855805532182e-30	7.86911736247757e-29
895	ENSMUSG00000018698	Lhx1	88.3444411025332	-4.44426	0.323480997279325	-13.7389	5.93944847122269e-43	9.22527780754336e-42
896	ENSMUSG00000018707	Dync1h1	7353.92959136436	-0.250781	0.0644708346442587	-3.88983	0.000100314403779164	0.000259200078730412
897	ENSMUSG00000018740	Slc25a35	37.908922391092	0.998598315896292	0.424250022078657	2.35379673288773	0.0185827695859661	0.0335130498766853
898	ENSMUSG00000018750	Zbtb4	863.598882206536	0.270544665158949	0.0827664810620662	3.26877090444462	0.00108015720478476	0.00240570515480125
899	ENSMUSG00000018770	Atp5mc3	2250.58797846176	-0.335644	0.124503643675488	-2.69586	0.00702074226590929	0.013691682015639
900	ENSMUSG00000018774	Cd68	159.053017386253	0.854820860663162	0.206729038951461	4.13498202767667	3.54982415157906e-05	9.70919512685263e-05
901	ENSMUSG00000018796	Acsl1	1326.22490270058	0.363894754440108	0.0693058634818569	5.25056230682949	1.51635601516768e-07	5.31043838153986e-07
902	ENSMUSG00000018800	Abca5	1423.17996046203	2.22101303405653	0.0881561403212974	25.1940820680413	4.65088547453557e-140	2.68637082878122e-138
903	ENSMUSG00000018819	Lsp1	28.5829082926932	-1.38717	0.357033031530318	-3.88528	0.000102211439634774	0.000263937798560148
904	ENSMUSG00000018821	Avpi1	862.503386633594	-0.3317	0.0880668098599535	-3.76645	0.000165582435297043	0.000415016394631055
905	ENSMUSG00000018848	Rars1	3277.16095336113	-0.572594	0.0502074848903799	-11.4046	3.96775802480694e-30	4.29991236108556e-29
906	ENSMUSG00000018849	Wwc1	1390.52591190821	-1.76635	0.0827798343173463	-21.3379	5.04919181889666e-101	1.97167384759028e-99
907	ENSMUSG00000018900	Slc22a5	240.647077706873	-0.551094	0.130388520596159	-4.22655	2.37300462998877e-05	6.61000201270315e-05
908	ENSMUSG00000018906	P4ha2	793.813347271155	1.66746223945357	0.0941233526160882	17.7157123403248	3.17186602159981e-70	8.40190943778867e-69
909	ENSMUSG00000018907	Alox12e	4.83693572634321	-3.63199	1.18216854473906	-3.07231	0.00212406461672388	0.00452765439507968
910	ENSMUSG00000018909	Arrb1	1578.57111422558	0.810116253937385	0.132354272141638	6.12081681103914	9.30968850202049e-10	3.91670885764064e-09
911	ENSMUSG00000018921	Pelp1	924.954799397164	-0.610271	0.106938920279349	-5.70673	1.15170366290303e-08	4.4246167280351e-08
912	ENSMUSG00000018923	Med11	209.882724436231	-0.40505	0.142077010770486	-2.85092	0.0043592708137085	0.00881659209556729
913	ENSMUSG00000018925	Heatr9	7.45382480958691	6.22523543150026	1.38302486469561	4.5011739054094	6.75791840250133e-06	2.01285537377994e-05
914	ENSMUSG00000018931	Natd1	495.809208355383	0.405824738697845	0.102395273440586	3.96331515178111	7.3916100500327e-05	0.000194371535223354
915	ENSMUSG00000018932	Map2k3	1538.8412169059	-0.889715	0.0645755689787491	-13.7779	3.46222827544525e-43	5.42317960094461e-42
916	ENSMUSG00000018983	E2f2	309.553756578959	-0.811146	0.136561140149405	-5.9398	2.85363451974167e-09	1.15107202317902e-08
917	ENSMUSG00000019054	Fis1	950.390552049771	0.310568541697362	0.0782954451448935	3.96662336005146	7.28980528000967e-05	0.000191724760210215
918	ENSMUSG00000019055	Plod1	2032.67384517395	0.885448980757454	0.0657273287774803	13.4715497682119	2.29987458860366e-41	3.41288258531864e-40
919	ENSMUSG00000019066	Rab3d	262.939348526039	0.687338471449665	0.141822473740702	4.84647075544842	1.25677103750063e-06	4.00658992120027e-06
920	ENSMUSG00000019102	Aldh3a1	9.9326508636056	-2.5883	1.0423245639062	-2.4832	0.0130208251295601	0.024187763934141
921	ENSMUSG00000019122	Ccl9	327.877810050063	3.78121790855612	0.538659337882441	7.0196832072395	2.2237185686614e-12	1.11629140230186e-11
922	ENSMUSG00000019124	Scrn1	433.99009688262	-3.65877	0.124676185427591	-29.3462	2.67356835857951e-189	2.23491505753619e-187
923	ENSMUSG00000019132	BC005537	3461.77379606263	-0.315856	0.0454952699828584	-6.94262	3.84892424836316e-12	1.89990667274543e-11
924	ENSMUSG00000019139	Isyna1	705.111315376213	-1.58843	0.107326894284886	-14.7999	1.46662823698887e-49	2.62619598733153e-48
925	ENSMUSG00000019188	H13	2658.45985271309	0.357507373994255	0.0593403611864019	6.02469157326563	1.69432410147818e-09	6.98688186120216e-09
926	ENSMUSG00000019194	Scn1b	67.9061964412173	1.11593160077331	0.316214709477634	3.52903127946437	0.00041708382924221	0.000984978634219785
927	ENSMUSG00000019210	Atp6v1e1	1635.85970814853	0.251239281973806	0.0677367467956785	3.70905444767883	0.000208034692700887	0.000514519344793229
928	ENSMUSG00000019214	Chtf18	703.901749871394	-0.830182	0.0828015875731386	-10.0262	1.16971936493283e-23	1.02089620333986e-22
929	ENSMUSG00000019230	Lhx9	95.3357326483964	0.526984512473872	0.231411147560418	2.27726502387394	0.0227704042375192	0.0402792082614985
930	ENSMUSG00000019256	Ahr	2407.7640906865	1.75721019609204	0.0513065031640704	34.2492683719401	4.47215162442485e-257	6.09788871084486e-255
931	ENSMUSG00000019261	Map1s	872.365271757283	-0.498152	0.0937840724869936	-5.3117	1.08609685691844e-07	3.85392944002521e-07
932	ENSMUSG00000019302	Atp6v0a1	2969.70594458647	1.33263041476956	0.0493414843269064	27.008316286968	1.18026399519355e-160	8.14675998342101e-159
933	ENSMUSG00000019303	Psmc3ip	422.30846088107	-0.654149	0.104591679343759	-6.25431	3.99270625750945e-10	1.72381698919465e-09
934	ENSMUSG00000019320	Noxo1	34.9266342982445	1.09168457699803	0.426712624904058	2.55836015455012	0.0105167110083305	0.0198959954081177
935	ENSMUSG00000019326	Aoc3	37.6920695967881	1.52315788846202	0.374728914777999	4.06469271090113	4.8095786025319e-05	0.000129440770187863
936	ENSMUSG00000019359	Gdpd2	5.69997385381148	-2.94315	1.0996302894837	-2.67649	0.00743982414693292	0.0144401618831097
937	ENSMUSG00000019362	D8Ertd738e	1005.06013875843	0.305950168382934	0.0844008912475522	3.62496371614805	0.000289002024241642	0.000697656170840184
938	ENSMUSG00000019370	Calm3	3560.69108426524	0.264568075668246	0.0457929323311709	5.7774870968059	7.5824534709389e-09	2.94981556335521e-08
939	ENSMUSG00000019432	Ddx39b	3220.94144832471	-0.441595	0.0534819521846829	-8.25689	1.49519288058769e-16	9.57372346750431e-16
940	ENSMUSG00000019433	Gipc1	1433.24738867779	-0.406482	0.0686021635536441	-5.92521	3.11899904123872e-09	1.25355276760102e-08
941	ENSMUSG00000019464	Ptger1	95.6728466695604	1.17764684022629	0.279001605585081	4.22093212602378	2.43294190169393e-05	6.76789105931078e-05
942	ENSMUSG00000019470	Xab2	954.910233739372	-0.320855	0.0837906369205718	-3.82925	0.000128536669574044	0.000327293356553532
943	ENSMUSG00000019471	Cdc37	3848.8071621184	-0.765854	0.06032456149383	-12.6956	6.25753614518714e-37	8.25488610429723e-36
944	ENSMUSG00000019487	Trip10	911.837909596328	-0.436697	0.0966924494730756	-4.51635	6.29135972683813e-06	1.87792515801099e-05
945	ENSMUSG00000019505	Ubb	9281.08	-1.342	0.0531229747344002	-25.2622	8.3274976406858e-141	4.84363368016812e-139
946	ENSMUSG00000019518	Ap4m1	789.01968661378	0.974602327442148	0.0789771357431083	12.3403098665451	5.49440184877058e-35	6.8005487168377e-34
947	ENSMUSG00000019528	Gyg1	895.113019744858	-0.792942	0.0858062584979473	-9.24107	2.44046112629893e-20	1.86054403464632e-19
948	ENSMUSG00000019539	Rcn3	709.241645853049	0.861695264296821	0.139630021297586	6.17127503304131	6.77414662895534e-10	2.88721314815967e-09
949	ENSMUSG00000019558	Slc6a8	2490.38771535503	-0.867691	0.086945794696681	-9.97968	1.8706534166428e-23	1.61821734715824e-22
950	ENSMUSG00000019564	Arid3a	378.952792755483	1.94124363411706	0.160884355383081	12.0660808162159	1.59553778632345e-33	1.90400079451152e-32
951	ENSMUSG00000019577	Pdk4	83.0728982269239	-1.32207	0.370195884391653	-3.57128	0.000355245235407363	0.000846876539266477
952	ENSMUSG00000019579	Mydgf	671.832413757176	-0.634339	0.101620287407553	-6.24224	4.31336775890868e-10	1.86032856285833e-09
953	ENSMUSG00000019590	Cyb561	31.2831445915853	1.53435909661765	0.404525240429525	3.79298729292754	0.000148845776083449	0.000375386519882985
954	ENSMUSG00000019659	Ccdc12	252.794661953818	-0.917586	0.14542504489452	-6.30968	2.79605354846848e-10	1.21919661281188e-09
955	ENSMUSG00000019699	Akt3	834.635562150248	-1.29609	0.109146528439764	-11.8748	1.60037185516731e-32	1.85909118789861e-31
956	ENSMUSG00000019715	Gle1	1277.27982534776	0.272023528297346	0.0901456776250956	3.01759924007291	0.00254785601921828	0.00537181050439749
957	ENSMUSG00000019718	L3hypdh	44.6897499216962	1.9342806736133	0.359106323931027	5.38637318451907	7.18936129371523e-08	2.58975801474562e-07
958	ENSMUSG00000019726	Lyst	1092.11379282698	0.681026053943493	0.15758415941208	4.32166568317708	1.54855703743808e-05	4.42768070089077e-05
959	ENSMUSG00000019732	Calr3	108.652661000878	-0.54471	0.213908931884762	-2.54646	0.0108822012857195	0.0205081475459322
960	ENSMUSG00000019773	Fbxo5	928.970590211877	-0.466057	0.0943932872052179	-4.93739	7.91735671135874e-07	2.57619381054201e-06
961	ENSMUSG00000019779	Frk	608.518111187875	1.07229946714904	0.108394110722219	9.89259896136803	4.48237135483659e-23	3.83560943866804e-22
962	ENSMUSG00000019782	Rwdd1	2415.53092066695	-0.355432	0.0656118731224188	-5.41718	6.05454420629582e-08	2.19379967047987e-07
963	ENSMUSG00000019790	Stxbp5	1209.34603358005	-0.297363	0.0947721599193353	-3.13767	0.00170298323965829	0.00367862955352754
964	ENSMUSG00000019791	Hint3	64.8507658380319	0.937270585834372	0.300098304943065	3.12321186223358	0.0017888892745963	0.00385423770898731
965	ENSMUSG00000019792	Trmt11	590.679407948703	-0.529509	0.101982156354669	-5.19218	2.07849970980369e-07	7.17489991130615e-07
966	ENSMUSG00000019795	Pcmt1	1501.7810101557	-0.251803	0.0709954086480242	-3.54676	0.000390006007226263	0.000925103369486508
967	ENSMUSG00000019796	Lrp11	175.102257183943	1.28899183888183	0.169286393804825	7.61426721847442	2.65191650119762e-14	1.50407879295678e-13
968	ENSMUSG00000019797	Mtres1	432.139965080068	-0.692521	0.123310313030671	-5.61608	1.9533762435803e-08	7.36167055096473e-08
969	ENSMUSG00000019802	Sec63	5394.12962574317	0.268105243520879	0.0732821844355125	3.65853236480429	0.000253663711193387	0.000617913687105265
970	ENSMUSG00000019804	Snx3	2640.57745193096	-0.295454	0.0482211501356663	-6.12706	8.95151778038165e-10	3.77270074174433e-09
971	ENSMUSG00000019806	Aig1	491.628058950051	0.597453416015292	0.154667621764146	3.86282150847547	0.000112084905080353	0.000287780891497404
972	ENSMUSG00000019808	Adat2	221.361116366605	-0.432052	0.175511296368396	-2.46168	0.0138288609254784	0.0255603446105927
973	ENSMUSG00000019810	Fuca2	1461.35574892254	0.347948716978908	0.0718218273616418	4.8446096369408	1.26860851086382e-06	4.04355289868166e-06
974	ENSMUSG00000019814	Ltv1	1649.48550331648	-0.460646	0.0588611558789268	-7.82597	5.03766950305726e-15	2.97379816122632e-14
975	ENSMUSG00000019817	Plagl1	338.621044221681	1.59102916133337	0.160722517617669	9.89922995804576	4.19492478852136e-23	3.59333542003362e-22
976	ENSMUSG00000019818	Cd164	8778.68442640749	0.513395395544641	0.0308595409490621	16.6365208216179	3.79009305109604e-62	8.79333304114124e-61
977	ENSMUSG00000019823	Mical1	580.752953419926	-1.68472	0.149384110561087	-11.2777	1.69030031793729e-29	1.79324909367901e-28
978	ENSMUSG00000019831	Wasf1	352.049920042529	-0.684711	0.115377784380977	-5.93451	2.94725343681995e-09	1.18710801262711e-08
979	ENSMUSG00000019832	Rab32	798.484411473006	0.487954696530179	0.0841384677446175	5.79942456298646	6.6542864310868e-09	2.60211694360905e-08
980	ENSMUSG00000019838	Slc16a10	713.432891449238	0.636290959630823	0.0900646572300364	7.06482408527527	1.60819592838775e-12	8.15371510781169e-12
981	ENSMUSG00000019841	Rev3l	2837.83281668857	0.757582283150721	0.108559261456458	6.97851360617981	2.98319330093749e-12	1.48312673523894e-11
982	ENSMUSG00000019842	Traf3ip2	565.57205601677	1.22747791462506	0.163524782544113	7.50637240134489	6.07883318542425e-14	3.37183694696674e-13
983	ENSMUSG00000019843	Fyn	1315.20894219719	-0.589619	0.0649353787333416	-9.08009	1.0848727830561e-19	8.06023168652892e-19
984	ENSMUSG00000019846	Lama4	72.4173997013339	5.50232534287988	0.631995765339791	8.70626932115847	3.1404013944465e-18	2.18032459084381e-17
985	ENSMUSG00000019848	Popdc3	15.1518987425552	6.93522521020124	1.26848578858517	5.46732590353779	4.56875575486584e-08	1.6710917322382e-07
986	ENSMUSG00000019849	Prep	4750.98546002947	-0.471946	0.0326299777541919	-14.4636	2.058394879209e-47	3.53368408830152e-46
987	ENSMUSG00000019850	Tnfaip3	590.537493062714	-0.903287	0.13035362715356	-6.92951	4.2229168147087e-12	2.0777350255155e-11
988	ENSMUSG00000019851	Perp	1323.92553666701	-3.20901	0.083474261500741	-38.4431	0	0
989	ENSMUSG00000019852	Arfgef3	226.217370849708	-11.7963	1.18800953819569	-9.92947	3.09905191219279e-23	2.66698026690777e-22
990	ENSMUSG00000019853	Hebp2	30.3687220072561	0.945535961973521	0.410982805132112	2.30067036909141	0.0214102701690929	0.0381490835757135
991	ENSMUSG00000019854	Reps1	1420.29657909758	-0.459052	0.0766826672352967	-5.98639	2.14550144982431e-09	8.76053427045347e-09
992	ENSMUSG00000019857	Asf1a	625.62980662281	-0.40509	0.0908589528043845	-4.45845	8.25536068260335e-06	2.4361881311887e-05
993	ENSMUSG00000019861	Gopc	1227.64393287937	0.352406745875346	0.0614139036216377	5.73822416576015	9.56744283847479e-09	3.69353473237475e-08
994	ENSMUSG00000019863	Qrsl1	400.44949943356	-0.287803	0.119769757222498	-2.40297	0.0162626347971932	0.0296632598521171
995	ENSMUSG00000019868	Vta1	846.776923696218	0.251327938692239	0.0943530416006002	2.66369726326491	0.00772870825637615	0.0149635779614545
996	ENSMUSG00000019877	Serinc1	8662.90406371902	0.350834647442848	0.0382065749171582	9.18257258609412	4.20913200532214e-20	3.17690158387177e-19
997	ENSMUSG00000019878	Hsf2	1218.73209398854	-0.436383	0.0812660176874945	-5.36981	7.88181603800022e-08	2.83244782441421e-07
998	ENSMUSG00000019880	Rspo3	41.7267126920765	4.77746731950407	0.65022062944564	7.34745577601438	2.02015101918518e-13	1.08719547732596e-12
999	ENSMUSG00000019883	Echdc1	1242.99748271509	-0.488097	0.0777224514929065	-6.28	3.38581677550127e-10	1.46980850888475e-09
1000	ENSMUSG00000019889	Ptprk	2785.71891867637	-0.507664	0.0547463788824028	-9.27301	1.80961560519139e-20	1.3853177907206e-19
1001	ENSMUSG00000019891	Dcbld1	277.76160842854	-0.577796	0.144977585366576	-3.98542	6.7361343812945e-05	0.000177753165343962
1002	ENSMUSG00000019897	Ccdc59	1324.9751303178	-0.310095	0.0600467592894647	-5.16422	2.41446649014811e-07	8.27795755639196e-07
1003	ENSMUSG00000019899	Lama2	15.226788978492	-2.24858	0.684017233834418	-3.28732	0.0010114676502544	0.00226183147761553
1004	ENSMUSG00000019917	Septin10	2012.37726622553	-0.589343	0.0650978475946517	-9.05319	1.38855273997912e-19	1.02478149199435e-18
1005	ENSMUSG00000019920	Lims1	5418.54903636853	0.272434240323536	0.0640028320340436	4.25659664838934	2.07562331695787e-05	5.82357798576391e-05
1006	ENSMUSG00000019929	Dcn	4507.50896228241	8.1506777620908	0.164177752041628	49.6454462357613	0	0
1007	ENSMUSG00000019943	Atp2b1	8650.34639263399	1.44241264779017	0.0545694575343793	26.4326000836903	5.78411343312468e-154	3.80311173755055e-152
1008	ENSMUSG00000019944	Rhobtb1	265.639334345314	0.83731200525534	0.137282381217164	6.09919494280052	1.06603996400667e-09	4.46802086199318e-09
1009	ENSMUSG00000019947	Arid5b	4591.5652367108	1.7864060354792	0.053360103978837	33.4783087414467	9.97194310887512e-246	1.23793487773237e-243
1010	ENSMUSG00000019948	Actr6	313.919277856535	-0.352065	0.135013129103808	-2.60764	0.00911698941734851	0.0174303090400635
1011	ENSMUSG00000019951	Bltp3b	3241.79749470048	0.39609263666562	0.0456044605652481	8.68539243214848	3.77437063213555e-18	2.60417484303504e-17
1012	ENSMUSG00000019952	Poc1b	855.229621164649	0.267089410616362	0.0728843090945788	3.66456668018588	0.000247757688037361	0.000604495327148945
1013	ENSMUSG00000019960	Dusp6	598.027247288671	0.617397160327824	0.0927656319510142	6.65545145699914	2.82431763439725e-11	1.32270618941999e-10
1014	ENSMUSG00000019966	Kitl	2906.09310688719	1.27692815810942	0.0525256491044529	24.3105640745174	1.51575247023349e-130	8.05576432662431e-129
1015	ENSMUSG00000019969	Psen1	1278.32653671795	-0.342745	0.0751892159575988	-4.55843	5.15367068341591e-06	1.55085585778986e-05
1016	ENSMUSG00000019970	Sgk1	14070.1132558169	1.54116630110572	0.050654885403439	30.424830474517	2.57923117567295e-203	2.38363947818442e-201
1017	ENSMUSG00000019971	Cep290	1265.52552965139	0.702488957219242	0.0997748065318499	7.04074486974821	1.91214847363105e-12	9.64481196447924e-12
1018	ENSMUSG00000019978	Epb41l2	7156.02911624124	-1.27956	0.038350566741119	-33.3649	4.42742042114047e-244	5.41545137541703e-242
1019	ENSMUSG00000019986	Ahi1	536.570778734905	0.42684316596066	0.103128705897172	4.13893650897023	3.48919486466126e-05	9.55121878782953e-05
1020	ENSMUSG00000019989	Enpp3	119.282320052014	0.851860011651414	0.233114733095385	3.65425213730637	0.000257932701697652	0.000627755741439714
1021	ENSMUSG00000019997	Ccn2	1173.15685791025	-3.57239	0.0826419169467173	-43.2274	0	0
1022	ENSMUSG00000020003	Pex7	308.196148731045	0.414169279724606	0.180883572312014	2.28970090777612	0.0220386607607653	0.0391429769117372
1023	ENSMUSG00000020009	Ifngr1	870.119555441657	-0.704323	0.0748500107425047	-9.4098	4.97093231973415e-21	3.90422375537194e-20
1024	ENSMUSG00000020015	Cdk17	1298.9	-0.359951	0.0739236221624913	-4.86922	1.12038672289046e-06	3.58968280725785e-06
1025	ENSMUSG00000020018	Snrpf	1820.66277685554	-0.822442	0.077754654775797	-10.5774	3.79323715468819e-26	3.59342255513884e-25
1026	ENSMUSG00000020019	Ntn4	234.011544425932	-3.40062	0.174776248706076	-19.457	2.54262464876403e-84	8.1496264031194e-83
1027	ENSMUSG00000020020	Usp44	63.0043689993357	-4.63345	0.450201546338193	-10.292	7.66056803271884e-25	6.95597976115054e-24
1028	ENSMUSG00000020022	Ndufa12	801.301575091555	-0.590111	0.0851944793041222	-6.92663	4.30976636402433e-12	2.11921263569449e-11
1029	ENSMUSG00000020023	Tmcc3	505.241541139116	-0.941886	0.13522618729139	-6.96526	3.27795136557015e-12	1.62384517469504e-11
1030	ENSMUSG00000020024	Cep83	1447.84690065345	-0.495637	0.0655316544486692	-7.56332	3.92902032588624e-14	2.20064825323628e-13
1031	ENSMUSG00000020027	Socs2	131.466648681825	0.558409422010618	0.23366161647262	2.38982093182622	0.0168565892567947	0.0306424830386603
1032	ENSMUSG00000020029	Nudt4	5264.74662099318	-0.528511	0.0457303957633963	-11.5571	6.79640048661638e-31	7.53720813965757e-30
1033	ENSMUSG00000020032	Nuak1	765.024509016729	-2.38187	0.158947301892611	-14.9853	9.16030877107223e-51	1.6893762351085e-49
1034	ENSMUSG00000020034	Tcp11l2	262.972548226983	2.86004679320053	0.167631228666125	17.0615392845265	2.86894759579077e-65	6.9875465967759e-64
1035	ENSMUSG00000020038	Cry1	478.971091736496	-0.468192	0.120779579607893	-3.87642	0.000106005863963671	0.000273014394923594
1036	ENSMUSG00000020042	Abtb3	231.261556985956	-2.8728	0.182730085122234	-15.7215	1.07662161533931e-55	2.21314536132443e-54
1037	ENSMUSG00000020048	Hsp90b1	23249.2161272853	0.532291901128175	0.0374994206926638	14.1946699787901	9.88507007809513e-46	1.63946301843582e-44
1038	ENSMUSG00000020053	Igf1	56.9303718850355	-5.09702	1.38380058228901	-3.68335	0.000230188504721782	0.000565265858279597
1039	ENSMUSG00000020057	Dram1	290.368886022925	1.13796342081931	0.128901576560288	8.82816	1.06414131669058e-18	7.55849308417921e-18
1040	ENSMUSG00000020069	Hnrnph3	543.819013850719	0.398136489602467	0.118000032815604	3.37403710916442	0.000740743811421767	0.00169053001824682
1041	ENSMUSG00000020075	Ddx21	10175.9229898513	-0.79679	0.0377688894526866	-21.0965	8.57262602743427e-99	3.25583639192624e-97
1042	ENSMUSG00000020078	Vps26a	4297.85511158686	-0.330599	0.0441747377423637	-7.48389	7.21553698612981e-14	3.98639846443937e-13
1043	ENSMUSG00000020079	Supv3l1	869.748380250956	-0.410858	0.0919805848595023	-4.46679	7.94032913302816e-06	2.34613454934145e-05
1044	ENSMUSG00000020083	Fam241b	12.6510707676287	-4.90248	1.00734983899092	-4.86671	1.13472954009405e-06	3.63213890695874e-06
1045	ENSMUSG00000020086	Macroh2a2	1004.36134127081	-0.45395	0.0647753490328589	-7.00806	2.41637552565191e-12	1.21000622724923e-11
1046	ENSMUSG00000020087	Tysnd1	261.459856568893	0.931289741047002	0.143759146523386	6.47812513894901	9.28693193797155e-11	4.17648317891746e-10
1047	ENSMUSG00000020089	Ppa1	2204.93192607009	-0.768674	0.0481085379135598	-15.9779	1.82126979943366e-57	3.87427405544488e-56
1048	ENSMUSG00000020092	Pald1	671.187524766159	-0.493946	0.0888298989268817	-5.56059	2.68866729243384e-08	1.00282467286182e-07
1049	ENSMUSG00000020097	Sgpl1	5976.9828653708	0.355006468856791	0.0356319636277164	9.9631463639194	2.20957006541754e-23	1.90842149731157e-22
1050	ENSMUSG00000020099	Unc5b	735.471225297767	-1.97385	0.0949281788691233	-20.7931	4.99748930267371e-96	1.84740521222172e-94
1051	ENSMUSG00000020101	Vsir	30.3800159548632	1.6450603403808	0.635670106270321	2.58791521601181	0.00965587438765388	0.0183824067794258
1052	ENSMUSG00000020105	Lrig3	633.968075874273	0.894065662386157	0.128360650770801	6.96526277342257	3.27791336370422e-12	1.62384517469504e-11
1053	ENSMUSG00000020108	Ddit4	982.718071297382	-0.409844	0.0915187579631187	-4.47825	7.52566790259709e-06	2.22955450685134e-05
1054	ENSMUSG00000020111	Micu1	2635.91417116511	0.395049708628942	0.0502014498834112	7.86928882624729	3.56662895948694e-15	2.12351011958e-14
1055	ENSMUSG00000020114	Cand1	5571.59531616758	-0.410201	0.0717693916716575	-5.71554	1.09355761931581e-08	4.21095624937929e-08
1056	ENSMUSG00000020116	Pno1	1238.86155380549	-0.800013	0.0584070495601647	-13.6972	1.05518967924832e-42	1.62830058574172e-41
1057	ENSMUSG00000020121	Srgap1	302.589035453124	6.71891505319676	0.601453076422749	11.171137560986	5.64532081535294e-29	5.89146246947278e-28
1058	ENSMUSG00000020122	Egfr	1428.73864852346	0.919675886830417	0.101521333430653	9.05894215286903	1.31721769488187e-19	9.74295969513554e-19
1059	ENSMUSG00000020124	Usp15	2778.47694594863	-0.512817	0.0519043684234993	-9.88004	5.08131997948312e-23	4.33475681326675e-22
1060	ENSMUSG00000020128	Vps54	1331.31611562711	-0.546356	0.0685672998872883	-7.96817	1.61038597650007e-15	9.7378301414317e-15
1061	ENSMUSG00000020131	Pcsk4	81.1305	-1.61538	0.24579170130877	-6.57216	4.95900929694174e-11	2.27379050867216e-10
1062	ENSMUSG00000020132	Rab21	2092.02000754658	-0.421894	0.0584028692065334	-7.22386	5.05334968581227e-13	2.64347396300274e-12
1063	ENSMUSG00000020133	2310011J03Rik	535.518820855894	-0.438685	0.10305129733043	-4.25696	2.07229165642599e-05	5.81521115125613e-05
1064	ENSMUSG00000020142	Slc1a4	787.16157636234	-0.789752	0.0821303780377658	-9.61583	6.85534988916167e-22	5.55473674652725e-21
1065	ENSMUSG00000020150	Gamt	84.3298172026663	0.693550562218345	0.205038393648927	3.38253997154242	0.000718188255446234	0.00164220778410283
1066	ENSMUSG00000020152	Actr2	5833.99216495403	-0.535162	0.0463809811239784	-11.5384	8.44872971058794e-31	9.35716502900336e-30
1067	ENSMUSG00000020153	Ndufs7	489.191	-0.54345	0.0923454975541461	-5.88497	3.98134142873749e-09	1.58557851728629e-08
1068	ENSMUSG00000020154	Ptprb	33.3224790238651	-6.2493	0.801067508934358	-7.80122	6.13122445795556e-15	3.59890327657342e-14
1069	ENSMUSG00000020160	Meis1	96.6502848981408	0.548870183367319	0.224153899247217	2.4486309861689	0.0143400278694393	0.0264288016406074
1070	ENSMUSG00000020163	Uqcr11	418.797904007392	-0.365088	0.138263917821315	-2.64052	0.00827796574188263	0.0159398032314177
1071	ENSMUSG00000020167	Tcf3	2750.68183769791	-0.253926	0.0454323514259062	-5.5891	2.28246348359964e-08	8.56828092747057e-08
1072	ENSMUSG00000020171	Yeats4	830.781176488503	-0.365401	0.0773210188948326	-4.72576	2.29251093103914e-06	7.13888418903708e-06
1073	ENSMUSG00000020173	Cobl	137.909753628594	-3.50059	0.321569632057254	-10.8859	1.34508470674302e-27	1.34065213281427e-26
1074	ENSMUSG00000020176	Grb10	11204.3665007011	0.95061022184862	0.0339336473613353	28.0137944420253	1.10355617814571e-172	8.12285709002386e-171
1075	ENSMUSG00000020178	Adora2a	18.0613803693268	3.33089387390294	0.774960415523789	4.2981471145873	1.72231838647448e-05	4.89422042347163e-05
1076	ENSMUSG00000020180	Snrpd3	2066.82482702829	-0.637424	0.143068834482126	-4.45536	8.37511849420568e-06	2.46933881870102e-05
1077	ENSMUSG00000020183	Cpm	42.5512106650965	2.77319973195059	0.497463272323675	5.57468236599024	2.47981908696975e-08	9.28049280354146e-08
1078	ENSMUSG00000020184	Mdm2	2653.71938485206	-0.518706	0.0623116531797233	-8.32439	8.47667145651032e-17	5.48461414543171e-16
1079	ENSMUSG00000020185	E2f7	1468.62333243876	-0.473021	0.0969929231872719	-4.87686	1.07789603939232e-06	3.4615445203265e-06
1080	ENSMUSG00000020205	Phlda1	861.895399321732	-0.324623	0.100049046711239	-3.24464	0.00117599913580558	0.00260523979546223
1081	ENSMUSG00000020211	Sf3a2	1187.4766901925	-0.575258	0.0817909193531316	-7.03327	2.01750265228241e-12	1.01638875289879e-11
1082	ENSMUSG00000020219	Timm13	522.621194020286	-0.743905	0.125302044898729	-5.9369	2.90469229590003e-09	1.17081551592675e-08
1083	ENSMUSG00000020224	Llph	1367.35469243274	-0.621174	0.0671026271089349	-9.25708	2.10099373214035e-20	1.6046846067105e-19
1084	ENSMUSG00000020227	Irak3	147.638752312797	4.86567490000501	0.386238504450832	12.5975914983495	2.17690829219194e-36	2.82031693462718e-35
1085	ENSMUSG00000020228	Helb	936.773974882194	0.463833605240673	0.0812825074177389	5.70643819901953	1.15364766917785e-08	4.43003900664209e-08
1086	ENSMUSG00000020230	Prmt2	575.958804526918	-0.493644	0.0902928938160121	-5.46714	4.57364583459125e-08	1.67251260625248e-07
1087	ENSMUSG00000020232	Hmg20b	859.890293984848	-0.295609	0.0968732040984129	-3.05151	0.00227695878248084	0.00483455626946348
1088	ENSMUSG00000020235	Fzr1	1560.08789656856	-0.542848	0.0698424694529304	-7.77246	7.69784140675574e-15	4.49626375707099e-14
1089	ENSMUSG00000020238	Ncln	2143.88737994463	-0.334759	0.0766325298977583	-4.36837	1.25177351432148e-05	3.61577572681679e-05
1090	ENSMUSG00000020241	Col6a2	19511.5286475578	4.37618755519664	0.0360564100215461	121.370584386565	0	0
1091	ENSMUSG00000020251	Glt8d2	98.105089349141	-0.66112	0.242465302964895	-2.72666	0.00639793354383925	0.0125729030716794
1092	ENSMUSG00000020253	Ppm1m	379.215018409873	0.624365826719459	0.136270092149099	4.58182582012431	4.60933748118135e-06	1.39360830606056e-05
1093	ENSMUSG00000020255	Nopchap1	9252.8247339597	1.02569260806355	0.0367882753777154	27.8809647240181	4.5400411538809e-171	3.32703015836162e-169
1094	ENSMUSG00000020256	Aldh1l2	1858.69349475597	-1.84956	0.0731319544792988	-25.2907	4.04389311896124e-141	2.36035656259369e-139
1095	ENSMUSG00000020260	Pofut2	1749.97314938323	0.273402096657078	0.0539251288823396	5.0700313995284	3.97750075516823e-07	1.33533249368766e-06
1096	ENSMUSG00000020262	Adarb1	598.222386304854	-1.28929	0.119820207552071	-10.7602	5.30759734485451e-27	5.20896058003863e-26
1097	ENSMUSG00000020265	Sumo3	4460.51985815754	-0.456031	0.0485090560750651	-9.40094	5.40756356786989e-21	4.24315188450546e-20
1098	ENSMUSG00000020267	Hint1	1694.04070900459	-0.291048	0.0862465704576562	-3.3746	0.000739228611020946	0.0016875350548008
1099	ENSMUSG00000020273	Papolg	530.593691443032	0.44116441453893	0.107462808172897	4.10527532306005	4.03833616029088e-05	0.000109660009837478
1100	ENSMUSG00000020277	Pfkl	3156.52908418124	0.255221424310709	0.0613213907923152	4.16202928558974	3.15431885100753e-05	8.67164007379116e-05
1101	ENSMUSG00000020282	Rhbdf1	799.08451958774	-0.321358	0.0906276403479125	-3.54592	0.000391244355862372	0.000927908448783941
1102	ENSMUSG00000020283	Pex13	870.108837089048	0.413904776116909	0.0846172892894477	4.8914917931379	1.00074567160422e-06	3.22249404706468e-06
1103	ENSMUSG00000020287	Mpg	230.082840541545	5.35938183289366	0.344477381291077	15.5580079388872	1.40401100606512e-54	2.80380829362464e-53
1104	ENSMUSG00000020300	Cpeb4	599.06185205577	0.919640165544736	0.0933060510717037	9.85616854407451	6.44624294801857e-23	5.46272294652516e-22
1105	ENSMUSG00000020303	Stc2	86.6073196434093	-5.06122	0.379400008758845	-13.3401	1.35343216277602e-40	1.97321157123392e-39
1106	ENSMUSG00000020307	Cdc34	1169.73867798531	-1.11045	0.0808706822251497	-13.7312	6.6021631326858e-43	1.0225976137079e-41
1107	ENSMUSG00000020311	Erlec1	869.024136135507	0.59996134575262	0.0692589835684663	8.66257797675483	4.61213298862441e-18	3.17167557940335e-17
1108	ENSMUSG00000020312	Shc2	134.863505410436	3.90053218379176	0.411487825003812	9.47909499814638	2.56497923109797e-21	2.04448632052299e-20
1109	ENSMUSG00000020315	Sptbn1	11168.1114587663	1.49022698126234	0.0331351371349029	44.9742210269173	0	0
1110	ENSMUSG00000020321	Mdh1	2442.44683392583	-0.568934	0.113094887252746	-5.03059	4.88982658280125e-07	1.62652000009795e-06
1111	ENSMUSG00000020325	Fstl3	100.756438808691	4.46973554326692	0.406078688081845	11.0070675326011	3.53317095787123e-28	3.58817453505421e-27
1112	ENSMUSG00000020326	Ccng1	2829.92351995537	-0.361684	0.0497568530497235	-7.26903	3.62066224075845e-13	1.91814383359926e-12
1113	ENSMUSG00000020329	Polrmt	639.289321453395	0.265637691952197	0.113135343147559	2.34796381538998	0.0188763549998668	0.0339909250295285
1114	ENSMUSG00000020331	Hcn2	114.22237966869	1.31833478285918	0.242271825560731	5.44155218960328	5.28183139118014e-08	1.92513727415166e-07
1115	ENSMUSG00000020333	Acsl6	45.3284867531485	-7.95618	1.2184686521276	-6.52966	6.59198441293973e-11	2.99284008485951e-10
1116	ENSMUSG00000020340	Cyfip2	33.1483101246131	-1.97463	0.427058700305628	-4.62379	3.7678486987753e-06	1.14816199128278e-05
1117	ENSMUSG00000020346	Mgat1	1147.37664232791	0.608279080627343	0.101340257268069	6.00234395515991	1.94489147630834e-09	7.98254865738693e-09
1118	ENSMUSG00000020354	Sgcd	161.957416780078	-0.512277	0.148780142793825	-3.44318	0.000574907347987329	0.00133160452990382
1119	ENSMUSG00000020357	Flt4	736.201795609223	-1.7396	0.0817731348050399	-21.2734	2.00059750564933e-100	7.75756165652134e-99
1120	ENSMUSG00000020358	Hnrnpab	18210.8185880012	-0.356588	0.0412743492496708	-8.63946	5.64774212562922e-18	3.86785468340231e-17
1121	ENSMUSG00000020361	Hspa4	8673.43792173281	-0.757187	0.0409475174392096	-18.4916	2.41107675431344e-76	6.9391456415232e-75
1122	ENSMUSG00000020363	Gfpt2	208.549534057021	2.83175693181091	0.190308475645193	14.8798256210636	4.45659536124304e-50	8.08456530362901e-49
1123	ENSMUSG00000020364	Zfp354a	144.877120912501	0.639055435157747	0.188382690847952	3.39232565519273	0.000693020197398943	0.00158749531585395
1124	ENSMUSG00000020372	Rack1	13948.2079909734	-0.405109	0.0467060148408337	-8.6736	4.18673417546724e-18	2.88271204507026e-17
1125	ENSMUSG00000020375	Rufy1	403.530279149543	-0.709873	0.143315609669379	-4.95322	7.29966459504288e-07	2.38331541783196e-06
1126	ENSMUSG00000020376	Rnf130	777.747731973182	-0.255411	0.0758222247703516	-3.36855	0.000755640299943277	0.00172263620522905
1127	ENSMUSG00000020385	Clk4	808.650540542281	0.337028189090417	0.105002938559407	3.2097024494199	0.00132872440217912	0.00292063034226343
1128	ENSMUSG00000020387	Jade2	761.633632809208	-0.490952	0.0782143624334931	-6.27701	3.45143985967676e-10	1.4967336304933e-09
1129	ENSMUSG00000020388	Pdlim4	322.757339903759	0.379888944550472	0.133147203383351	2.85315000914223	0.00432881820178027	0.00875926174268517
1130	ENSMUSG00000020392	Cdkn2aipnl	737.530019962029	-0.99842	0.0904548824017408	-11.0378	2.51198270863253e-28	2.56518307907318e-27
1131	ENSMUSG00000020397	Med7	442.612563642877	-0.251123	0.104977057434032	-2.39217	0.0167492434804496	0.0304573311431219
1132	ENSMUSG00000020400	Tnip1	1141.3462072768	-0.658934	0.0952908085559929	-6.91498	4.67943158999715e-12	2.29826821669922e-11
1133	ENSMUSG00000020402	Vdac1	4681.59880402162	-0.655364	0.0520179892922948	-12.5988	2.14375042668935e-36	2.77952364364594e-35
1134	ENSMUSG00000020407	Upp1	53.8980774187699	-2.6223	0.351088111375637	-7.46905	8.07737788301046e-14	4.45219287885616e-13
1135	ENSMUSG00000020409	Slu7	1263.06607426293	0.349072006418386	0.108396954111364	3.22031194769329	0.00128051173778038	0.00282211350794603
1136	ENSMUSG00000020411	Nipal4	9.04698641060364	1.95109147459083	0.881048012536689	2.21451208881716	0.0267935720422511	0.0465640483621863
1137	ENSMUSG00000020412	Ascc2	1706.41634650337	-0.268177	0.050151574432288	-5.34732	8.92660036878888e-08	3.19273268404221e-07
1138	ENSMUSG00000020413	Hus1	670.208448797735	-0.382057	0.0955936230971103	-3.99668	6.4238338218615e-05	0.00017013290180969
1139	ENSMUSG00000020415	Pttg1	984.645928702348	-0.333	0.0822216921946953	-4.05003	5.12109511870459e-05	0.00013720312014761
1140	ENSMUSG00000020422	Tns3	4354.94700422291	-0.654923	0.043736481879032	-14.9743	1.08099608287248e-50	1.99140308289964e-49
1141	ENSMUSG00000020423	Btg2	873.377102485096	1.05130545179549	0.0759769940288608	13.8371551182472	1.52108371856112e-43	2.39160941949568e-42
1142	ENSMUSG00000020424	Castor1	55.7498075589623	3.02493293515546	0.346724972827589	8.72430073463333	2.67830458505549e-18	1.86416722897063e-17
1143	ENSMUSG00000020427	Igfbp3	442.024541859759	3.10218903841827	0.136585733330157	22.7123943532199	3.37920544785877e-114	1.49901553667015e-112
1144	ENSMUSG00000020430	Pes1	2682.76602875679	-0.609185	0.105544421996197	-5.77184	7.84108483016375e-09	3.04402441423043e-08
1145	ENSMUSG00000020432	Tcn2	313.265734745493	1.7077791603122	0.159818102037528	10.685767998366	1.18662805176391e-26	1.14631577474405e-25
1146	ENSMUSG00000020434	4921536K21Rik	29.3164531776905	-1.21271	0.42757552821736	-2.83624	0.00456479003232288	0.00919758747428429
1147	ENSMUSG00000020439	Smtn	868.694835694703	-1.7941	0.0771878760753535	-23.2433	1.66445397785391e-119	7.82152314169486e-118
1148	ENSMUSG00000020441	2310033P09Rik	146.895790097042	-1.03284	0.16024407318748	-6.44543	1.15269669607268e-10	5.14906271191436e-10
1149	ENSMUSG00000020444	Guk1	368.563021580924	-0.705263	0.115448401761344	-6.1089	1.00319343191235e-09	4.21204511354416e-09
1150	ENSMUSG00000020448	Rnf185	855.938901835969	-0.380952	0.0707073530202948	-5.38772	7.13561507100927e-08	2.57206840100193e-07
1151	ENSMUSG00000020451	Limk2	821.69820479027	-0.529153	0.0911426918473185	-5.80576	6.4074062542998e-09	2.50911494915907e-08
1152	ENSMUSG00000020453	Patz1	508.561381208549	-1.51475	0.134038237804575	-11.3009	1.2994510734417e-29	1.38833452836883e-28
1153	ENSMUSG00000020454	Eif4enif1	2481.84798863662	-0.319183	0.0879607195469673	-3.6287	0.000284854670976946	0.000688243638591358
1154	ENSMUSG00000020457	Drg1	1660.09071125446	-0.441028	0.0668245698068509	-6.59978	4.11758946818109e-11	1.90108522906446e-10
1155	ENSMUSG00000020460	Rps27a	4688.50751083179	-0.381264	0.0858817602392441	-4.43941	9.02075706353419e-06	2.64470027761528e-05
1156	ENSMUSG00000020463	Ppp4r3b	3333.31964359978	0.383427986605898	0.042956418275616	8.92597665256344	4.41783689707038e-19	3.19663839855441e-18
1157	ENSMUSG00000020467	Efemp1	4475.68441024886	2.57021974551209	0.0543070357258755	47.3275646729411	0	0
1158	ENSMUSG00000020471	Pold2	1134.66849806964	-0.952383	0.105359958939301	-9.03933	1.57637373165162e-19	1.16133644933679e-18
1159	ENSMUSG00000020472	Zkscan17	1360.58331580429	-0.600801	0.0604361513282799	-9.94108	2.75808126551754e-23	2.37723740165203e-22
1160	ENSMUSG00000020473	Aebp1	10971.9179483026	9.63400509325598	0.217861037101145	44.220872265394	0	0
1161	ENSMUSG00000020484	Xbp1	780.65745636928	0.619070137780179	0.0712182440265537	8.6925779516462	3.5430657738527e-18	2.44966330623606e-17
1162	ENSMUSG00000020485	Supt4a	555.854809488987	0.290581204673288	0.0912559310475221	3.18424458923076	0.00145132324736784	0.00317042182796639
1163	ENSMUSG00000020486	Septin4	23.9902550291452	-1.41978	0.620186905208822	-2.28928	0.0220628471550951	0.039174491698514
1164	ENSMUSG00000020491	2810021J22Rik	53.8881842138111	1.98747510190643	0.582269498859143	3.41332511113934	0.000641753337717036	0.00147574879360283
1165	ENSMUSG00000020493	Prr11	2392.7066119025	0.38703372080708	0.0642028705513542	6.02829308850765	1.65700358098382e-09	6.83806861068367e-09
1166	ENSMUSG00000020496	Rnf187	2115.90288240574	-0.832845	0.0506467889925298	-16.4442	9.23303130196759e-61	2.08118530769961e-59
1167	ENSMUSG00000020513	Tubd1	149.939618636926	0.64855714510305	0.171686928232036	3.77755692749374	0.000158374311476641	0.000397909178585398
1168	ENSMUSG00000020514	Mrpl22	393.901513856497	-0.501739	0.131657483415031	-3.81094	0.000138439676797866	0.000350791168854912
1169	ENSMUSG00000020516	Rps6kb1	2494.55098030734	0.670823553124349	0.0763683457724288	8.78405242825799	1.57688136581819e-18	1.1096201996779e-17
1170	ENSMUSG00000020521	Rnft1	1432.43463250107	0.477786603504369	0.0689906466587324	6.92538230389081	4.34799697347623e-12	2.13674829110124e-11
1171	ENSMUSG00000020522	Mfap3	954.444660809508	0.283670069256768	0.0743377267755295	3.81596373148912	0.000135652430214483	0.000344252963633551
1172	ENSMUSG00000020523	Fam114a2	1023.47878520191	0.282390585203227	0.0751734134508309	3.75652205001882	0.000172291097359154	0.000430727743397884
1173	ENSMUSG00000020525	Ppm1d	740.353660951674	0.670897593540923	0.0799099380596739	8.39567155013835	4.6323890659115e-17	3.04103362712856e-16
1174	ENSMUSG00000020528	Prpsap2	580.911775867879	-0.511232	0.0960398483267345	-5.32312	1.01999818408549e-07	3.62944808390635e-07
1175	ENSMUSG00000020530	Ggnbp2	2560.13177785866	0.444463905136227	0.0728710065031323	6.09932436046594	1.06517729140114e-09	4.46553030303878e-09
1176	ENSMUSG00000020534	Shmt1	1012.59204135347	-0.640316	0.0883416368751606	-7.24818	4.22418880979456e-13	2.22653298006757e-12
1177	ENSMUSG00000020536	Llgl1	1366.59360373762	-0.350475	0.061691357720211	-5.68111	1.33824066178203e-08	5.11056781651607e-08
1178	ENSMUSG00000020537	Drg2	1244.4080426596	-0.487448	0.0810686433276402	-6.01278	1.82373112571913e-09	7.50749004611177e-09
1179	ENSMUSG00000020538	Srebf1	1994.9065791121	0.940380406343305	0.0866822392775814	10.8485938316838	2.02516913063285e-27	2.01366936569501e-26
1180	ENSMUSG00000020541	Tom1l1	319.905448585792	-2.70018	0.173093457322312	-15.5996	7.33008479786938e-55	1.47443725045414e-53
1181	ENSMUSG00000020546	Stxbp4	453.879482135567	0.511559067012174	0.125141242104045	4.08785351984002	4.35382904814623e-05	0.000117784918223959
1182	ENSMUSG00000020549	Elac2	873.53710091103	-0.555075	0.0767415106996783	-7.23304	4.72292926873284e-13	2.47842045379719e-12
1183	ENSMUSG00000020553	Pctp	93.1729563380444	6.5666190873507	0.684477477354572	9.59362331793582	8.50448076868669e-22	6.87091003337072e-21
1184	ENSMUSG00000020564	Atxn7l1	419.227703949641	0.70154781095776	0.148549813755347	4.72264349057461	2.32798729269315e-06	7.2466445759638e-06
1185	ENSMUSG00000020566	Atp6v1c2	14.5481984252143	-3.72371	0.703238371749452	-5.29509	1.18959725957063e-07	4.20415347630283e-07
1186	ENSMUSG00000020577	Tspan13	65.4633512850886	0.764837314873432	0.268546534222411	2.84806250465325	0.00439862846443961	0.00888970775190778
1187	ENSMUSG00000020589	Cyria	34.5635851258541	-5.89509	0.71238574632666	-8.27514	1.28309742391488e-16	8.25060906332585e-16
1188	ENSMUSG00000020590	Snx13	1446.72272907429	0.829783201462941	0.0711502000199093	11.6624155832415	1.98334491217727e-31	2.23529421504532e-30
1189	ENSMUSG00000020592	Sdc1	2246.52040557218	0.63176558272833	0.0606411523826141	10.4180998860678	2.0500791109297e-25	1.89356279901808e-24
1190	ENSMUSG00000020593	Lpin1	732.899878357814	0.819706097900738	0.0859604412914758	9.53585	1.486589325109e-21	1.19235358838902e-20
1191	ENSMUSG00000020599	Rgs9	19.4483797961856	-4.21126	0.708090350070092	-5.94734	2.72527709249376e-09	1.10143305232346e-08
1192	ENSMUSG00000020601	Trib2	683.023665914075	3.1268911211415	0.120015176655948	26.0541308880083	1.2078902523324e-149	7.61108119225361e-148
1193	ENSMUSG00000020604	Arsg	28.3693597429192	3.11150935733543	0.61887834233972	5.0276591447232	4.9650339152774e-07	1.65054634653556e-06
1194	ENSMUSG00000020605	Hs1bp3	337.797224016016	-0.377896	0.117541582872456	-3.215	0.0013044535521314	0.00287107499863797
1195	ENSMUSG00000020611	Gna13	2610.67294256207	-0.441001	0.0582844941509999	-7.56635	3.83847190667047e-14	2.1513807334051e-13
1196	ENSMUSG00000020612	Prkar1a	9147.23240620429	0.571334829927227	0.041222940078786	13.859633224493	1.11241210354773e-43	1.75236508925346e-42
1197	ENSMUSG00000020614	Fam20a	281.849488913205	2.86104219255703	0.165775688966794	17.2585148666167	9.65626512218128e-67	2.38680490798641e-65
1198	ENSMUSG00000020620	Abca8b	54.0781744318247	3.66065903512636	0.491047683374867	7.45479341225566	9.0008753367469e-14	4.94483359401534e-13
1199	ENSMUSG00000020623	Map2k6	190.375090388955	4.47131928444157	0.278926836044355	16.0304377587051	7.83290240540908e-58	1.68129460018039e-56
1200	ENSMUSG00000020627	Klhl29	6.43743795022329	-3.88557	1.33150719574887	-2.91817	0.00352089883271966	0.00724788418293423
1201	ENSMUSG00000020629	Adi1	904.941	-0.409831	0.074401601381265	-5.50836	3.62190111195853e-08	1.33652007536447e-07
1202	ENSMUSG00000020634	Ubxn2a	720.076626428138	-0.825034	0.0855751400477038	-9.64105	5.36375964261182e-22	4.37597555933535e-21
1203	ENSMUSG00000020638	Cmpk2	61.5780089616887	5.82997991295055	0.726031432138968	8.02993	9.75301191279529e-16	5.96475563122609e-15
1204	ENSMUSG00000020639	Pfn4	7.28143460667228	-1.90543	0.779459335360051	-2.44455	0.0145032880570617	0.0267001103175322
1205	ENSMUSG00000020640	Itsn2	1926.01811846819	-0.527269	0.0878459019834888	-6.0022	1.94659067451528e-09	7.98558221222237e-09
1206	ENSMUSG00000020641	Rsad2	280.454252208935	11.2442370532047	1.18581551677252	9.48228193522765	2.48782035621701e-21	1.98393536077038e-20
1207	ENSMUSG00000020642	Rnf144a	133.297179076125	7.9642431624187	0.863990757901815	9.21797263405886	3.02770408781623e-20	2.29771247722733e-19
1208	ENSMUSG00000020644	Id2	1020.79674368305	0.659704982304756	0.0875875928662113	7.53194557261604	4.99897966202669e-14	2.78493056523155e-13
1209	ENSMUSG00000020646	Mboat2	79.6044522180201	-3.24703	0.30052244117559	-10.8046	3.27332073813793e-27	3.23155433109344e-26
1210	ENSMUSG00000020649	Rrm2	3840.88729164531	-0.321934	0.0459935547044469	-6.99954	2.56798090624808e-12	1.2820636967418e-11
1211	ENSMUSG00000020650	Bcap29	729.854431019774	-0.498899	0.09168985715034	-5.44116	5.29352089701253e-08	1.92855278409557e-07
1212	ENSMUSG00000020653	Klf11	375.419525004316	2.10048411653806	0.169203090466554	12.4139819831084	2.19460525612593e-35	2.75111216546005e-34
1213	ENSMUSG00000020654	Adcy3	284.853906930571	1.85598358847169	0.229047244423444	8.10306010510434	5.35937435958347e-16	3.33033965153796e-15
1214	ENSMUSG00000020657	Dnajc27	135.885216759121	-1.66234	0.183875497410022	-9.04059	1.55827728443494e-19	1.14851318682212e-18
1215	ENSMUSG00000020658	Efr3b	179.07604868079	2.99432276380729	0.242333699390614	12.3561963166368	4.50996608788858e-35	5.60712151509914e-34
1216	ENSMUSG00000020661	Dnmt3a	531.033941461045	-0.486162	0.105285489903963	-4.61756	3.88275070420033e-06	1.18230931657281e-05
1217	ENSMUSG00000020677	Ddx52	2146.70959829989	0.337652101008954	0.048326022605351	6.98696236117653	2.80901560445274e-12	1.39904115509196e-11
1218	ENSMUSG00000020679	Hnf1b	276.668374577714	8.65542353357199	0.840492816241173	10.2980339228603	7.19160715322252e-25	6.54086303957664e-24
1219	ENSMUSG00000020680	Taf15	1990.94749071491	-0.341308	0.0485835142559121	-7.02519	2.13776620269592e-12	1.0753474684562e-11
1220	ENSMUSG00000020682	Mmp28	293.254176881333	0.800584136260402	0.136762335517821	5.85383492632794	4.80365425029511e-09	1.9012321782931e-08
1221	ENSMUSG00000020689	Itgb3	427.205413181101	3.42261548237945	0.16901087607806	20.2508593636226	3.49096652955245e-91	1.21236384591033e-89
1222	ENSMUSG00000020692	Nle1	269.867207989773	-0.476721	0.124566383696253	-3.82704	0.000129692104801274	0.00033008386832454
1223	ENSMUSG00000020695	Mrc2	3178.35045678037	1.69342492341956	0.0732864491299706	23.1069310018874	3.94371285062407e-118	1.80229844148713e-116
1224	ENSMUSG00000020697	Lig3	1566.00632779347	0.259649438882765	0.0531256047469536	4.88746321325696	1.02143573375063e-06	3.28720902126943e-06
1225	ENSMUSG00000020700	Map3k3	1821.29746724971	0.399972085066274	0.0604267108361198	6.61912719610071	3.61325853870873e-11	1.67989255984963e-10
1226	ENSMUSG00000020706	Ftsj3	4238.6463463538	-0.636006	0.0535404635954592	-11.879	1.52211552538715e-32	1.77189585478063e-31
1227	ENSMUSG00000020707	Rnf135	144.218751451768	0.541060725990796	0.182566054049866	2.96364364561996	0.00304020129717981	0.00633915123822839
1228	ENSMUSG00000020708	Psmc5	2165.34767633978	-0.431937	0.0541345554597043	-7.97896	1.47571697760465e-15	8.93974942551105e-15
1229	ENSMUSG00000020712	Tcam1	88.8613978244802	1.9015868401922	0.36428551773158	5.22004512293943	1.78879542276629e-07	6.22132800704938e-07
1230	ENSMUSG00000020715	Ern1	1019.14843086794	0.350436233502778	0.0910031870284998	3.85081275662391	0.000117726483026094	0.00030161405284754
1231	ENSMUSG00000020716	Nf1	3285.00620628673	0.390931067168291	0.0550574003636942	7.10042727382526	1.24371769916756e-12	6.36396306541137e-12
1232	ENSMUSG00000020720	Psmd12	3275.03814121004	-0.355289	0.0577960794965986	-6.14728	7.88235674249717e-10	3.33561445971611e-09
1233	ENSMUSG00000020732	Rab37	37.3462046185627	2.68205911888749	0.418015801174274	6.41616683233781	1.39748298548673e-10	6.20419788192468e-10
1234	ENSMUSG00000020733	Nherf1	1577.06635729019	-0.922883	0.0575314939479712	-16.0413	6.57162665567804e-58	1.41239030254786e-56
1235	ENSMUSG00000020736	Nt5c	626.829990589131	0.613932594871656	0.0995297278504457	6.16833390516406	6.90132905521367e-10	2.93765631610746e-09
1236	ENSMUSG00000020737	Jpt1	2329.25266092608	-0.846702	0.069536690789983	-12.1763	4.15558633099859e-34	5.03482728449829e-33
1237	ENSMUSG00000020740	Gga3	608.212187296283	-0.487177	0.179373817319451	-2.71599	0.00660783445062023	0.01294562785138
1238	ENSMUSG00000020741	Cluh	2843.22704173549	-0.393456	0.0595051172598992	-6.61214	3.78793950837054e-11	1.75815774893259e-10
1239	ENSMUSG00000020743	Mif4gd	398.765264833114	-0.308423	0.117754133048718	-2.61921	0.00881332130489993	0.0168827268432762
1240	ENSMUSG00000020744	Slc25a19	221.917759325208	-0.790069	0.157483692292738	-5.01683	5.25308375927776e-07	1.74143181218784e-06
1241	ENSMUSG00000020745	Pafah1b1	6175.78804713773	-0.289382	0.0878483162428741	-3.29411	0.000987353372002315	0.00221356109747419
1242	ENSMUSG00000020747	Tmem94	1210.94636191806	0.522780155418289	0.137100303586247	3.81312179290266	0.000137222447555236	0.000347918825648735
1243	ENSMUSG00000020758	Itgb4	50.2783	-4.10649	0.462231067785244	-8.88406	6.44612770002759e-19	4.62204027111892e-18
1244	ENSMUSG00000020766	Galk1	1162.81793279677	-0.421546	0.0803477037619737	-5.24652	1.54995972902422e-07	5.42355492055488e-07
1245	ENSMUSG00000020773	Trim47	798.846668308372	-0.354403	0.0844671604078137	-4.19575	2.71965944174012e-05	7.52645729717965e-05
1246	ENSMUSG00000020774	Aspa	29.2767091989744	-3.38446	0.507754635519605	-6.66554	2.6368631036987e-11	1.23770366055384e-10
1247	ENSMUSG00000020775	Mrpl38	1060.97785101191	-0.647399	0.123707825568169	-5.23329	1.66516101193866e-07	5.81687388357824e-07
1248	ENSMUSG00000020776	Fbf1	1129.89219531605	-1.07437	0.0806183931362622	-13.3266	1.62031316440521e-40	2.35611096939516e-39
1249	ENSMUSG00000020777	Acox1	3809.30839812809	0.322276136346154	0.0488199781785765	6.60131668161165	4.0752197148974e-11	1.88309110992551e-10
1250	ENSMUSG00000020778	Ten1	123.082356416912	-0.788341	0.205868619726963	-3.82934	0.000128488050024966	0.000327219643626041
1251	ENSMUSG00000020780	Srp68	1964.63579682264	-0.331144	0.0559148016146011	-5.9223	3.17471550595899e-09	1.27532944799874e-08
1252	ENSMUSG00000020781	Tsen54	372.032194881193	-0.287519	0.10039920276707	-2.86375	0.00418654550080944	0.00850136528393127
1253	ENSMUSG00000020782	Llgl2	506.564198101549	-1.66582	0.16539645390945	-10.0717	7.36872962366717e-24	6.4685391709606e-23
1254	ENSMUSG00000020785	Camkk1	191.026938731056	-1.0424	0.144719128265663	-7.20291	5.89429330683092e-13	3.07275365588005e-12
1255	ENSMUSG00000020793	Galr2	19.5510889718642	-1.20875	0.480087275330149	-2.51778	0.0118098582034535	0.0220837445160127
1256	ENSMUSG00000020798	Spns3	4.91431543633183	-6.27261	1.54523009964221	-4.05934	4.92119511959324e-05	0.000132188084634965
1257	ENSMUSG00000020801	Med31	196.794775397706	-0.325973	0.146949614624323	-2.21826	0.0265368521596893	0.0461468258076972
1258	ENSMUSG00000020803	Txndc17	988.860720727741	-0.674771	0.0699369317736332	-9.64828	4.9986295529108e-22	4.08978729760019e-21
1259	ENSMUSG00000020806	Rhbdf2	227.927037070141	6.71571396754282	0.50018162195298	13.4265508223214	4.22642952916835e-41	6.22182789537305e-40
1260	ENSMUSG00000020807	4933427D14Rik	411.044224858436	-0.420425	0.177023069959463	-2.37497	0.0175503334490019	0.0317682042354893
1261	ENSMUSG00000020808	Pimreg	967.378730713398	-1.31356	0.0873231165682747	-15.0425	3.86671468660087e-51	7.18690489515145e-50
1262	ENSMUSG00000020814	Mxra7	505.999395980591	-1.61772	0.122709728544458	-13.1833	1.09479652060791e-39	1.56459966669352e-38
1263	ENSMUSG00000020817	Rabep1	2021.91686857272	-0.414211	0.0567344642811959	-7.30088	2.8590222804727e-13	1.52484243782185e-12
1264	ENSMUSG00000020818	Mfsd11	662.927888472258	0.324282747499523	0.139535203242623	2.32402103529144	0.0201243666593488	0.0360121384873352
1265	ENSMUSG00000020821	Kif1c	4569.13247036456	-0.347566	0.045740742054876	-7.59862	2.99311242470058e-14	1.69067657673665e-13
1266	ENSMUSG00000020826	Nos2	520.388631760285	9.2127329634368	0.726187942234099	12.6864306436899	7.03180392242712e-37	9.26894280899962e-36
1267	ENSMUSG00000020827	Mink1	2269.51936092258	-0.361104	0.0786137499676366	-4.59339	4.36100824460544e-06	1.32165006647862e-05
1268	ENSMUSG00000020828	Pld2	642.226504285424	-0.45065	0.0920736305355266	-4.89445	9.85808275025956e-07	3.175008839314e-06
1269	ENSMUSG00000020829	Slc46a1	112.333396545478	-0.446892	0.203275336639236	-2.19846	0.0279164358850989	0.0483134982208119
1270	ENSMUSG00000020836	Coro6	55.7321164529032	-7.09994	0.779037598939366	-9.11373	7.9600029433077e-20	5.93255595707543e-19
1271	ENSMUSG00000020838	Slc6a4	10.2434461485819	-2.06524	0.870216294518689	-2.37324	0.0176326316295717	0.0319032877047993
1272	ENSMUSG00000020841	Cpd	6270.79127996953	0.387009005358285	0.0400242345115442	9.66936682440885	4.06887623735977e-22	3.34085667366633e-21
1273	ENSMUSG00000020844	Nxn	894.334343061545	0.894086095636889	0.0761237583239685	11.7451649172631	7.47764825653074e-32	8.55506731412578e-31
1274	ENSMUSG00000020846	Rflnb	813.237993917341	-0.336471	0.0778760858272792	-4.32059	1.55611539630736e-05	4.44699873175964e-05
1275	ENSMUSG00000020847	Rph3al	53.5219019741491	-1.58355	0.373895746003596	-4.23526	2.28285895693601e-05	6.38026860696077e-05
1276	ENSMUSG00000020848	Doc2b	4.06009205977027	-4.01451	1.48198563951065	-2.70887	0.00675124754869524	0.0132032686306778
1277	ENSMUSG00000020859	Spag9	5696.50046708333	0.427955809603763	0.0481779646545279	8.88281214601999	6.51909997954069e-19	4.67033713004562e-18
1278	ENSMUSG00000020864	Ankrd40	2631.79863787874	0.362222406795271	0.0527668605835309	6.86458134498766	6.668653259327e-12	3.25221480413089e-11
1279	ENSMUSG00000020865	Abcc3	187.496151800916	6.66383776865909	0.37630989665133	17.7083776641502	3.61338023463905e-70	9.55621306887449e-69
1280	ENSMUSG00000020866	Cacna1g	1236.00534680603	3.56946964970197	0.282742149320577	12.6244695326796	1.54780938163668e-36	2.01312033334841e-35
1281	ENSMUSG00000020868	Xylt2	620.235715089021	-0.325108	0.113465968989717	-2.86524	0.0041668705213866	0.00846554605804423
1282	ENSMUSG00000020871	Dlx4	44.4671068300508	-2.9596	0.362686541343566	-8.16021	3.34431210053829e-16	2.09776137980597e-15
1283	ENSMUSG00000020875	Hoxb9	2301.04	1.48281750952264	0.0522369577270079	28.3863680819984	2.97926740684365e-177	2.26301887273261e-175
1284	ENSMUSG00000020883	Fbxl20	1421.85107241293	1.22244712726291	0.0860427935355877	14.2074318723427	8.23920028318838e-46	1.37059096710839e-44
1285	ENSMUSG00000020886	Dlg4	1162.5246259659	-0.877325	0.149904870621265	-5.85255	4.84101455366215e-09	1.91465233238635e-08
1286	ENSMUSG00000020891	Alox8	10.3097975499138	-2.17218	0.684914551307131	-3.17146	0.00151673987692229	0.00330464542928648
1287	ENSMUSG00000020892	Aloxe3	30.3933621635205	-1.37734	0.45146547256404	-3.05082	0.00228216401659175	0.00484417486487223
1288	ENSMUSG00000020893	Per1	567.444463033684	1.32432238632413	0.125893757329347	10.5193650139427	7.03460645279092e-26	6.61133775944503e-25
1289	ENSMUSG00000020898	Ctc1	1215.65474172828	0.419900599111068	0.141734782736108	2.96257976345064	0.00305072756097736	0.00635870855492525
1290	ENSMUSG00000020899	Pfas	1470.53062904961	-0.550159	0.0673570152716466	-8.1678	3.14060216743191e-16	1.97221279936693e-15
1291	ENSMUSG00000020900	Myh10	6200.20944314135	-0.711767	0.0664613000749077	-10.7095	9.18577204134744e-27	8.92033379496875e-26
1292	ENSMUSG00000020901	Pik3r5	128.067466516017	-1.71113	0.200584204132631	-8.53071	1.45449665400615e-17	9.76808713742117e-17
1293	ENSMUSG00000020905	Usp43	6.14045439656969	-4.69322	1.32064906955402	-3.55372	0.000379818345904677	0.000902224501517107
1294	ENSMUSG00000020911	Krt19	348.877586566425	1.06008402663705	0.113363281098155	9.35121157722293	8.66493852086534e-21	6.73242654341872e-20
1295	ENSMUSG00000020916	Krt36	26.5008227700651	6.82707993228606	1.22560603388224	5.57037069298732	2.54197914912777e-08	9.49816333013039e-08
1296	ENSMUSG00000020917	Acly	12394.1055446612	-0.366664	0.0311115449206114	-11.7855	4.63898125335956e-32	5.34044658474992e-31
1297	ENSMUSG00000020918	Kat2a	2122.61150390318	-0.63333	0.0479184372499658	-13.2168	7.01478394025474e-40	1.00682425233941e-38
1298	ENSMUSG00000020922	Lsm12	1640.64424220038	-0.346491	0.0573188139375377	-6.04498	1.49429350859301e-09	6.18809373050655e-09
1299	ENSMUSG00000020923	Ubtf	4356.34064920532	-0.287358	0.0403240960509379	-7.1262	1.03177881623107e-12	5.31382062167304e-12
1300	ENSMUSG00000020925	Ccdc43	1301.74522020439	-0.866097	0.0569684033855643	-15.2031	3.37255132316797e-52	6.39707996133401e-51
1301	ENSMUSG00000020926	Adam11	19.4499464592195	1.63929965459218	0.625915063849908	2.6190448980555	0.0088176341200211	0.0168870991925571
1302	ENSMUSG00000020929	Eftud2	6380.33637213235	-0.348378	0.0382764518661499	-9.10162	8.89971494133535e-20	6.62698111231484e-19
1303	ENSMUSG00000020936	Nmt1	3522.52280533266	-0.414637	0.0584016792864907	-7.09975	1.24984549160202e-12	6.39138633655077e-12
1304	ENSMUSG00000020937	Plcd3	436.585680982822	-0.663435	0.108094	-6.13759	8.37846570400626e-10	3.53745626868386e-09
1305	ENSMUSG00000020941	Map3k14	526.228196620234	-0.755942	0.0877966719866931	-8.61014	7.29709438807876e-18	4.96877466826403e-17
1306	ENSMUSG00000020948	Klhl28	359.378257952201	1.05630659304433	0.129856129566659	8.13444	4.13854810157686e-16	2.58329259548709e-15
1307	ENSMUSG00000020949	Fkbp3	1496.30026115435	-0.286981	0.0638206256644839	-4.49667	6.90246708404142e-06	2.05260171510599e-05
1308	ENSMUSG00000020950	Foxg1	2269.0959659119	0.974780255715802	0.0768901461811351	12.6775705877766	7.87345294500451e-37	1.03455679099645e-35
1309	ENSMUSG00000020952	Scfd1	1221.74498152357	0.4491267486558	0.0650365680225376	6.90575721185289	4.99363401160622e-12	2.44897116105747e-11
1310	ENSMUSG00000020961	Ston2	476.985093273482	-3.48151	0.881373338497504	-3.95009	7.81208979161629e-05	0.000204587710458969
1311	ENSMUSG00000020973	Dnaaf2	361.220937567493	-0.266015	0.109442596387413	-2.43063	0.015072556673187	0.0276715572517897
1312	ENSMUSG00000020978	Klhdc2	2199.18	0.263426709606363	0.0548555043674597	4.80219282720929	1.56937453874563e-06	4.96227816993606e-06
1313	ENSMUSG00000020986	Sec23a	2140.0285936503	1.54305554708183	0.0495295848865019	31.1542192533568	4.44672317935012e-213	4.40305000526722e-211
1314	ENSMUSG00000020988	L2hgdh	583.157764112194	-1.525	0.0866917251665787	-17.5911	2.88254826742955e-69	7.51586056876027e-68
1315	ENSMUSG00000020993	Trappc6b	687.989277754098	0.820397716706792	0.0871135727779919	9.41756480126888	4.61670821185593e-21	3.6311556077647e-20
1316	ENSMUSG00000020994	Pnn	3483.96321338911	0.311990453671082	0.0611147874255406	5.10499122738824	3.30809861407769e-07	1.12077842047215e-06
1317	ENSMUSG00000021000	Mia2	2479.91351805844	0.965756516764813	0.0607192654460698	15.9053	5.82484788882381e-57	1.22653600798208e-55
1318	ENSMUSG00000021003	Galc	743.018901854198	-1.61501	0.0994539277949465	-16.2388	2.68117470627158e-59	5.92315288696251e-58
1319	ENSMUSG00000021007	Spata7	197.589202179363	-0.684947	0.159295212168249	-4.29986	1.70908715630797e-05	4.85911209112683e-05
1320	ENSMUSG00000021009	Ptpn21	1109.56114377491	-0.716419	0.101653477908288	-7.04766	1.81954183783988e-12	9.18885199528429e-12
1321	ENSMUSG00000021010	Npas3	2.96576597312914	-4.38051	1.67718230324048	-2.61183	0.00900591575389894	0.0172278528709877
1322	ENSMUSG00000021012	Zc3h14	3339.2865467266	-0.484636	0.0618264387362154	-7.83865	4.55411078940272e-15	2.69408367644788e-14
1323	ENSMUSG00000021013	Ttc8	483.708464492258	-0.523039	0.109647896365026	-4.77016	1.84075435160793e-06	5.78408550037739e-06
1324	ENSMUSG00000021018	Polr2h	434.468878287057	-0.82229	0.121278366751928	-6.78019	1.20021177444136e-11	5.74547420657036e-11
1325	ENSMUSG00000021025	Nfkbia	1838.91960729041	0.608754023177018	0.0722141761414558	8.42984100496513	3.46135186277733e-17	2.28671915160051e-16
1326	ENSMUSG00000021028	Mbip	443.309903788833	0.422886773247694	0.141189268781111	2.99517645284575	0.00274286119501839	0.00575886608344452
1327	ENSMUSG00000021033	Gstz1	443.168363964411	-0.326915	0.104510895252284	-3.12805	0.00175972026266125	0.00379625814672154
1328	ENSMUSG00000021036	Sptlc2	2345.26291814764	0.586343126374552	0.0703654823751185	8.33282323353879	7.89369759557788e-17	5.11936294356484e-16
1329	ENSMUSG00000021037	Ahsa1	1602.97307465605	-0.481198	0.0633142406180658	-7.60015	2.95786974646057e-14	1.67190496881997e-13
1330	ENSMUSG00000021044	Adck1	309.588494300663	1.51003083257913	0.122881977446884	12.2884646223392	1.04471425832321e-34	1.28067956427462e-33
1331	ENSMUSG00000021047	Nova1	110.747024579565	5.8940040951305	0.478978640166003	12.3053589468787	8.47587773978562e-35	1.042871495572e-33
1332	ENSMUSG00000021048	Mthfd1	2599.02320068105	-1.49141	0.0611424016376351	-24.3925	2.05504991419965e-131	1.10633512371234e-129
1333	ENSMUSG00000021051	Ppp2r5e	1456.15253205104	-0.584131	0.0576377396032373	-10.1345	3.88240571568464e-24	3.43713779033603e-23
1334	ENSMUSG00000021054	Sgpp1	1694.40319106175	-0.282738	0.0608849739576629	-4.6438	3.42060049634854e-06	1.046564084178e-05
1335	ENSMUSG00000021065	Fut8	537.62534605053	-0.710367	0.0992925152163649	-7.15428	8.41115426395365e-13	4.35073231283797e-12
1336	ENSMUSG00000021067	Sav1	2449.54951641706	-0.409086	0.0449831139877711	-9.09421	9.52805922481059e-20	7.08851812185707e-19
1337	ENSMUSG00000021068	Nin	1401.42870749287	-1.56974	0.117331566190919	-13.3786	8.06203725821667e-41	1.18056329040875e-39
1338	ENSMUSG00000021070	Bdkrb2	115.30727878562	-0.984483	0.206312132466372	-4.77181	1.82574622210102e-06	5.74126434870518e-06
1339	ENSMUSG00000021072	Tmx1	2277.38808931567	-0.396817	0.0632066398600769	-6.27809	3.42759892245099e-10	1.48755825919573e-09
1340	ENSMUSG00000021076	Actr10	1730.40271244938	-0.8767	0.120028358905271	-7.3041	2.79121254415414e-13	1.4901097776638e-12
1341	ENSMUSG00000021079	Timm9	325.000506601557	-1.17403	0.125016979884668	-9.39093	5.94701879544682e-21	4.6576580820272e-20
1342	ENSMUSG00000021091	Serpina3n	161.442100489971	4.00414802585243	0.377511112029483	10.6067024208276	2.77365928356594e-26	2.64411588436214e-25
1343	ENSMUSG00000021094	Dhrs7	235.832451086104	0.413061149949253	0.139659255122117	2.95763535032517	0.00310008614718246	0.00645027305295563
1344	ENSMUSG00000021096	Ppm1a	1711.86537778725	-1.02732	0.0610674583623606	-16.8227	1.66386368662801e-63	3.95970993234004e-62
1345	ENSMUSG00000021097	Clmn	126.299950039312	-1.92424	0.351670105937333	-5.47173	4.45656551348935e-08	1.63256919878651e-07
1346	ENSMUSG00000021102	Glrx5	436.434982451127	-1.31069	0.153669995888698	-8.52925	1.47297088879615e-17	9.88417536713348e-17
1347	ENSMUSG00000021103	Mnat1	721.067	-1.24325	0.0959005685899831	-12.9639	1.96008149678088e-38	2.69470708255785e-37
1348	ENSMUSG00000021108	Prkch	11.7119335389399	1.55557782556315	0.683930706544189	2.27446700473983	0.0229379227633141	0.0405453559842451
1349	ENSMUSG00000021109	Hif1a	9741.90259159206	1.2825726363797	0.0349644499684059	36.6821911266626	1.4044136472187e-294	2.22499247823648e-292
1350	ENSMUSG00000021111	Papola	4156.63405610883	-0.404467	0.0521009508600503	-7.76313	8.28575045181115e-15	4.83117626238621e-14
1351	ENSMUSG00000021114	Atp6v1d	1153.82230117508	-0.738749	0.0776601397852379	-9.51259	1.85973834404103e-21	1.48805903574423e-20
1352	ENSMUSG00000021115	Vrk1	786.648200580743	-0.6142	0.0916499088057513	-6.70159	2.06163019888115e-11	9.74019266071796e-11
1353	ENSMUSG00000021116	Eif2s1	2953.91278890025	-1.05444	0.11358187228871	-9.28351	1.63989556064757e-20	1.25770689955612e-19
1354	ENSMUSG00000021118	Plek2	14.2414982350724	-6.77517	1.3429	-5.04518	4.53085881791507e-07	1.513470611165e-06
1355	ENSMUSG00000021120	Pigh	214.656941780074	-0.499464	0.140074481677567	-3.5657	0.000362886044276442	0.000863730053875892
1356	ENSMUSG00000021123	Rdh12	57.0859952721026	0.899804266207612	0.276570143173832	3.25343963698229	0.00114016946378829	0.00253125837850237
1357	ENSMUSG00000021124	Vti1b	639.832493358023	-0.758157	0.0882789945205937	-8.58819	8.83474154095352e-18	5.9863920787683e-17
1358	ENSMUSG00000021125	Arg2	320.397601755744	4.58751153602051	0.228916351702934	20.040121650959	2.4616528093813e-89	8.32308830976786e-88
1359	ENSMUSG00000021127	Zfp36l1	5596.72020237867	1.08403820796117	0.0437354520704615	24.7862582102659	1.26110412961427e-135	7.08731999869372e-134
1360	ENSMUSG00000021131	Erh	1969.51471077984	-1.03276	0.0983567881131461	-10.5002	8.62179469951762e-26	8.07565060959886e-25
1361	ENSMUSG00000021134	Srsf5	7041.44828353967	-0.421171	0.0426630731120216	-9.87202	5.5043090168417e-23	4.69319223450342e-22
1362	ENSMUSG00000021136	Smoc1	38.3946104353083	4.94350452909601	0.795055198245519	6.21781297701725	5.0413191834192e-10	2.16586633822775e-09
1363	ENSMUSG00000021139	S2bpcox16	76.0068667807977	-1.05858	0.26728238000729	-3.96053	7.47837876649084e-05	0.000196497916254265
1364	ENSMUSG00000021140	Pcnx1	1252.97961726363	-0.502041	0.106667966005551	-4.70658	2.51911395012782e-06	7.80653140096427e-06
1365	ENSMUSG00000021143	Pacs2	987.331790835904	-1.72788	0.112555704439335	-15.3514	3.46833073300972e-53	6.70100833259196e-52
1366	ENSMUSG00000021144	Mta1	1573.23921891165	-0.608904	0.0600064918660822	-10.1473	3.40634608595005e-24	3.02695337285145e-23
1367	ENSMUSG00000021149	Gtpbp4	2491.28039882108	-0.535038	0.0626498712325166	-8.54013	1.34074956312532e-17	9.02604977037219e-17
1368	ENSMUSG00000021171	Esyt2	2957.88402329497	-0.907462	0.0543141766124806	-16.7076	1.15290346006045e-62	2.69361644074516e-61
1369	ENSMUSG00000021175	Cdca7l	424.919177019329	-1.50551	0.132454058568659	-11.3663	6.15320582837157e-30	6.65097978914627e-29
1370	ENSMUSG00000021177	Tdp1	387.736797415729	-1.19871	0.129863723588578	-9.23051	2.6934526607224e-20	2.05059885634404e-19
1371	ENSMUSG00000021178	Psmc1	2702.50478775539	-0.727062	0.0698801805793486	-10.4044	2.36712042390901e-25	2.18034597185639e-24
1372	ENSMUSG00000021182	Ccdc88c	199.775394868698	-3.32545	0.273104778097836	-12.1765	4.14827330186174e-34	5.02963020236662e-33
1373	ENSMUSG00000021185	Dglucy	209.523098590769	-0.461488	0.172330369492795	-2.67793	0.00740794463308301	0.01438272163531
1374	ENSMUSG00000021186	Fbln5	475.476762095427	0.434694066755567	0.103328493481057	4.20691381545456	2.58881813040092e-05	7.17989156372445e-05
1375	ENSMUSG00000021188	Trip11	1139.25128224991	0.274329610887248	0.0754663616438172	3.63512437742815	0.000277846554435354	0.000673266923966804
1376	ENSMUSG00000021193	Pitrm1	3328.75318283646	-0.451907	0.0491552006806921	-9.19348	3.80343417172901e-20	2.87460824383063e-19
1377	ENSMUSG00000021196	Pfkp	1887.63880938536	-0.622694	0.0564532231348546	-11.0303	2.7308185089758e-28	2.78182277384032e-27
1378	ENSMUSG00000021203	Otub2	111.037406480798	-0.497886	0.205404774301146	-2.42393	0.0153536418894953	0.0281603523242281
1379	ENSMUSG00000021209	Ppp4r4	8.38153598819241	-1.81645	0.794857976458951	-2.28526	0.0222978678991548	0.0395526799426786
1380	ENSMUSG00000021213	Akr1c13	8.27987384410645	2.32864170554852	0.93983929735729	2.47770199873146	0.0132231535169319	0.0245334774430251
1381	ENSMUSG00000021215	Net1	3097.94916006758	0.767004235432353	0.0670913806385535	11.4322321009385	2.88593534621426e-30	3.14391188502123e-29
1382	ENSMUSG00000021217	Tshz3	101.982131075854	7.84729	1.03767377990671	7.56238228867214	3.95753211994153e-14	2.21587165315474e-13
1383	ENSMUSG00000021222	Dcaf4	240.91506507308	-0.545193	0.184586753380888	-2.95359	0.00314102411995909	0.00652484218725269
1384	ENSMUSG00000021224	Numb	735.219439366097	-0.702981	0.125940544517638	-5.58185	2.37971508223811e-08	8.91790051656475e-08
1385	ENSMUSG00000021226	Acot2	145.302059371501	-0.568824	0.168699896545052	-3.37181	0.000746757996921406	0.00170355448145743
1386	ENSMUSG00000021236	Entpd5	769.539654687296	0.552982369356895	0.0906255432167702	6.1018378453655	1.04855724938275e-09	4.39696240067608e-09
1387	ENSMUSG00000021238	Aldh6a1	335.732746392342	0.759801919878114	0.159213312546863	4.77222606403892	1.82200829839364e-06	5.73167701281735e-06
1388	ENSMUSG00000021240	Abcd4	319.200139092248	-0.375892	0.131304490086561	-2.86275	0.00419979353622099	0.00852722634871672
1389	ENSMUSG00000021241	Isca2	231.873210952316	-0.461558	0.178658938817528	-2.58346	0.00978159288145635	0.0186025834666773
1390	ENSMUSG00000021242	Npc2	2789.17911532817	0.287462556511348	0.0680778372562823	4.2225571213313	2.41546155755495e-05	6.72151271494255e-05
1391	ENSMUSG00000021243	Fcf1	445.056518316791	-0.30829	0.101876367893658	-3.02612	0.0024771468557107	0.00523068519227564
1392	ENSMUSG00000021245	Mlh3	60.7164239263322	-1.3481	0.308443393517883	-4.37067	1.23865543616804e-05	3.58037066562214e-05
1393	ENSMUSG00000021248	Tmed10	2921.29372589155	-0.305839	0.0543886270216686	-5.62322	1.87434288068563e-08	7.08307447074182e-08
1394	ENSMUSG00000021252	Erg28	589.606919249264	-0.537553	0.0918526166167765	-5.85235	4.8468527631969e-09	1.91650572179179e-08
1395	ENSMUSG00000021253	Tgfb3	215.745215501471	0.479619254458846	0.142823212689703	3.35813237516834	0.000784710240240432	0.00178499314185691
1396	ENSMUSG00000021254	Gpatch2l	447.65107483423	-0.443863	0.136411271299531	-3.25386	0.00113847799307919	0.00252817800225236
1397	ENSMUSG00000021258	Ccnk	603.135442194035	-0.474868	0.103657574155539	-4.58113	4.62478155182544e-06	1.39751573323553e-05
1398	ENSMUSG00000021260	Hhipl1	76.7672746599777	0.755622239717488	0.338421112295766	2.23278693989135	0.025562997938085	0.0446399822275923
1399	ENSMUSG00000021264	Yy1	2313.08062303906	-0.398182	0.0786975759802123	-5.05964	4.20038365776131e-07	1.40533753312267e-06
1400	ENSMUSG00000021265	Slc25a29	22.5724	-2.34959	0.605949247426386	-3.87754	0.000105519278752239	0.00027201506307818
1401	ENSMUSG00000021266	Wars1	961.351301566833	-1.03731	0.0759629405319608	-13.6555	1.87139413439936e-42	2.85079133935287e-41
1402	ENSMUSG00000021270	Hsp90aa1	19902.4739988057	-0.668648	0.0412693007084466	-16.2021	4.87593730790978e-59	1.07432075651761e-57
1403	ENSMUSG00000021271	Zfp839	137.768221741804	0.442652506993265	0.178176251783032	2.48435188507775	0.0129787487220695	0.0241176815227464
1404	ENSMUSG00000021273	Fdft1	3023.38187573837	-0.334694	0.0492471094201446	-6.79622	1.0740113458482e-11	5.16214352446833e-11
1405	ENSMUSG00000021276	Cinp	528.498106958508	-1.00789	0.0938061412557893	-10.7444	6.29534345091533e-27	6.15293997097394e-26
1406	ENSMUSG00000021277	Traf3	1265.61	-0.991	0.0861414011548974	-11.5043	1.25451153049685e-30	1.38021159456449e-29
1407	ENSMUSG00000021279	Cdc42bpb	2460.10493830951	-0.470363	0.120039554112969	-3.9184	8.91389311017656e-05	0.000231655384920773
1408	ENSMUSG00000021280	Exoc3l4	36.415970625801	1.58878031970225	0.391458298039478	4.05861959667036	4.93636504279266e-05	0.000132539298639394
1409	ENSMUSG00000021281	Tnfaip2	2115.73883230952	6.28160681238772	0.261459464895854	24.0251651049996	1.51802391570141e-127	7.8667687967891e-126
1410	ENSMUSG00000021282	Eif5	7340.15754757164	-0.410506	0.0328281137294137	-12.5047	7.03664136701086e-36	8.94912302295303e-35
1411	ENSMUSG00000021285	Ppp1r13b	662.508315403028	0.2738905339824	0.0854131686572127	3.20665464457361	0.00134288105018072	0.00294824155599264
1412	ENSMUSG00000021287	Xrcc3	217.020310187073	-0.556013	0.199617208961567	-2.78539	0.00534625918148647	0.0106470754799506
1413	ENSMUSG00000021288	Klc1	1757.7062981369	-0.287852	0.068195260553315	-4.22099	2.43226654773971e-05	6.76714400763508e-05
1414	ENSMUSG00000021290	Atp5mj	358.796868483524	-0.557534	0.176991803153001	-3.15005	0.00163240583910437	0.00353673757925257
1415	ENSMUSG00000021301	Hecw1	37.7421049746207	-3.81833	0.491231907034227	-7.77296	7.66741362114641e-15	4.48006412320936e-14
1416	ENSMUSG00000021303	Gng4	8.78066484262019	5.89003317398201	1.35190952916529	4.35682495530502	1.31962719043423e-05	3.80252872213293e-05
1417	ENSMUSG00000021306	Gpr137b	4894.10695927744	1.21010148165626	0.0843555255439009	14.3452544910824	1.14081028387485e-46	1.92859543417257e-45
1418	ENSMUSG00000021326	Trim27	1109.03015563773	-0.502487	0.0781631852250973	-6.42869	1.28707408193543e-10	5.72472656497217e-10
1419	ENSMUSG00000021338	Carmil1	808.659008036835	0.789113590971883	0.111653931997489	7.06749486430651	1.57755582723457e-12	8.00812974856486e-12
1420	ENSMUSG00000021359	Tfap2a	69.8196765883084	-2.2744	0.325611895297901	-6.98501	2.84837846264719e-12	1.41779699958516e-11
1421	ENSMUSG00000021360	Gcnt2	1275.36213415988	0.962347986244695	0.0796957036183118	12.0752806306057	1.4267666287218e-33	1.70504761988414e-32
1422	ENSMUSG00000021361	Tmem14c	726.207649659262	0.488814964761057	0.0910357568650706	5.36948317445813	7.89626031674257e-08	2.83702570991388e-07
1423	ENSMUSG00000021364	Elovl2	11.413268911809	1.83124622640348	0.830183988161042	2.20583178249428	0.0273957800713196	0.0475063902310437
1424	ENSMUSG00000021365	Nedd9	762.139825466838	-1.2842	0.094851072819884	-13.5391	9.19155688476082e-42	1.37501392785968e-40
1425	ENSMUSG00000021367	Edn1	74.5364198244773	-5.71425	0.479649105369802	-11.9134	1.00784301771022e-32	1.1765241122533e-31
1426	ENSMUSG00000021373	Cap2	48.3120850364357	-2.96132	0.57692396082298	-5.13295	2.85228473539064e-07	9.72020817493903e-07
1427	ENSMUSG00000021376	Tpmt	213.205215172743	1.27574394427572	0.174547176608055	7.30887757147972	2.69383065633796e-13	1.43950764433607e-12
1428	ENSMUSG00000021379	Id4	228.361488095094	-1.20714	0.170118848821016	-7.09586	1.28549385609314e-12	6.56964371616265e-12
1429	ENSMUSG00000021385	Ippk	506.930637245301	0.27507455336698	0.109094099473448	2.5214429991599	0.0116874609307537	0.0218819260082259
1430	ENSMUSG00000021388	Aspn	233.49546580617	7.7238158059044	0.5025946194907	15.3678839891507	2.68805868597357e-53	5.19951816757795e-52
1431	ENSMUSG00000021390	Ogn	1340.59410006203	1.93147419521823	0.0686307784711361	28.1429737246903	2.92113853420508e-174	2.16933658555811e-172
1432	ENSMUSG00000021391	Cenpp	234.681141797443	0.886963222043977	0.156018903102548	5.68497281038437	1.30833473299791e-08	5.00095319012415e-08
1433	ENSMUSG00000021395	Spin1	2395.72642545034	0.575245124463678	0.0528190443708662	10.8908658101541	1.27423050633724e-27	1.27155515734373e-26
1434	ENSMUSG00000021403	Serpinb9b	852.76993635647	3.39071848470998	0.100629435531265	33.6950959409535	6.82041564399101e-249	8.72750878752234e-247
1435	ENSMUSG00000021404	Serpinb9c	45.8689143000307	5.54325426088545	0.792806075980051	6.99194220230085	2.71106575608521e-12	1.35228122496184e-11
1436	ENSMUSG00000021411	Pxdc1	237.22111338141	-2.293	0.23811566450279	-9.62978	5.98569419503608e-22	4.86904757625551e-21
1437	ENSMUSG00000021417	Eci2	1248.08467597801	0.547988343323143	0.0872230843746939	6.28260680359672	3.32942384540572e-10	1.44608265452543e-09
1438	ENSMUSG00000021427	Ssr1	7329.98189922705	0.385606803221081	0.0658778383896878	5.85336150436657	4.81735431518552e-09	1.90620097604927e-08
1439	ENSMUSG00000021451	Sema4d	257.128743658407	-2.56536	0.295357259822495	-8.68562	3.76665684931026e-18	2.59993098291602e-17
1440	ENSMUSG00000021453	Gadd45g	302.787383720401	-1.43537	0.115391452320212	-12.4391	1.60300655199165e-35	2.02015257518038e-34
1441	ENSMUSG00000021457	Syk	760.072213190295	0.82773508134815	0.0839549449765264	9.85927727758719	6.24976122145715e-23	5.30432540402754e-22
1442	ENSMUSG00000021458	Aopep	497.759836855826	0.350623058152712	0.138957962871683	2.52323113340748	0.0116281943692969	0.0217832222222133
1443	ENSMUSG00000021460	Auh	460.267495775118	1.41275678255133	0.108349382231404	13.0389002083471	7.35097469471726e-39	1.0258679869683e-37
1444	ENSMUSG00000021461	Fancc	248.124922699781	0.688119847561209	0.124503266739925	5.52692202846871	3.2589771003745e-08	1.20688076724688e-07
1445	ENSMUSG00000021464	Ror2	293.445716824374	2.51303485731833	0.144978165243881	17.3338850929099	2.61080725507797e-67	6.51136112267197e-66
1446	ENSMUSG00000021466	Ptch1	2202.98942898678	1.87697588739883	0.0810955006003676	23.1452531090279	1.62292665315846e-118	7.45784112577098e-117
1447	ENSMUSG00000021468	Sptlc1	982.932210359508	0.309581675503348	0.0919722265456918	3.3660343685335	0.000762572065415045	0.00173724819339623
1448	ENSMUSG00000021469	Msx2	21.0167665990294	1.78229745467504	0.503202791779378	3.54190692856185	0.000397245610305412	0.000941336285958765
1449	ENSMUSG00000021470	Ercc6l2	1524.49361930328	0.549701763148569	0.0844124168327606	6.51209601352427	7.41093214959928e-11	3.35275649465826e-10
1450	ENSMUSG00000021476	Habp4	1115.43485091446	-0.47853	0.108593488667021	-4.40662	1.04995052405707e-05	3.057225094992e-05
1451	ENSMUSG00000021477	Ctsl	14893.1515584149	2.19861447826747	0.0445309657252117	49.3727104827348	0	0
1452	ENSMUSG00000021482	Prxl2c	923.641166468263	0.912862626107884	0.0925263223493485	9.86597762592594	5.84621329578727e-23	4.96943066813598e-22
1453	ENSMUSG00000021483	Cdk20	164.863696461825	2.21933516041778	0.287043455688423	7.73170443860181	1.06116089845581e-14	6.15066604383708e-14
1454	ENSMUSG00000021485	Mxd3	187.009393580606	0.835191641685138	0.160230631888494	5.21243430074192	1.86378584455265e-07	6.4659181489329e-07
1455	ENSMUSG00000021488	Nsd1	4133.89038385981	0.298798852894646	0.0806280134154764	3.70589377360614	0.000210646578294001	0.000520746891056726
1456	ENSMUSG00000021493	Pdlim7	975.69928736258	-0.857319	0.0946336872864804	-9.05934	1.31240974753259e-19	9.71171536930813e-19
1457	ENSMUSG00000021495	Fam193b	794.355884256179	0.51812336422145	0.0864064420280887	5.99635110600921	2.01800463797842e-09	8.2642804413518e-09
1458	ENSMUSG00000021497	Txndc15	714.10878671114	0.580367558744165	0.0939972122447451	6.17430607657846	6.64546914806937e-10	2.83382156570454e-09
1459	ENSMUSG00000021504	B4galt7	218.732772239924	-0.438184	0.160858669022818	-2.72403	0.00644910371028335	0.0126659787745648
1460	ENSMUSG00000021510	Zfp729a	345.741533864859	0.375606865620389	0.126722418546784	2.9640127605497	0.00303655694747859	0.0063331400227315
1461	ENSMUSG00000021532	Fastkd3	395.436363045197	-0.381615	0.130437222671283	-2.92566	0.00343726679284034	0.00709240053322984
1462	ENSMUSG00000021540	Smad5	3147.95812981703	0.262396480593573	0.0505374901088435	5.19211539845854	2.07918059663428e-07	7.17576125000235e-07
1463	ENSMUSG00000021550	Qng1	118.84146301523	3.70658098408194	0.292752857357207	12.661126581454	9.70958758349561e-37	1.27280527542513e-35
1464	ENSMUSG00000021552	Gkap1	881.973442284213	-0.315182	0.0805073795606003	-3.91494	9.04251293404884e-05	0.000234814553009526
1465	ENSMUSG00000021556	Golm1	1160.93979402604	-0.518336	0.0672413660754445	-7.70859	1.2721646640496e-14	7.33025950345173e-14
1466	ENSMUSG00000021559	Dapk1	36.7763959776251	2.39550896368848	0.903845805921936	2.65035136302372	0.00804080993780257	0.0155100734363805
1467	ENSMUSG00000021569	Trip13	1199.97826816313	-0.26338	0.0624641015267876	-4.2165	2.48124654297367e-05	6.89764977312283e-05
1468	ENSMUSG00000021572	Cep72	238.767681713493	0.550297830794245	0.180337146065304	3.05149461883449	0.0022770512997443	0.00483455626946348
1469	ENSMUSG00000021583	Erap1	640.209861826782	0.724586902593567	0.127589746433225	5.67903709231672	1.3545510627851e-08	5.17048116783619e-08
1470	ENSMUSG00000021591	Glrx	1137.70959244123	1.91588045227255	0.0842436065018095	22.7421466367468	1.71626141873071e-114	7.65415782857515e-113
1471	ENSMUSG00000021592	Arsk	237.516739223728	0.386856806969814	0.148263751660503	2.60924738944718	0.00907416148840524	0.017356407538188
1472	ENSMUSG00000021594	Srd5a1	166.919195624763	-1.09836	0.274192104513952	-4.00581	6.18056095924712e-05	0.000164055579315583
1473	ENSMUSG00000021595	Nsun2	4363.79197386989	-0.439251	0.0700646298812133	-6.26923	3.62844195635805e-10	1.5702167519255e-09
1474	ENSMUSG00000021597	Slf1	936.296988085607	0.425556829475652	0.0724989723973985	5.86983257008098	4.36235456576193e-09	1.73151439278095e-08
1475	ENSMUSG00000021607	Mrpl36	131.854952290213	1.83462063857708	0.222256935760139	8.25450343001673	1.52535098856644e-16	9.75931295953953e-16
1476	ENSMUSG00000021608	Lpcat1	1128.93323778473	-0.578375	0.0824195953501693	-7.01745	2.25951939444918e-12	1.13248282996873e-11
1477	ENSMUSG00000021611	Tert	23.0929755911859	5.65504067076091	1.31312136095443	4.30656361164562	1.65810262577849e-05	4.72222858754069e-05
1478	ENSMUSG00000021635	Rad17	826.300839112623	0.286715806015926	0.0897638762469438	3.19411123943846	0.00140262058753266	0.00306967418413443
1479	ENSMUSG00000021638	Ocln	12.2661825204982	-4.94108	1.02256007936761	-4.83207	1.3512156739452e-06	4.29287103439237e-06
1480	ENSMUSG00000021639	Gtf2h2	482.53332849772	0.252152873038757	0.104038674716277	2.42364556955768	0.0153655936733077	0.0281753362825699
1481	ENSMUSG00000021643	Serf1	91.7059370275848	0.872044287980361	0.255737656096878	3.40991741806696	0.000649825527479598	0.0014930728797822
1482	ENSMUSG00000021645	Smn1	772.570789188899	-0.308276	0.0871515361604258	-3.53724	0.000404335876523925	0.0009571833365555
1483	ENSMUSG00000021646	Mccc2	356.691438308486	-0.412528	0.11360761384107	-3.63117	0.000282144668421064	0.000682488957275614
1484	ENSMUSG00000021661	Ankra2	359.194874574162	0.438299644286899	0.146769651213996	2.98630977631637	0.00282366449460544	0.00591582605387423
1485	ENSMUSG00000021662	Arhgef28	926.012564282328	1.55043706846531	0.082857912351523	18.7119977376163	3.95276536694225e-78	1.165855529771e-76
1486	ENSMUSG00000021668	Polk	578.571864092502	-0.375644	0.113435495027366	-3.31152	0.000927910514729787	0.00208817524520157
1487	ENSMUSG00000021676	Iqgap2	152.614098828697	-4.34069	0.266949571877557	-16.2603	1.88684897880825e-59	4.1850310349967e-58
1488	ENSMUSG00000021678	F2rl1	104.964325601205	1.11529112495997	0.203733836381141	5.47426	4.39354166837242e-08	1.61090071971292e-07
1489	ENSMUSG00000021681	Aggf1	1447.8385767795	-0.322874	0.0576556652483382	-5.60004	2.14306391904224e-08	8.05828849305328e-08
1490	ENSMUSG00000021690	Jmy	1277.92958361496	0.260312633299696	0.0762375389373861	3.41449418394121	0.000639005577948917	0.00147044650562737
1491	ENSMUSG00000021692	Dimt1	550.775487506079	-0.50471	0.0948184886723636	-5.3229	1.02123261005612e-07	3.63306340211369e-07
1492	ENSMUSG00000021694	Ercc8	214.980749657062	-0.473017	0.129172532998694	-3.6619	0.000250350403040799	0.000610463054028686
1493	ENSMUSG00000021696	Elovl7	50.7283059279719	-1.95933	0.31699003226113	-6.18104	6.36817462820837e-10	2.71975827831184e-09
1494	ENSMUSG00000021699	Pde4d	824.102014872672	4.47857255028137	0.130796501747298	34.2407670729152	5.98492976624196e-257	8.02897634366411e-255
1495	ENSMUSG00000021701	Plk2	7470.61484915916	-1.49878	0.0329533805695476	-45.4817	0	0
1496	ENSMUSG00000021703	Serinc5	766.549406823999	1.57313913570914	0.0972905179970963	16.1695010787803	8.27658848865238e-59	1.8092122143066e-57
1497	ENSMUSG00000021704	Mtx3	667.203408682126	0.75384590518836	0.0822453694015733	9.16581578602453	4.91736135362739e-20	3.70640263332993e-19
1498	ENSMUSG00000021706	Zfyve16	929.859591185173	0.386882243140703	0.110111816030776	3.51353975519366	0.000442178239354635	0.0010393719106492
1499	ENSMUSG00000021707	Dhfr	2063.20565740117	-0.35495	0.059180841715794	-5.99772	2.00110929682632e-09	8.19912639229209e-09
1500	ENSMUSG00000021709	Erbin	8321.4570421158	0.964020628904227	0.0522884178920409	18.4365996862752	6.68130465574166e-76	1.89988893928654e-74
1501	ENSMUSG00000021712	Trim23	805.794547173994	0.514124724360296	0.0812546960062253	6.32732321490571	2.49450499939416e-10	1.09228983061126e-09
1502	ENSMUSG00000021715	Cwc27	650.42522601002	-0.468908	0.1058427773962	-4.43023	9.41336103753976e-06	2.75397926238962e-05
1503	ENSMUSG00000021725	Parp8	544.52527865627	0.409609776658268	0.0936262724233076	4.37494483179167	1.21463193009103e-05	3.51357465445717e-05
1504	ENSMUSG00000021728	Emb	2525.95671998754	11.6194716140617	0.834293705626622	13.9273154474234	4.32301157692483e-44	6.86850979772155e-43
1505	ENSMUSG00000021732	Fgf10	895.819636628872	0.84114480128484	0.0913865938782073	9.20424720507529	3.44074465651547e-20	2.60641108201889e-19
1506	ENSMUSG00000021733	Slc4a7	2618.54952678717	0.861546639812998	0.0588751668085035	14.6334471138783	1.71854757359557e-48	3.012438238858e-47
1507	ENSMUSG00000021738	Atxn7	686.453372996018	1.15014163052514	0.120517460247811	9.54336100478874	1.38276704775728e-21	1.11176074622728e-20
1508	ENSMUSG00000021747	Cfap20dc	51.7527233749015	7.23298737074793	1.20706333522926	5.99221860166449	2.06997416291129e-09	8.46668802557889e-09
1509	ENSMUSG00000021751	Acox2	14.111608497445	-3.22146	0.963532190702567	-3.34339	0.000827616399031957	0.00187694598471665
1510	ENSMUSG00000021752	Kctd6	223.482402447434	-0.8001	0.144189218371494	-5.54896	2.87373682207769e-08	1.0694544079477e-07
1511	ENSMUSG00000021754	Map3k1	493.154608699082	1.42213677049396	0.187483802463563	7.58538472020986	3.31501948603642e-14	1.86490866250307e-13
1512	ENSMUSG00000021756	Il6st	11197.7189703915	1.31784064818415	0.0340440152815043	38.7099064927313	0	0
1513	ENSMUSG00000021759	Plpp1	811.950651167484	1.29935570174633	0.0835657563822034	15.5489013442718	1.61858597057273e-54	3.2284385636064e-53
1514	ENSMUSG00000021765	Fst	281.359465370589	1.34872529428206	0.153806562867722	8.76897103176281	1.80306418592858e-18	1.265034699828e-17
1515	ENSMUSG00000021767	Kat6b	679.801967594647	0.71470648641509	0.091438494472179	7.81625387142115	5.44185679378444e-15	3.20443496511873e-14
1516	ENSMUSG00000021772	Nkiras1	127.406711066019	0.595869308997026	0.252988613746553	2.3553206611661	0.0185067278435462	0.0333867712479548
1517	ENSMUSG00000021773	Comtd1	47.6976875455144	-0.920329	0.36380749462314	-2.52971	0.011415556450487	0.0214307393695804
1518	ENSMUSG00000021779	Thrb	16.6530193570598	-7.01788	1.28263680655848	-5.47145	4.46377952322488e-08	1.63449201780422e-07
1519	ENSMUSG00000021782	Dlg5	3552.83356144609	0.838604913034324	0.0629620497132638	13.3192123962518	1.78985710068423e-40	2.59810408986755e-39
1520	ENSMUSG00000021785	Ngly1	394.591718527272	0.801756566966315	0.112876841565478	7.10293232736519	1.22137220268293e-12	6.26310930691446e-12
1521	ENSMUSG00000021792	Prxl2a	784.047455277164	-1.25981	0.0959024764530351	-13.1363	2.03872968457026e-39	2.87897014455231e-38
1522	ENSMUSG00000021796	Bmpr1a	5061.90526419179	0.672141769825937	0.0549042876641886	12.2420633874163	1.85262073923406e-34	2.25940953058347e-33
1523	ENSMUSG00000021798	Ldb3	20.7779378077688	-1.25783	0.563222992852402	-2.23327	0.0255313864397194	0.0445941425267463
1524	ENSMUSG00000021803	Cdhr1	14.5249762340966	-5.96483	1.14107921488748	-5.22736	1.71950899278565e-07	5.9953955344769e-07
1525	ENSMUSG00000021806	Nid2	336.062840648753	3.59340676833424	0.575677295573453	6.24205053067919	4.31871375780289e-10	1.86215146088779e-09
1526	ENSMUSG00000021807	Rtraf	1851.37637841332	0.259019606157347	0.0638992363976245	4.05356340325495	5.0443320135994e-05	0.000135255420770835
1527	ENSMUSG00000021809	Nudt13	116.119995946803	1.65133841097006	0.31591638943359	5.22713751550138	1.72154461733946e-07	6.00123527020997e-07
1528	ENSMUSG00000021810	Ecd	983.522562839791	-0.386911	0.0890584530452396	-4.34446	1.39616021465148e-05	4.0133273147965e-05
1529	ENSMUSG00000021814	Anxa7	2023.85854486421	0.410005203320592	0.0618166341000137	6.6326031704871	3.29817651845789e-11	1.53813194237586e-10
1530	ENSMUSG00000021816	Ppp3cb	1941.50081687818	0.440405837673759	0.05887813756892	7.47995530867872	7.43478903404722e-14	4.10208011878526e-13
1531	ENSMUSG00000021819	Zswim8	2843.45174895112	0.582532332833025	0.0723382683422221	8.0528929732897	8.0859608208337e-16	4.97448070468079e-15
1532	ENSMUSG00000021820	Camk2g	1008.29598202597	0.454322991428706	0.111758443320284	4.06522297493605	4.79865623291713e-05	0.000129167712677308
1533	ENSMUSG00000021822	Plau	439.875198707835	1.98565572023307	0.119010481340147	16.6847129586663	1.6931788422605e-62	3.93930490083965e-61
1534	ENSMUSG00000021823	Vcl	9383.81415645637	0.317680699810169	0.032309442240817	9.83244147151629	8.16157277307303e-23	6.88477500406034e-22
1535	ENSMUSG00000021830	Txndc16	197.942730637306	1.89884901419352	0.241614669293269	7.85899721961301	3.87220830794729e-15	2.29968529820433e-14
1536	ENSMUSG00000021831	Ero1a	2448.64489198411	-0.28738	0.0498923273215426	-5.76001	8.41101374282018e-09	3.25843534261327e-08
1537	ENSMUSG00000021835	Bmp4	163.119401310556	-3.65961	0.801211284702889	-4.56759	4.93362538439177e-06	1.48679091067676e-05
1538	ENSMUSG00000021843	Ktn1	4249.43297106551	0.462879154635878	0.088841949434591	5.21014180330057	1.88696353633075e-07	6.54087068698937e-07
1539	ENSMUSG00000021846	Peli2	2437.67655643497	3.43988646889022	0.0920797609801051	37.3576824296215	1.90254015293753e-305	3.07269470331221e-303
1540	ENSMUSG00000021866	Anxa11	1460.70969345659	0.601615506380172	0.0679759618122482	8.8504155048494	8.71940566145151e-19	6.21453783968492e-18
1541	ENSMUSG00000021876	Rnase4	685.093118920695	2.47931354286032	0.115867433795522	21.3978463287252	1.39923655481063e-101	5.47677649159406e-100
1542	ENSMUSG00000021877	Arf4	3875.51318423109	0.514314474591837	0.0670056317460306	7.67569025453305	1.64530257537051e-14	9.42804283199737e-14
1543	ENSMUSG00000021884	Hacl1	158.192853521436	0.760394304473965	0.20341609834964	3.73812255098399	0.000185399574323029	0.000461723776345917
1544	ENSMUSG00000021890	Eaf1	1987.20736955458	0.25656883864512	0.0815238874731254	3.14716148355534	0.00164863883154321	0.00356911855319122
1545	ENSMUSG00000021892	Sh3bp5	444.177564877924	-0.679212	0.142406962519482	-4.76951	1.84670219053358e-06	5.79948856702398e-06
1546	ENSMUSG00000021893	Capn7	1693.83756654543	0.496014638190424	0.0679011497070638	7.3049519828502	2.77365775466711e-13	1.48168904139009e-12
1547	ENSMUSG00000021895	Arhgef3	250.289912979507	0.879137945973255	0.136220845737234	6.45376954764387	1.0910167991619e-10	4.88271844338395e-10
1548	ENSMUSG00000021900	Btd	410.025360825943	0.735104582225788	0.133670795290239	5.49936566644688	3.81159959470157e-08	1.40434018289835e-07
1549	ENSMUSG00000021903	Galnt15	89.8993591310863	0.560868000975535	0.235991603583851	2.37664388248564	0.0174709461753335	0.0316515256096694
1550	ENSMUSG00000021904	Sema3g	50.3653402617812	0.897215446775663	0.304502006119176	2.94650093840271	0.00321391443873685	0.00666793049244044
1551	ENSMUSG00000021908	ENSMUSG00000021908	436.474984543012	-1.63554	0.14760907840065	-11.0802	1.56471113998961e-28	1.60871259664568e-27
1552	ENSMUSG00000021910	Nisch	5758.41770731092	0.636492127154848	0.0813960387052425	7.81969414334476	5.29518367689841e-15	3.12027560981952e-14
1553	ENSMUSG00000021913	Ogdhl	23.4472856320636	2.18116478367291	0.763633473755532	2.85629802599668	0.00428612605638275	0.00868026624639969
1554	ENSMUSG00000021916	Glt8d1	482.101545647986	0.883729033701184	0.100530149432747	8.79068656206843	1.48648745784089e-18	1.04911832249399e-17
1555	ENSMUSG00000021917	Spcs1	1163.03437760607	0.550544832129581	0.104248521257868	5.28108049386865	1.28424249005283e-07	4.52805718991708e-07
1556	ENSMUSG00000021928	Ebpl	110.224925434252	0.725691823985883	0.271512136110383	2.67277858876575	0.00752258830208524	0.0145865784363198
1557	ENSMUSG00000021932	Rnaseh2b	384.173714774163	0.440566002944523	0.109730922255121	4.01496673763682	5.94541789605089e-05	0.000158015700113128
1558	ENSMUSG00000021936	Mapk8	928.337746986509	0.792255556550793	0.0901276137822726	8.79037537224384	1.49061082912753e-18	1.05158232156643e-17
1559	ENSMUSG00000021939	Ctsb	11029.4755981614	1.45194453569294	0.0586066418731062	24.7744025128868	1.69257766820059e-135	9.44833205050899e-134
1560	ENSMUSG00000021944	Gata4	238.98157904148	3.64980094359007	0.205766822701845	17.7375579584014	2.15081345995697e-70	5.74298264949987e-69
1561	ENSMUSG00000021945	Zmym2	1577.58208535705	0.971512858994896	0.106805961048215	9.09605465331969	9.36728612485859e-20	6.97202705534777e-19
1562	ENSMUSG00000021950	Anxa8	978.22218509035	0.347304804599555	0.0705142686757788	4.92531243848597	8.42256663833419e-07	2.72904939674112e-06
1563	ENSMUSG00000021951	Eef1akmt1	219.807829779097	0.608907819540409	0.142047217704804	4.28665784081609	1.81381338570339e-05	5.13579330573208e-05
1564	ENSMUSG00000021957	Tkt	4510.55681344485	0.319887773337145	0.0493196744825513	6.48600739346562	8.81408427066225e-11	3.96812697814524e-10
1565	ENSMUSG00000021959	Lats2	1492.08902677407	0.475413951032167	0.0637404813658869	7.4585873975938	8.74550014422103e-14	4.80771298410829e-13
1566	ENSMUSG00000021962	Dcp1a	868.994900957751	0.395898573433679	0.0892765408167314	4.43451963765472	9.22778087115391e-06	2.70158632157067e-05
1567	ENSMUSG00000021969	Zdhhc20	2659.03503539324	1.09451803255434	0.0874266742580126	12.5192687682961	5.85722640246287e-36	7.47774069109515e-35
1568	ENSMUSG00000021973	Micu2	1225.03422953067	0.44732976140418	0.0653088374228051	6.84945221897302	7.41333042621708e-12	3.59850457076514e-11
1569	ENSMUSG00000021981	Cab39l	1174.90652145379	1.34221283340601	0.0667024599019215	20.1223888201362	4.69882942880814e-90	1.60503136649329e-88
1570	ENSMUSG00000021982	Cdadc1	295.76646709149	0.860247052943373	0.215658896847212	3.98892447990602	6.6373546560149e-05	0.000175424840646342
1571	ENSMUSG00000021987	Mtmr6	2047.63087281497	0.774294279390691	0.0549259208541332	14.0970650532557	3.95895227719834e-45	6.46927024864386e-44
1572	ENSMUSG00000021990	Spata13	319.666204457071	-1.03305	0.160207375898782	-6.44818	1.13199571627628e-10	5.06066883640311e-10
1573	ENSMUSG00000021996	Esd	4495.70471140451	0.272070889077625	0.0501779023786958	5.42212560071342	5.88944755320952e-08	2.13723734833421e-07
1574	ENSMUSG00000022000	Zc3h13	1427.14619861605	0.605191184321198	0.128652676972685	4.70406989237921	2.55025879287747e-06	7.89716214063976e-06
1575	ENSMUSG00000022003	Slc25a30	1143.25621785377	-0.347476	0.0665645460760716	-5.22014	1.78786282879976e-07	6.21938480909325e-07
1576	ENSMUSG00000022008	Gpalpp1	1491.93842538044	0.265587205234688	0.0532297902969126	4.98944676943604	6.05524565759292e-07	1.99938490500314e-06
1577	ENSMUSG00000022013	Dnajc15	178.18615007212	7.7245197118188	0.541528947723884	14.2642784735441	3.65351080656603e-46	6.12662825274454e-45
1578	ENSMUSG00000022015	Tnfsf11	40.0769901751919	8.57915645952199	1.20834402615727	7.09992872378001	1.24821247216145e-12	6.38499830086277e-12
1579	ENSMUSG00000022016	Akap11	3696.21916734163	1.22609545775885	0.0624077415924546	19.6465282426931	6.19049969104345e-86	2.04323338016881e-84
1580	ENSMUSG00000022018	Rgcc	30.5132702763193	2.72513389972481	0.522442952969926	5.21613677480626	1.82693296772184e-07	6.34998535688526e-07
1581	ENSMUSG00000022021	Diaph3	2172.80013227955	-0.253102	0.0585733119190239	-4.32112	1.55240795120171e-05	4.43716602547086e-05
1582	ENSMUSG00000022035	Ccdc25	530.601523765021	-0.280213	0.0872024959415228	-3.21336	0.00131192010705209	0.00288636304467815
1583	ENSMUSG00000022037	Clu	140.726793459811	0.779552322379063	0.237136654247807	3.2873548159469	0.00101133321747972	0.00226183147761553
1584	ENSMUSG00000022048	Dpysl2	500.846234211662	0.576696475695658	0.113200651766075	5.09446	3.49732043178809e-07	1.18104420139461e-06
1585	ENSMUSG00000022051	Bnip3l	3972.75919230666	1.41165733481882	0.0482578320672084	29.2523985091749	4.18568367799924e-188	3.41317882272144e-186
1586	ENSMUSG00000022054	Nefm	7.25586918402441	-4.84292	1.23241114835638	-3.92963	8.50771585877681e-05	0.000221514874488578
1587	ENSMUSG00000022055	Nefl	5.10937688385171	-6.32766	1.89938594308988	-3.33143	0.000864021323749721	0.00195338335425069
1588	ENSMUSG00000022064	Pibf1	385.223846357777	1.0838117196208	0.124821504293797	8.6828926293805	3.8582857499286e-18	2.66096946310374e-17
1589	ENSMUSG00000022070	Bora	469.764247426882	0.329880550669311	0.0961939877920242	3.42932607578894	0.000605082100144938	0.00139740951491199
1590	ENSMUSG00000022074	Tnfrsf10b	1432.99393672203	0.404950277948817	0.0664762201502322	6.09165618974205	1.11748481973685e-09	4.67774533878271e-09
1591	ENSMUSG00000022089	Bin3	583.264797416902	0.49281804786677	0.0992724870693171	4.9642963767258	6.89505831824832e-07	2.25874941165933e-06
1592	ENSMUSG00000022090	Pdlim2	425.529450517757	-0.741912	0.108582994065239	-6.83267	8.33498818544494e-12	4.02591546065263e-11
1593	ENSMUSG00000022091	Sorbs3	1049.91780704716	0.447594083888105	0.0747218303889417	5.99013811035264	2.09662913769414e-09	8.56939206524375e-09
1594	ENSMUSG00000022092	Ppp3cc	297.022657395464	0.446285736876622	0.118667384878462	3.76081209958156	0.000169362618318128	0.000423788681666975
1595	ENSMUSG00000022096	Hr	315.245702882716	-2.16052	0.144471345282417	-14.9546	1.45280456750711e-50	2.66748388305527e-49
1596	ENSMUSG00000022098	Bmp1	2165.36422424889	1.30499804090362	0.0501457495235675	26.0241008121794	2.64317741354347e-149	1.64678862450546e-147
1597	ENSMUSG00000022099	Dmtn	43.1478416125648	-3.94708	0.449923269334184	-8.77279	1.74298429810147e-18	1.22391489231397e-17
1598	ENSMUSG00000022105	Rb1	909.080045590248	0.903227468355505	0.0998799553646291	9.04313047656175	1.52247979728522e-19	1.122626393078e-18
1599	ENSMUSG00000022108	Itm2b	5549.78697377185	1.45699839815399	0.0484312336821831	30.0838588526393	7.87954178903678e-199	7.00942126527416e-197
1600	ENSMUSG00000022114	Spry2	321.057	0.836532957482468	0.117580176390706	7.11457477919375	1.12258391790593e-12	5.76719687287376e-12
1601	ENSMUSG00000022122	Ednrb	14.7462916322963	2.8372809742728	0.814550820024932	3.48324610880136	0.000495372742153749	0.00115656499168107
1602	ENSMUSG00000022123	Scel	20.6070223997873	1.09441225873931	0.477017759256633	2.29427990363461	0.0217744261564124	0.0387232819234468
1603	ENSMUSG00000022124	Fbxl3	1233.26437976212	0.48750153786301	0.0793778205282233	6.14153342355471	8.17286235797799e-10	3.45591167577437e-09
1604	ENSMUSG00000022125	Cln5	554.205963233878	0.609513818520914	0.108585542724782	5.61321335443127	1.98603472676894e-08	7.4813604347376e-08
1605	ENSMUSG00000022126	Acod1	15.3857793139668	2.56760820124901	0.843760635431751	3.04305284393265	0.00234191204009688	0.00496402991679556
1606	ENSMUSG00000022130	Tgds	265.263533576153	0.371429150146123	0.1352985872874	2.74525519883765	0.00604638588440452	0.01193705544589
1607	ENSMUSG00000022131	Gpr180	235.047693547417	0.926424703909188	0.140110494609702	6.61210073156815	3.78904012778651e-11	1.75817803419048e-10
1608	ENSMUSG00000022136	Dnajc3	2178.6414294795	0.718453455925099	0.0612829132704068	11.7235525790847	9.65369978019243e-32	1.09842199619358e-30
1609	ENSMUSG00000022139	Mbnl2	4516.72726767275	1.55740693285874	0.0653184385399276	23.8432970486081	1.18849016018486e-125	6.06458092474698e-124
1610	ENSMUSG00000022141	Nipbl	6834.90094187994	0.380423461138421	0.0627381093507099	6.06367429741676	1.33046451036508e-09	5.53306928248076e-09
1611	ENSMUSG00000022144	Gdnf	676.754507387665	-3.53517	0.108252126574335	-32.6568	6.41605337806436e-234	7.51627098197891e-232
1612	ENSMUSG00000022146	Osmr	5032.68407987183	2.88711729736381	0.0557717496403062	51.7666617236138	0	0
1613	ENSMUSG00000022148	Fyb1	24.3133388010023	-1.98512	0.67197207991223	-2.95418	0.00313504198390921	0.0065140423934961
1614	ENSMUSG00000022150	Dab2	5237.16490818727	-1.69447	0.0414261767297713	-40.9034	0	0
1615	ENSMUSG00000022159	Rab2b	297.951345256437	1.07870359020639	0.160491762849063	6.72123958922973	1.80185031493526e-11	8.53710623439137e-11
1616	ENSMUSG00000022160	Mettl3	313.318533966254	0.406620866749464	0.158217016241469	2.57001981461263	0.0101692698251523	0.0192737613696489
1617	ENSMUSG00000022174	Dad1	692.999139080508	0.513193869412871	0.103309247226351	4.96755017765702	6.78040171889559e-07	2.2246939367619e-06
1618	ENSMUSG00000022175	Lrp10	1680.98276840714	0.492217951753456	0.084697100877574	5.81150885512523	6.1912257779429e-09	2.42674459981339e-08
1619	ENSMUSG00000022176	Rem2	8.52893847130026	-3.48787	1.15084733286993	-3.0307	0.00243986409676078	0.00515795186744612
1620	ENSMUSG00000022177	Haus4	445.157724890571	0.807487207654898	0.154886857491605	5.21340041842262	1.85410080880547e-07	6.43366019075492e-07
1621	ENSMUSG00000022179	4931414P19Rik	112.890169615138	0.720373299876092	0.1858485346877	3.87613117900879	0.000106130481809826	0.000273251906037216
1622	ENSMUSG00000022180	Slc7a8	224.811873202077	4.81428572996603	0.318913260208849	15.0959095486129	1.72295528108733e-51	3.22037765178513e-50
1623	ENSMUSG00000022185	Acin1	4321.96993941622	0.365883824953729	0.0621948654809453	5.88286222864853	4.03231568263422e-09	1.60511058580091e-08
1624	ENSMUSG00000022186	Oxct1	4192.91130288276	-0.573361	0.0588033801254507	-9.75048	1.83600129995669e-22	1.52633091578109e-21
1625	ENSMUSG00000022191	Drosha	3675.89590042196	-0.286024	0.0411259208639799	-6.95484	3.52974066799595e-12	1.74701684058651e-11
1626	ENSMUSG00000022193	Psmb5	591.843542215011	0.278767203980972	0.0938705947244124	2.9696967916245	0.00298093813624616	0.00622572578737662
1627	ENSMUSG00000022195	6030458C11Rik	1029.20512935624	0.280126587222532	0.0732772989827052	3.8228290495348	0.000131929248570382	0.000335572331799436
1628	ENSMUSG00000022199	Slc22a17	16.6897296035511	2.83618084078009	0.632209412743288	4.48614143290482	7.25246084755395e-06	2.15129611624572e-05
1629	ENSMUSG00000022203	Efs	3.69971029502793	-4.04215	1.64062540831302	-2.46379	0.0137477540262657	0.0254245567789805
1630	ENSMUSG00000022204	Ngdn	466.429392851042	0.258358155359729	0.0965939658344621	2.6746821411442	0.00748001319951024	0.0145107894546767
1631	ENSMUSG00000022205	Sub1	1350.10508341813	-0.374543	0.119021606754015	-3.14685	0.0016504187574741	0.00357250696559294
1632	ENSMUSG00000022206	Npr3	42.0761820955038	2.04160254590808	0.400821536176176	5.09354503599009	3.51429521519921e-07	1.18628857355598e-06
1633	ENSMUSG00000022210	Dhrs4	336.666390595295	0.818780822660292	0.119458415453475	6.85410751140576	7.17591004698904e-12	3.49243018231898e-11
1634	ENSMUSG00000022214	Dcaf11	671.981094471776	0.817581991566944	0.160515909831914	5.09346389665101	3.51580026059983e-07	1.18655583962423e-06
1635	ENSMUSG00000022217	Emc9	34.9623070606589	5.61536313653824	0.889755396275058	6.31113130647686	2.77003041865849e-10	1.20880000037733e-09
1636	ENSMUSG00000022220	Adcy4	8.04027069996895	4.02779488887821	1.37260064376331	2.93442590689384	0.00334165324691173	0.00691113207939297
1637	ENSMUSG00000022221	Ripk3	770.051976473643	8.19975658485816	0.442055378160335	18.5491614624901	8.28341390316237e-77	2.39642765702793e-75
1638	ENSMUSG00000022223	Sdr39u1	144.96689607474	6.66551595809649	0.63086656060949	10.5656510810413	4.29974514216591e-26	4.06630246958101e-25
1639	ENSMUSG00000022231	Sema5a	1609.44914839168	2.1817080609474	0.0699526513502289	31.1883541057556	1.53272524942072e-213	1.52675955234213e-211
1640	ENSMUSG00000022234	Cct5	10005.1482469125	-0.754797	0.0345488479590346	-21.8472	8.25813667687971e-106	3.32624948232189e-104
1641	ENSMUSG00000022236	Ropn1l	48.4392757167166	1.53718943464734	0.339899356318085	4.52248410028998	6.11180789829961e-06	1.82465765233693e-05
1642	ENSMUSG00000022241	Tars1	4601.0166823234	-1.09903	0.0479038985684151	-22.9424	1.75642723865932e-116	7.87551674261394e-115
1643	ENSMUSG00000022244	Amacr	232.070416072596	0.47517769975671	0.142404515528404	3.33681623783854	0.000847439589046259	0.00191980901045683
1644	ENSMUSG00000022246	Rai14	5146.08445535224	-0.807554	0.0412838287757489	-19.561	3.32395317497536e-85	1.08207360206879e-83
1645	ENSMUSG00000022247	Brix1	2273.65093479365	-0.446481	0.0997096355050701	-4.47781	7.54119696267744e-06	2.23375732681872e-05
1646	ENSMUSG00000022253	Nadk2	5103.03340524569	2.12918991406195	0.0674381488495673	31.5724845711807	8.8124573615642e-219	9.16220176310127e-217
1647	ENSMUSG00000022255	Mtdh	8915.26998430344	-0.266556	0.0612883406187892	-4.3492	1.36632052212629e-05	3.93094809504858e-05
1648	ENSMUSG00000022257	Laptm4b	1893.11239676467	-0.338811	0.0590325439632801	-5.7394	9.50145855064965e-09	3.67003928995719e-08
1649	ENSMUSG00000022265	Ank	5939.40397657999	0.969829210290486	0.0418400842962131	23.1794277330905	7.3432529259872e-119	3.40264658562109e-117
1650	ENSMUSG00000022270	Retreg1	1809.59866143258	-0.708286	0.0735939168475239	-9.62425	6.31690545118586e-22	5.1309434658436e-21
1651	ENSMUSG00000022283	Pabpc1	38058.629171757	-0.469465	0.0469771189823615	-9.99348	1.62771584387875e-23	1.41247016499337e-22
1652	ENSMUSG00000022292	Rrm2b	686.807934915579	-0.635718	0.106978747598927	-5.94247	2.80764264024791e-09	1.1336197893331e-08
1653	ENSMUSG00000022295	Atp6v1c1	2549.58124480534	-0.320069	0.0536186638760969	-5.96936	2.38190208101724e-09	9.69012988939148e-09
1654	ENSMUSG00000022296	Baalc	83.2562245366586	0.984904391984458	0.259123976070536	3.80090027530436	0.00014417132084412	0.000364315649740535
1655	ENSMUSG00000022305	Lrp12	1432.69427708029	0.470207040331556	0.0689036813802417	6.8241207278424	8.84654635757259e-12	4.26804810493678e-11
1656	ENSMUSG00000022306	Zfpm2	956.424605472286	-3.95851	0.10069854612401	-39.3105	0	0
1657	ENSMUSG00000022307	Oxr1	3377.12554125993	-1.39838	0.0606244579734239	-23.0662	1.01069094216218e-117	4.59367317564698e-116
1658	ENSMUSG00000022309	Angpt1	652.555534513999	2.54424081311006	0.0958534233852348	26.5430354311369	3.09055701696215e-155	2.05645663908661e-153
1659	ENSMUSG00000022313	Utp23	403.217459358684	-0.420366	0.131385774045109	-3.19948	0.00137674740910484	0.00301860987880045
1660	ENSMUSG00000022323	Rida	382.456487666888	-0.846542	0.119716305820461	-7.07124	1.53560189263916e-12	7.80468606295524e-12
1661	ENSMUSG00000022324	Matn2	1610.60096899583	0.524833337091131	0.0600306218924295	8.74276028710137	2.27483011047717e-18	1.58865654440754e-17
1662	ENSMUSG00000022325	Pop1	1378.68364912274	-1.67669	0.101824593898648	-16.4665	6.38579843633517e-61	1.44527560528484e-59
1663	ENSMUSG00000022330	Osr2	47.416457845656	0.985964043587986	0.307396111230034	3.20747077652573	0.00133907664619883	0.00294144196613198
1664	ENSMUSG00000022332	Khdrbs3	33.7431618998048	-7.16585	1.07610956680181	-6.65903	2.75634239356914e-11	1.29269116766345e-10
1665	ENSMUSG00000022336	Eif3e	8188.23381630287	-0.322345	0.0338325273429411	-9.52765	1.60879166475351e-21	1.28912569090437e-20
1666	ENSMUSG00000022337	Emc2	1606.49239912404	0.291796726457008	0.064955964829404	4.4922237276186	7.04833215249705e-06	2.09448026718093e-05
1667	ENSMUSG00000022346	Myc	2825.16179707672	-0.629433	0.0549005463669313	-11.465	1.97826972055792e-30	2.16503400009744e-29
1668	ENSMUSG00000022350	Washc5	6009.62486357173	-0.432033	0.0368834459509191	-11.7135	1.08740898395852e-31	1.23390507831855e-30
1669	ENSMUSG00000022351	Sqle	6834.79024789671	-0.787309	0.0413408088711016	-19.0444	7.31793047315123e-81	2.24187428031069e-79
1670	ENSMUSG00000022353	Mtss1	933.530155702136	-1.62151	0.103217019357402	-15.7097	1.29770288959309e-55	2.65526292354011e-54
1671	ENSMUSG00000022358	Fbxo32	138.032774097764	1.08101034967323	0.194030531715497	5.57134147969196	2.52785306109623e-08	9.44962599355861e-08
1672	ENSMUSG00000022361	Zhx1	2249.60941863222	0.574856031195336	0.0752944290767652	7.6347750855412	2.26214990171743e-14	1.28784611961223e-13
1673	ENSMUSG00000022364	Tbc1d31	1484.73532522639	-0.607928	0.0706546549448623	-8.60422	7.68375060328095e-18	5.22777878468624e-17
1674	ENSMUSG00000022367	Has2	273.43728221858	0.503063898138093	0.118059613823326	4.26110065793473	2.03422580907567e-05	5.71803756910674e-05
1675	ENSMUSG00000022370	Mrpl13	1568.40322394028	-0.424102	0.0751959318060691	-5.63996	1.70094063515576e-08	6.44977147613768e-08
1676	ENSMUSG00000022378	Cyrib	3108.13055249623	-0.517548	0.0382542292284981	-13.5292	1.05196983961476e-41	1.57228376298217e-40
1677	ENSMUSG00000022382	Wnt7b	100.976936088456	-6.14288	0.465453841746183	-13.1976	9.05496500009592e-40	1.29741035983287e-38
1678	ENSMUSG00000022383	Ppara	9.71221320751393	3.5439830842634	1.0349917737303	3.42416546122898	0.000616690607698961	0.00142244152233392
1679	ENSMUSG00000022385	Gtse1	1721.28091008817	-0.648358	0.0569698989345997	-11.3807	5.216773996123e-30	5.6424600406701e-29
1680	ENSMUSG00000022386	Trmu	168.918340856294	0.460085135758283	0.177332569039513	2.59447623327313	0.00947351631340316	0.0180600439919163
1681	ENSMUSG00000022391	Rangap1	5592.08563574099	-0.525697	0.0377190215146902	-13.9372	3.76434189944856e-44	6.00381855199682e-43
1682	ENSMUSG00000022394	L3mbtl2	1435.55097661833	-0.590729	0.0857535208268064	-6.88868	5.63121119022736e-12	2.7567745188179e-11
1683	ENSMUSG00000022401	Xpnpep3	1299.61915152206	-0.379867	0.0963737510276598	-3.9416	8.0940153389961e-05	0.000211538012826709
1684	ENSMUSG00000022407	Adsl	1699.89313737104	-1.0134	0.0582867922623324	-17.3865	1.04437725129711e-67	2.64030631843881e-66
1685	ENSMUSG00000022412	Mief1	1375.14078490835	-0.301301	0.0576566121114708	-5.22579	1.73414332414356e-07	6.0413558528017e-07
1686	ENSMUSG00000022415	Syngr1	163.013319284366	-3.16837	0.204847368440645	-15.467	5.79676448278683e-54	1.14252579586681e-52
1687	ENSMUSG00000022416	Cacna1i	8.16719669354303	-3.24876	0.93454104671633	-3.47632	0.000508348981196161	0.00118439821590087
1688	ENSMUSG00000022419	Deptor	816.411376775082	-0.260102	0.0738716540631454	-3.521	0.000429926924844421	0.00101272081489478
1689	ENSMUSG00000022420	Dnal4	514.415512887402	-0.497144	0.0976172990283334	-5.09278	3.52844185631046e-07	1.1900979375451e-06
1690	ENSMUSG00000022421	Nptxr	2386.04418522639	-0.566596	0.0641662134106612	-8.83014	1.04547908752614e-18	7.43228402606726e-18
1691	ENSMUSG00000022422	Dscc1	324.82495523753	0.352348733003725	0.120049812208236	2.93502110934207	0.0033352499735526	0.00690073175498103
1692	ENSMUSG00000022425	Enpp2	2106.67733192327	6.04921364688143	0.186175549994391	32.4919875196484	1.38375406052286e-231	1.60970271306278e-229
1693	ENSMUSG00000022426	Josd1	2531.66105074329	-0.299774	0.054304190494628	-5.52027	3.38478500181752e-08	1.25179854391362e-07
1694	ENSMUSG00000022427	Tomm22	2683.54687924196	-0.674002	0.0635428720356917	-10.607	2.76339338928965e-26	2.63583996736429e-25
1695	ENSMUSG00000022434	Fam118a	800.303318865511	-0.452654	0.117769519796836	-3.84356	0.000121263994776857	0.000309818238843958
1696	ENSMUSG00000022437	Samm50	2495.81399582047	-0.48713	0.115109586477915	-4.23188	2.31741504717567e-05	6.46815424660526e-05
1697	ENSMUSG00000022438	Parvb	1129.77037781308	-0.47517	0.07707639869848	-6.16492	7.05190656517381e-10	2.99791632281284e-09
1698	ENSMUSG00000022440	C1qtnf6	1544.94705636893	1.28626769142586	0.0637852611782262	20.1655941774985	1.96373973863324e-90	6.76331481411262e-89
1699	ENSMUSG00000022442	Ttll1	517.584084887158	-0.611618	0.128666969050252	-4.7535	1.99927912105481e-06	6.2585638273893e-06
1700	ENSMUSG00000022443	Myh9	25118.2711899072	-0.515757	0.0376491840080163	-13.699	1.02897987693997e-42	1.58932964279446e-41
1701	ENSMUSG00000022456	Septin3	162.812262910537	1.42045086035603	0.249960291849393	5.68270604041335	1.32580039330138e-08	5.06654940100354e-08
1702	ENSMUSG00000022462	Slc38a2	17107.4033878634	0.420714580579499	0.0254289250136261	16.5447253611413	1.7475990206211e-61	4.00431263196032e-60
1703	ENSMUSG00000022464	Slc38a4	62.6702643127348	3.00806457566046	0.35869432999733	8.38615033497423	5.02320888851386e-17	3.29239873366541e-16
1704	ENSMUSG00000022466	Rpap3	1240.25316755562	-0.477284	0.0711146743763281	-6.71148	1.92665185551839e-11	9.10765945340959e-11
1705	ENSMUSG00000022468	Endou	4.09460423762023	5.31788324847282	1.56433229853728	3.39945883201752	0.000675193434126075	0.0015481520023001
1706	ENSMUSG00000022471	Xrcc6	2093.67432404118	-0.471602	0.0530789047589398	-8.88492	6.39649641529133e-19	4.58843112843343e-18
1707	ENSMUSG00000022472	Desi1	3220.96213420487	-0.685146	0.0442615386057366	-15.4795	4.77252343749736e-54	9.44006270900935e-53
1708	ENSMUSG00000022474	Pmm1	968.342451954033	-0.938331	0.0851288296918042	-11.0225	2.97738001825714e-28	3.02927930297906e-27
1709	ENSMUSG00000022475	Hdac7	2592.79524876086	-0.620617	0.0887946974651395	-6.98934	2.76174301643777e-12	1.37632100294914e-11
1710	ENSMUSG00000022476	Polr3h	906.811257571553	-0.317399	0.0865899056366414	-3.66554	0.000246816140687436	0.000602463169528319
1711	ENSMUSG00000022479	Vdr	696.277	0.641814519539879	0.120509413215881	5.32584552868191	1.00484501055129e-07	3.57859061240006e-07
1712	ENSMUSG00000022484	Hoxc10	21.4101	-4.6286	0.675124342392457	-6.85593	7.08512721866112e-12	3.44925640276347e-11
1713	ENSMUSG00000022489	Pde1b	286.464826589139	-1.02323	0.132147807222362	-7.74307	9.70450740359999e-15	5.6347113668023e-14
1714	ENSMUSG00000022490	Ppp1r1a	7.1856849652856	-3.51723	0.99586670433956	-3.53183	0.000412692709992515	0.000975716775259449
1715	ENSMUSG00000022505	Emp2	5802.24558798126	-0.265417	0.0444462704947432	-5.97163	2.34897491844449e-09	9.56085093426085e-09
1716	ENSMUSG00000022507	Hapstr1	1256.95780880464	-0.412063	0.0662574547835636	-6.21913	4.99932936003091e-10	2.14949195926891e-09
1717	ENSMUSG00000022508	Bcl6	648.65687964812	1.22728092485102	0.0871730380935357	14.0786756053421	5.1363364691683e-45	8.36855603962925e-44
1718	ENSMUSG00000022510	Trp63	88.8039018482016	6.7215173625143	0.629599642999509	10.6758595517811	1.32029880792427e-26	1.2724896100707e-25
1719	ENSMUSG00000022512	Cldn1	218.235211130735	-4.02976	0.196369360448168	-20.5214	1.3879940016553e-93	4.99767970076533e-92
1720	ENSMUSG00000022514	Il1rap	1088.50440001271	0.357010071227579	0.0697576642885274	5.1178615979878	3.09019222902597e-07	1.0499458278155e-06
1721	ENSMUSG00000022521	Crebbp	1541.1780092208	0.376673595509706	0.0725724753925373	5.19030932143786	2.09945019291603e-07	7.23820807443691e-07
1722	ENSMUSG00000022526	Zfp251	675.315795437553	-0.615115	0.0811778240696732	-7.57737	3.52619509499786e-14	1.98035973684299e-13
1723	ENSMUSG00000022538	Lsg1	1555.61876630191	-0.485254	0.0785516446483192	-6.17751	6.51188770088897e-10	2.77899568764207e-09
1724	ENSMUSG00000022540	Rogdi	288.074521296543	0.648900908277909	0.146051496476206	4.44295966788417	8.87298033816703e-06	2.60556792533117e-05
1725	ENSMUSG00000022545	Ercc4	329.419590910426	-0.772161	0.143826625058207	-5.3687	7.93082324106469e-08	2.84882843047098e-07
1726	ENSMUSG00000022551	Cyc1	2043.17998284305	-0.813618	0.134196794402627	-6.06288	1.33708997033098e-09	5.55784399211789e-09
1727	ENSMUSG00000022554	Hgh1	349.706648735694	-1.09266	0.12095631704179	-9.0335	1.66260733474761e-19	1.22378199174896e-18
1728	ENSMUSG00000022555	Dgat1	571.715775142418	0.52756712313403	0.14640874446003	3.60338533794377	0.000314099342022066	0.000754627751955093
1729	ENSMUSG00000022556	Hsf1	1100.18531108499	-0.339157	0.0802892690918508	-4.22419	2.39799587789136e-05	6.67514414804597e-05
1730	ENSMUSG00000022557	Bop1	2069.15	-0.961315	0.0551962956432863	-17.4163	6.20723794661316e-68	1.57885937678761e-66
1731	ENSMUSG00000022564	Grina	4306.01935004228	-0.408682	0.0417745978234719	-9.78303	1.33166133243693e-22	1.11429508375696e-21
1732	ENSMUSG00000022568	Scrib	3056.03463705321	-0.284971	0.0600639742407876	-4.74446	2.09067398281541e-06	6.5323744748562e-06
1733	ENSMUSG00000022570	Gfus	944.660529519385	-0.479569	0.0675897127443794	-7.0953	1.29070954145339e-12	6.59427310260353e-12
1734	ENSMUSG00000022571	Pycr3	838.407650541881	-0.42531	0.0815644767490124	-5.21441	1.84406654900674e-07	6.40552245619692e-07
1735	ENSMUSG00000022575	Gsdmd	278.030860827961	-0.834743	0.167958725322512	-4.96993	6.69780193002056e-07	2.1988935288315e-06
1736	ENSMUSG00000022583	Ly6f	3.08605983408149	-4.46144	1.68033066141125	-2.65509	0.00792863420691955	0.0153114499689002
1737	ENSMUSG00000022584	Ly6c2	7.36472311101092	2.79674760390814	1.04695752674284	2.67130951587791	0.00755559420042161	0.0146454567145203
1738	ENSMUSG00000022587	Ly6e	8412.43056860506	1.76503977349583	0.0483811201202099	36.4819948176135	2.1402635622461e-291	3.32740975308074e-289
1739	ENSMUSG00000022594	Lynx1	925.109162656585	0.756748644134575	0.0767292429521005	9.86258452474225	6.04723959155684e-23	5.13506026572476e-22
1740	ENSMUSG00000022602	Arc	678.763133626676	-0.33532	0.0908657683234861	-3.69028	0.000224007357893625	0.000550992517900407
1741	ENSMUSG00000022607	Ptk2	4370.67822211815	-0.74665	0.0618955433913687	-12.0631	1.65518269097392e-33	1.9695253264915e-32
1742	ENSMUSG00000022610	Mapk12	472.979711105597	-1.18078	0.101611556863838	-11.6205	3.24104374925392e-31	3.63552007881584e-30
1743	ENSMUSG00000022614	Lmf2	2767.45272324679	-0.386939	0.049794465915061	-7.77073	7.80359422495934e-15	4.55643348305366e-14
1744	ENSMUSG00000022634	Yaf2	1084.55104242738	-0.601598	0.0800783163473917	-7.51262	5.79574230213874e-14	3.21695606259853e-13
1745	ENSMUSG00000022636	Alcam	89.7059217524482	-2.83752	0.375339087625655	-7.55989	4.03414891340225e-14	2.25725082995111e-13
1746	ENSMUSG00000022637	Cblb	884.57957186647	2.20518744980632	0.0857493178384301	25.7166763001119	7.60850124127057e-146	4.5692208717883e-144
1747	ENSMUSG00000022639	ENSMUSG00000022639	124.689294527528	1.24971320069696	0.262963889448246	4.75241373756344	2.01002534391062e-06	6.28983664333205e-06
1748	ENSMUSG00000022641	Bbx	1847.2046971405	0.628381701371814	0.05792046916314	10.8490437051175	2.01522697548078e-27	2.00498210150256e-26
1749	ENSMUSG00000022656	Nectin3	437.805584344455	-1.14823	0.105089151553947	-10.9263	8.633766133879e-28	8.66763425691474e-27
1750	ENSMUSG00000022658	Tagln3	13.0536360216946	-5.70679	1.17177856993466	-4.87019	1.11489421344434e-06	3.57415017164129e-06
1751	ENSMUSG00000022661	Cd200	9.61626079951207	-6.33784	1.44649954479245	-4.3815	1.17865676252574e-05	3.41525086999055e-05
1752	ENSMUSG00000022676	Snai2	984.921473040791	3.89458673774286	0.103359399539568	37.6800441478178	0	0
1753	ENSMUSG00000022682	Rrn3	2360.29040315785	-0.304871	0.0592767619213895	-5.14318	2.70128096318835e-07	9.22327767295529e-07
1754	ENSMUSG00000022686	B3gnt5	11.9417186565348	-7.53687	1.32850023055359	-5.67322	1.40141868808053e-08	5.34202563616398e-08
1755	ENSMUSG00000022687	Boc	220.383263683802	-2.78934	0.160115615482985	-17.4208	5.74121889969004e-68	1.46256012858107e-66
1756	ENSMUSG00000022702	Hira	1445.43979683489	-0.813451	0.0787288549345457	-10.3323	5.03345114055843e-25	4.59557956768328e-24
1757	ENSMUSG00000022704	Qtrt2	643.572908273854	-0.340912	0.117293533528956	-2.90648	0.00365516512143183	0.00750662614753314
1758	ENSMUSG00000022706	Mrpl40	757.298867700376	-0.616389	0.0838738866470877	-7.349	1.9969479755424e-13	1.07505597324103e-12
1759	ENSMUSG00000022707	Gbe1	495.79837904249	-0.727426	0.0982278362369412	-7.4055	1.30658206555245e-13	7.11456388231259e-13
1760	ENSMUSG00000022708	Zbtb20	1828.00028455933	-0.948088	0.154853048635231	-6.1225	9.211731841524e-10	3.87745848137024e-09
1761	ENSMUSG00000022710	Usp7	5437.81916906749	-0.300321	0.0631709884928701	-4.75409	1.99343076211734e-06	6.24143059059324e-06
1762	ENSMUSG00000022718	Dgcr8	1831.08754887551	0.305294340197561	0.0615660401922198	4.95881072169623	7.09260276542753e-07	2.31980823835798e-06
1763	ENSMUSG00000022723	Crybg3	891.912808867385	0.445593962515245	0.190588198036678	2.33799347024359	0.0193875868794432	0.0348060120590911
1764	ENSMUSG00000022744	Cldnd1	1198.84462839463	0.56698328573148	0.0639055132919177	8.87221237300019	7.17068655908955e-19	5.12610102752276e-18
1765	ENSMUSG00000022747	St3gal6	323.97522761466	3.58592781675194	0.183006495123069	19.5945385126384	1.72139175209323e-85	5.64799838186802e-84
1766	ENSMUSG00000022748	Cmss1	241.171553213946	-0.974776	0.131802618336238	-7.39572	1.40640377452676e-13	7.63312456419336e-13
1767	ENSMUSG00000022749	Tbc1d23	1528.83012662549	0.47175676197197	0.064662661620927	7.29565950652569	2.97199643817265e-13	1.58408076735027e-12
1768	ENSMUSG00000022750	Klhl22	920.716786896902	1.03903104301959	0.0966893152323563	10.7460792386695	6.18344755679853e-27	6.04712816621656e-26
1769	ENSMUSG00000022752	Tomm70a	5052.37690323821	-0.374568	0.0371128298133944	-10.0927	5.95172261490319e-24	5.23846061899019e-23
1770	ENSMUSG00000022754	Tmem45a	351.241097910407	-1.35158	0.234896021171153	-5.75395	8.71840536264826e-09	3.37437583079697e-08
1771	ENSMUSG00000022756	Slc7a4	8.25858899962187	-4.83431	1.28151901418535	-3.77233	0.000161729124189943	0.000406031388605448
1772	ENSMUSG00000022761	Lztr1	1405.24973361396	-0.451371	0.071982632208613	-6.27056	3.59754252847916e-10	1.55765538681028e-09
1773	ENSMUSG00000022770	Dlg1	3467.47432072973	0.26824911947656	0.0754557712011773	3.55505106112247	0.0003779056923725	0.00089819419811638
1774	ENSMUSG00000022772	Senp5	2276.46183874801	-0.284407	0.0554503683928463	-5.12904	2.91217690958762e-07	9.91893179586202e-07
1775	ENSMUSG00000022780	Meltf	11.4544364599051	4.57592283620299	1.33400780302378	3.43020694918785	0.000603121062499118	0.00139365451794316
1776	ENSMUSG00000022781	Pak2	3801.82	-0.33787	0.0429598381159031	-7.8648	3.69701471685203e-15	2.19877868483495e-14
1777	ENSMUSG00000022789	Dnm1l	3840.84677707285	-0.294301	0.0523998284382728	-5.61645	1.94920069944299e-08	7.34759882964744e-08
1778	ENSMUSG00000022790	Igsf11	59.1548328231032	-3.32693	0.342473550351948	-9.71442	2.61723502251996e-22	2.16175295926612e-21
1779	ENSMUSG00000022791	Tnk2	3237.04869238153	-0.26517	0.0565883788162237	-4.68594	2.78672085537431e-06	8.58942031297974e-06
1780	ENSMUSG00000022792	Yars2	380.348859732106	-0.536493	0.124923801311389	-4.29456	1.75040230656272e-05	4.96893214499502e-05
1781	ENSMUSG00000022793	B4galt4	247.525866520299	-0.569617	0.153519293166308	-3.71039	0.000206939837593904	0.000511887613141203
1782	ENSMUSG00000022797	Tfrc	6502.71443816764	-0.548333	0.0713130305330329	-7.6891	1.481718684054e-14	8.50531066571371e-14
1783	ENSMUSG00000022799	Arhgap31	1233.70299139278	0.784743105394206	0.0601615583905606	13.0439291532271	6.88170990413165e-39	9.61993649203614e-38
1784	ENSMUSG00000022802	Lmln	233.686514290209	-0.974694	0.172604678231413	-5.64697	1.63297786623123e-08	6.20054480820737e-08
1785	ENSMUSG00000022807	Osbpl11	1090.60439620882	-0.335769	0.0679085720523828	-4.94442	7.63696524245027e-07	2.48953393705977e-06
1786	ENSMUSG00000022812	Gsk3b	2852.07668875459	0.278838398793449	0.0730746794205504	3.81580050715944	0.000135742142818971	0.00034442808813203
1787	ENSMUSG00000022814	Umps	1777.44114927808	-0.767565	0.0568903175811556	-13.492	1.74286176072675e-41	2.59324735149279e-40
1788	ENSMUSG00000022816	Fstl1	11118.7530016241	1.27129935159352	0.0378763376994357	33.5644739911711	5.53679377997094e-247	7.03088278853562e-245
1789	ENSMUSG00000022817	Itgb5	2282.1691952916	-0.847289	0.0642170109048242	-13.1942	9.48075076969195e-40	1.35724861492105e-38
1790	ENSMUSG00000022822	Abcc5	2330.73006328816	-0.293099	0.132860550381585	-2.20607	0.027379202289134	0.0474825927939683
1791	ENSMUSG00000022827	Rabl3	274.505499592846	0.695157148051214	0.141087024910756	4.92715151156483	8.34370550304328e-07	2.70666031675361e-06
1792	ENSMUSG00000022828	Gtf2e1	671.335360421382	-0.293162	0.084693925464271	-3.46143	0.000537305228911653	0.00124868293978001
1793	ENSMUSG00000022833	Ccdc14	420.351455437662	-0.644271	0.103189477386727	-6.24357	4.27682869781516e-10	1.84504785757664e-09
1794	ENSMUSG00000022836	Mylk	127.879570812516	-1.2276	0.218780188687956	-5.6111	2.01050048698672e-08	7.56838099140622e-08
1795	ENSMUSG00000022841	Ap2m1	8772.43631169045	-0.291395	0.0727547447945157	-4.00516	6.19744049548385e-05	0.000164424916495014
1796	ENSMUSG00000022842	Ece2	146.066354575656	1.36942620176471	0.201393464641511	6.79975491857369	1.04797275511762e-11	5.04136112821907e-11
1797	ENSMUSG00000022844	Pdia5	615.208363888119	-0.730565	0.0904853344721319	-8.07385	6.8118273631184e-16	4.20775151078628e-15
1798	ENSMUSG00000022849	Hspbap1	221.310819374483	-0.878662	0.132598938178824	-6.62646	3.43824955078317e-11	1.60166007497278e-10
1799	ENSMUSG00000022855	Senp2	2014.31353583846	-0.472483	0.0683890094060941	-6.90876	4.88907947309059e-12	2.39911023701658e-11
1800	ENSMUSG00000022856	Tmem41a	209.684247525331	-0.614521	0.155777615083458	-3.94486	7.98463330467562e-05	0.00020881052511127
1801	ENSMUSG00000022858	Tra2b	4990.90621842402	-0.316345	0.0481759895700693	-6.56645	5.15283988368139e-11	2.35876421202642e-10
1802	ENSMUSG00000022863	Btg3	529.478793762147	0.417614738020896	0.136440351122495	3.06078615735873	0.00220756698495364	0.00469361922222696
1803	ENSMUSG00000022864	D16Ertd472e	402.805238005261	-0.393074	0.136189419785909	-2.88623	0.00389891270905424	0.0079717813317499
1804	ENSMUSG00000022865	Cxadr	764.823441327513	-1.63813	0.108609697158949	-15.0827	2.10441599715286e-51	3.92454709782935e-50
1805	ENSMUSG00000022867	Usp25	1266.43677512822	-0.499632	0.0735220105692883	-6.79568	1.07802697568253e-11	5.17845184535921e-11
1806	ENSMUSG00000022871	Fetub	77.0318913468446	4.56509880217668	0.407244782638831	11.2097170959346	3.65359267565047e-29	3.82971103714213e-28
1807	ENSMUSG00000022875	Kng1	50.0188633471761	2.80618273799405	0.619086844187763	4.53277720943293	5.82132047955085e-06	1.74199795246139e-05
1808	ENSMUSG00000022881	Rfc4	664.347768398294	-0.404918	0.09245400024942	-4.37967	1.18856804602571e-05	3.44217086449123e-05
1809	ENSMUSG00000022883	Robo1	19.2569519024478	2.73597672707201	0.653573726886941	4.18617917844377	2.83689433781992e-05	7.83655551471844e-05
1810	ENSMUSG00000022884	Eif4a2	7470.33961916542	-0.566807	0.0481740410788983	-11.7658	5.8560949652896e-32	6.72299101087595e-31
1811	ENSMUSG00000022885	St6gal1	262.317234045519	2.83505083192282	0.193650798379715	14.64	1.56030972413736e-48	2.73794855074103e-47
1812	ENSMUSG00000022887	Masp1	222.164411160512	1.73420787804136	0.18524265399261	9.36181727406333	7.83768486308185e-21	6.10107101999843e-20
1813	ENSMUSG00000022890	Atp5pf	1093.90191240968	0.321302596871923	0.0721793397623584	4.45144826663382	8.52930825444768e-06	2.51168424168414e-05
1814	ENSMUSG00000022893	Adamts1	1885.97693261275	1.70429994186211	0.0666246511924245	25.5806208566821	2.5068396794831e-144	1.48403124797869e-142
1815	ENSMUSG00000022894	Adamts5	222.48461735168	-1.04294	0.171805149480495	-6.07051	1.27506818416224e-09	5.30799780869341e-09
1816	ENSMUSG00000022895	Ets2	3422.13101542945	0.611210213260327	0.0533454325798612	11.4575922192647	2.15420446545333e-30	2.35602835521474e-29
1817	ENSMUSG00000022897	Dyrk1a	1657.14759485528	0.405407409211052	0.0733699016815796	5.52552749723576	3.28497121222676e-08	1.21623628122395e-07
1818	ENSMUSG00000022898	Vps26c	903.851057966282	0.312491360128309	0.110215108803509	2.83528604671994	0.00457846709579917	0.00922067798288368
1819	ENSMUSG00000022899	Slc15a2	19.6555997334863	1.6670226808146	0.663783257032387	2.5113960967733	0.0120254680808124	0.0224641955670201
1820	ENSMUSG00000022906	Parp9	318.563	0.505083188697858	0.169665188264655	2.97694060793423	0.00291140404139829	0.00608967763468636
1821	ENSMUSG00000022911	Arl13b	887.68029365336	0.486651694038839	0.10956357236338	4.44172897561977	8.92389167766995e-06	2.61860889148068e-05
1822	ENSMUSG00000022912	Pros1	2099.29285792056	2.37984996467985	0.0655449687781876	36.3086596735374	1.18118527558249e-288	1.78627427811953e-286
1823	ENSMUSG00000022913	Psmg1	335.395624751724	0.335248898999207	0.128872178364987	2.60140631789219	0.00928424187458062	0.017724149490988
1824	ENSMUSG00000022914	Brwd1	2115.15294320165	0.568879284388664	0.0986021851720742	5.76943891655031	7.95359007916936e-09	3.08554036770015e-08
1825	ENSMUSG00000022940	Pigp	217.391085217447	0.639193907282831	0.138606478892106	4.6115730836824	3.99633101821636e-06	1.21489339342158e-05
1826	ENSMUSG00000022946	Dop1b	445.825470571139	1.34160428908508	0.176398036932329	7.60555112979944	2.83692316782336e-14	1.60572360996059e-13
1827	ENSMUSG00000022947	Cbr3	370.151286263132	0.582761440412956	0.117467892793472	4.96102744804953	7.01212813714413e-07	2.29574397877175e-06
1828	ENSMUSG00000022948	Setd4	71.7790555101757	1.25802050483858	0.25289002731478	4.97458	6.53908141452348e-07	2.14975532273909e-06
1829	ENSMUSG00000022951	Rcan1	633.578355536687	1.46940528171394	0.105915849586516	13.8733276223563	9.19118747669176e-44	1.44924553246225e-42
1830	ENSMUSG00000022952	Runx1	1006.6	-0.558905	0.0852169311400022	-6.55862	5.43091046193171e-11	2.47855131781163e-10
1831	ENSMUSG00000022957	Itsn1	1633.49380773052	0.553221164257074	0.101799757019543	5.43440554726342	5.49794100505456e-08	1.9990787274879e-07
1832	ENSMUSG00000022961	Son	10603.9634875027	0.391631793298892	0.0509404460267133	7.68803227779982	1.49415120040069e-14	8.57371687432406e-14
1833	ENSMUSG00000022962	Gart	1879.58297771669	-0.630568	0.07851880646413	-8.03079	9.68439315228965e-16	5.92496800619119e-15
1834	ENSMUSG00000022964	Tmem50b	631.375027509459	0.775106633087391	0.101278191135385	7.65324325403146	1.95972695953305e-14	1.11880358353202e-13
1835	ENSMUSG00000022965	Ifngr2	1262.85192810102	0.790543874269486	0.0895753174690597	8.82546550329055	1.09005442072031e-18	7.73594508902829e-18
1836	ENSMUSG00000022967	Ifnar1	2003.15095572302	0.997095902583942	0.118244392726822	8.4325	3.3835630474241e-17	2.23621657901867e-16
1837	ENSMUSG00000022969	Il10rb	487.673721259879	0.581222645032434	0.106541024591644	5.45538816864374	4.88659781631109e-08	1.78577668440982e-07
1838	ENSMUSG00000022971	Ifnar2	872.729323387526	1.26639757144835	0.0865584319832282	14.630551206077	1.7932839171131e-48	3.1401345222291e-47
1839	ENSMUSG00000022972	Cfap298	403.317685392643	-0.61445	0.131662659992408	-4.66685	3.0585027337487e-06	9.38885273591247e-06
1840	ENSMUSG00000022973	Synj1	708.212447729259	0.440326780742735	0.0948329720208567	4.64318233795197	3.43083315820185e-06	1.04950183131092e-05
1841	ENSMUSG00000022974	Paxbp1	1466.33739899652	0.382049159219606	0.0670006244351072	5.70217311317204	1.18289604651444e-08	4.54130526973638e-08
1842	ENSMUSG00000022978	Mis18a	447.102510007893	0.359714609685868	0.108422831475654	3.31770167583791	0.000907613663362628	0.00204665220144196
1843	ENSMUSG00000022987	Zfp641	22.1360009908651	-1.44127	0.482115557262523	-2.98948	0.00279453265197376	0.00585921989735109
1844	ENSMUSG00000022994	Adcy6	2266.83426021886	0.465966416126276	0.0523013955381651	8.90925397557038	5.13770964042701e-19	3.70462938311674e-18
1845	ENSMUSG00000022996	Wnt10b	70.291680959329	6.20235563461584	0.690695473494761	8.97987010575491	2.71086608081391e-19	1.97612871403766e-18
1846	ENSMUSG00000022999	Lmbr1l	323.087745495233	0.473203850581277	0.161817673919152	2.92430263716249	0.00345228924169885	0.00712163089479916
1847	ENSMUSG00000023004	Tuba1b	30332.1022133034	-0.790233	0.0317501168166717	-24.8891	9.75356358957184e-137	5.53756076151971e-135
1848	ENSMUSG00000023009	Nckap5l	327.934076602269	1.14499166220268	0.234923720996206	4.87388696785186	1.09423612953738e-06	3.50995333876866e-06
1849	ENSMUSG00000023011	Faim2	49.6889262918749	-1.73373	0.340197990578271	-5.09624	3.46468296034728e-07	1.17096710778905e-06
1850	ENSMUSG00000023013	Aqp2	8.99173777411182	4.8558810334521	1.45718596842798	3.33236878384894	0.000861100662776151	0.00194761739339072
1851	ENSMUSG00000023015	Racgap1	8995.59481373401	-0.700493	0.0447766339992528	-15.6442	3.64142556576076e-55	7.39622885060199e-54
1852	ENSMUSG00000023022	Lima1	6920.51218602462	0.388952296160646	0.0460071526587476	8.45417013840547	2.810792162089e-17	1.86359217283182e-16
1853	ENSMUSG00000023027	Atf1	3303.93897456874	-0.255933	0.0609740817680797	-4.1974	2.69998064754932e-05	7.47448461840288e-05
1854	ENSMUSG00000023031	Cela1	90.4484810467177	2.02049200759809	0.281724615659162	7.1718688935671	7.39807757236904e-13	3.83984463077563e-12
1855	ENSMUSG00000023032	Slc4a8	340.439637316073	-0.848166	0.14555852790284	-5.82698	5.64398817800957e-09	2.22166926978678e-08
1856	ENSMUSG00000023034	Nr4a1	1742.25546773637	2.42958920631919	0.0725564240336089	33.4855147380717	7.83256528728245e-246	9.79659575593561e-244
1857	ENSMUSG00000023036	Pcdhgc4	395.076243724989	0.552371109716925	0.190901790879068	2.8934831212078	0.00380994767541603	0.00780042825606716
1858	ENSMUSG00000023046	Igfbp6	382.025574193699	2.46224073083366	0.119490478940525	20.606166722783	2.41626298791775e-94	8.77609930218598e-93
1859	ENSMUSG00000023048	Prr13	1527.09685073377	0.312963997235198	0.0688778520631999	4.54375373012551	5.52612158464131e-06	1.65753755067631e-05
1860	ENSMUSG00000023051	Tarbp2	630.153063238416	-0.286691	0.0954354361956594	-3.00403	0.00266432544692968	0.00560387581358898
1861	ENSMUSG00000023055	Calcoco1	1283.83864816714	0.680980412371451	0.0848840436253462	8.02247846929987	1.03632568667537e-15	6.33098707228965e-15
1862	ENSMUSG00000023064	Sncg	16.2374691034245	3.76575146973894	0.988619198047244	3.80910210643004	0.000139472356604663	0.000353192670439729
1863	ENSMUSG00000023066	Rttn	579.068346581841	0.610933404195109	0.156349796367951	3.90747809327074	9.32644945308427e-05	0.00024192341595518
1864	ENSMUSG00000023067	Cdkn1a	1364.13363458275	-0.599346	0.0649957726408548	-9.2213	2.9351882927915e-20	2.22851927204868e-19
1865	ENSMUSG00000023075	Akirin1	1459.88960912147	-0.355015	0.0665557653388224	-5.3341	9.6021019897838e-08	3.42329546935391e-07
1866	ENSMUSG00000023079	Gtf2ird1	1289.51274977845	-0.282499	0.121025559770306	-2.33421	0.0195845532657134	0.0351065779714593
1867	ENSMUSG00000023084	Lrrc71	24.4673217799573	3.27792573729361	1.07845816148175	3.03945563617404	0.00237006106232368	0.00502049736046791
1868	ENSMUSG00000023092	Fhl1	1487.71004331268	-7.45915	0.181026609018969	-41.2047	0	0
1869	ENSMUSG00000023106	Denr	2176.19650128888	-0.742738	0.0559700821263861	-13.2703	3.44319964068554e-40	4.9677039048399e-39
1870	ENSMUSG00000023143	Nagpa	165.579347333151	-0.502356	0.183742450962206	-2.73402	0.00625653227931123	0.0123212281835376
1871	ENSMUSG00000023150	Ivns1abp	2866.21635103815	-0.955549	0.0546228112622366	-17.4936	1.60318722229871e-68	4.1347316965797e-67
1872	ENSMUSG00000023169	Slc38a1	2239.99760759308	-4.01138	0.0899412324097673	-44.6	0	0
1873	ENSMUSG00000023170	Gps2	381.734449936094	-0.354296	0.144033797818071	-2.45981	0.013901069219506	0.0256738410643369
1874	ENSMUSG00000023186	Vwa5a	1085.84201925666	1.26556435023648	0.105506235465371	11.9951616570744	3.76681010234404e-33	4.45984954110271e-32
1875	ENSMUSG00000023191	P3h3	327.898974534593	1.49003797489395	0.155541726609888	9.57966718879934	9.73581485299737e-22	7.85047407075188e-21
1876	ENSMUSG00000023224	Serping1	50.6531720147569	2.00082360560904	0.416205536062223	4.80729695366164	1.5298466775908e-06	4.8428162667408e-06
1877	ENSMUSG00000023232	Serinc2	94.7789223592151	2.74069233046753	0.302730031231541	9.05325553371126	1.38768066588441e-19	1.02459244904514e-18
1878	ENSMUSG00000023243	Kcnk5	197.402049464629	10.6294203904252	1.20087169698306	8.85142052821249	8.64122951334748e-19	6.16145962085449e-18
1879	ENSMUSG00000023262	Acy1	230.233190225338	-1.00512	0.148584810765213	-6.7646	1.33679927219812e-11	6.38279445838569e-11
1880	ENSMUSG00000023266	Frs3	58.7788237797597	0.880761145225754	0.397196612087637	2.2174437505812	0.0265927828277629	0.0462295895432998
1881	ENSMUSG00000023277	Twf2	473.650401571557	-0.431127	0.121394836055829	-3.55145	0.000383120950617991	0.000909290485594276
1882	ENSMUSG00000023284	Zfp605	91.656175549353	-3.41775	0.299183993520469	-11.4236	3.18887061122554e-30	3.46711520377365e-29
1883	ENSMUSG00000023286	Ube2j2	1502.02	-0.253551	0.0559783880106138	-4.52944	5.9140031550051e-06	1.76782466277646e-05
1884	ENSMUSG00000023307	Marchf5	2526.38718669612	-0.366584	0.05876725658422	-6.2379	4.43481698968261e-10	1.91023253815044e-09
1885	ENSMUSG00000023341	Mx2	25.1946467478989	5.09088018969246	0.646388370836141	7.87588456009366	3.38340522419345e-15	2.01586482465824e-14
1886	ENSMUSG00000023345	Poc1a	236.863924053645	-0.409414	0.140497828799212	-2.91402	0.0035680596363656	0.00733770207082973
1887	ENSMUSG00000023353	Agap3	1157.33419752685	-0.26816	0.0779270072815393	-3.44117	0.000579210436972948	0.00134119788683811
1888	ENSMUSG00000023391	Dlx2	98.7942009416295	-1.09845	0.195082517236975	-5.63072	1.79461117558808e-08	6.79721241027041e-08
1889	ENSMUSG00000023393	Slc17a9	13.7905379055789	-1.79348	0.603542979993708	-2.97158	0.00296267611441169	0.00618991674996716
1890	ENSMUSG00000023411	Nfatc4	145.317678765225	2.27301353718233	0.261350039520948	8.69719989845322	3.40173882160358e-18	2.35488661245841e-17
1891	ENSMUSG00000023443	Esx1	77.4490605134937	-2.54959	0.248062177009413	-10.278	8.85191490734411e-25	8.02898606781185e-24
1892	ENSMUSG00000023460	Rab12	1552.72214305663	-1.07733	0.0660653226979078	-16.307	8.79778341162695e-60	1.96181135459e-58
1893	ENSMUSG00000023473	Celsr3	16.0687648194455	2.41125286845109	0.93749509257734	2.57201652311814	0.0101108066118761	0.0191729481956169
1894	ENSMUSG00000023484	Prph	14.3714775367558	-4.07038	1.05098146444998	-3.87293	0.000107535643212781	0.000276698441584628
1895	ENSMUSG00000023495	Pcbp4	1710.75082934325	-1.12324	0.0860274899018777	-13.0567	5.81866164992691e-39	8.15445969221013e-38
1896	ENSMUSG00000023571	C1qtnf12	83.9233462035531	2.08310600293071	0.30431276948305	6.84527963275869	7.63266296678381e-12	3.70173027558159e-11
1897	ENSMUSG00000023572	Ccndbp1	633.635540827741	0.534233516110701	0.113274940067828	4.71625512042474	2.40225183979552e-06	7.46524553614767e-06
1898	ENSMUSG00000023800	Tiam2	1193.87342435587	0.443924855163381	0.0935923514736235	4.74317450276361	2.10394882197996e-06	6.57014992559351e-06
1899	ENSMUSG00000023805	Synj2	833.615982740832	-0.997926	0.0767450818916029	-13.0031	1.17445512642258e-38	1.6294462909124e-37
1900	ENSMUSG00000023806	Rsph3b	420.738918692444	1.17889897597993	0.102290588684335	11.5249994270535	9.87128591449498e-31	1.09036415131224e-29
1901	ENSMUSG00000023827	Agpat4	650.761668730536	0.487442562719595	0.103498937647126	4.70963831900866	2.48156757955724e-06	7.69447841303536e-06
1902	ENSMUSG00000023830	Igf2r	4042.33593351106	0.784090235278943	0.0499277027990057	15.704512551588	1.40856167928461e-55	2.87855325981566e-54
1903	ENSMUSG00000023845	Lnpep	5331.11915344659	0.334834744591004	0.0437322285067224	7.65647569365311	1.91104904653263e-14	1.09169989316862e-13
1904	ENSMUSG00000023868	Pde10a	186.717672334414	2.62597116502272	0.23154520726393	11.3410732878157	8.21309324944044e-30	8.82019407388261e-29
1905	ENSMUSG00000023883	Phf10	2899.10113028207	-0.984867	0.0499366462784713	-19.7223	1.38682292120105e-86	4.5864412115665e-85
1906	ENSMUSG00000023885	Thbs2	2192.86977894441	1.14424176036323	0.0509804446308042	22.4447191202377	1.44111212353265e-111	6.16269927377008e-110
1907	ENSMUSG00000023886	Smoc2	40.3633743075304	-3.07084	0.440607717875955	-6.96954	3.17968674600468e-12	1.57751533014578e-11
1908	ENSMUSG00000023892	Zfp51	360.340950515136	0.502513485990755	0.120509489614609	4.16990800971609	3.04722613062203e-05	8.39526443903568e-05
1909	ENSMUSG00000023903	Mmp25	53.3038592700379	-4.2156	0.437424032573603	-9.63733	5.56132857169623e-22	4.52827708224018e-21
1910	ENSMUSG00000023905	Tnfrsf12a	2049.53592217885	-1.29751	0.0701896860649008	-18.4858	2.68528728826466e-76	7.7149834266464e-75
1911	ENSMUSG00000023908	Pkmyt1	595.498	-0.425553	0.0863733705471795	-4.9269	8.35465835414354e-07	2.7096849623938e-06
1912	ENSMUSG00000023909	Paqr4	276.86738645987	-0.84231	0.127995255438709	-6.58079	4.67963992714707e-11	2.14865609130807e-10
1913	ENSMUSG00000023911	Flywch2	10.4996404820357	-3.35909	0.92180087738813	-3.64405	0.000268384965804097	0.000651764073890679
1914	ENSMUSG00000023913	Pla2g7	350.899417175536	-2.17642	0.114186891133048	-19.0601	5.41482417843951e-81	1.66191144295833e-79
1915	ENSMUSG00000023919	Cenpq	823.061915080885	-0.342247	0.078965224467584	-4.33415	1.4632206104798e-05	4.1937758193197e-05
1916	ENSMUSG00000023921	Mmut	724.335941366858	-0.276145	0.0898235683733373	-3.0743	0.00210994057590336	0.00449927720550602
1917	ENSMUSG00000023923	Tbc1d5	759.395	-0.457107	0.0771870268893349	-5.92206	3.1792576313231e-09	1.27684574353114e-08
1918	ENSMUSG00000023931	Efhb	7.62337167317783	-2.24987	0.801247408599487	-2.80795	0.00498572037808054	0.00999005763543359
1919	ENSMUSG00000023932	Cdc5l	2521.38251781267	-0.78832	0.0476338279942353	-16.5496	1.6122885703149e-61	3.69936832650874e-60
1920	ENSMUSG00000023938	Aars2	256.374599043444	-0.917601	0.182001230132317	-5.04173	4.61338982635784e-07	1.53980216214813e-06
1921	ENSMUSG00000023939	Mrpl14	359.084493330518	-0.806423	0.101882876749845	-7.91519	2.46867648826093e-15	1.4777413955459e-14
1922	ENSMUSG00000023940	Sgo1	1346.2034148908	-0.804898	0.0702723827172487	-11.454	2.24594539528525e-30	2.45313865072686e-29
1923	ENSMUSG00000023942	Slc29a1	2029.07242019621	-0.981716	0.0600413027300965	-16.3507	4.30180249730431e-60	9.6312899788233e-59
1924	ENSMUSG00000023944	Hsp90ab1	49487.7091559934	-0.974462	0.0370636484403786	-26.2916	2.39382541678357e-152	1.56776715780294e-150
1925	ENSMUSG00000023945	Slc5a7	80.9030383941852	4.47756671981953	0.432461021203754	10.3536885413539	4.02666957933963e-25	3.6885268971539e-24
1926	ENSMUSG00000023947	Nfkbie	245.618509231672	-1.82846	0.151385970961993	-12.0782	1.3776261386027e-33	1.64869142558676e-32
1927	ENSMUSG00000023951	Vegfa	1539.19066506343	0.28961001108394	0.107901312535333	2.68402676741402	0.00727412821001761	0.0141476818395467
1928	ENSMUSG00000023953	Polh	650.110254929986	-0.253362	0.108403665739162	-2.33721	0.0194284649146305	0.0348756354650781
1929	ENSMUSG00000023959	Clic5	89.8283903878873	-1.69771	0.223130603156996	-7.60858	2.77120356330208e-14	1.56959384663024e-13
1930	ENSMUSG00000023963	Cyp39a1	319.392273707692	1.27230324093598	0.131242888554598	9.69426423746145	3.18928029087614e-22	2.62902267783571e-21
1931	ENSMUSG00000023966	Rsph9	39.9164907517892	1.51286889948227	0.412506091463312	3.66750680969476	0.000244927029649953	0.000598290916039202
1932	ENSMUSG00000023967	Mrps18a	481.268074630631	-0.831915	0.109672741833553	-7.58543	3.31391659829925e-14	1.86490866250307e-13
1933	ENSMUSG00000023971	Rrp36	277.599195427022	-0.643186	0.153299365038284	-4.19562	2.72124168245507e-05	7.52958339781105e-05
1934	ENSMUSG00000023972	Ptk7	1844.9904062575	-0.309838	0.0518607967494322	-5.97443	2.30901568155299e-09	9.40280926869863e-09
1935	ENSMUSG00000023973	Cnpy3	674.973039679909	-0.684159	0.0949218655083593	-7.20761	5.69443168651887e-13	2.97042555990095e-12
1936	ENSMUSG00000023977	Ubr2	2583.4588034105	-0.455025	0.0565713411531643	-8.04339	8.73901478001977e-16	5.36038019416035e-15
1937	ENSMUSG00000023984	Gm20517	21.4238408342101	-1.18881	0.477071239698584	-2.49189	0.0127064575310286	0.0236645024187748
1938	ENSMUSG00000023988	Bysl	843.628262425783	-1.09443	0.0997748505728598	-10.969	5.38473657154443e-28	5.43538184876466e-27
1939	ENSMUSG00000023990	Tfeb	229.166191758067	-0.693472	0.161845279451535	-4.28479	1.82914825465098e-05	5.17392981059666e-05
1940	ENSMUSG00000023991	Foxp4	975.473103347779	-0.425612	0.0906009239035795	-4.69765	2.63167009581607e-06	8.13714350258372e-06
1941	ENSMUSG00000023992	Trem2	40.2227021909441	7.69483406122996	1.26395650313939	6.08789467210122	1.14405091695936e-09	4.78413449060304e-09
1942	ENSMUSG00000024007	Ppil1	1030.20230194249	-0.473539	0.0637126500893637	-7.43242	1.06630008432553e-13	5.82716882482101e-13
1943	ENSMUSG00000024012	Mtch1	2615.24682373911	-0.328111	0.0675807816437226	-4.8551	1.20328205125732e-06	3.84320237835744e-06
1944	ENSMUSG00000024014	Pim1	319.602471868811	-1.26078	0.120707645952209	-10.4449	1.5461042140876e-25	1.43443634140252e-24
1945	ENSMUSG00000024019	Cmtr1	1324.33727909427	-0.534312	0.103784241429134	-5.1483	2.6286406067087e-07	8.99186438260318e-07
1946	ENSMUSG00000024026	Glo1	2060.27649991434	-0.536241	0.0621104412367285	-8.63367	5.94167967849144e-18	4.06246779497349e-17
1947	ENSMUSG00000024030	Abcg1	172.076069059685	3.42470008604068	0.390245011376262	8.7757690328005	1.69739881930914e-18	1.19240833442599e-17
1948	ENSMUSG00000024033	Rsph1	40.316926811735	-2.66269	0.343443317902562	-7.75291	8.98082202872306e-15	5.22546255501253e-14
1949	ENSMUSG00000024036	Slc37a1	21.6349774334637	-2.81504	0.569965968430786	-4.93897	7.8536436103261e-07	2.55616046679269e-06
1950	ENSMUSG00000024037	Wdr4	459.511760757677	-0.67494	0.139406193979999	-4.84153	1.28840575323668e-06	4.10272390985686e-06
1951	ENSMUSG00000024038	Ndufv3	338.076673529707	1.3170294048656	0.166442258307091	7.9128306612834	2.51601486350346e-15	1.50553623217194e-14
1952	ENSMUSG00000024042	Sik1	467.833322411478	-0.72189	0.178820040670979	-4.03696	5.41471755478623e-05	0.000144418512945116
1953	ENSMUSG00000024043	Arhgap28	371.051424403901	7.03321878483864	0.362778693377073	19.3870778886352	9.92157886018814e-84	3.14372313027104e-82
1954	ENSMUSG00000024048	Myl12a	3563.21582779451	-0.894113	0.0568101099099197	-15.7386	8.22038363866053e-56	1.69870909104494e-54
1955	ENSMUSG00000024050	Wiz	1539.6361414065	-0.676534	0.0647620693530848	-10.4465	1.52100679495007e-25	1.41351664994382e-24
1956	ENSMUSG00000024053	Emilin2	1800.8408681202	2.20549408382721	0.137623481589119	16.0255652477373	8.47170180520134e-58	1.81606648878253e-56
1957	ENSMUSG00000024054	Smchd1	4520.40577335661	-0.517234	0.0562512025873021	-9.19508	3.74716647200895e-20	2.83336883008495e-19
1958	ENSMUSG00000024056	Ndc80	1242.15349341304	-0.548735	0.063062913844973	-8.70138	3.27863628076867e-18	2.27250477210778e-17
1959	ENSMUSG00000024059	Clip4	592.463686269354	1.85828101631086	0.153334833736428	12.1191054310928	8.36673711893444e-34	1.00636783784146e-32
1960	ENSMUSG00000024065	Ehd3	182.286296816648	0.923575800205808	0.1529669014088	6.03774928889731	1.56278619915844e-09	6.46047426018902e-09
1961	ENSMUSG00000024066	Xdh	1955.98802311581	3.09728765673713	0.0933491836513423	33.1795901751583	2.12075620118171e-241	2.55643329033752e-239
1962	ENSMUSG00000024067	Dpy30	692.539218452914	-1.26617	0.0780455195447882	-16.2235	3.44283663874698e-59	7.5957012580313e-58
1963	ENSMUSG00000024068	Spast	1479.34539977842	-0.760126	0.0611874451250664	-12.4229	1.96303100630648e-35	2.46639129833144e-34
1964	ENSMUSG00000024069	Slc30a6	373.196813863863	-0.410976	0.128059452598996	-3.20926	0.0013307775373155	0.00292475681506716
1965	ENSMUSG00000024070	Prkd3	2654.91046853589	-0.9485	0.0454205094578141	-20.8826	7.70376651515004e-97	2.87336672599823e-95
1966	ENSMUSG00000024072	Yipf4	967.44001271861	-0.5579	0.0772087655294516	-7.22587	4.97909975834481e-13	2.60791323929678e-12
1967	ENSMUSG00000024073	Birc6	5230.98027396297	-0.814339	0.0642614449747927	-12.6723	8.42261554557374e-37	1.10584222257789e-35
1968	ENSMUSG00000024074	Crim1	1754.11497432129	-1.60406	0.0653784201095728	-24.535	6.25867016482376e-133	3.42476901946853e-131
1969	ENSMUSG00000024076	Vit	10.816276652346	-4.93462	1.07509139041792	-4.58995	4.43348968249974e-06	1.34214924237276e-05
1970	ENSMUSG00000024077	Strn	2039.28990718547	-0.641361	0.063174597197174	-10.1522	3.24007954997319e-24	2.88228466918738e-23
1971	ENSMUSG00000024078	Ttc27	678.92720875151	-0.938236	0.121477306582213	-7.72355	1.1313361048545e-14	6.54373299869769e-14
1972	ENSMUSG00000024079	Eif2ak2	1987.79612741978	-0.283607	0.0546510415131731	-5.18941	2.10959237800012e-07	7.27016142697991e-07
1973	ENSMUSG00000024081	Cebpz	1989.75112880151	-1.22599	0.0940066855255255	-13.0416	7.09890351951776e-39	9.91521914753803e-38
1974	ENSMUSG00000024084	Qpct	74.9290406685878	-2.19781	0.297388836030184	-7.39034	1.46449829908381e-13	7.94065489089283e-13
1975	ENSMUSG00000024085	Man2a1	5500.49995639394	2.39982174575663	0.0397952576471573	60.3042143120302	0	0
1976	ENSMUSG00000024087	Cyp1b1	5816.0128752751	7.22342307256082	0.108557431583775	66.5401066253713	0	0
1977	ENSMUSG00000024091	Vapa	3022.36405203921	-1.00035	0.0650230688146393	-15.3845	2.0799455836761e-53	4.03732727939928e-52
1978	ENSMUSG00000024095	Hnrnpll	2758.42234160739	-0.456326	0.0485954488294415	-9.39031	5.98237964289296e-21	4.68314754633056e-20
1979	ENSMUSG00000024096	Ralbp1	1626.30902933724	-0.603804	0.0927717429894978	-6.50849	7.59087564869289e-11	3.4304323938062e-10
1980	ENSMUSG00000024097	Srsf7	2590.20987723911	-0.507546	0.0597238223380715	-8.49822	1.92528080170905e-17	1.28777829257861e-16
1981	ENSMUSG00000024099	Ndufv2	1504.81883176287	-1.05605	0.0573256114708359	-18.422	8.74512361630776e-76	2.47828162448517e-74
1982	ENSMUSG00000024101	Washc1	593.600135439284	-0.619033	0.107109419871254	-5.77944	7.49494339288996e-09	2.91781847275274e-08
1983	ENSMUSG00000024104	Washc2	2909.72915105909	-0.304045	0.0654647428091734	-4.64441	3.41056602603465e-06	1.04387793639533e-05
1984	ENSMUSG00000024120	Lrpprc	2295.26831286024	-1.58122	0.0764952109049708	-20.6708	6.3416867088175e-95	2.32365547139161e-93
1985	ENSMUSG00000024121	Atp6v0c	2640.22037693348	-0.373153	0.0568650197937639	-6.56209	5.30597943816065e-11	2.42419576912393e-10
1986	ENSMUSG00000024127	Prepl	872.696469852014	-0.806284	0.0958235942802129	-8.41426	3.95398031208893e-17	2.6018379150158e-16
1987	ENSMUSG00000024130	Abca3	1066.20840453966	-1.55977	0.0696711540923798	-22.3876	5.19638504052938e-111	2.19953855341492e-109
1988	ENSMUSG00000024132	Eci1	373.033746688878	-0.426497	0.114319336260933	-3.73075	0.000190910080575154	0.000474565031435697
1989	ENSMUSG00000024134	Six2	45.6806626727942	6.28090857058558	0.87254231176658	7.19839999262503	6.0923204841092e-13	3.1730041093662e-12
1990	ENSMUSG00000024135	Srbd1	886.759163688517	-0.962607	0.08191616855441	-11.7511	6.96868451757163e-32	7.98375116734188e-31
1991	ENSMUSG00000024137	E4f1	297.26354124785	-0.354032	0.148286660859229	-2.38749	0.0169640661176399	0.030824384474816
1992	ENSMUSG00000024140	Epas1	79.2962407913135	1.08220875768799	0.388095760101585	2.78850961269126	0.0052951175984244	0.0105553362791839
1993	ENSMUSG00000024142	Mlst8	653.949001050546	-0.384297	0.0971450035118715	-3.95591	7.62450972227502e-05	0.000200053184905434
1994	ENSMUSG00000024145	Pigf	272.277588334205	-1.12015	0.124011381499378	-9.03267	1.67525943865022e-19	1.23254934816216e-18
1995	ENSMUSG00000024146	Cript	575.819532004216	-0.386544	0.0931621485725671	-4.14916	3.3370226437233e-05	9.15727015479003e-05
1996	ENSMUSG00000024150	Mcfd2	997.299030806814	-0.336265	0.0819042851322281	-4.10558	4.03295212832828e-05	0.000109531687599577
1997	ENSMUSG00000024151	Msh2	1602.17346019092	-0.551971	0.067646025618568	-8.15969	3.35881621694119e-16	2.10606512509675e-15
1998	ENSMUSG00000024155	Meiob	10.033188122862	-1.9999	0.731856821034021	-2.73264	0.00628285848688329	0.0123672170073723
1999	ENSMUSG00000024163	Mapk8ip3	1357.50202840513	-0.651834	0.0660301112867042	-9.87177	5.5184270221378e-23	4.70281933981876e-22
[truncated: 6,772 more rows]

## Sheet: degs_Q111_HAL vs Q111+vehicle
	ENSEMBL	SYMBOL	baseMean	log2FoldChange	lfcSE	stat	pvalue	padj
1	ENSMUSG00000000037	Scml2	13.4758519243186	1.48949157337227	0.552875898989326	2.69407940569503	0.00705833468948237	0.0266006791027502
2	ENSMUSG00000000049	Apoh	10.3506755534714	-4.3537	1.61467215412515	-2.69634	0.00701065685080035	0.0264509586557187
3	ENSMUSG00000000058	Cav2	2136.72904178102	-0.416895	0.0707071296897159	-5.89609	3.72220811745101e-09	4.37899095005641e-08
4	ENSMUSG00000000078	Klf6	4486.10233840277	0.391797557750402	0.0544776135784408	7.19190015888386	6.38957493784042e-13	1.09917868760057e-11
5	ENSMUSG00000000184	Ccnd2	2083.22935150185	0.290352861051011	0.0861127333201002	3.37177615732746	0.000746851219354688	0.00370309091921467
6	ENSMUSG00000000247	Lhx2	339.867881792148	0.555005624558061	0.152900030497521	3.62985947584269	0.000283575558275591	0.00153907974287584
7	ENSMUSG00000000278	Scpep1	6067.14578048923	0.752019054750877	0.0352772459703266	21.3173969244492	7.8293943000944e-101	1.76002667813609e-98
8	ENSMUSG00000000282	Mnt	649.279388679822	0.337059168919591	0.0938180459640683	3.59269014245599	0.000327281677234069	0.00175907292432593
9	ENSMUSG00000000340	Dbt	332.427335859007	-0.497905	0.179101547539061	-2.78002	0.00543560821372902	0.0212456162207195
10	ENSMUSG00000000346	Dazap2	8039.26962298337	0.29202303988099	0.038432744902431	7.59828736204887	3.00075415823959e-14	5.69834993405428e-13
11	ENSMUSG00000000384	Tbrg4	1264.19952749238	-0.450021	0.0747790499375445	-6.01801	1.76576816702192e-09	2.1582331710808e-08
12	ENSMUSG00000000440	Pparg	1029.31126301447	0.785219700342821	0.067195311173755	11.6856323250351	1.50951949581741e-31	7.45129282282568e-30
13	ENSMUSG00000000532	Acvr1b	830.337675769718	0.526187044478095	0.081829705544375	6.43026931329665	1.27378058499371e-10	1.77316652982179e-09
14	ENSMUSG00000000538	Tom1l2	1518.22312507811	0.265066299808367	0.066315653422301	3.99703970524747	6.41395461019293e-05	0.000397230584290988
15	ENSMUSG00000000561	Wdr77	2531.41357446807	-0.483797	0.0589924421100589	-8.20099	2.3840764952021e-16	5.34489386761278e-15
16	ENSMUSG00000000567	Sox9	731.034746498728	0.519559731887552	0.0794688847862682	6.5379013847358	6.23880366807851e-11	8.96221925893662e-10
17	ENSMUSG00000000568	Hnrnpd	6156.40972721828	-0.353292	0.0510207391163456	-6.92447	4.37612388789438e-12	6.94626153388579e-11
18	ENSMUSG00000000605	Clcn4	607.644155467551	0.297374028479317	0.101487640630944	2.93015018016534	0.00338798220508495	0.014082783938381
19	ENSMUSG00000000628	Hk2	993.339889747645	0.426829791307233	0.0725774019114625	5.88102880601768	4.07724192855399e-09	4.77976881476361e-08
20	ENSMUSG00000000686	Abhd15	69.2130539358424	0.958889449268583	0.359457389468041	2.66760255141128	0.00763945707460382	0.0285514195542652
21	ENSMUSG00000000693	Loxl3	337.454703073593	-0.948131	0.155647746659727	-6.09151	1.11847143255791e-09	1.41596440491635e-08
22	ENSMUSG00000000708	Kat2b	1154.73781025157	0.622758500610565	0.091992500155633	6.76966600056507	1.29080034227355e-11	1.96634282909528e-10
23	ENSMUSG00000000711	Rab5b	3404.57371012418	0.351588683030992	0.04423703595145	7.94783546114752	1.89798507505797e-15	3.95651400044979e-14
24	ENSMUSG00000000730	Dnmt3l	12.8238201530482	-1.82934	0.665646605527184	-2.74822	0.00599206305290578	0.0230522592241183
25	ENSMUSG00000000731	Aire	3.51243428728264	3.72857837105101	1.31378929214188	2.83803376489108	0.00453923805756788	0.018112311126803
26	ENSMUSG00000000740	Rpl13	14667.8648778081	-0.307035	0.0404077196331318	-7.59843	2.99751470352526e-14	5.69834993405428e-13
27	ENSMUSG00000000753	Serpinf1	950.127427189213	-1.06594	0.336442572150191	-3.16826	0.0015335688118418	0.00700272225775139
28	ENSMUSG00000000791	Il12rb1	26.5034328174355	2.30997569531744	0.620075619863884	3.72531288332948	0.000195073110307254	0.00109852443803695
29	ENSMUSG00000000804	Usp32	2613.01416112977	0.484117991708249	0.0576075612574303	8.40372307282505	4.32542003620439e-17	1.01485701413625e-15
30	ENSMUSG00000000838	Fmr1	4044.01215640576	0.285682327890866	0.0619532029613277	4.61126001942457	4.00235525724544e-06	3.02908005933931e-05
31	ENSMUSG00000000884	Gnb1l	112.271393060399	-0.903079	0.271949844653659	-3.32076	0.000897736152732161	0.00434755193615706
32	ENSMUSG00000000901	Mmp11	744.58559123115	0.366192571772068	0.112350434480711	3.25937833231021	0.00111656660665848	0.00528874871918104
33	ENSMUSG00000000957	Mmp14	2780.39691257329	0.331319320908494	0.0544979936507108	6.07947740300293	1.20574872037471e-09	1.51492673439829e-08
34	ENSMUSG00000000982	Ccl3	45.7802119831017	-1.8076	0.654385657242038	-2.76229	0.00573979399620746	0.022220496422367
35	ENSMUSG00000001016	Ilf2	2601.26530933973	-0.352406	0.0548080551977259	-6.42983	1.27749336244592e-10	1.77684800035851e-09
36	ENSMUSG00000001018	Snapin	676.081529157889	0.303901015371089	0.0850701157982833	3.57235925353263	0.000353779630136386	0.00188807319451998
37	ENSMUSG00000001036	Epn2	1399.23630330251	-0.41924	0.0820645233653254	-5.10867	3.24436617785377e-07	2.95888329871697e-06
38	ENSMUSG00000001056	Nhp2	1452.60045102839	-0.433285	0.072633802366151	-5.96533	2.44139773419425e-09	2.93020572210111e-08
39	ENSMUSG00000001119	Col6a1	28906.0460332265	-0.491644	0.0344604107571623	-14.2669	3.51693953187876e-46	2.75963627890581e-44
40	ENSMUSG00000001123	Lgals9	439.730118315987	-0.308621	0.117301409274163	-2.63101	0.00851325323819097	0.0312622445071317
41	ENSMUSG00000001131	Timp1	1328.08867587194	-0.296914	0.084158516661894	-3.52803	0.000418663819425917	0.00219977025778589
42	ENSMUSG00000001151	Pcnt	2475.85385880267	-0.347153	0.07065640503728	-4.91326	8.95739806322825e-07	7.62570710244637e-06
43	ENSMUSG00000001156	Mxd1	280.107578146233	0.456627363922773	0.177129142336009	2.57793470854481	0.00993927761704583	0.0355416773773769
44	ENSMUSG00000001227	Sema6b	57.6620155715487	1.04430058837968	0.248495467182543	4.20249351112931	2.63990818178499e-05	0.00017461181949898
45	ENSMUSG00000001270	Ckb	542.545553600502	0.431370895928446	0.100419794111773	4.29567596452455	1.74161824607069e-05	0.00011907858414873
46	ENSMUSG00000001281	Itgb7	358.656498949194	0.874530699902352	0.158946243970623	5.50205326062303	3.75393506021738e-08	3.91025107869231e-07
47	ENSMUSG00000001300	Efnb2	1653.20909604189	-0.812057	0.0659420258311301	-12.3147	7.54788454509751e-35	4.22757775783492e-33
48	ENSMUSG00000001305	Rrp15	656.15068134575	-0.328211	0.0911405109574914	-3.60115	0.000316811947645135	0.00170500380106012
49	ENSMUSG00000001313	Rnd2	350.775280297977	0.425359615430564	0.106765688349207	3.98404789036068	6.77512097763592e-05	0.000417268187571172
50	ENSMUSG00000001333	Sync	70.3959441103248	0.992199685144277	0.345102071296957	2.87509049544504	0.00403911712903183	0.0164079886303894
51	ENSMUSG00000001380	Hars1	2227.85308464758	-0.346155	0.0514919906772513	-6.72249	1.78640229145969e-11	2.67960343718953e-10
52	ENSMUSG00000001403	Ube2c	2763.32487389325	-0.286754	0.0598234928582419	-4.79334	1.64030500610334e-06	1.33430189616279e-05
53	ENSMUSG00000001416	Cct3	7231.9017234266	-0.598139	0.0436577768885137	-13.7006	1.00661350318373e-42	7.28044157628757e-41
54	ENSMUSG00000001418	Glmp	2032.12148247136	1.13220038923468	0.0781125508243339	14.494474668749	1.31303075946761e-47	1.0813003308784e-45
55	ENSMUSG00000001419	Mef2d	2773.37420724516	0.267014852989257	0.0827435654169987	3.22701652561858	0.0012508823550915	0.00584999380853165
56	ENSMUSG00000001424	Snd1	3125.21264399683	-0.587151	0.0670577124626083	-8.75591	2.02460722679998e-18	5.02676734594295e-17
57	ENSMUSG00000001435	Col18a1	5298.63448575456	0.601560930647045	0.0507599931066235	11.8510837734639	2.1242556003144e-32	1.08729205880708e-30
58	ENSMUSG00000001436	Slc19a1	711.316955991977	-0.396973	0.0857893375750873	-4.6273	3.70456816966522e-06	2.81523487904892e-05
59	ENSMUSG00000001440	Kpnb1	21054.4301218438	-0.357641	0.0267064472359523	-13.3916	6.77322271163564e-41	4.69468999200246e-39
60	ENSMUSG00000001441	Npepps	4286.56467856989	0.271441404969333	0.0476802830668942	5.69294868884288	1.24863920480612e-08	1.37648198621271e-07
61	ENSMUSG00000001467	Cyp51	10300.1265617626	1.2878704760973	0.043129434521821	29.8605926642908	6.39637689569673e-196	3.66909412620397e-193
62	ENSMUSG00000001482	Def8	819.803404745745	-0.444242	0.100425920182377	-4.42358	9.70804706810525e-06	6.89553215106451e-05
63	ENSMUSG00000001497	Pax9	1600.58688978719	-0.288873	0.0545465819255846	-5.29589	1.18437692200203e-07	1.14948133591037e-06
64	ENSMUSG00000001506	Col1a1	12488.3547954047	-1.07722	0.0574633682023137	-18.7462	2.08048976536463e-78	3.53152522926945e-76
65	ENSMUSG00000001507	Itga3	2523.43233046992	0.479549864512052	0.115522055675813	4.15115418182831	3.30802813005906e-05	0.000215546603774119
66	ENSMUSG00000001517	Foxm1	3396.5699281795	-0.305125	0.0587831275311004	-5.19069	2.09515126587054e-07	1.96908707953427e-06
67	ENSMUSG00000001525	Tubb5	19041.7570976067	-0.641773	0.0374362010715411	-17.1431	7.07612357298954e-66	9.26860753044732e-64
68	ENSMUSG00000001542	Ell2	1961.14404023613	-0.343511	0.119346916875089	-2.87826	0.00399877119628476	0.0162719077422204
69	ENSMUSG00000001552	Jup	1525.15901347976	0.443980085172304	0.0922792396222655	4.81126726866938	1.4997630236408e-06	1.2247696562722e-05
70	ENSMUSG00000001555	Fkbp10	3583.09398180605	-0.335469	0.0517701766797961	-6.47997	9.17436937840277e-11	1.29007298909324e-09
71	ENSMUSG00000001576	Ergic1	3306.65387956742	-0.361756	0.0582603208617188	-6.20931	5.32174052176942e-10	6.93243176034724e-09
72	ENSMUSG00000001627	Ifrd1	2932.23453541492	0.301881232470214	0.0671871887631659	4.49313683199847	7.01816581214805e-06	5.10035772324521e-05
73	ENSMUSG00000001630	Stk38l	2381.33803722626	0.967698468105508	0.0592752339980565	16.3255107206702	6.49945060450273e-60	7.25626582589953e-58
74	ENSMUSG00000001674	Ddx18	1757.79402073134	-0.462799	0.0581138379205019	-7.96366	1.67019526540719e-15	3.50361894578167e-14
75	ENSMUSG00000001707	Eef1e1	774.379337973367	-0.376016	0.104209740418074	-3.60826	0.000308253574392845	0.00166217121880874
76	ENSMUSG00000001739	Cldn15	274.136391754541	1.09053242952131	0.127468903493534	8.55528210907238	1.17580823637072e-17	2.82652745838538e-16
77	ENSMUSG00000001750	Tcirg1	945.812938087855	0.396939198813125	0.122742814945284	3.23390985443892	0.00122107990810706	0.0057267167384722
78	ENSMUSG00000001751	Naglu	321.364757684075	1.37368541494765	0.14364972079147	9.56274336893262	1.14675836691914e-21	3.46842280612727e-20
79	ENSMUSG00000001761	Smo	2618.48681787802	-0.271784	0.0532546930019787	-5.10347	3.33482417437671e-07	3.0347264847241e-06
80	ENSMUSG00000001785	Pwp1	1870.82997558858	-0.379513	0.0670757441915428	-5.65797	1.53171851154192e-08	1.67082868455737e-07
81	ENSMUSG00000001855	Nup214	1995.22222532648	-0.417101	0.0839052026931248	-4.9711	6.65757158488568e-07	5.79532722734554e-06
82	ENSMUSG00000001870	Ltbp1	6042.9390097242	-0.347859	0.0470333976265433	-7.39599	1.40357420279627e-13	2.53237059257222e-12
83	ENSMUSG00000001891	Ugp2	1936.17824641528	0.281662468285961	0.0633736213956327	4.44447487902864	8.81068016570944e-06	6.3038995508205e-05
84	ENSMUSG00000001924	Uba1	8636.95874833405	-0.303925	0.0590045931832792	-5.15087	2.59278714491245e-07	2.39749939719948e-06
85	ENSMUSG00000001930	Vwf	11.6378701179716	3.76985977435353	1.09569413537625	3.44061326298784	0.000580397461283429	0.00294986610707298
86	ENSMUSG00000001962	Fam50a	813.272891015372	0.939610928288836	0.118058341513051	7.95886945595425	1.73618295367532e-15	3.63745635193815e-14
87	ENSMUSG00000001983	Taco1	205.819909857392	-0.409844	0.151711023928235	-2.70148	0.00690320703696378	0.0260751246730001
88	ENSMUSG00000001995	Sipa1l2	1246.93088552325	0.351734471078773	0.0616066858070169	5.70935551022144	1.13404786237315e-08	1.2551487818082e-07
89	ENSMUSG00000002017	Fam98a	1200.26916792737	-0.396427	0.0657299371715953	-6.03115	1.62792084289835e-09	1.99708430837861e-08
90	ENSMUSG00000002055	Spag5	2734.0702965141	-0.293718	0.062525484633022	-4.69757	2.6327803324549e-06	2.06879078084021e-05
91	ENSMUSG00000002102	Psmc3	3436.3334205107	-0.332287	0.0407806812849852	-8.14814	3.69573433432575e-16	8.1971387535345e-15
92	ENSMUSG00000002109	Ddb2	354.905554654943	0.705192864928986	0.112095748454207	6.2909867203132	3.15454323646924e-10	4.201427280918e-09
93	ENSMUSG00000002129	Sf3a1	2886.88505778853	-0.260184	0.0504399410807287	-5.15829	2.49219055880632e-07	2.3134815817937e-06
94	ENSMUSG00000002147	Stat6	1989.29736472672	0.392265272210492	0.0512610094981345	7.65231266514108	1.97396559531069e-14	3.8138115770027e-13
95	ENSMUSG00000002190	Clgn	29.3406826218696	1.13357048405972	0.441635506612019	2.56675576824843	0.0102654887564068	0.0365394684055966
96	ENSMUSG00000002205	Vrk3	394.658221336808	0.447149742107125	0.122510787263672	3.64988057047378	0.000262362264600161	0.0014342412985947
97	ENSMUSG00000002227	Mov10	784.414062803854	-0.353157	0.102403736283921	-3.44867	0.000563353353696359	0.00287113450941756
98	ENSMUSG00000002265	Peg3	175.031967666774	3.60012278333075	0.211701689846695	17.0056402758891	7.45858343433349e-65	9.47126224657539e-63
99	ENSMUSG00000002307	Daxx	534.453641343779	0.413874599947014	0.166553744992669	2.48493121523765	0.0129576468989035	0.0444433930233526
100	ENSMUSG00000002319	Ipo4	2105.59367333561	-0.433774	0.0801911700929822	-5.40924	6.32910201322232e-08	6.39639197994856e-07
101	ENSMUSG00000002325	Irf9	295.328977005127	0.504238119110021	0.143855021085213	3.50518261584582	0.000456294185283647	0.00237239166675369
102	ENSMUSG00000002326	Gmpr2	277.496777774523	-0.448007	0.158086447499747	-2.83394	0.00459781570070261	0.0183240690419712
103	ENSMUSG00000002346	Slc25a42	156.081173259436	0.562578396007878	0.170693258460817	3.29584425935029	0.000981263964924867	0.00470819903562883
104	ENSMUSG00000002365	Snx9	6621.59648219721	0.449648071572096	0.0339751083519383	13.2346324525097	5.5366924685548e-40	3.71382577477456e-38
105	ENSMUSG00000002409	Dyrk1b	190.812141150819	0.645317667818427	0.138215474695667	4.66892487429021	3.02780064407356e-06	2.34922871801137e-05
106	ENSMUSG00000002477	Snrpd1	1516.40244324663	-0.341696	0.0600078766887469	-5.69419	1.23960523193351e-08	1.36742924623435e-07
107	ENSMUSG00000002580	Mien1	213.171115507888	0.468896797381659	0.14571730548638	3.21785251117951	0.00129154211851023	0.00601815214045314
108	ENSMUSG00000002603	Tgfb1	1011.60777238705	0.555189447351135	0.121791279694305	4.55853201267492	5.15124136068441e-06	3.83233005523189e-05
109	ENSMUSG00000002718	Cse1l	6041.37415032293	-0.319415	0.0343087715927376	-9.31	1.27837773393028e-20	3.64765241919902e-19
110	ENSMUSG00000002732	Fkbp7	267.459886036872	-0.444278	0.130093863639054	-3.41506	0.00063768750607345	0.00320966162285381
111	ENSMUSG00000002733	Plekha3	1354.17061158192	0.288421367108744	0.0680812510737097	4.23643	2.2710297352541e-05	0.00015239443181102
112	ENSMUSG00000002808	Epdr1	684.157388973799	-0.435459	0.12354963551523	-3.52457	0.00042417836813819	0.00222248466124979
113	ENSMUSG00000002831	Plin4	2052.47696611851	2.00527668467902	0.0597894847019713	33.5389524541747	1.3045799450032e-246	9.86440335687651e-244
114	ENSMUSG00000002844	Adprh	471.121939020241	-0.39558	0.0927555854387115	-4.26476	2.00119487704474e-05	0.000135655569599182
115	ENSMUSG00000002845	Tmem39a	766.384810944157	-0.317549	0.0991761427927831	-3.20187	0.00136537046927921	0.00632320093442641
116	ENSMUSG00000002846	Timmdc1	286.597672145745	-0.343395	0.11870888536007	-2.89275	0.0038188840853165	0.0156355246761604
117	ENSMUSG00000002871	Tpra1	485.193042940845	0.468548494374313	0.174354456059934	2.68733306255878	0.00720250947340887	0.0270582080149405
118	ENSMUSG00000002900	Lamb1	4166.56761270928	0.259293339039725	0.0530706170262552	4.8858173047328	1.03000676281989e-06	8.67113486817251e-06
119	ENSMUSG00000002910	Arrdc2	127.436668114167	0.764972341091519	0.241108648077509	3.1727287560652	0.00151013539024796	0.00690899400901396
120	ENSMUSG00000002944	Cd36	8.87778318674416	3.40975141718794	1.04858632234867	3.25176034105675	0.00114692685108837	0.00541251862917874
121	ENSMUSG00000002957	Ap2a2	3276.05525847062	-0.369573	0.0498141792140151	-7.41902	1.1798570296231e-13	2.1356824469837e-12
122	ENSMUSG00000002983	Relb	482.309088777589	-0.27667	0.111739295841696	-2.47603	0.01328535325586	0.0453244157939358
123	ENSMUSG00000002984	Tomm40	1206.80248514769	-0.273762	0.0746296978081547	-3.66828	0.000244192423391208	0.00134591678290755
124	ENSMUSG00000002996	Hbp1	1177.77336149281	0.404151951653212	0.0663764345629189	6.08878669537623	1.13769576074418e-09	1.43811314437534e-08
125	ENSMUSG00000002997	Prkar2b	2381.37577754627	0.567267700617848	0.0605594765981665	9.36711696472989	7.45407605962272e-21	2.15275269534417e-19
126	ENSMUSG00000003032	Klf4	1232.87025204788	0.58056151560217	0.0895066306907129	6.48624030557335	8.80047638638778e-11	1.24486330516633e-09
127	ENSMUSG00000003062	Stard3nl	460.411051728567	-0.313666	0.113889263523294	-2.75413	0.00588480649757093	0.0226921085041939
128	ENSMUSG00000003131	Pafah1b2	4094.72544406268	-0.272345	0.0742106415245948	-3.66989	0.000242654178483117	0.00133926750466711
129	ENSMUSG00000003134	Tbc1d8	101.51992828161	0.866401753114657	0.199315450794906	4.34688705596725	1.3808327634056e-05	9.57887949093082e-05
130	ENSMUSG00000003135	Cnot11	917.369434254301	-0.263679	0.0745255781868399	-3.5381	0.000403015728259958	0.00212695642119429
131	ENSMUSG00000003153	Slc2a3	147.188259656423	-1.17729	0.350020487542971	-3.36349	0.000769645632779519	0.00380364085005564
132	ENSMUSG00000003228	Grk5	579.21587114446	-0.385653	0.107885530030226	-3.57465	0.000350696116376651	0.00187362994677107
133	ENSMUSG00000003282	Plag1	193.210491444796	0.677759683028869	0.220437645793955	3.07460951412255	0.0021077832129213	0.00923954576072208
134	ENSMUSG00000003299	Mrpl4	586.785012983369	-0.288998	0.0937486598291373	-3.08269	0.00205141585543672	0.00902785787174335
135	ENSMUSG00000003363	Pld3	901.661992780318	0.918249131956221	0.085540104018806	10.7347207779212	6.99300485303484e-27	2.81667398862554e-25
136	ENSMUSG00000003423	Pih1d1	305.240857439846	0.379352017281174	0.119444290881409	3.17597446041029	0.00149334097801122	0.00684714695461932
137	ENSMUSG00000003518	Dusp3	1260.6236834143	0.578282769935731	0.0899697127010052	6.42752713746601	1.29696447685773e-10	1.80091853693892e-09
138	ENSMUSG00000003528	Slc25a1	1496.23211315234	0.729986546966096	0.0680739220771687	10.7234389424276	7.90098988259288e-27	3.1670594384803e-25
139	ENSMUSG00000003541	Ier3	3165.95136963575	0.716637478544957	0.0422021781646215	16.9810542894139	1.13429983067752e-64	1.42947558206973e-62
140	ENSMUSG00000003573	Homer3	1065.42801570297	0.445700078355144	0.0960060810852301	4.64241507743109	3.44360190994788e-06	2.63739952909682e-05
141	ENSMUSG00000003575	Crtc1	1337.48147581255	-0.297965	0.0782044374763808	-3.81008	0.000138921188443879	0.000804649710920589
142	ENSMUSG00000003585	Sec14l2	106.045396531175	0.749739351503655	0.224080338259266	3.34585067716289	0.000820305584455209	0.00402530483699481
143	ENSMUSG00000003617	Cp	2922.66035706442	0.518558789203064	0.0521881157409404	9.93633860584596	2.8926432198669e-23	9.70143547630764e-22
144	ENSMUSG00000003680	Taf6l	528.657523257301	0.329004566042244	0.110264876938369	2.98376577544394	0.0028472463785126	0.0120703219945354
145	ENSMUSG00000003721	Insig2	1065.62158625277	0.279387858330552	0.0904606302683311	3.08850223021674	0.00201168183700596	0.00888354854223366
146	ENSMUSG00000003779	Kif20a	4086.90669222703	-0.412879	0.04554379406119	-9.06553	1.24000190556273e-19	3.37049537565947e-18
147	ENSMUSG00000003812	Dnase2a	515.562292311257	0.629335438747978	0.145282949047173	4.33179146538135	1.4790099108859e-05	0.000102088505674635
148	ENSMUSG00000003814	Calr	19254.6219144475	-0.42014	0.0501366349505238	-8.37991	5.29693750718986e-17	1.23409741501545e-15
149	ENSMUSG00000003847	Nfat5	11023.4538176407	0.309023079843288	0.0744015575527516	4.15344906757076	3.27501133603134e-05	0.000213814025019157
150	ENSMUSG00000003848	Nob1	1188.61601123285	-0.338739	0.0799990194285576	-4.23429	2.29277787707742e-05	0.000153667848449568
151	ENSMUSG00000003865	Gys1	1466.55300055797	0.495703501464652	0.0568848702983196	8.71415367328868	2.92938789305193e-18	7.25154279775578e-17
152	ENSMUSG00000003868	Ruvbl2	1365.5863884259	-0.524391	0.072243599569064	-7.25865	3.90976366288536e-13	6.83900300022061e-12
153	ENSMUSG00000003873	Bax	587.214709326332	0.531647376745426	0.110428441180556	4.81440624409572	1.47638197207957e-06	1.20804791468489e-05
154	ENSMUSG00000003929	Zfp81	443.769049550447	-0.365903	0.124337856825001	-2.94282	0.00325241496395842	0.0135905357762995
155	ENSMUSG00000003955	Fam162a	653.56821553403	0.927845438315663	0.0879227708402728	10.5529594830588	4.9221798553435e-26	1.90419678822417e-24
156	ENSMUSG00000003970	Rpl8	21584.7780009795	-0.291294	0.0408292486477679	-7.13444	9.71812626627288e-13	1.63129193178052e-11
157	ENSMUSG00000004018	Fancl	187.746465841057	-0.417547	0.162597382385648	-2.56798	0.0102293167042036	0.0364378336990208
158	ENSMUSG00000004040	Stat3	5517.84401476513	0.262835801025879	0.0563667074352546	4.66296175500023	3.1169069572565e-06	2.41114260691933e-05
159	ENSMUSG00000004044	Cavin1	14093.9224710701	-0.599655	0.0449754543464317	-13.3329	1.48917024873523e-40	1.02789821940708e-38
160	ENSMUSG00000004098	Col5a3	478.518423322105	-0.665974	0.0938190676773822	-7.0985	1.26120197201398e-12	2.09382183677172e-11
161	ENSMUSG00000004100	Ppan	899.549671352194	-0.603429	0.0967122337494858	-6.23943	4.39160576000893e-10	5.75963011933515e-09
162	ENSMUSG00000004105	Angptl2	2202.92555984459	1.08672209361097	0.0484427168161669	22.4331368064041	1.86978596968753e-111	4.44341280082173e-109
163	ENSMUSG00000004207	Psap	17803.6421161628	0.87856250931573	0.0361712705663383	24.2889590429079	2.56458130326518e-130	7.61818035353863e-128
164	ENSMUSG00000004264	Phb2	3441.55860696464	-0.260815	0.0398537295873916	-6.5443	5.97762204470992e-11	8.60188085759079e-10
165	ENSMUSG00000004267	Eno2	439.898294348261	1.97358778727919	0.13281411271482	14.859774665038	6.01270852307142e-50	5.29213789848111e-48
166	ENSMUSG00000004268	Emg1	1580.59992468682	-0.297326	0.057175777798469	-5.20022	1.9905650154155e-07	1.87715697457125e-06
167	ENSMUSG00000004270	Lpcat3	2741.00729783525	-0.301396	0.0672383709359349	-4.4825	7.3773133240146e-06	5.34501773279542e-05
168	ENSMUSG00000004285	Atp6v1f	623.538677777151	0.723743394289942	0.151588709254966	4.77438852700192	1.80254092287976e-06	1.45630248917459e-05
169	ENSMUSG00000004383	Large1	894.36449434371	0.474095919324209	0.0752121515956823	6.30344843573688	2.9109508577511e-10	3.89257777481427e-09
170	ENSMUSG00000004393	Ddx56	989.739659456648	-0.469767	0.0858482352832216	-5.47206	4.44830372775929e-08	4.58757176139342e-07
171	ENSMUSG00000004446	Bid	979.404978356576	0.477268957072307	0.0759360176939841	6.28514598955745	3.27545741604995e-10	4.35201550447212e-09
172	ENSMUSG00000004500	Zfp324	176.335198175643	-0.486502	0.155410157210471	-3.13044	0.00174546481531553	0.00784668486257586
173	ENSMUSG00000004508	Gab2	330.619577402203	1.2057740483458	0.132142918854939	9.12477232071321	7.18872021101919e-20	1.99640001185817e-18
174	ENSMUSG00000004558	Ndrg2	347.038532049219	1.41835130989385	0.181312569683609	7.82268605187645	5.17079493189817e-15	1.04642547070713e-13
175	ENSMUSG00000004565	Pnpla6	1339.42754948307	0.707125156544197	0.0709985788181443	9.95970860706137	2.28732131049038e-23	7.71796957403803e-22
176	ENSMUSG00000004567	Mcoln1	915.507137278981	1.13478179400388	0.0944201094716278	12.018433365033	2.84310743490045e-33	1.5110253092514e-31
177	ENSMUSG00000004609	Cd33	31.8206056891781	1.95937168878784	0.377004850131984	5.19720552163161	2.02306657442376e-07	1.90564623247674e-06
178	ENSMUSG00000004610	Etfb	592.89662941972	-0.362853	0.094307293468839	-3.84756	0.000119298037721629	0.000701492703251785
179	ENSMUSG00000004626	Stxbp2	762.941580337202	0.332493882348271	0.107285559684246	3.0991485091455	0.00194077710787448	0.00861388132056881
180	ENSMUSG00000004655	Aqp1	1109.13548667676	0.478155208268149	0.0790548827842923	6.04839563892384	1.46295338456563e-09	1.81086794752001e-08
181	ENSMUSG00000004665	Cnn2	3648.14510375242	-0.45907	0.0482058203006659	-9.52312	1.68050372319031e-21	5.02790997037244e-20
182	ENSMUSG00000004698	Hdac9	65.0717234714871	-0.857739	0.311617392688153	-2.75254	0.00591349596627351	0.0227868902939448
183	ENSMUSG00000004768	Rab23	1086.11548472464	-0.398767	0.127019187237488	-3.13943	0.00169278879354187	0.00763545053703066
184	ENSMUSG00000004791	Pgf	8.77953995718497	2.04635623675923	0.778389958766696	2.62896021937582	0.00856463791470353	0.0313954939865785
185	ENSMUSG00000004815	Dgkq	478.999790818038	0.553113701342653	0.199578712481849	2.77140630112522	0.00558147334650488	0.0217187857588558
186	ENSMUSG00000004843	Chmp2b	1242.77570848212	0.394257169533715	0.0748496039547082	5.26732472455407	1.38426221951634e-07	1.33336433246406e-06
187	ENSMUSG00000004849	Ap1s1	2045.39452756537	-0.344068	0.093219033847429	-3.69096	0.000223405694600897	0.00124168183417505
188	ENSMUSG00000004929	Thop1	1670.54019133959	-0.268443	0.0610087316760762	-4.40007	1.08216925292847e-05	7.63438741410732e-05
189	ENSMUSG00000004933	Matk	13.1004414926116	1.68402598346333	0.64939160982105	2.59323643544976	0.00950773826412642	0.0341600920137674
190	ENSMUSG00000004934	Pias4	694.551238741877	0.449933249700845	0.107875552862082	4.17085463539716	3.03459400774278e-05	0.000199134009147145
191	ENSMUSG00000004936	Map2k1	1371.95206692734	0.385028089389412	0.0622324283653905	6.18693661010244	6.13446182606612e-10	7.95376246894856e-09
192	ENSMUSG00000004945	Tmem242	793.223740800948	-0.273347	0.0881533694107714	-3.10081	0.00192989143583821	0.00857013989192968
193	ENSMUSG00000004947	Dtx2	550.597556750864	0.351775798938893	0.0890739546866405	3.94925542686894	7.83946636996303e-05	0.000477166202211251
194	ENSMUSG00000004951	Hspb1	259.200548693204	0.528098780856499	0.139046584459189	3.79799894337928	0.000145868945288059	0.0008419604111266
195	ENSMUSG00000004952	Rasa4	340.386652482183	0.442863005425185	0.167607913119518	2.64225594831783	0.00823557940015863	0.0303901648894496
196	ENSMUSG00000005043	Sgsh	339.420977521398	0.566122813781595	0.111653632163187	5.07034838736084	3.9708813882436e-07	3.56864461876997e-06
197	ENSMUSG00000005045	Chd5	114.742534990456	0.494084132840321	0.18598256471326	2.65661533166874	0.00789294477174263	0.0293405891123885
198	ENSMUSG00000005054	Cstb	2910.23825851556	0.746973076997425	0.047571680825304	15.7020534914566	1.46424502094969e-55	1.46733228454808e-53
199	ENSMUSG00000005087	Cd44	5445.95437111855	-0.265723	0.040378061587856	-6.58089	4.67649795436094e-11	6.77644106888451e-10
200	ENSMUSG00000005124	Ccn4	1858.50513697895	-0.597238	0.0779465155856661	-7.66215	1.82844673255887e-14	3.5450129832304e-13
201	ENSMUSG00000005125	Ndrg1	3006.33924520559	0.69162627553407	0.0529545097329569	13.0607625114812	5.51723800469372e-39	3.55733543442171e-37
202	ENSMUSG00000005142	Man2b1	2138.20626676601	0.387481073511748	0.0774427205057384	5.00345379115441	5.63121691218214e-07	4.95112544049418e-06
203	ENSMUSG00000005161	Prdx2	4504.77245377519	-0.497851	0.0552951176086376	-9.00352	2.18596853828861e-19	5.85565002164752e-18
204	ENSMUSG00000005225	Plekha8	462.868281981307	-0.378879	0.113322078259901	-3.34338	0.000827649192181912	0.00405655401059108
205	ENSMUSG00000005354	Txn2	2078.73431315868	-0.26528	0.0543708627338646	-4.87908	1.06579191936484e-06	8.94072041282605e-06
206	ENSMUSG00000005397	Nid1	22899.320784327	-0.370784	0.0368209330230447	-10.0699	7.50388210881999e-24	2.60599329603801e-22
207	ENSMUSG00000005410	Mcm5	5107.32260525254	-0.340327	0.0371208083164937	-9.16809	4.81462642419654e-20	1.34381393567969e-18
208	ENSMUSG00000005413	Hmox1	4268.62349226721	0.867914818856711	0.0454380693388865	19.1010496591223	2.4746192112505e-81	4.57392117546135e-79
209	ENSMUSG00000005442	Cic	2942.01782576677	0.460452718971994	0.0599035130894476	7.68657287736111	1.51128615212791e-14	2.9472737562307e-13
210	ENSMUSG00000005514	Por	2949.31279665409	0.278180264020759	0.0819300530208846	3.3953385084451	0.000685437967344351	0.00342822026060532
211	ENSMUSG00000005534	Insr	932.591498253665	0.25332919085323	0.087707892210074	2.88832834160999	0.00387295358088561	0.0158218523619922
212	ENSMUSG00000005547	Cyp2a5	3.53223026555169	-4.78619	1.93051790955446	-2.47922	0.0131668450458759	0.0450587260518712
213	ENSMUSG00000005566	Trim28	4625.84319864935	-0.277295	0.0469899473078553	-5.90115	3.60981162225203e-09	4.26485911478427e-08
214	ENSMUSG00000005580	Adcy9	219.033264508463	0.37199176247053	0.146019238520817	2.54755309121473	0.0108481344873031	0.0382504295021308
215	ENSMUSG00000005610	Eif4g2	23831.6456152071	-0.287889	0.0402181787247259	-7.15818	8.17563391554599e-13	1.38353682792581e-11
216	ENSMUSG00000005667	Mthfd2	1812.06134361351	-0.445906	0.0779559537767016	-5.71998	1.06536861519141e-08	1.18228198223543e-07
217	ENSMUSG00000005732	Ranbp1	5633.85455080532	-0.345791	0.0485213855413414	-7.12657	1.02898764410717e-12	1.72552514714948e-11
218	ENSMUSG00000005803	Sqor	342.277807369535	0.386721038700597	0.108693087796641	3.5579174953989	0.000373806677997645	0.00198793928660193
219	ENSMUSG00000005813	Metap1	1874.78833880435	-0.320308	0.0580587009638627	-5.51697	3.44895442365649e-08	3.6083872224859e-07
220	ENSMUSG00000005846	Rsl1d1	5358.02353142166	-0.3062	0.0342740566993303	-8.93388	4.11306365681441e-19	1.07919264875564e-17
221	ENSMUSG00000005873	Reep5	1877.00348514136	0.329961201045291	0.0789713804331462	4.17823772657262	2.93776506719412e-05	0.000192932182758682
222	ENSMUSG00000005882	Uqcc1	525.562794567096	-0.50596	0.109266928373776	-4.6305	3.64787684528934e-06	2.77468821771322e-05
223	ENSMUSG00000005949	Ctns	340.697263981202	1.36303727782388	0.131317510145284	10.3797069889299	3.0671509625511e-25	1.14143302599637e-23
224	ENSMUSG00000005958	Ephb3	423.070346313017	-0.306169	0.12397296152999	-2.46965	0.0135246804759187	0.0459805967130406
225	ENSMUSG00000005968	Tuft1	278.842718945235	0.429652722987856	0.159354046398897	2.69621470365643	0.00701324459939	0.0264547219752501
226	ENSMUSG00000005973	Rcn1	1616.5554722222	-0.47046	0.0650507807859146	-7.23219	4.7524982137928e-13	8.25238077102748e-12
227	ENSMUSG00000005981	Trap1	2039.80795347052	-0.300718	0.067227914174205	-4.47311	7.70916865148762e-06	5.57574002249985e-05
228	ENSMUSG00000006010	Odr4	597.200229947252	-0.317408	0.113650307458238	-2.79284	0.00522467937974747	0.0205030765468505
229	ENSMUSG00000006024	Napa	1816.61943687974	0.331584847708908	0.0648444227705645	5.11354459707562	3.16169067253756e-07	2.88823307730161e-06
230	ENSMUSG00000006050	Sra1	526.27889300775	-0.381493	0.0928627811481324	-4.10814	3.9885495855313e-05	0.000256175761989626
231	ENSMUSG00000006057	Atp5mc1	917.585098637597	-0.296976	0.120794581333175	-2.45852	0.0139511180922753	0.0471509243122713
232	ENSMUSG00000006095	Tbcb	571.068335131936	-0.347186	0.0980016731386637	-3.54265	0.000396130006781388	0.00209727010273978
233	ENSMUSG00000006127	Inpp5k	619.780372896398	0.318601420465061	0.0972204671780309	3.27710233979472	0.00104878348159349	0.00500186732118912
234	ENSMUSG00000006219	Fblim1	473.000997972896	0.37357923352933	0.105058457233318	3.55591775633703	0.000376661904205523	0.00200134963140369
235	ENSMUSG00000006273	Atp6v1b2	2452.41032035043	1.26045050363992	0.0499624577865575	25.2279523362248	1.97746245768795e-140	6.57901759672782e-138
236	ENSMUSG00000006333	Rps9	6894.23549407547	-0.252624	0.0593154592161595	-4.25899	2.05350411119212e-05	0.000139031505452507
237	ENSMUSG00000006362	Cbfa2t3	11.4487137518694	-2.60954	0.993279349164468	-2.62719	0.00860920379718813	0.0315171886369332
238	ENSMUSG00000006369	Fbln1	1050.10561351084	-0.37793	0.0765991491738463	-4.93386	8.06193659670929e-07	6.91290284980717e-06
239	ENSMUSG00000006378	Gcat	436.96133126385	0.471756711131895	0.193059202058099	2.44358572967646	0.0145421141334696	0.0486442929037334
240	ENSMUSG00000006390	Elovl1	1350.97430383373	0.331560969982096	0.0660675500860176	5.01851468005723	5.20725149233886e-07	4.59780406449347e-06
241	ENSMUSG00000006398	Cdc20	2445.10210454797	-0.263878	0.0564056529378255	-4.67822	2.89371320539942e-06	2.25685842857506e-05
242	ENSMUSG00000006423	Steep1	1481.91547718167	0.290768448247028	0.0670388822760116	4.33731050362504	1.4423679453227e-05	9.98077819070011e-05
243	ENSMUSG00000006442	Srm	1417.08406979195	-0.952797	0.0673500259216362	-14.1469	1.95039786741288e-45	1.49515523153978e-43
244	ENSMUSG00000006445	Epha2	2972.27942717107	-0.285361	0.0484724201162151	-5.88708	3.93071527100681e-09	4.61449883791095e-08
245	ENSMUSG00000006456	Rbm14	1167.46775598294	-0.363628	0.0713081226320711	-5.09939	3.40746995255425e-07	3.09237657723622e-06
246	ENSMUSG00000006494	Pdk1	1943.50810845556	0.922115076177439	0.0573812974406478	16.0699586329714	4.14362778018651e-58	4.36261064072168e-56
247	ENSMUSG00000006517	Mvd	758.638977547797	1.78333945706674	0.0818219812502709	21.7953590198702	2.56771094750343e-105	5.93248216829438e-103
248	ENSMUSG00000006567	Atp7b	8.92768974821088	2.55432340024795	0.847509800032209	3.0139160634495	0.002578991467539	0.0110428630791535
249	ENSMUSG00000006586	Runx1t1	82.8631931748531	-1.38796	0.378062972241552	-3.67124	0.000241372819842012	0.00133352270278043
250	ENSMUSG00000006589	Aprt	1099.40894142496	-0.277015	0.0841596149738028	-3.29154	0.000996401905313757	0.00476708245467194
251	ENSMUSG00000006599	Gtf2h1	1387.64236845537	0.57149808804655	0.0805368969813716	7.09610264943209	1.28324180680341e-12	2.12405248320146e-11
252	ENSMUSG00000006705	Pknox1	481.387838615478	-0.380796	0.12932363498096	-2.94452	0.00323453604734578	0.0135260198963291
253	ENSMUSG00000006717	Acot13	315.433757802277	0.920470993406878	0.128385940090798	7.16956228038599	7.52379356199041e-13	1.28367493234575e-11
254	ENSMUSG00000006732	Mettl1	349.603704613142	-0.63022	0.117625177751424	-5.35786	8.42119491410741e-08	8.36995709914008e-07
255	ENSMUSG00000006763	Saal1	393.77608989485	-0.314807	0.125781514576068	-2.5028	0.0123213583302755	0.0425770244753081
256	ENSMUSG00000006930	Hap1	239.943284544277	1.09794534223771	0.170581060136828	6.4365020439961	1.22258189958345e-10	1.70332076210809e-09
257	ENSMUSG00000006932	Ctnnb1	12294.9480275676	0.540983530516007	0.0438007324926954	12.3510156047328	4.8100339965213e-35	2.75913501834937e-33
258	ENSMUSG00000007021	Syngr3	62.5304655952304	0.692622384356733	0.274876765369816	2.51975602021104	0.0117436202670783	0.0408692726240265
259	ENSMUSG00000007029	Vars1	3227.40020184944	-0.587878	0.0522117755919025	-11.2595	2.07953995332573e-29	9.29923309773482e-28
260	ENSMUSG00000007038	Neu1	448.77387162489	1.57718662157315	0.117499467342685	13.4229257139806	4.43838601209268e-41	3.08922808833313e-39
261	ENSMUSG00000007610	Gtpbp3	423.042973816058	-0.348167	0.135115518786459	-2.57681	0.00997160094151738	0.0356113314002022
262	ENSMUSG00000007613	Tgfbr1	1419.71040202801	0.605774970864097	0.0704886850296608	8.59393207022083	8.40427206958547e-18	2.02616037503702e-16
263	ENSMUSG00000007655	Cav1	8080.84877773534	-1.62346	0.0590886129210062	-27.475	3.48972575041669e-166	1.45128969645454e-163
264	ENSMUSG00000007659	Bcl2l1	1127.14786217731	0.290965858566767	0.0937985134650575	3.10203059534797	0.00192198093028324	0.00853957071988828
265	ENSMUSG00000007721	Ccdc124	593.613252540876	-0.437187	0.092791829033201	-4.71148	2.45928052335009e-06	1.93611602015753e-05
266	ENSMUSG00000007739	Cct4	5113.99345039257	-0.25335	0.0558756792447005	-4.53418	5.7827692733038e-06	4.24895613345445e-05
267	ENSMUSG00000007783	Cpt1c	448.990478993886	0.33092956332393	0.109434683231837	3.02399160440622	0.00249463361317695	0.0107162294931441
268	ENSMUSG00000007812	Zfp655	1136.54813024897	0.381978350738976	0.079052838965556	4.83193716680317	1.35210932013948e-06	1.11348210596635e-05
269	ENSMUSG00000007833	Aldh16a1	709.090651699918	0.276691206656374	0.10005303428237	2.76544543242431	0.00568451147799241	0.022039870030447
270	ENSMUSG00000007836	Hnrnpa0	3789.01639492211	-0.404113	0.0662679382925655	-6.09817	1.0728817646334e-09	1.36343683381793e-08
271	ENSMUSG00000007850	Hnrnph1	9708.95536782277	-0.473716	0.0575472391472901	-8.23178	1.84450138721553e-16	4.17459599677964e-15
272	ENSMUSG00000007888	Crlf1	1069.07975972323	-0.595922	0.103433621623923	-5.7614	8.34215499919367e-09	9.37646948726937e-08
273	ENSMUSG00000007891	Ctsd	6549.34483668374	1.16035783336423	0.0404972266035449	28.6527728114264	1.48047932944342e-180	7.24346283685036e-178
274	ENSMUSG00000008035	Mid1ip1	656.360000223949	0.676337921968355	0.127038850039513	5.32386684670078	1.01584278586144e-07	9.9461711258417e-07
275	ENSMUSG00000008090	Fgfrl1	979.451347454837	0.399845977726692	0.0835679346344019	4.78468182175331	1.71258407536157e-06	1.38906035942654e-05
276	ENSMUSG00000008206	Cers4	564.679068170814	1.64030119722181	0.139843548122389	11.7295450469137	8.99407862988193e-32	4.50652102433994e-30
277	ENSMUSG00000008307	1700109H08Rik	84.6142562970663	1.65345881232358	0.304131299253867	5.43666112754606	5.4288246504645e-08	5.54379975816311e-07
278	ENSMUSG00000008348	Ubc	18583.1062458666	0.42583303703921	0.0707874241157229	6.01565945305567	1.7915585256001e-09	2.18493959482095e-08
279	ENSMUSG00000008373	Prpf31	1315.63838639885	-0.277342	0.0948781598875023	-2.92314	0.00346522433023064	0.0143607390965089
280	ENSMUSG00000008435	Rdh13	511.825189471322	0.444600117928731	0.11702620409465	3.7991501251219	0.000145193126673929	0.000838421989882858
281	ENSMUSG00000008496	Pou2f2	7.25387170711923	-2.47214	0.952756351666749	-2.59472	0.00946666806488096	0.0340419419064623
282	ENSMUSG00000008540	Mgst1	2214.95063119221	1.0436418772196	0.26647470173584	3.91647638751904	8.98526118367925e-05	0.000541361172729099
283	ENSMUSG00000008604	Ubqln4	2077.27926019271	-0.33292	0.0581548350545612	-5.72471	1.03607978171838e-08	1.15131510814197e-07
284	ENSMUSG00000008668	Rps18	6013.3661493845	-0.310207	0.0833978141249001	-3.71961	0.000199529210201157	0.00112020533638078
285	ENSMUSG00000008682	Rpl10	4189.01520569245	-0.446556	0.177361495665652	-2.51777	0.0118099706818165	0.0410829908598948
286	ENSMUSG00000008734	Gprc5b	1595.7141189563	0.435473821714507	0.1301173178988	3.34677834393422	0.000817565548077248	0.00401422753608767
287	ENSMUSG00000008859	Rala	1403.80049045887	0.339527020803067	0.0696805668636853	4.87262139338327	1.10127145331608e-06	9.20585458588592e-06
288	ENSMUSG00000009013	Dynll1	2054.70944409935	-0.326586	0.108274287713786	-3.01629	0.00255892599480614	0.0109650691414985
289	ENSMUSG00000009035	Tmem184b	2903.21018718028	0.524122356214668	0.0998689927338519	5.2480989531099	1.53676751998073e-07	1.47513720108941e-06
290	ENSMUSG00000009185	Ccl8	58.7765238127866	2.6280190880013	0.295186978580747	8.90289639684232	5.44079585391898e-19	1.40977630887761e-17
291	ENSMUSG00000009406	Elk1	681.056482737384	0.467029529997267	0.0880218430536178	5.30583675364284	1.12157300092266e-07	1.09107408598529e-06
292	ENSMUSG00000009566	Fpgs	602.520049931801	-0.251542	0.0859406874817062	-2.92693	0.00342329501523813	0.0142153051868413
293	ENSMUSG00000009569	Mrtfb	1370.52152288497	0.265469228532982	0.0796286797981998	3.33383938055675	0.000856561050221506	0.00417733599250506
294	ENSMUSG00000009614	Sardh	642.990016459182	-0.556388	0.195919088100293	-2.83988	0.00451298084370209	0.0180205080016765
295	ENSMUSG00000009647	Mcu	1570.47218482316	-0.287216	0.0616755160784676	-4.65688	3.21034186329065e-06	2.47814556361207e-05
296	ENSMUSG00000009654	Oit3	50.7715309803045	2.64980574220296	0.5575744389525	4.75238023317762	2.01035854860646e-06	1.61090146705532e-05
297	ENSMUSG00000009681	Bcr	2351.4908121694	-0.335946	0.0706742293292213	-4.75344	1.99979779135732e-06	1.60398439051249e-05
298	ENSMUSG00000009772	Nuak2	163.602817876253	-1.16974	0.2268784213413	-5.1558	2.52554538281701e-07	2.34183096115725e-06
299	ENSMUSG00000009828	Cilk1	858.065634212018	-0.29021	0.0689787214787546	-4.20725	2.58502399541827e-05	0.000171458828404238
300	ENSMUSG00000009905	Kdsr	784.706524466417	0.858496195824566	0.0717783506228336	11.9603778628966	5.7300581832645e-33	2.97873493370641e-31
301	ENSMUSG00000009927	Rps25	4352.41158118659	-0.317704	0.0556314154799461	-5.71088	1.1239201574963e-08	1.24476776431098e-07
302	ENSMUSG00000010048	Ifrd2	557.359362042357	-0.662094	0.141329351443593	-4.68476	2.8028536582144e-06	2.18898923025336e-05
303	ENSMUSG00000010051	Hyal1	161.551289410136	2.1970070267848	0.188459335173233	11.6577245948856	2.09568113054551e-31	1.01934665516446e-29
304	ENSMUSG00000010097	Nxf1	3512.33004140287	-0.265971	0.052577610463398	-5.05864	4.22254052994804e-07	3.76834558560545e-06
305	ENSMUSG00000010154	Spire2	279.736520412454	-0.558341	0.136258451779849	-4.09766	4.17340111774766e-05	0.000266812173688441
306	ENSMUSG00000010392	Gosr1	1768.56750579295	-0.269571	0.103800281954068	-2.59701	0.0094038525747841	0.0338819769507328
307	ENSMUSG00000010406	Mrpl52	206.134894028073	-0.493379	0.188345414107101	-2.61954	0.00880473380898436	0.0321128583451995
308	ENSMUSG00000010461	Eya4	1666.83392336866	-0.316069	0.0672647072667384	-4.69888	2.61592377863032e-06	2.0565166378788e-05
309	ENSMUSG00000010476	Ebf3	141.405842555963	-0.385102	0.157806308747908	-2.44035	0.0146732291497046	0.0489942125462335
310	ENSMUSG00000010554	Mettl16	1088.77350376311	-0.349754	0.0683425511422207	-5.11766	3.09345375174032e-07	2.83056122993401e-06
311	ENSMUSG00000010663	Fads1	5967.38212138553	0.641477318053938	0.0344335279290513	18.6294392888139	1.85456969833955e-77	3.08507669318783e-75
312	ENSMUSG00000010721	Lmbr1	527.339941595212	0.383092340021683	0.0865130805238774	4.42814355588634	9.5047634688286e-06	6.77428193247488e-05
313	ENSMUSG00000010751	Tnfrsf22	874.148551844378	1.45067476123873	0.152088139178084	9.53838194798415	1.45078113205717e-21	4.34842236608486e-20
314	ENSMUSG00000010755	Cars1	2152.72	0.264994790875475	0.0509583436303781	5.20022379058456	1.99048716055943e-07	1.87715697457125e-06
315	ENSMUSG00000010797	Wnt2	27.4099291333543	-1.21756	0.398127177245357	-3.05821	0.00222664626487262	0.00969132930825644
316	ENSMUSG00000010914	Pdhx	701.76176208735	-0.394738	0.0898410820417124	-4.39374	1.11416796940652e-05	7.83686434295028e-05
317	ENSMUSG00000010936	Vac14	1491.10386165879	0.582903053098242	0.0644099213405138	9.04989543484502	1.43105311863575e-19	3.8708241672367e-18
318	ENSMUSG00000011114	Tbrg1	1393.67004098357	-0.425165	0.0599001912096283	-7.09789	1.26674511178611e-12	2.10092771032521e-11
319	ENSMUSG00000011148	Adss1	117.979808822973	1.37453110771628	0.252916532055445	5.43472226408255	5.48818483541179e-08	5.59754474169682e-07
320	ENSMUSG00000011179	Odc1	3361.62094509489	-0.533201	0.0445839482663902	-11.9595	5.79183888424538e-33	3.00147164608791e-31
321	ENSMUSG00000011257	Pabpc4	2880.80322839273	-0.35264	0.054274126639729	-6.49739	8.17239893080132e-11	1.15996464346314e-09
322	ENSMUSG00000011589	Fsd1	38.7468661511272	-1.20266	0.395168853424133	-3.04341	0.00233916706552669	0.0101217194727171
323	ENSMUSG00000011752	Pgam1	16877.170631771	0.414882609683154	0.0384293571172365	10.7959810104934	3.59601448711779e-27	1.46616914199031e-25
324	ENSMUSG00000012396	Nanog	9.46295792810706	-2.72872	0.833096641025941	-3.27539	0.00105515250967503	0.00502935873880919
325	ENSMUSG00000012428	Steap4	97.377074234016	-1.06215	0.216337333127703	-4.90968	9.12234755930427e-07	7.75422849509589e-06
326	ENSMUSG00000012443	Kif11	5323.42216251535	-0.273273	0.0462634443845118	-5.90689	3.48620017585883e-09	4.13055127673872e-08
327	ENSMUSG00000013160	Atp6v0d1	1273.37532129995	0.839056805229016	0.0656925485067075	12.7724806587972	2.33589346991269e-37	1.43916992118509e-35
328	ENSMUSG00000013275	Slc41a1	904.840564462938	0.386366393501197	0.0706301474116068	5.47027590427631	4.49335527563956e-08	4.6254310031104e-07
329	ENSMUSG00000013415	Igf2bp1	1505.37068319347	-0.48255	0.107004113528292	-4.50964	6.49371941829513e-06	4.74409409412998e-05
330	ENSMUSG00000013622	Atraid	425.484901402241	0.334389178645839	0.0989386418540178	3.37976317826582	0.000725483123218246	0.00360789589080285
331	ENSMUSG00000013629	Cad	4061.60936877816	-0.473446	0.123093144244202	-3.84624	0.000119945034167001	0.000705047930518747
332	ENSMUSG00000013701	Timm23	1654.69051226965	-0.304512	0.0596553943702394	-5.10452	3.31631519711562e-07	3.01953493727523e-06
333	ENSMUSG00000013833	Med16	641.848343176933	-0.303295	0.10029775603571	-3.02395	0.00249497786756521	0.0107162294931441
334	ENSMUSG00000013846	St3gal1	195.065822202463	0.780557283524058	0.235737072641059	3.31113504880312	0.000929183537781594	0.00448417991035591
335	ENSMUSG00000013858	Tmem259	2229.49616311825	0.264786773237654	0.0540701531275644	4.89709678855466	9.72629379792271e-07	8.21721164694994e-06
336	ENSMUSG00000013921	Clip3	883.39923472023	-0.31636	0.10925270297089	-2.89567	0.00378345294200998	0.0155136235994308
337	ENSMUSG00000014158	Trpv4	326.666924030383	0.301207715490232	0.116861458862724	2.57747694082834	0.00995245216685167	0.0355582134440673
338	ENSMUSG00000014226	Cacybp	3170.00804491984	-0.366084	0.0539791671368406	-6.78194	1.18571898272967e-11	1.81290765420111e-10
339	ENSMUSG00000014303	Glis2	993.347183685953	-0.371646	0.0831837404488698	-4.46778	7.90366292573584e-06	5.7085689569384e-05
340	ENSMUSG00000014353	Tmem87b	620.107346557454	0.292892605743147	0.088084870121928	3.32511821085417	0.000883810538209745	0.00428885306392039
341	ENSMUSG00000014503	Pkd2l2	122.761218404029	0.498282915562183	0.192825972121391	2.58410685075398	0.00976315423991663	0.0349795543357771
342	ENSMUSG00000014599	Csf1	10196.0696159784	-0.616496	0.042287804610184	-14.5786	3.84499165064942e-48	3.24677340652554e-46
343	ENSMUSG00000014602	Kif1a	22.1930373974624	4.31048776335893	0.915955408218954	4.70600176021727	2.52622336855491e-06	1.98787728173656e-05
344	ENSMUSG00000014773	Dll1	143.189965263274	2.21203093936916	0.31235700387867	7.08173952208988	1.42356051634759e-12	2.34697018725889e-11
345	ENSMUSG00000014782	Plekhg4	342.805467567631	-0.848961	0.224433859017935	-3.78268	0.000155148864859591	0.000892119380207153
346	ENSMUSG00000014813	Stc1	63.5228163135915	-1.1098	0.261331463419977	-4.24672	2.169200452876e-05	0.000146091698516568
347	ENSMUSG00000014837	Matcap1	174.284408816958	-0.583899	0.213622791091703	-2.73332	0.00627000859362277	0.0239884068433567
348	ENSMUSG00000014850	Msh3	950.385491634197	0.36569860795531	0.0747088120499837	4.89498625290201	9.83126006729428e-07	8.29325614703044e-06
349	ENSMUSG00000014867	Surf4	5749.00773746635	-0.363746	0.0341014800562246	-10.6666	1.4590870986769e-26	5.82060285047726e-25
350	ENSMUSG00000014905	Dnajb9	343.981675279928	0.313440698185142	0.126788682061177	2.47215045609437	0.0134302979789747	0.0457344947554237
351	ENSMUSG00000014956	Ppp1cb	7181.61189501925	-0.34313	0.0417077628132146	-8.227	1.91964996136229e-16	4.32701586819264e-15
352	ENSMUSG00000014959	Gorasp2	2355.39128192914	-0.294228	0.0476786860851589	-6.17105	6.78384332357361e-10	8.76158646643222e-09
353	ENSMUSG00000015027	Galns	383.542727265445	0.446213771333161	0.124986491068434	3.57009599612526	0.000356850430299267	0.00190263041923984
354	ENSMUSG00000015090	Ptgds	9.74542053547643	4.81339271433552	1.36298415288537	3.53151040248399	0.000413193609546834	0.00217377472954193
355	ENSMUSG00000015094	Npdc1	783.614086721695	0.265080721639403	0.0807461733627338	3.28288896674507	0.00102749126994285	0.00490735494559266
356	ENSMUSG00000015120	Ube2i	5831.47065236261	-0.258603	0.044701836398841	-5.78507	7.24806928921161e-09	8.20215187932212e-08
357	ENSMUSG00000015143	Actn1	6093.88712575217	-0.367762	0.0563914418398708	-6.52158	6.95682954056753e-11	9.95071877965098e-10
358	ENSMUSG00000015149	Sirt2	1074.40256364336	0.650849444039284	0.0808030035399479	8.05476796066761	7.96297257082479e-16	1.72031232098273e-14
359	ENSMUSG00000015176	Nolc1	5469.71339649507	-0.437602	0.051193041097325	-8.54807	1.25165366059359e-17	3.00018136080323e-16
360	ENSMUSG00000015217	Hmgb3	1255.07440967192	-0.405636	0.0648706477823804	-6.253	4.02643168920536e-10	5.29483724505385e-09
361	ENSMUSG00000015222	Map2	592.483041348743	-0.691059	0.153016448551594	-4.51624	6.29466409353099e-06	4.60271372289618e-05
362	ENSMUSG00000015243	Abca1	1277.53097822642	-4.18052	0.119313792974964	-35.0381	5.92563682420621e-269	6.1608105356669e-266
363	ENSMUSG00000015305	Sash1	6076.42757131692	0.47052754818988	0.0389017849140281	12.095268873388	1.11875376427561e-33	6.04236002231326e-32
364	ENSMUSG00000015312	Gadd45b	747.963005287597	-0.510552	0.0843309174753412	-6.05415	1.41162765046494e-09	1.75372860085767e-08
365	ENSMUSG00000015354	Pcolce2	502.556955976032	0.620419414876244	0.167789395222268	3.69760802853115	0.000217640608617256	0.00121328804435257
366	ENSMUSG00000015474	Ppt2	444.437686329074	0.338719749348283	0.114066340326611	2.96949782362098	0.00298286925326358	0.0125939162507715
367	ENSMUSG00000015501	Hivep2	2875.64092933987	0.708563469870556	0.0574661234248249	12.3301073335401	6.23635998802401e-35	3.55280302742395e-33
368	ENSMUSG00000015568	Lpl	535.871485263959	0.713046798084262	0.0880469343264557	8.0984852401614	5.56477136537269e-16	1.21482902444849e-14
369	ENSMUSG00000015575	Atp6v0e	896.638252278503	0.366044699800301	0.0827944583747234	4.42112560412681	9.81880748299335e-06	6.95934650530866e-05
370	ENSMUSG00000015647	Lama5	4437.71191424575	0.508919517961302	0.0550616989692339	9.24271367372198	2.40323424510913e-20	6.79894586180108e-19
371	ENSMUSG00000015659	Serac1	258.719658617646	0.703449246005452	0.165289013755067	4.25587418077196	2.08233790078972e-05	0.000140811751949744
372	ENSMUSG00000015668	Pdzd11	611.072787407595	-0.310504	0.10031263029329	-3.09536	0.00196571347173505	0.00871758027254399
373	ENSMUSG00000015671	Psma2	3081.74934301982	-0.274781	0.0604037409776882	-4.54907	5.38835367796401e-06	3.98733378260371e-05
374	ENSMUSG00000015745	Plekho1	371.974912892509	0.403466044410594	0.152990369452421	2.63719896784791	0.00835937840469044	0.030786847103388
375	ENSMUSG00000015749	Anp32e	5589.97714011224	-0.283872	0.0570149457985735	-4.9789	6.39450213545092e-07	5.58093090363201e-06
376	ENSMUSG00000015757	Ppil4	1841.54917846639	-0.31705	0.0570070784235621	-5.56159	2.67320489660991e-08	2.83964006737585e-07
377	ENSMUSG00000015766	Eps8	7508.85687591967	0.749209462474623	0.0423569661961389	17.6879868828499	5.18966085710092e-70	7.57280775069068e-68
378	ENSMUSG00000015806	Qdpr	734.677194871851	0.426581141319708	0.0824023727144326	5.17680653199193	2.25716063626535e-07	2.11299196309927e-06
379	ENSMUSG00000015837	Sqstm1	6540.07202985205	0.648640151827281	0.0451426128297122	14.3686887215433	8.13570588971906e-47	6.56977997453769e-45
380	ENSMUSG00000015850	Adamtsl4	500.053054109418	-0.3978	0.142054005204106	-2.80034	0.00510481176056247	0.0200705610108619
381	ENSMUSG00000015942	Gtf2ird2	230.263730992902	0.487080832573423	0.165993664826196	2.93433386800286	0.00334264441336269	0.0139290806153027
382	ENSMUSG00000015961	Adss2	3067.95984234762	-0.517383	0.0474357080078202	-10.907	1.06685043147261e-27	4.45905952953441e-26
383	ENSMUSG00000015980	Lrrc27	164.048269415552	2.03603190669854	0.267908148243268	7.59973864195341	2.96729413176712e-14	5.65417386963872e-13
384	ENSMUSG00000016024	Lbp	123.291903772792	-1.43448	0.291924249851639	-4.91389	8.92857837144725e-07	7.60506406600231e-06
385	ENSMUSG00000016128	Stard13	1118.29800890678	-0.386559	0.121160118159385	-3.19048	0.00142037539919989	0.00654695061393468
386	ENSMUSG00000016239	Lonrf3	106.281668964699	1.24578267554304	0.389147522196346	3.20131211040957	0.00136803261985006	0.00633376638775558
387	ENSMUSG00000016256	Ctsz	1803.88142975954	0.654853401020574	0.05203329341779	12.5852768104177	2.5444926879881e-36	1.53360999509718e-34
388	ENSMUSG00000016262	Sertad4	588.592511370277	-0.721915	0.0961221849705183	-7.51039	5.89521538428698e-14	1.09571964153758e-12
389	ENSMUSG00000016319	Slc25a5	6463.81331434182	-0.287199	0.0489488551281133	-5.86733	4.42875272061251e-09	5.1591247554194e-08
390	ENSMUSG00000016382	Pls3	3302.81775106725	0.272328410262698	0.0492204065384431	5.53283545210051	3.15095044493718e-08	3.32167684737199e-07
391	ENSMUSG00000016481	Cr1l	638.532481493384	0.258976953030188	0.0892367662664128	2.90213287488503	0.00370631297355386	0.0152534676682505
392	ENSMUSG00000016526	Dyrk3	200.757426387872	0.644348050579841	0.165789961558929	3.88653236010801	0.000101686376631912	0.000606726282378716
393	ENSMUSG00000016534	Lamp2	8608.76516948267	0.822219452692521	0.0426209552244215	19.2914365331116	6.33873430100496e-83	1.19823687610474e-80
394	ENSMUSG00000016541	Atxn10	5146.78938101435	-0.254374	0.0369623042261394	-6.88198	5.90271547766948e-12	9.30726748540586e-11
395	ENSMUSG00000016552	Foxred2	259.441497858228	0.809438994438587	0.138895340293982	5.82769006307447	5.61998279251462e-09	6.42973959790101e-08
396	ENSMUSG00000016554	Eif3d	5937.3798282739	-0.292298	0.0441172710312513	-6.62548	3.46116454157142e-11	5.07281692943089e-10
397	ENSMUSG00000016559	H3f3b	19254.8629804852	-0.297343	0.0335165989138905	-8.87152	7.21552053127407e-19	1.85518058790949e-17
398	ENSMUSG00000016664	Pacsin2	5221.79844581555	-0.261552	0.0433500192314201	-6.0335	1.60447442652106e-09	1.97122836670442e-08
399	ENSMUSG00000016756	Cmah	519.688221987233	-0.72717	0.154153369441137	-4.71718	2.39131070149214e-06	1.88976026220056e-05
400	ENSMUSG00000016757	Ttll12	2707.43845042141	-0.317577	0.0534364498777785	-5.94307	2.79725525226363e-09	3.33565169329072e-08
401	ENSMUSG00000016940	Kctd2	435.904676862512	0.387050171944843	0.0986261836956465	3.92441598611636	8.69403931184888e-05	0.000525528139362668
402	ENSMUSG00000016946	Kctd5	1130.80378309597	-0.442181	0.0667147290013833	-6.62794	3.40397191271303e-11	4.99779989126048e-10
403	ENSMUSG00000017009	Sdc4	3786.60694688584	-0.366959	0.0526473988991258	-6.97012	3.16670303426598e-12	5.06033669308498e-11
404	ENSMUSG00000017119	Nbr1	4686.49990347363	0.389115391027585	0.0731541091036375	5.31911871794276	1.04271083559815e-07	1.01912425089161e-06
405	ENSMUSG00000017144	Rnd3	1564.18275429571	-1.37421	0.0800597561724068	-17.1648	4.87346560382348e-66	6.43413494600028e-64
406	ENSMUSG00000017221	Psmd3	4794.01570744976	-0.350033	0.0438165829402946	-7.98861	1.36473612987231e-15	2.89571243882983e-14
407	ENSMUSG00000017314	Mpp2	416.103485592821	0.56930804637421	0.149058555607098	3.81935839949264	0.000133799240350368	0.000777690553189508
408	ENSMUSG00000017390	Aldoc	134.979604643637	2.48398034584029	0.221818484559826	11.198256767327	4.15835492858877e-29	1.84957845553674e-27
409	ENSMUSG00000017428	Psmd11	3140.41427826149	-0.298919	0.0594853319578325	-5.02509	5.03184387752243e-07	4.45474842483159e-06
410	ENSMUSG00000017493	Igfbp4	261.001551964161	-1.23555	0.138854415912808	-8.89817	5.67733626080045e-19	1.46877898442326e-17
411	ENSMUSG00000017499	Cdc6	1151.68372252714	-0.32776	0.0613168949832127	-5.34534	9.02462802698272e-08	8.9253678495159e-07
412	ENSMUSG00000017550	Atad5	1851.93933599645	-0.356986	0.0747808353478265	-4.77377	1.80809726609803e-06	1.46008242823013e-05
413	ENSMUSG00000017631	Abr	2608.59387543561	0.579464075438707	0.0585115824789148	9.90340802434326	4.02326303140264e-23	1.333206783414e-21
414	ENSMUSG00000017652	Cd40	18.0433763834725	-3.27554	1.22487169446387	-2.67419	0.00749107096465081	0.0280750416738187
415	ENSMUSG00000017679	Ttpal	1463.7478824168	-0.318156	0.103528911890145	-3.07311	0.00211841424417067	0.00927852052442841
416	ENSMUSG00000017707	Serinc3	5604.42765621429	0.321650204478679	0.0421553057436955	7.63012386707177	2.34528261414675e-14	4.51026315448916e-13
417	ENSMUSG00000017716	Birc5	2293.4674762557	-0.387617	0.0519657039468811	-7.4591	8.7117141732683e-14	1.58902812798594e-12
418	ENSMUSG00000017718	Afmid	266.679052346858	0.7356956661524	0.132961577813813	5.53314482460942	3.14539548963779e-08	3.31792352378723e-07
419	ENSMUSG00000017724	Etv4	391.385823426713	0.450004538658593	0.139362111891891	3.22903070676541	0.0012421055713909	0.00581385092292842
420	ENSMUSG00000017754	Pltp	442.693820701229	0.662383466673964	0.130122352653412	5.09046642000285	3.57183825102942e-07	3.23448716961755e-06
421	ENSMUSG00000017756	Slc12a7	1184.62440514046	0.306193139314518	0.0810062407285945	3.77987098969814	0.000156909638770397	0.000901309337343075
422	ENSMUSG00000017760	Ctsa	4199.72276163911	1.65982761684295	0.0589133933011081	28.1740284142101	1.21703777438213e-174	5.47173604779642e-172
423	ENSMUSG00000017801	Mlx	938.567851970225	0.274157334119173	0.102878556897513	2.66486372269283	0.00770195270365191	0.0287526892336736
424	ENSMUSG00000017861	Mybl2	1404.71289714165	-0.35527	0.085559913018872	-4.1523	3.29152621419835e-05	0.00021463950832297
425	ENSMUSG00000017868	Sgk2	249.018088053761	2.36216207413704	0.145193436221883	16.2690692885539	1.63625908138357e-59	1.77903070711214e-57
426	ENSMUSG00000017929	B4galt5	1561.49393048417	1.06983858483211	0.0783074005788239	13.662036754179	1.71129401260707e-42	1.216554525629e-40
427	ENSMUSG00000017969	Ptgis	344.997347677776	-0.350529	0.118706495398042	-2.9529	0.00314802417706703	0.0132074103872661
428	ENSMUSG00000018001	Cyth3	2531.08683480336	-0.506131	0.0477385249246801	-10.6022	2.91188233009565e-26	1.14784745405548e-24
429	ENSMUSG00000018068	Ints2	1612.16398051046	-0.466357	0.124329523127853	-3.75098	0.00017614797896642	0.00100266798516954
430	ENSMUSG00000018102	H2bc4	164.936	-0.879282	0.205425739331905	-4.28029	1.8664761981755e-05	0.000127353697935396
431	ENSMUSG00000018160	Med1	2715.28127802757	-0.262466	0.0465836114476862	-5.6343	1.75770925347634e-08	1.90609474782131e-07
432	ENSMUSG00000018166	Erbb3	297.907049748057	1.10323975019332	0.1406006579888	7.84661868567643	4.27404260335181e-15	8.71307582190653e-14
433	ENSMUSG00000018286	Psmb6	1601.76307605445	-0.445595	0.0821988093579506	-5.42095	5.92842105817235e-08	6.0170399208479e-07
434	ENSMUSG00000018340	Anxa6	1829.21181755235	-0.401551	0.0581010933059706	-6.91124	4.80435951421981e-12	7.60423601513288e-11
435	ENSMUSG00000018378	2210416O15Rik	757.447869974589	0.381319906782427	0.125147530898743	3.04696308464092	0.00231166097543306	0.0100167961256392
436	ENSMUSG00000018379	Srsf1	11022.0372271412	-0.346249	0.0780850490195745	-4.43425	9.23913927934192e-06	6.59061243189764e-05
437	ENSMUSG00000018381	Abi3	30.1675767899189	2.26546554552521	0.435227661200022	5.20524256036209	1.93743369183592e-07	1.83120508316424e-06
438	ENSMUSG00000018427	Ypel2	188.371710109612	1.54734937067712	0.352069581070916	4.39501011695028	1.1076759483359e-05	7.79779492194996e-05
439	ENSMUSG00000018433	Nol11	2340.71294762319	-0.480286	0.0678691234925653	-7.07664	1.47686500841131e-12	2.43003456131772e-11
440	ENSMUSG00000018446	C1qbp	3469.96482686535	-0.264352	0.0514633433841496	-5.1367	2.79599978040888e-07	2.57395995280032e-06
441	ENSMUSG00000018449	Rpain	130.154535662684	0.746357420996344	0.253007756281701	2.94993889501689	0.00317836783335121	0.013314567843817
442	ENSMUSG00000018474	Chd3	4090.59656300833	-0.272166	0.0937967561491373	-2.90165	0.00371200532663649	0.0152731161534994
443	ENSMUSG00000018500	Adora2b	35.5924294605163	-0.908436	0.345320979630219	-2.6307	0.00852090041455074	0.0312834205243989
444	ENSMUSG00000018507	Trpv2	21.6716	1.88987671061489	0.729480976870635	2.59071417972019	0.00957770018289801	0.034389173870604
445	ENSMUSG00000018548	Trim37	2377.91495099688	0.26349349118057	0.066095963153613	3.98652926152521	6.70468623040795e-05	0.000413083168306801
446	ENSMUSG00000018567	Gabarap	2792.51613394085	0.665473064577709	0.0562596545868409	11.8286020322166	2.77728649172871e-32	1.41284895381979e-30
447	ENSMUSG00000018574	Acadvl	1580.91386003037	-0.320214	0.0530576525288742	-6.03521	1.58759885700639e-09	1.95193695390253e-08
448	ENSMUSG00000018583	G3bp1	5668.94567251103	-0.29058	0.0408412695353514	-7.11487	1.12017028850592e-12	1.87088682221847e-11
449	ENSMUSG00000018593	Sparc	12452.5579670983	-0.681399	0.0418641053696775	-16.2765	1.4502600979371e-59	1.59768720060819e-57
450	ENSMUSG00000018648	Dusp14	636.177605248343	-0.633251	0.0902262362274598	-7.01848	2.24300255358239e-12	3.64378393348077e-11
451	ENSMUSG00000018669	Cdk5rap3	819.631711636243	-0.296235	0.080127764566896	-3.69704	0.000218129082133831	0.00121519667826399
452	ENSMUSG00000018672	Copz2	297.879366728347	-0.405221	0.120043051648833	-3.37563	0.000736475850576926	0.00365709724607378
453	ENSMUSG00000018697	Aatf	1228.91571924028	-0.413438	0.064619365251055	-6.39804	1.57380305478568e-10	2.17427572470803e-09
454	ENSMUSG00000018736	Ndel1	1253.70488086585	0.318426983797036	0.0594497941342475	5.3562335822051	8.49746426397782e-08	8.43912346455349e-07
455	ENSMUSG00000018750	Zbtb4	863.598882206536	0.685139737475621	0.0793299442678681	8.63658412720114	5.7918752849949e-18	1.41479949142276e-16
456	ENSMUSG00000018774	Cd68	159.053017386253	2.10136853417762	0.175020165959095	12.0064366449564	3.28705736890131e-33	1.74140762202781e-31
457	ENSMUSG00000018796	Acsl1	1326.22490270058	0.471007436335963	0.0671655985310783	7.01262918275079	2.33880738844255e-12	3.79201373360057e-11
458	ENSMUSG00000018800	Abca5	1423.17996046203	0.515103650902005	0.078876519060416	6.5305068864342	6.55474738002729e-11	9.40795708945245e-10
459	ENSMUSG00000018820	Zfyve27	786.06398229428	0.338422163046071	0.0873956921740074	3.87229798892446	0.000107814024906365	0.000639049957698833
460	ENSMUSG00000018846	Pank3	3635.53942524259	0.652890620819204	0.0427343694241453	15.2778812374452	1.07375357599446e-52	1.02067947066674e-50
461	ENSMUSG00000018848	Rars1	3277.16095336113	-0.268489	0.0514460775183855	-5.21884	1.80047826358961e-07	1.70952944719253e-06
462	ENSMUSG00000018858	Mrpl58	411.639922734799	-0.402158	0.152829380143498	-2.63142	0.00850299322820461	0.0312452600731574
463	ENSMUSG00000018906	P4ha2	793.813347271155	0.301011055361723	0.0850673761100952	3.53850170448599	0.000402404683461527	0.00212507997123254
464	ENSMUSG00000018909	Arrb1	1578.57111422558	0.601657627998969	0.130694576163742	4.60353937905715	4.15370612370184e-06	3.13222580996283e-05
465	ENSMUSG00000018920	Cxcl16	98.9313726642689	0.83966087925122	0.22390946093326	3.75000178979259	0.000176833308259562	0.00100568276338387
466	ENSMUSG00000018921	Pelp1	924.954799397164	-0.350186	0.10904391782017	-3.21142	0.00132079629028313	0.00614757870421373
467	ENSMUSG00000018931	Natd1	495.809208355383	0.307429913339953	0.0988652501905358	3.10958514490649	0.00187350277958185	0.00834646993528227
468	ENSMUSG00000018999	Slc35b4	1024.25312959377	0.300598847666592	0.0751688642683013	3.99898083591711	6.36158303292132e-05	0.000394225331929764
469	ENSMUSG00000019055	Plod1	2032.67384517395	0.484464599103532	0.0627838536023113	7.71638839138886	1.19672272856145e-14	2.34758049405893e-13
470	ENSMUSG00000019087	Atp6ap1	3548.31872693672	0.691809978700823	0.0827756052735315	8.35765533111768	6.39770391561342e-17	1.48225354646559e-15
471	ENSMUSG00000019088	Dnase1l1	225.640381844704	1.15701568619631	0.140559705503193	8.23149	1.84900324120999e-16	4.17909903770762e-15
472	ENSMUSG00000019189	Rnf145	1728.47873495251	0.888856013686891	0.0546198117169453	16.2735092953667	1.52180495808198e-59	1.66547536037458e-57
473	ENSMUSG00000019210	Atp6v1e1	1635.85970814853	0.634840412594048	0.0658370225823483	9.64260514363322	5.28299033386779e-22	1.63959970529647e-20
474	ENSMUSG00000019214	Chtf18	703.901749871394	-0.342887	0.0876301707441866	-3.91288	9.12002075438433e-05	0.000548685516271911
475	ENSMUSG00000019230	Lhx9	95.3357326483964	0.578458217263915	0.218758585168245	2.6442766432185	0.00818657166959747	0.030249582346458
476	ENSMUSG00000019256	Ahr	2407.7640906865	-0.603168	0.0479484169504169	-12.5795	2.73727044747695e-36	1.64384454490177e-34
477	ENSMUSG00000019297	Nop9	798.525927829467	-0.41403	0.127531079920039	-3.2465	0.00116832588431896	0.0054994626727917
478	ENSMUSG00000019302	Atp6v0a1	2969.70594458647	0.544900805651088	0.0451614956754436	12.0656058330543	1.60477051451145e-33	8.63927427472427e-32
479	ENSMUSG00000019359	Gdpd2	5.69997385381148	2.8973611818302	1.10640150381906	2.61872491299871	0.00882590883018656	0.0321618824512932
480	ENSMUSG00000019370	Calm3	3560.69108426524	-0.278671	0.0458672627509243	-6.0756	1.23527139187225e-09	1.54967870315195e-08
481	ENSMUSG00000019432	Ddx39b	3220.94144832471	-0.266902	0.0544162989878291	-4.90482	9.35130533857341e-07	7.92859145296476e-06
482	ENSMUSG00000019433	Gipc1	1433.24738867779	0.404579479242271	0.0686962881971249	5.88939358821432	3.87615296339520e-09	4.55687664636601e-08
483	ENSMUSG00000019437	Tlcd1	430.876340122167	0.724436850669173	0.135395493456866	5.35052409923791	8.76998723921396e-08	8.68902547494486e-07
484	ENSMUSG00000019461	Plscr3	819.408402902135	-0.422099	0.0736871087002754	-5.72826	1.01463724577621e-08	1.12975171241547e-07
485	ENSMUSG00000019470	Xab2	954.910233739372	-0.290672	0.0856708240786982	-3.39289	0.000691594676402917	0.00345589589725519
486	ENSMUSG00000019471	Cdc37	3848.8071621184	-0.297612	0.0612820993456481	-4.85643	1.19519410414537e-06	9.9509779391683e-06
487	ENSMUSG00000019487	Trip10	911.837909596328	0.380922402566543	0.0977392185871233	3.89733423361672	9.7257349714514e-05	0.000581969788669403
488	ENSMUSG00000019494	Cops6	1753.58650388553	-0.290755	0.0623011702981755	-4.66693	3.05726654984105e-06	2.36877638829091e-05
489	ENSMUSG00000019539	Rcn3	709.241645853049	-0.583151	0.139274720816571	-4.18705	2.82598598565e-05	0.000185958373699714
490	ENSMUSG00000019558	Slc6a8	2490.38771535503	1.86223204875844	0.0861512682865673	21.615840205208	1.27461487438227e-103	2.90455047059576e-101
491	ENSMUSG00000019577	Pdk4	83.0728982269239	1.50791653702912	0.372077230231091	4.05269770496995	5.06304059127521e-05	0.0003189082932066
492	ENSMUSG00000019715	Gle1	1277.27982534776	-0.283152	0.0902728780474742	-3.13663	0.00170903270583141	0.00769828298443149
493	ENSMUSG00000019726	Lyst	1092.11379282698	0.62659044406248	0.15609468244393	4.01416905593536	5.96555796242076e-05	0.000370623833825958
494	ENSMUSG00000019732	Calr3	108.652661000878	1.58308918732583	0.204204420298057	7.75247266937292	9.01202173522879e-15	1.78896159386075e-13
495	ENSMUSG00000019763	Rmnd1	400.076564561954	0.422235565365606	0.122141500824063	3.45693775266285	0.000546351035796071	0.00279733748244618
496	ENSMUSG00000019773	Fbxo5	928.970590211877	-0.316102	0.0965290575939129	-3.27468	0.00105781640104458	0.00503900506559746
497	ENSMUSG00000019777	Hdac2	3548.75839772872	-0.313084	0.0448717071214334	-6.97732	3.00862624840867e-12	4.81698726104699e-11
498	ENSMUSG00000019782	Rwdd1	2415.53092066695	-0.456491	0.0669761117748005	-6.81572	9.37907667970679e-12	1.45541922170637e-10
499	ENSMUSG00000019790	Stxbp5	1209.34603358005	0.545584772915317	0.094354471560784	5.78228846911454	7.36912011459214e-09	8.33346792020668e-08
500	ENSMUSG00000019796	Lrp11	175.102257183943	0.692690697923185	0.145297816315835	4.76738546722188	1.86632027276772e-06	1.50199505261204e-05
501	ENSMUSG00000019806	Aig1	491.628058950051	1.25473428562218	0.147697514661051	8.49529721946676	1.97427050984629e-17	4.68501996166806e-16
502	ENSMUSG00000019810	Fuca2	1461.35574892254	1.19018856645868	0.0681143445156695	17.4733908829568	2.28501463683323e-68	3.11567364620662e-66
503	ENSMUSG00000019814	Ltv1	1649.48550331648	-0.378181	0.0610253656884096	-6.1971	5.75116656693894e-10	7.47426998758041e-09
504	ENSMUSG00000019832	Rab32	798.484411473006	-1.08804	0.0869328801604112	-12.5158	6.11518406915165e-36	3.6330745353692e-34
505	ENSMUSG00000019837	Gtf3c6	979.020713381145	-0.529096	0.144448732060187	-3.66286	0.000249412136453807	0.00137201418317099
506	ENSMUSG00000019838	Slc16a10	713.432891449238	0.85337721934208	0.0836679960118871	10.1995656645205	1.99161148413235e-24	7.1866501168203e-23
507	ENSMUSG00000019845	Tube1	290.802216920873	-0.379327	0.140061557756127	-2.70829	0.00676317095787354	0.0256083291780319
508	ENSMUSG00000019849	Prep	4750.98546002947	-0.420363	0.0340015527800959	-12.3631	4.14116203973406e-35	2.39195244899223e-33
509	ENSMUSG00000019851	Perp	1323.92553666701	0.33554163521808	0.0913085630063205	3.67481016205296	0.000238026329949768	0.00131765989973857
510	ENSMUSG00000019854	Reps1	1420.29657909758	-0.43607	0.0788029499927696	-5.53368	3.13576749985844e-08	3.30986626650668e-07
511	ENSMUSG00000019857	Asf1a	625.62980662281	-0.390021	0.0941691627896223	-4.14171	3.44732860550252e-05	0.000224009028720837
512	ENSMUSG00000019866	Crybg1	2493.22667180441	-0.300216	0.0527374011725529	-5.69265	1.25082961158386e-08	1.3779834826952e-07
513	ENSMUSG00000019872	Smpdl3a	29.2299969938712	1.14346958915179	0.444844595297109	2.57049226008484	0.0101554096034665	0.0361900682848468
514	ENSMUSG00000019883	Echdc1	1242.99748271509	0.559980583709288	0.077602117553446	7.21604772348667	5.35202812365883e-13	9.25478044044331e-12
515	ENSMUSG00000019929	Dcn	4507.50896228241	-0.587312	0.0561506408499471	-10.4596	1.32434826519589e-25	5.02980214418577e-24
516	ENSMUSG00000019942	Cdk1	5499.5514949385	-0.271189	0.063102520571823	-4.2976	1.72657249615278e-05	0.000118244271195972
517	ENSMUSG00000019944	Rhobtb1	265.639334345314	0.604559559849607	0.126756804496348	4.76944462470277	1.84734514740899e-06	1.4888850061603e-05
518	ENSMUSG00000019952	Poc1b	855.229621164649	-0.356305	0.0734981126795923	-4.84781	1.24834110375092e-06	1.03520210672466e-05
519	ENSMUSG00000019960	Dusp6	598.027247288671	0.266058596116678	0.0886239870534753	3.00210591920379	0.00268118868801215	0.0114509817265936
520	ENSMUSG00000019961	Tmpo	13245.8235659642	-0.257963	0.0444536712621553	-5.80296	6.51540229382756e-09	7.41338694649941e-08
521	ENSMUSG00000019966	Kitl	2906.09310688719	0.707133776996968	0.0481785453938287	14.6773583805116	9.00300413772287e-49	7.75984320367979e-47
522	ENSMUSG00000019971	Cep290	1265.52552965139	0.344104101812293	0.0973214885180956	3.53574639118175	0.000406624853669643	0.00214427017441235
523	ENSMUSG00000019978	Epb41l2	7156.02911624124	-0.439416	0.0400316705085664	-10.9767	4.94682762487266e-28	2.11543644061071e-26
524	ENSMUSG00000019989	Enpp3	119.282320052014	-1.02718	0.2346517917969	-4.37746	1.20070536112602e-05	8.40291698878055e-05
525	ENSMUSG00000019992	Mtfr2	355.186568078639	-0.335792	0.127829180283479	-2.62688	0.00861716873782126	0.0315324685335804
526	ENSMUSG00000019997	Ccn2	1173.15685791025	-0.823993	0.105821366431342	-7.78665	6.88115526855711e-15	1.37747313949997e-13
527	ENSMUSG00000020003	Pex7	308.196148731045	0.43888712652127	0.177231340224588	2.47635167665669	0.0132732763411259	0.0453017956369778
528	ENSMUSG00000020018	Snrpf	1820.66277685554	-0.589149	0.0805026847778095	-7.31837	2.50995994023313e-13	4.44182804316788e-12
529	ENSMUSG00000020019	Ntn4	234.011544425932	-1.51208	0.257783108606855	-5.86569	4.47272580585689e-09	5.20670355356399e-08
530	ENSMUSG00000020021	Fgd6	568.027453844827	0.389447364691472	0.10179824522673	3.82567856473434	0.000130412363677074	0.000760395958558751
531	ENSMUSG00000020023	Tmcc3	505.241541139116	0.684231602313818	0.136181569560112	5.02440678664517	5.04990993505e-07	4.46836445582748e-06
532	ENSMUSG00000020029	Nudt4	5264.74662099318	0.500082358814842	0.0457752818438981	10.9247248442994	8.78061233473865e-28	3.69786040983234e-26
533	ENSMUSG00000020038	Cry1	478.971091736496	0.340402928866689	0.121315684549072	2.80592678623509	0.0050172090601091	0.0197681839684782
534	ENSMUSG00000020044	Timp3	11553.352773167	-0.591884	0.0322444559055666	-18.3562	2.94771958690227e-75	4.71493416616531e-73
535	ENSMUSG00000020048	Hsp90b1	23249.2161272853	-0.362053	0.037457179437567	-9.66579	4.2137329261575e-22	1.31511158023696e-20
536	ENSMUSG00000020064	Herc4	1929.70822040546	-0.410676	0.103752471164871	-3.95823	7.55067823821934e-05	0.000460768644507626
537	ENSMUSG00000020070	Rufy2	1074.51409475292	0.463473437481888	0.100007104791412	4.63440511000264	3.57965383887026e-06	2.72778477368789e-05
538	ENSMUSG00000020075	Ddx21	10175.9229898513	-0.555658	0.0387003080406607	-14.358	9.49705737925924e-47	7.59536295692199e-45
539	ENSMUSG00000020078	Vps26a	4297.85511158686	0.832014846290078	0.0435912491204243	19.086740184746	3.25455482907092e-81	5.9493977562192e-79
540	ENSMUSG00000020080	Hkdc1	6.5182405300438	3.26537977103218	1.00350066841189	3.25398863580217	0.00113796831980198	0.00537787017042782
541	ENSMUSG00000020085	Aifm2	614.024856396696	0.385708409005506	0.125710064774872	3.06823808973652	0.00215324986604975	0.00940386230552315
542	ENSMUSG00000020086	Macroh2a2	1004.36134127081	-0.553789	0.0686445643889169	-8.06748	7.17631815388145e-16	1.55642832450871e-14
543	ENSMUSG00000020089	Ppa1	2204.93192607009	-0.633368	0.0515559533931126	-12.2851	1.08968238048024e-34	6.06249712350796e-33
544	ENSMUSG00000020097	Sgpl1	5976.9828653708	0.608986063015953	0.0345593617736144	17.6214499273799	1.68627079554452e-69	2.37721310880365e-67
545	ENSMUSG00000020099	Unc5b	735.471225297767	0.387111695653867	0.100003662614132	3.87097517765478	0.000108400831058494	0.00064218227373862
546	ENSMUSG00000020108	Ddit4	982.718071297382	0.967946813145014	0.0902516849574713	10.7249722107807	7.77104292655754e-27	3.12249514693925e-25
547	ENSMUSG00000020115	Tbk1	1705.93411313697	0.338037006389193	0.0715626981634397	4.72364814441682	2.31651069542957e-06	1.83675669296811e-05
548	ENSMUSG00000020116	Pno1	1238.86155380549	-0.293979	0.0620580652269535	-4.73717	2.16727912011321e-06	1.72500900301834e-05
549	ENSMUSG00000020121	Srgap1	302.589035453124	1.74200211066318	0.125547568588071	13.8752357393618	8.94983640450122e-44	6.58763400835743e-42
550	ENSMUSG00000020122	Egfr	1428.73864852346	-0.617519	0.100962109547901	-6.11634	9.5748923554627e-10	1.22427620548134e-08
551	ENSMUSG00000020132	Rab21	2092.02000754658	0.280194083103299	0.0585855410312759	4.78264906615299	1.730000047851e-06	1.40246348908389e-05
552	ENSMUSG00000020142	Slc1a4	787.16157636234	-0.420283	0.0867089897104292	-4.84705	1.25311166448147e-06	1.03812313439488e-05
553	ENSMUSG00000020150	Gamt	84.3298172026663	-0.597851	0.205432792035743	-2.9102	0.0036119658963551	0.01490204679709
554	ENSMUSG00000020166	Cnot2	2724.72768687912	-0.362487	0.0478974106499707	-7.56799	3.79048076416542e-14	7.1328786778158e-13
555	ENSMUSG00000020175	Rab36	180.536119312084	0.528261734026841	0.183439572651573	2.87975885677746	0.00397979441485845	0.016206580193677
556	ENSMUSG00000020176	Grb10	11204.3665007011	-0.418749	0.0335471872365606	-12.4824	9.31429683368752e-36	5.51399743161537e-34
557	ENSMUSG00000020180	Snrpd3	2066.82482702829	-0.503144	0.143950104841097	-3.49527	0.00047358550463182	0.00245499995934881
558	ENSMUSG00000020181	Nav3	1277.6292915189	0.468577926910149	0.145189179202096	3.22736122268391	0.00124937628956453	0.00584459352556408
559	ENSMUSG00000020183	Cpm	42.5512106650965	-2.01	0.458598395695023	-4.38292	1.1710014614335e-05	8.21231421203467e-05
560	ENSMUSG00000020184	Mdm2	2653.71938485206	0.440015091240076	0.0625184357649232	7.03816539643739	1.94787395413377e-12	3.18299442308598e-11
561	ENSMUSG00000020186	Csrp2	714.236384535122	-1.09115	0.0885856565117194	-12.3174	7.29981026466798e-35	4.10244404570107e-33
562	ENSMUSG00000020189	Osbpl8	1976.50199787044	0.511488690202703	0.0753863144945535	6.78490112737448	1.16166039835474e-11	1.78267718880361e-10
563	ENSMUSG00000020190	Mknk2	2860.19010453037	0.451939471943117	0.055719579386264	8.11096345164674	5.02199605189148e-16	1.10206773664535e-14
564	ENSMUSG00000020198	Ap3d1	3899.68421725619	0.623183993680641	0.0794475497303222	7.84396744513814	4.36530317072796e-15	8.88822744737573e-14
565	ENSMUSG00000020211	Sf3a2	1187.4766901925	-0.34229	0.0842272119614301	-4.06389	4.82619853930339e-05	0.000305261645252136
566	ENSMUSG00000020224	Llph	1367.35469243274	-0.330878	0.069710225398638	-4.74648	2.06989326318672e-06	1.65244614742085e-05
567	ENSMUSG00000020231	Dip2a	2200.24703000544	0.3842134937727	0.0540619220104309	7.10691517217179	1.18665316885693e-12	1.9779534533001e-11
568	ENSMUSG00000020235	Fzr1	1560.08789656856	-0.293117	0.0716298964755215	-4.09211	4.27469567207096e-05	0.00027267196562643
569	ENSMUSG00000020241	Col6a2	19511.5286475578	-0.712531	0.0305697453823326	-23.3084	3.64686990167854e-120	9.51198414063533e-118
570	ENSMUSG00000020250	Txnrd1	8046.34702470172	-0.33409	0.0340401210857276	-9.81459	9.74290515679018e-23	3.13487867085502e-21
571	ENSMUSG00000020255	Nopchap1	9252.8247339597	-0.43533	0.0362701427535407	-12.0024	3.45048932457837e-33	1.82218698140829e-31
572	ENSMUSG00000020256	Aldh1l2	1858.69349475597	0.574058460792379	0.0750155866327153	7.65252244980811	1.97074689017024e-14	3.81202029278859e-13
573	ENSMUSG00000020257	Wdr82	2889.27983617844	-0.26162	0.050540058022907	-5.17649	2.26096894751166e-07	2.11536661652736e-06
574	ENSMUSG00000020261	Slc36a1	454.17411775726	0.804904980975461	0.10376029073237	7.75735086413319	8.67217638916555e-15	1.72561787360968e-13
575	ENSMUSG00000020263	Appl2	743.10240264029	0.82767200027463	0.143219783439791	5.77903401608324	7.51307368371993e-09	8.48472374261243e-08
576	ENSMUSG00000020268	Lyrm7	122.163063415828	-1.30754	0.407588968075939	-3.20799	0.00133664352672631	0.00620917762275682
577	ENSMUSG00000020271	Fbxw11	2155.01347916259	-0.344998	0.0782396187520447	-4.4095	1.03608146428776e-05	7.32478332274837e-05
578	ENSMUSG00000020275	Rel	915.545970611289	-0.318554	0.0691520016881181	-4.60657	4.09366167153519e-06	3.08974872531706e-05
579	ENSMUSG00000020277	Pfkl	3156.52908418124	0.768188818417525	0.0600632333003279	12.7896680915666	1.87271983024385e-37	1.1624139692577e-35
580	ENSMUSG00000020300	Cpeb4	599.06185205577	0.579341844480266	0.0861765327375244	6.72273327873168	1.78346876935655e-11	2.67761759731463e-10
581	ENSMUSG00000020303	Stc2	86.6073196434093	1.05988990877665	0.43113049033198	2.45839701098504	0.0139558798634815	0.0471574368330317
582	ENSMUSG00000020312	Shc2	134.863505410436	2.14960131025943	0.203742264551737	10.550591037107	5.04785499348789e-26	1.94828463611766e-24
583	ENSMUSG00000020326	Ccng1	2829.92351995537	0.501329723366614	0.0495380635877377	10.1200912401168	4.49995937267424e-24	1.58931686124068e-22
584	ENSMUSG00000020328	Nudcd2	1033.42053367578	-0.271584	0.0734027587781544	-3.69991	0.000215673657992571	0.0012028323199255
585	ENSMUSG00000020329	Polrmt	639.289321453395	-0.436781	0.113875992297269	-3.83558	0.000125265886429765	0.000732957446626498
586	ENSMUSG00000020330	Hmmr	2493.78365580983	-0.322189	0.0683444631847891	-4.71419	2.42672607261672e-06	1.91320323307958e-05
587	ENSMUSG00000020331	Hcn2	114.22237966869	1.2177840267959	0.208472648530334	5.84145707065602	5.17462141920901e-09	5.95708147463958e-08
588	ENSMUSG00000020334	Slc22a4	79.0932572894974	0.93315003214836	0.23319923074876	4.00151419518918	6.29384185549803e-05	0.000390227578331009
589	ENSMUSG00000020357	Flt4	736.201795609223	0.460532229059546	0.0862705405056423	5.33823280067923	9.38568977728153e-08	9.27143405255809e-07
590	ENSMUSG00000020358	Hnrnpab	18210.8185880012	-0.261435	0.0414822340588794	-6.30235	2.93171153088198e-10	3.91404665459244e-09
591	ENSMUSG00000020376	Rnf130	777.747731973182	0.541511391915092	0.0749912347792445	7.22099580716555	5.16082446796158e-13	8.94274114838967e-12
592	ENSMUSG00000020377	Ltc4s	13.5064784506493	2.48394287892795	0.629026908629683	3.94886585112734	7.85223379828383e-05	0.000477768504880949
593	ENSMUSG00000020388	Pdlim4	322.757339903759	-0.787178	0.135946300907411	-5.79036	7.02358242401157e-09	7.96436902681885e-08
594	ENSMUSG00000020390	Ube2b	1758.24725408821	0.335505056831556	0.0828544305838748	4.04933151392453	5.13641414423815e-05	0.000323285090009087
595	ENSMUSG00000020399	Havcr2	7.70328937051468	2.32974602692869	0.928777774610872	2.50839984613626	0.0121279343552478	0.0420308724999056
596	ENSMUSG00000020413	Hus1	670.208448797735	-0.288265	0.0979052892468072	-2.94432	0.00323663457799347	0.0135313938690428
597	ENSMUSG00000020423	Btg2	873.377102485096	0.590345456865706	0.0684820993024109	8.62043457895169	6.67004829650592e-18	1.61743809639032e-16
598	ENSMUSG00000020432	Tcn2	313.265734745493	1.8705685066985	0.121909667915206	15.3438897725452	3.89160353622043e-53	3.76376888517598e-51
599	ENSMUSG00000020444	Guk1	368.563021580924	-0.458467	0.122693465391477	-3.73668	0.000186463203418191	0.00105575745025923
600	ENSMUSG00000020448	Rnf185	855.938901835969	0.332628841577876	0.0709013457736128	4.69143198832862	2.71299459142153e-06	2.12479590528706e-05
601	ENSMUSG00000020460	Rps27a	4688.50751083179	-0.280049	0.0863061724003145	-3.24483	0.0011751929408783	0.00552865796705615
602	ENSMUSG00000020464	Pnpt1	1293.03295463771	-0.277263	0.0851082499676538	-3.25777	0.00112292482164364	0.0053143255783903
603	ENSMUSG00000020467	Efemp1	4475.68441024886	-0.401296	0.0498528026411963	-8.04962	8.3053872215184e-16	1.78963881385957e-14
604	ENSMUSG00000020473	Aebp1	10971.9179483026	0.965031786104034	0.0353176587626231	27.3243419839973	2.17976833299494e-164	8.84401127301729e-162
605	ENSMUSG00000020474	Polm	345.192331246896	0.77007995315952	0.113449256409778	6.78788012834565	1.13793133845884e-11	1.74787514453026e-10
606	ENSMUSG00000020484	Xbp1	780.65745636928	-0.761005	0.0718758508410151	-10.5878	3.39605028184334e-26	1.32925403384621e-24
607	ENSMUSG00000020492	Ska2	1352.26985259323	-0.319007	0.075830084948416	-4.20686	2.58938482508595e-05	0.000171679619630549
608	ENSMUSG00000020493	Prr11	2392.7066119025	-0.327434	0.0640928041632096	-5.10874	3.24311088884725e-07	2.95888329871697e-06
609	ENSMUSG00000020514	Mrpl22	393.901513856497	-0.439081	0.136279102858582	-3.22192	0.0012733290390458	0.00594494206133229
610	ENSMUSG00000020516	Rps6kb1	2494.55098030734	-0.321055	0.0758197507148189	-4.23446	2.29105284359351e-05	0.000153614123551705
611	ENSMUSG00000020521	Rnft1	1432.43463250107	0.317861918687375	0.0673942848181263	4.71645213752432	2.39992791214096e-06	1.895669554533e-05
612	ENSMUSG00000020532	Acaca	5184.63852207819	0.446041280124827	0.0622688987082085	7.16314708270291	7.88456741199773e-13	1.34004616286725e-11
613	ENSMUSG00000020537	Drg2	1244.4080426596	-0.340636	0.0830314167615304	-4.1025	4.08715858528775e-05	0.000261902477142765
614	ENSMUSG00000020538	Srebf1	1994.9065791121	-0.516815	0.0858324093284694	-6.02121	1.73121275920224e-09	2.1191114237917e-08
615	ENSMUSG00000020547	Bzw2	1603.81908117069	-0.544421	0.0702685352272306	-7.74772	9.35555692222388e-15	1.85273439763326e-13
616	ENSMUSG00000020549	Elac2	873.53710091103	-0.497637	0.0807538798748571	-6.1624	7.16519200045097e-10	9.23976503313969e-09
617	ENSMUSG00000020571	Pdia6	3520.0034570623	-0.592319	0.0458445722351691	-12.9202	3.46411641751603e-38	2.182786992628e-36
618	ENSMUSG00000020572	Nampt	2263.5907301208	0.758333495342972	0.0620099957665328	12.2292137899524	2.17029017187649e-34	1.19545619235647e-32
619	ENSMUSG00000020593	Lpin1	732.899878357814	0.89567247176325	0.0779427247629058	11.4914185318489	1.45699559657606e-30	6.75128739527652e-29
620	ENSMUSG00000020605	Hs1bp3	337.797224016016	1.18406344864231	0.113390895959985	10.4423149549869	1.58888006171331e-25	5.99342853210907e-24
621	ENSMUSG00000020614	Fam20a	281.849488913205	-0.647321	0.138567771941742	-4.67151	2.98993924127465e-06	2.32745153386073e-05
622	ENSMUSG00000020620	Abca8b	54.0781744318247	1.00444448995705	0.296122308064119	3.39199196616946	0.000693864746408058	0.00346307832478189
623	ENSMUSG00000020629	Adi1	904.941	0.404892642948904	0.0745369531060537	5.43210617118745	5.56927684556965e-08	5.67677207880215e-07
624	ENSMUSG00000020640	Itsn2	1926.01811846819	0.465541457065972	0.0878561696027665	5.29890455241646	1.16499510923246e-07	1.13133062709177e-06
625	ENSMUSG00000020642	Rnf144a	133.297179076125	-0.68617	0.239275915280664	-2.86769	0.00413478507802378	0.0167475407287376
626	ENSMUSG00000020644	Id2	1020.79674368305	1.21765378850932	0.0817267937123929	14.8990769513656	3.34164037374707e-50	2.9886122374883e-48
627	ENSMUSG00000020646	Mboat2	79.6044522180201	1.19925998702187	0.322577987107841	3.71773659378978	0.000201015700167554	0.00112778960279503
628	ENSMUSG00000020647	Ncoa1	614.40618491448	0.497714635013806	0.1549137119795	3.21285074545028	0.0013142456755467	0.00611880123501801
629	ENSMUSG00000020652	Cenpo	249.961467478544	-0.418463	0.170167497566956	-2.45912	0.0139276244131429	0.0470810876067124
630	ENSMUSG00000020658	Efr3b	179.07604868079	1.21327432024215	0.16592092676766	7.31236465392405	2.62481617812219e-13	4.64015059756244e-12
631	ENSMUSG00000020674	Pxdn	2982.39271233792	-0.409964	0.0517645370813089	-7.91978	2.37931894994081e-15	4.93515844541961e-14
632	ENSMUSG00000020680	Taf15	1990.94749071491	-0.367296	0.050621868847217	-7.25567	3.99682248141263e-13	6.98394348511546e-12
633	ENSMUSG00000020682	Mmp28	293.254176881333	0.40923045414315	0.128918140225836	3.17434345101681	0.00150175876376357	0.00687634380269943
634	ENSMUSG00000020689	Itgb3	427.205413181101	1.27226679591801	0.0965923353316921	13.1715088112232	1.28013526014564e-39	8.38387797343413e-38
635	ENSMUSG00000020696	Rffl	346.533218853401	0.306758977487836	0.120731968274467	2.54082644283959	0.0110590801265038	0.0389185102399813
636	ENSMUSG00000020697	Lig3	1566.00632779347	-0.386122	0.053810609727589	-7.17556	7.20092127406163e-13	1.23364907717832e-11
637	ENSMUSG00000020706	Ftsj3	4238.6463463538	-0.380913	0.0547334232039172	-6.95942	3.41677843134461e-12	5.44426333385226e-11
638	ENSMUSG00000020708	Psmc5	2165.34767633978	-0.372976	0.0558528946467948	-6.67782	2.42514653140185e-11	3.60199219195266e-10
639	ENSMUSG00000020712	Tcam1	88.8613978244802	2.67865865527563	0.248354001961918	10.7856472378745	4.02400560808866e-27	1.63665851566149e-25
640	ENSMUSG00000020715	Ern1	1019.14843086794	0.446359201968118	0.0890522941581483	5.01232681524664	5.37757681677612e-07	4.73562680503286e-06
641	ENSMUSG00000020738	Sumo2	8715.14718738697	-0.263237	0.0452605157544012	-5.81604	6.02587973584011e-09	6.87049413335848e-08
642	ENSMUSG00000020739	Nup85	2303.76923456825	-0.416699	0.0644731108048762	-6.46314	1.02554385754957e-10	1.43481262155906e-09
643	ENSMUSG00000020743	Mif4gd	398.765264833114	0.372104935528968	0.117868087462287	3.15696083257502	0.00159422758541377	0.0072379846843226
644	ENSMUSG00000020744	Slc25a19	221.917759325208	0.939611595916936	0.157421967411385	5.96874509553985	2.390852914612e-09	2.87576559902897e-08
645	ENSMUSG00000020777	Acox1	3809.30839812809	0.719579856715048	0.0476113301001107	15.1136264246769	1.31688464739843e-51	1.21702089497071e-49
646	ENSMUSG00000020812	Snhg16	300.236565590695	-1.01405	0.147092031244312	-6.89397	5.42558267151102e-12	8.57118402094832e-11
647	ENSMUSG00000020818	Mfsd11	662.927888472258	1.02513705411149	0.135692517043193	7.55485325535804	4.19332360364982e-14	7.88202690923331e-13
648	ENSMUSG00000020826	Nos2	520.388631760285	-0.275431	0.0903651945228624	-3.04798	0.00230389015496628	0.00999580309318077
649	ENSMUSG00000020828	Pld2	642.226504285424	0.428390106691953	0.0925489334131691	4.62879571803899	3.67798364037585e-06	2.79630977411573e-05
650	ENSMUSG00000020831	0610010K14Rik	247.108760519942	-0.469393	0.159693974724287	-2.93933	0.00328921510407852	0.0137201838656836
651	ENSMUSG00000020836	Coro6	55.7321164529032	3.61706703990442	0.810261785261702	4.46407211310868	8.04164790544363e-06	5.79856146107736e-05
652	ENSMUSG00000020840	Blmh	1127.06011902131	-0.519235	0.100721623638424	-5.15515	2.53425480921052e-07	2.34598379249955e-06
653	ENSMUSG00000020844	Nxn	894.334343061545	-0.335378	0.0737715068665314	-4.54617	5.46300892612096e-06	4.03539757930826e-05
654	ENSMUSG00000020846	Rflnb	813.237993917341	0.62921719440593	0.0768578743660915	8.18676289964546	2.68346097573227e-16	5.99991577033687e-15
655	ENSMUSG00000020847	Rph3al	53.5219019741491	1.05311598051169	0.378288362038384	2.78389738145007	0.00537100242092539	0.0210326330678187
656	ENSMUSG00000020849	Ywhae	17478.0817504815	-0.437392	0.0493237391488281	-8.86778	7.46207167421614e-19	1.91561052933002e-17
657	ENSMUSG00000020850	Prpf8	13837.1226433816	-0.342788	0.0370813919007087	-9.24421	2.36985882306248e-20	6.72740640301099e-19
658	ENSMUSG00000020857	Nme2	5781.08315378025	-0.484683	0.0769029201271136	-6.30252	2.92836290153362e-10	3.91271621421781e-09
659	ENSMUSG00000020859	Spag9	5696.50046708333	0.437338128616766	0.0474130757403396	9.22399827026351	2.86223666467009e-20	8.0700520197944e-19
660	ENSMUSG00000020866	Cacna1g	1236.00534680603	-0.795162	0.277926406077666	-2.86105	0.00422238875187276	0.0170525459789763
661	ENSMUSG00000020869	Lrrc59	9321.62555840315	-0.433583	0.0332435857646606	-13.0426	7.00324503566452e-39	4.49803016093743e-37
662	ENSMUSG00000020873	Slc35b1	832.634826272909	-0.290819	0.0895057450536025	-3.24917	0.00115744256578535	0.00545131853959212
663	ENSMUSG00000020883	Fbxl20	1421.85107241293	0.368308869866558	0.08188476181111	4.49789266916553	6.86303268808291e-06	4.99634786723235e-05
664	ENSMUSG00000020888	Dvl2	927.223076229563	0.569834767313284	0.0790196706328265	7.21130273955561	5.54190875285091e-13	9.57317259643561e-12
665	ENSMUSG00000020889	Nr1d1	698.088467652993	0.708717769679095	0.0805917889405609	8.79392031118452	1.44430029872832e-18	3.63478600141385e-17
666	ENSMUSG00000020892	Aloxe3	30.3933621635205	1.23035853799634	0.452817721607644	2.71711657756721	0.00658534078016896	0.025016474966456
667	ENSMUSG00000020893	Per1	567.444463033684	-0.505945	0.124299005343636	-4.07038	4.69355563328632e-05	0.000297777642866964
668	ENSMUSG00000020900	Myh10	6200.20944314135	-0.264014	0.0670438023126354	-3.93794	8.21848210091745e-05	0.00049859390863881
669	ENSMUSG00000020902	Ntn1	536.590387039109	-0.282087	0.0907856113244946	-3.10717	0.00188884692157214	0.00840807293025222
670	ENSMUSG00000020914	Top2a	21705.2839744903	-0.418545	0.029751823227321	-14.0679	5.9847379690198e-45	4.5252780052111e-43
671	ENSMUSG00000020917	Acly	12394.1055446612	0.721013647527971	0.0309338854024667	23.308214863642	3.65955506462676e-120	9.51198414063533e-118
672	ENSMUSG00000020918	Kat2a	2122.61150390318	-0.44263	0.050508752473207	-8.76344	1.89388422060667e-18	4.72335292500628e-17
673	ENSMUSG00000020922	Lsm12	1640.64424220038	-0.314365	0.0590472165487939	-5.32397	1.01529120827212e-07	9.9461711258417e-07
674	ENSMUSG00000020937	Plcd3	436.585680982822	0.37374429092029	0.109734220196075	3.4059046508234	0.000659452062278781	0.00331119379897601
675	ENSMUSG00000020949	Fkbp3	1496.30026115435	-0.337229	0.0652972987577366	-5.16452	2.41051798091356e-07	2.24392650321752e-06
676	ENSMUSG00000020950	Foxg1	2269.0959659119	-0.427118	0.0761409268071536	-5.60958	2.02824033695097e-08	2.18805304832551e-07
677	ENSMUSG00000020952	Scfd1	1221.74498152357	-0.335615	0.0645871106817308	-5.19632	2.03268918958164e-07	1.91362674978441e-06
678	ENSMUSG00000020956	Dtd2	147.097090027589	-0.720138	0.165725336161896	-4.34537	1.39042285360542e-05	9.64138564807259e-05
679	ENSMUSG00000020974	Pole2	749.866381056499	0.29967938529705	0.0727654474996922	4.11842977119487	3.8146278363312e-05	0.000245859488792598
680	ENSMUSG00000020978	Klhdc2	2199.18	-0.254809	0.0548610313391567	-4.64463	3.40691526132248e-06	2.61205186923337e-05
681	ENSMUSG00000020986	Sec23a	2140.0285936503	-0.572004	0.046277284970428	-12.3604	4.28223340705537e-35	2.46487725696769e-33
682	ENSMUSG00000020988	L2hgdh	583.157764112194	-0.252511	0.0952400210210296	-2.65131	0.00801803879098971	0.029706030130983
683	ENSMUSG00000020993	Trappc6b	687.989277754098	0.338108189660146	0.0818342900168118	4.13162000416557	3.60215552531617e-05	0.000233249735942524
684	ENSMUSG00000020994	Pnn	3483.96321338911	-0.352754	0.0611909087020986	-5.76481	8.17495101788307e-09	9.19474713877518e-08
685	ENSMUSG00000021003	Galc	743.018901854198	1.1002542481914	0.100905716350003	10.9037851173371	1.10560224319276e-27	4.59792332887791e-26
686	ENSMUSG00000021024	Psma6	2439.80618351549	-0.375878	0.0573476290484333	-6.55438	5.58728497292495e-11	8.07510734358007e-10
687	ENSMUSG00000021033	Gstz1	443.168363964411	-0.363306	0.107779104536473	-3.37084	0.000749384827561838	0.0037134395610638
688	ENSMUSG00000021037	Ahsa1	1602.97307465605	-0.329938	0.0652872614033385	-5.05363	4.33487507693777e-07	3.86238065907123e-06
689	ENSMUSG00000021038	Vipas39	498.390860247967	-0.254294	0.10415862695247	-2.44141	0.0146298403728685	0.048878769753498
690	ENSMUSG00000021047	Nova1	110.747024579565	-0.730459	0.246387890358779	-2.96467	0.00303005744693735	0.0127704600024836
691	ENSMUSG00000021048	Mthfd1	2599.02320068105	-0.410776	0.0642434222346746	-6.39406	1.61542292456818e-10	2.22639273820975e-09
692	ENSMUSG00000021051	Ppp2r5e	1456.15253205104	-0.268346	0.0597895577301851	-4.48817	7.18359636139016e-06	5.21374892983095e-05
693	ENSMUSG00000021067	Sav1	2449.54951641706	0.485468527072938	0.0448817199514897	10.8166203879365	2.87172323334458e-27	1.17953372806635e-25
694	ENSMUSG00000021070	Bdkrb2	115.30727878562	0.629912508188028	0.209408214060761	3.00806017095994	0.00262921075411467	0.0112434243945238
695	ENSMUSG00000021091	Serpina3n	161.442100489971	1.92912912807359	0.186408174469157	10.3489513459764	4.23094479984968e-25	1.5640392610111e-23
696	ENSMUSG00000021094	Dhrs7	235.832451086104	0.381394245252875	0.133741923101603	2.8517179685171	0.00434836624408298	0.0174891374444682
697	ENSMUSG00000021103	Mnat1	721.067	-0.517273	0.102524205736657	-5.04538	4.52624925857636e-07	4.02427345892131e-06
698	ENSMUSG00000021109	Hif1a	9741.90259159206	0.409116997415051	0.0334974119440055	12.213391234491	2.636654826668e-34	1.4380574767745e-32
699	ENSMUSG00000021114	Atp6v1d	1153.82230117508	1.06372954826147	0.0776806288467626	13.6936268932612	1.10835803781617e-42	7.94721377546206e-41
700	ENSMUSG00000021115	Vrk1	786.648200580743	-0.276376	0.0946091497842829	-2.92124	0.00348638571188067	0.0144340533392571
701	ENSMUSG00000021116	Eif2s1	2953.91278890025	-0.514636	0.114680432387092	-4.48756	7.20427878662205e-06	5.22420129099642e-05
702	ENSMUSG00000021125	Arg2	320.397601755744	0.507100032138569	0.10942435567362	4.63425193611465	3.58230510501245e-06	2.72855519330962e-05
703	ENSMUSG00000021127	Zfp36l1	5596.72020237867	-0.28302	0.0427426904996211	-6.62149	3.55600403477586e-11	5.20722949986764e-10
704	ENSMUSG00000021131	Erh	1969.51471077984	-0.337061	0.100140218282139	-3.36589	0.000762976764031878	0.00377292463426584
705	ENSMUSG00000021136	Smoc1	38.3946104353083	0.857443885150067	0.348137666069298	2.46294488852978	0.0137801095384168	0.0466582784798623
706	ENSMUSG00000021143	Pacs2	987.331790835904	0.852970281522643	0.114295095377351	7.46287737637839	8.46531243230771e-14	1.54918011343717e-12
707	ENSMUSG00000021147	Wdr37	691.477322242405	0.35117790888328	0.102468933876772	3.42716465954065	0.00060991910910538	0.00308576775546472
708	ENSMUSG00000021149	Gtpbp4	2491.28039882108	-0.257928	0.0638835418325279	-4.03747	5.4030702338703e-05	0.000338403890588978
709	ENSMUSG00000021171	Esyt2	2957.88402329497	0.635198630136591	0.054687041843808	11.6151579738174	3.45149862331568e-31	1.65941270516926e-29
710	ENSMUSG00000021178	Psmc1	2702.50478775539	-0.334356	0.0713339861139034	-4.68719	2.76978884421199e-06	2.16519912704259e-05
711	ENSMUSG00000021182	Ccdc88c	199.775394868698	-1.4533	0.317207447443988	-4.58153	4.61575610887414e-06	3.45869832752798e-05
712	ENSMUSG00000021185	Dglucy	209.523098590769	0.475586256157424	0.1716121729879	2.77128508937974	0.00558355168577919	0.0217217919300601
713	ENSMUSG00000021186	Fbln5	475.476762095427	-0.774432	0.104339425336193	-7.42224	1.15157037510661e-13	2.09127973646018e-12
714	ENSMUSG00000021190	Lgmn	1557.20558135534	0.549617930486595	0.0576092993997965	9.54043767608354	1.42230769104986e-21	4.27077408675351e-20
715	ENSMUSG00000021193	Pitrm1	3328.75318283646	-0.281487	0.050280586751834	-5.59832	2.16440793400267e-08	2.325899611249e-07
716	ENSMUSG00000021196	Pfkp	1887.63880938536	1.24387133481377	0.0553740991040032	22.463053213336	9.54020775419538e-112	2.30001965204406e-109
717	ENSMUSG00000021215	Net1	3097.94916006758	-0.321525	0.0665140529631932	-4.83395	1.33851621322232e-06	1.10338043641989e-05
718	ENSMUSG00000021224	Numb	735.219439366097	0.47738993317685	0.126859763594361	3.76313119030649	0.000167799118588573	0.000960212706474343
719	ENSMUSG00000021235	Coq6	211.68656763049	-0.476947	0.154991810002281	-3.07724	0.00208926225645015	0.00917257261442285
720	ENSMUSG00000021236	Entpd5	769.539654687296	0.868075905246565	0.0861671986274094	10.0743196839921	7.1755643951921e-24	2.50242167115347e-22
721	ENSMUSG00000021240	Abcd4	319.200139092248	0.374679903140691	0.131617877055464	2.84672501580313	0.00441714997346253	0.0177143900213474
722	ENSMUSG00000021242	Npc2	2789.17911532817	0.695916364199903	0.0668653058506846	10.4077347040622	2.28596445139948e-25	8.5646438398717e-24
723	ENSMUSG00000021250	Fos	725.837274082089	0.281317644098967	0.0839787324617875	3.34986770879132	0.000808501643784939	0.00397559114524459
724	ENSMUSG00000021252	Erg28	589.606919249264	0.877691859542121	0.0903655489136847	9.71268221233818	2.66237131971534e-22	8.40389884316216e-21
725	ENSMUSG00000021253	Tgfb3	215.745215501471	-0.591882	0.14373405573783	-4.11789	3.823507677463e-05	0.000246240999669365
726	ENSMUSG00000021258	Ccnk	603.135442194035	-0.318047	0.107233158160075	-2.96594	0.00301758609513003	0.0127243459296548
727	ENSMUSG00000021262	Evl	637.794380699008	0.574838918761487	0.137203582263882	4.18967864596935	2.79349782509516e-05	0.000183920827059213
728	ENSMUSG00000021266	Wars1	961.351301566833	-0.254933	0.080139858461697	-3.1811	0.00146718619528959	0.00674775846243911
729	ENSMUSG00000021273	Fdft1	3023.38187573837	1.28595115068813	0.0479461014224252	26.820765662642	1.85031558461087e-158	7.15813947674461e-156
730	ENSMUSG00000021306	Gpr137b	4894.10695927744	0.486513193068118	0.0830883216517357	5.85537393699365	4.75937921291936e-09	5.51723158236331e-08
731	ENSMUSG00000021311	Mtr	1304.37889958841	-0.270936	0.0753776802986987	-3.59438	0.000325163637441662	0.00174881898119691
732	ENSMUSG00000021326	Trim27	1109.03015563773	-0.407874	0.0808319061113369	-5.04595	4.51279948460357e-07	4.014460931892e-06
733	ENSMUSG00000021360	Gcnt2	1275.36213415988	0.561299998546239	0.0749753973279797	7.48646	7.07583563006356e-14	1.30495039585485e-12
734	ENSMUSG00000021371	Mcur1	903.531598280457	0.494327320911649	0.0870004914197861	5.68189113468876	1.33213449998013e-08	1.4646435827607e-07
735	ENSMUSG00000021374	Nup153	4947.93669434301	-0.271736	0.0562738143153625	-4.82882	1.37341757436048e-06	1.12991104596867e-05
736	ENSMUSG00000021385	Ippk	506.930637245301	-0.316393	0.109358151544852	-2.89318	0.00381358237935826	0.0156215077273146
737	ENSMUSG00000021388	Aspn	233.49546580617	-3.18248	0.17679584603714	-18.0009	1.91733378850263e-72	2.98082687586367e-70
738	ENSMUSG00000021390	Ogn	1340.59410006203	-2.30845	0.0705736674842542	-32.7098	1.13449934711327e-234	8.20538984314318e-232
739	ENSMUSG00000021391	Cenpp	234.681141797443	-1.01693	0.157568479481501	-6.45387	1.090284125724e-10	1.52282757610569e-09
740	ENSMUSG00000021395	Spin1	2395.72642545034	-0.495163	0.0526553583928271	-9.40386	5.25995566863044e-21	1.54048173499414e-19
741	ENSMUSG00000021404	Serpinb9c	45.8689143000307	1.54412450456997	0.328722037200798	4.69735621535695	2.63550588543535e-06	2.06995469330581e-05
742	ENSMUSG00000021427	Ssr1	7329.98189922705	-0.314615	0.0658379879946959	-4.77862	1.76500403177088e-06	1.4273622784885e-05
743	ENSMUSG00000021464	Ror2	293.445716824374	-0.71893	0.124179777860743	-5.78943	7.06249385403547e-09	8.00303714317983e-08
744	ENSMUSG00000021466	Ptch1	2202.98942898678	-0.569909	0.0787812123061263	-7.23407	4.68738670670342e-13	8.14782422842335e-12
745	ENSMUSG00000021468	Sptlc1	982.932210359508	0.291898675450379	0.0903765289730042	3.22980622034699	0.00123874146430993	0.00579973663349163
746	ENSMUSG00000021474	Sfxn1	2024.13	-0.447871	0.0534049561334839	-8.38632	5.01599540678942e-17	1.17028167730634e-15
747	ENSMUSG00000021477	Ctsl	14893.1515584149	0.402380541968108	0.0428058864728253	9.40012169175735	5.4500001454495e-21	1.58775398282929e-19
748	ENSMUSG00000021482	Prxl2c	923.641166468263	0.337017824778717	0.0882237986784475	3.82003302767611	0.000133433805428254	0.000776380326442466
749	ENSMUSG00000021501	Caml	502.981163613262	-0.305343	0.107795643108622	-2.83261	0.00461690334807092	0.0183825244603063
750	ENSMUSG00000021504	B4galt7	218.732772239924	0.722508608500489	0.159756622709717	4.52255810272925	6.10967076910675e-06	4.47728516493792e-05
751	ENSMUSG00000021569	Trip13	1199.97826816313	-0.643327	0.0654861125691558	-9.82387	8.88626499392801e-23	2.87034986745616e-21
752	ENSMUSG00000021583	Erap1	640.209861826782	-0.456396	0.126581743226603	-3.60554	0.00031150453283414	0.00167806926933158
753	ENSMUSG00000021589	Rhobtb3	2090.86297868047	-0.570171	0.0646620681770056	-8.81771	1.16824572985918e-18	2.95795551236034e-17
754	ENSMUSG00000021595	Nsun2	4363.79197386989	-0.368768	0.0707625914848749	-5.21135	1.87475626248427e-07	1.77498977953476e-06
755	ENSMUSG00000021608	Lpcat1	1128.93323778473	0.409814110153175	0.0827484793938045	4.95252738364952	7.32557436311756e-07	6.33043789768627e-06
756	ENSMUSG00000021611	Tert	23.0929755911859	1.56062824754314	0.598590899246948	2.60717002130582	0.00912940165918903	0.0330722118032686
757	ENSMUSG00000021614	Vcan	2383.15275896004	-0.338817	0.0741375778368776	-4.57011	4.87474016052746e-06	3.64291565904647e-05
758	ENSMUSG00000021639	Gtf2h2	482.53332849772	-0.360742	0.105093804049616	-3.43257	0.00059789641810524	0.00302954825317717
759	ENSMUSG00000021645	Smn1	772.570789188899	-0.252212	0.0893852950747472	-2.82163	0.00477803394596713	0.0189650667361401
760	ENSMUSG00000021660	Btf3	7499.79334103465	-0.26831	0.0488981013470613	-5.48713	4.0852668995871e-08	4.24209830678099e-07
761	ENSMUSG00000021665	Hexb	807.700814232038	1.03320173499874	0.0873736068069168	11.8251011118492	2.89553866263415e-32	1.46851480649143e-30
762	ENSMUSG00000021668	Polk	578.571864092502	0.460529740719956	0.112914244171861	4.07857966988653	4.53116748879253e-05	0.000288134446391681
763	ENSMUSG00000021669	Cert1	1667.37707444495	0.559489443657973	0.06615072025478	8.45779821448799	2.72473065813814e-17	6.44749566118464e-16
764	ENSMUSG00000021670	Hmgcr	4699.73846524529	1.27684476231162	0.0448959772176471	28.4400706130466	6.46572618228047e-178	2.98770430672877e-175
765	ENSMUSG00000021678	F2rl1	104.964325601205	-0.597786	0.196130036563375	-3.04791	0.00230441267582496	0.00999580309318077
766	ENSMUSG00000021684	Pde8b	32.2488619538529	1.18806078101354	0.416154437474924	2.85485549120241	0.0043056415183826	0.0173382586923976
767	ENSMUSG00000021686	Ap3b1	2293.10089525654	0.337304432668994	0.0607467255689343	5.55263562784511	2.81394232283813e-08	2.98342450863049e-07
768	ENSMUSG00000021687	Scamp1	1457.31516956919	0.43007816883682	0.0725154339202432	5.93085010440461	3.01370247065065e-09	3.58604725316692e-08
769	ENSMUSG00000021690	Jmy	1277.92958361496	0.379708520950005	0.0746522481752146	5.08636417832722	3.64992889062412e-07	3.29623056979002e-06
770	ENSMUSG00000021692	Dimt1	550.775487506079	-0.521976	0.099805757293649	-5.22991	1.69588781709395e-07	1.61853665159827e-06
771	ENSMUSG00000021693	Kif2a	2713.70540093071	-0.304055	0.0857142161676018	-3.54731	0.000389183598196731	0.00206326073575545
772	ENSMUSG00000021701	Plk2	7470.61484915916	-1.25394	0.0369990122454523	-33.8912	8.9673517342182e-252	7.10342362374856e-249
773	ENSMUSG00000021710	Nln	1835.15858340125	-0.389428	0.114568645731764	-3.39908	0.000676124960485277	0.00338673252564667
774	ENSMUSG00000021714	Cenpk	396.239781978677	-0.456221	0.180501252757124	-2.52753	0.011486954889453	0.0401524468556525
775	ENSMUSG00000021725	Parp8	544.52527865627	-0.397993	0.093461195477629	-4.25838	2.05913419251195e-05	0.000139355969456616
776	ENSMUSG00000021728	Emb	2525.95671998754	0.415719599609239	0.0498662872887201	8.33669	7.64013293453228e-17	1.76274079564417e-15
777	ENSMUSG00000021731	Mrps30	912.087308690441	-0.259599	0.0675298688464097	-3.84421	0.0001209396496836	0.000710141571650791
778	ENSMUSG00000021733	Slc4a7	2618.54952678717	-0.446679	0.0582673171933048	-7.66603	1.77408158212533e-14	3.44764569143164e-13
779	ENSMUSG00000021737	Psmd6	1646.58354978762	-0.402409	0.0691994159241815	-5.81521	6.0558435387115e-09	6.89992857989492e-08
780	ENSMUSG00000021747	Cfap20dc	51.7527233749015	0.853166629219471	0.27608371766879	3.09024609065498	0.00199990717475715	0.00884126714639117
781	ENSMUSG00000021756	Il6st	11197.7189703915	-0.819527	0.0336692420129497	-24.3405	7.30593211559909e-131	2.20971237714529e-128
782	ENSMUSG00000021759	Plpp1	811.950651167484	-0.440225	0.079679175714958	-5.52497	3.29543187854191e-08	3.46082760729448e-07
783	ENSMUSG00000021765	Fst	281.359465370589	-1.44483	0.15589997167852	-9.26765	1.90299149527538e-20	5.42059306916196e-19
784	ENSMUSG00000021770	Samd8	1157.7856908807	0.349287583500818	0.0801216154297516	4.35946756224684	1.30379277363621e-05	9.08613020085396e-05
785	ENSMUSG00000021771	Vdac2	3529.00448238736	0.281906351273085	0.0681065341745704	4.13919684344095	3.48523816747272e-05	0.000226207323120986
786	ENSMUSG00000021773	Comtd1	47.6976875455144	1.03706010971735	0.362430733773509	2.86140222966145	0.00421771570600968	0.0170419482073041
787	ENSMUSG00000021774	Ube2e1	923.371041099436	-0.363663	0.0860268225626221	-4.22732	2.36496112253996e-05	0.000157869696121397
788	ENSMUSG00000021775	Nr1d2	1556.79120589713	0.467346670651188	0.0923254169305995	5.06195028615457	4.14989249702313e-07	3.70948208962815e-06
789	ENSMUSG00000021794	Glud1	5930.28284892027	-0.256951	0.040706628068011	-6.31225	2.75000643994297e-10	3.68328157233908e-09
790	ENSMUSG00000021820	Camk2g	1008.29598202597	-0.275536	0.111578003790609	-2.46945	0.0135322635815814	0.0459969768450362
791	ENSMUSG00000021822	Plau	439.875198707835	-0.878764	0.110470551091725	-7.95473	1.79517979697073e-15	3.75161004052865e-14
792	ENSMUSG00000021823	Vcl	9383.81415645637	-0.419367	0.0324006809085787	-12.9432	2.56857363909465e-38	1.63084818650151e-36
793	ENSMUSG00000021831	Ero1a	2448.64489198411	0.796056280817649	0.0489758400995098	16.254060761392	2.09047397300249e-59	2.24355061554171e-57
794	ENSMUSG00000021838	Samd4	1717.38988407486	0.30536329643184	0.0795504936882122	3.83860969648625	0.000123732933559878	0.000725007872408793
795	ENSMUSG00000021840	Mapk1ip1l	3561.87517749098	-0.304227	0.0510585014598988	-5.95841	2.54703838563635e-09	3.05479333417885e-08
796	ENSMUSG00000021846	Peli2	2437.67655643497	0.646780521780792	0.0776714327685765	8.32713519921651	8.28221395305639e-17	1.90559652986297e-15
797	ENSMUSG00000021866	Anxa11	1460.70969345659	0.262450643529065	0.0657250394634523	3.99316068383657	6.51983537682591e-05	0.000402439560272723
798	ENSMUSG00000021871	ENSMUSG00000021871	538.627837873314	0.340146069302549	0.108231802789465	3.14275527650785	0.00167365703634232	0.00756145703409952
799	ENSMUSG00000021877	Arf4	3875.51318423109	-0.25518	0.0668469072962092	-3.81739	0.000134873594500798	0.000783114221473219
800	ENSMUSG00000021892	Sh3bp5	444.177564877924	-0.429742	0.146592955522063	-2.93153	0.00337294574976691	0.0140342552644754
801	ENSMUSG00000021900	Btd	410.025360825943	0.42097691519389	0.128036602289887	3.28794194523186	0.00100922648555996	0.00482427660554308
802	ENSMUSG00000021903	Galnt15	89.8993591310863	0.627919334534853	0.221911018157421	2.82959962848448	0.00466062867116159	0.0185388708619735
803	ENSMUSG00000021908	ENSMUSG00000021908	436.474984543012	0.534777618453893	0.15126004255657	3.53548504558889	0.000407027282534138	0.00214472563983383
804	ENSMUSG00000021913	Ogdhl	23.4472856320636	2.48294238417972	0.54806490301606	4.53038019861483	5.8877634222828e-06	4.32419181146465e-05
805	ENSMUSG00000021918	Nek4	542.134121572856	-0.387763	0.101712215345281	-3.81236	0.000137646713758655	0.000798101458130089
806	ENSMUSG00000021922	Itih4	9.97282534717483	-3.62025	1.36037076327573	-2.66122	0.00778578935630069	0.0290070785984461
807	ENSMUSG00000021938	Pspc1	1067.87593183319	-0.336908	0.109004875082788	-3.09076	0.00199642898949607	0.00883260538304977
808	ENSMUSG00000021939	Ctsb	11029.4755981614	0.981104146047427	0.0573519502285022	17.1067268355915	1.32224090868672e-65	1.71839668093778e-63
809	ENSMUSG00000021951	Eef1akmt1	219.807829779097	-0.357732	0.1403460036862	-2.54893	0.0108054641850357	0.0381227776708524
810	ENSMUSG00000021959	Lats2	1492.08902677407	-0.253751	0.0629589271580552	-4.03043	5.56757520527606e-05	0.000348444746199275
811	ENSMUSG00000021965	Ska3	607.039940918438	-0.276997	0.0937446280777545	-2.95481	0.0031286345051181	0.0131326860945343
812	ENSMUSG00000021987	Mtmr6	2047.63087281497	0.342203928948019	0.0522372872820452	6.55095137502748	5.7171674011764e-11	8.23420603623977e-10
813	ENSMUSG00000021993	Mipep	253.720945801163	-0.365438	0.132363727542424	-2.76086	0.00576487814187393	0.022291666176214
814	ENSMUSG00000021996	Esd	4495.70471140451	-0.296633	0.0502623177848711	-5.9017	3.5978142850815e-09	4.25370580187141e-08
815	ENSMUSG00000022000	Zc3h13	1427.14619861605	-0.37956	0.128332956745351	-2.95762	0.00310021804620401	0.0130265539779247
816	ENSMUSG00000022013	Dnajc15	178.18615007212	-0.58859	0.185563174141785	-3.17191	0.00151437926499979	0.00692460117462108
817	ENSMUSG00000022021	Diaph3	2172.80013227955	-0.511505	0.0600756018973263	-8.51436	1.67513822062318e-17	3.99798053085604e-16
818	ENSMUSG00000022031	Elp3	928.782058601796	-0.332022	0.0685198707697582	-4.84563	1.2621320984178e-06	1.04455559488458e-05
819	ENSMUSG00000022033	Pbk	981.455934801075	-0.25895	0.0889572970401658	-2.91095	0.00360329129934535	0.0148773270698957
820	ENSMUSG00000022037	Clu	140.726793459811	-1.28802	0.242914858652325	-5.30235	1.14323167321922e-07	1.11084456098141e-06
821	ENSMUSG00000022040	Ephx2	15.4862881001166	-2.36226	0.934013585399075	-2.52915	0.01143379450643	0.0400086604153266
822	ENSMUSG00000022048	Dpysl2	500.846234211662	0.362083041259273	0.108889939906232	3.32522032403612	0.000883486885703987	0.00428853351143444
823	ENSMUSG00000022051	Bnip3l	3972.75919230666	0.589261299869784	0.0446964891692861	13.183614883889	1.09038279570879e-39	7.22650111817362e-38
824	ENSMUSG00000022052	Ppp2r2a	2607.68007121821	-0.262453	0.0600702957034091	-4.36909	1.2476413142242e-05	8.71306182288812e-05
825	ENSMUSG00000022070	Bora	469.764247426882	-0.508627	0.0985297192681529	-5.16216	2.44110938337605e-07	2.26986330868981e-06
826	ENSMUSG00000022074	Tnfrsf10b	1432.99393672203	0.328679808296798	0.0646072481711212	5.08735192414084	3.63097682357157e-07	3.28552579925589e-06
827	ENSMUSG00000022090	Pdlim2	425.529450517757	-0.407578	0.115425975200925	-3.53107	0.000413876361838804	0.00217667824191859
828	ENSMUSG00000022096	Hr	315.245702882716	0.806252666617483	0.150363560516859	5.3620216483706	8.22956743832128e-08	8.21721814744745e-07
829	ENSMUSG00000022100	Xpo7	2807.29000870993	-0.279501	0.0467596029478719	-5.9774	2.26722237006252e-09	2.73695530667561e-08
830	ENSMUSG00000022105	Rb1	909.080045590248	0.439091835296074	0.0958189666303657	4.58251482704806	4.59417122147098e-06	3.44407563177872e-05
831	ENSMUSG00000022108	Itm2b	5549.78697377185	0.459844546615449	0.0460783699231802	9.97961836284748	1.87185346912726e-23	6.34180905477229e-22
832	ENSMUSG00000022110	Sucla2	1765.74590450117	-0.28422	0.0676856696814478	-4.19912	2.67960019283601e-05	0.000177026009562458
833	ENSMUSG00000022111	Uchl3	607.145643392963	-0.665897	0.0854331383578281	-7.79437	6.47314109895374e-15	1.29819199915833e-13
834	ENSMUSG00000022124	Fbxl3	1233.26437976212	0.435705328068143	0.0766240595700852	5.68627309115121	1.29841706666777e-08	1.42851639576841e-07
835	ENSMUSG00000022125	Cln5	554.205963233878	0.748302512097844	0.102438579724106	7.3048895651738	2.77494560489634e-13	4.89514529559392e-12
836	ENSMUSG00000022144	Gdnf	676.754507387665	0.867250252393341	0.118109644758306	7.34275557400955	2.09240449222031e-13	3.71474372765046e-12
837	ENSMUSG00000022146	Osmr	5032.68407987183	0.268148830797234	0.0477960312814207	5.61027398317627	2.02006540999955e-08	2.18064815673865e-07
838	ENSMUSG00000022150	Dab2	5237.16490818727	1.84070055105561	0.0413135159929652	44.5544395536086	0	0
839	ENSMUSG00000022157	Mcpt8	6.16594995177209	2.77055261566024	1.00004785870026	2.77042002695857	0.00559840463689048	0.0217693925045987
840	ENSMUSG00000022174	Dad1	692.999139080508	-0.289002	0.102731658802761	-2.81317	0.0049055495063464	0.0193833292251953
841	ENSMUSG00000022178	Ajuba	1227.07618485595	-0.629393	0.0623189659041143	-10.0995	5.55030964386382e-24	1.95199579124048e-22
842	ENSMUSG00000022179	4931414P19Rik	112.890169615138	-0.682796	0.186664367803274	-3.65788	0.000254307150635386	0.00139525047850252
843	ENSMUSG00000022180	Slc7a8	224.811873202077	0.859149073141701	0.141505202187695	6.07150168233471	1.26719633916854e-09	1.58494820316306e-08
844	ENSMUSG00000022185	Acin1	4321.96993941622	-0.274929	0.06201168304076	-4.4335	9.27150332169657e-06	6.61086402727914e-05
845	ENSMUSG00000022197	Pdzd2	61.334625181531	0.923997532291369	0.368258132074439	2.50910285968809	0.012103823353274	0.0419735462751122
846	ENSMUSG00000022206	Npr3	42.0761820955038	-2.54818	0.403127123957299	-6.32104	2.5981468285081e-10	3.49112863426755e-09
847	ENSMUSG00000022234	Cct5	10005.1482469125	-0.395451	0.0353935213331304	-11.173	5.53011155667873e-29	2.44663313152528e-27
848	ENSMUSG00000022241	Tars1	4601.0166823234	-0.26267	0.0493499134541301	-5.3226	1.02295310865423e-07	1.0009897036743e-06
849	ENSMUSG00000022257	Laptm4b	1893.11239676467	0.338370854295713	0.0590318682593693	5.73200314123564	9.92514339737769e-09	1.10585907846871e-07
850	ENSMUSG00000022270	Retreg1	1809.59866143258	0.697004935218212	0.0737516498428832	9.45070295651794	3.36562740942367e-21	9.96213735867666e-20
851	ENSMUSG00000022285	Ywhaz	21199.664207845	-0.301233	0.0403035321834964	-7.4741	7.77318201917179e-14	1.4288053357892e-12
852	ENSMUSG00000022295	Atp6v1c1	2549.58124480534	0.784766390378981	0.0528596311248231	14.8462328184968	7.35894112978232e-50	6.44294661546994e-48
853	ENSMUSG00000022296	Baalc	83.2562245366586	-0.9228	0.258113535034343	-3.57517	0.000349996803133229	0.00187088586764822
854	ENSMUSG00000022297	Fzd6	2116.0038044403	-0.323499	0.0700448371703306	-4.61846	3.8659668195815e-06	2.92985685848466e-05
855	ENSMUSG00000022299	Slc25a32	1409.06287114235	-0.539033	0.0741060265298784	-7.2738	3.49503475248552e-13	6.12643868362451e-12
856	ENSMUSG00000022300	Dcaf13	2268.90001817513	-0.306621	0.0619721188924195	-4.94772	7.50868777267593e-07	6.46851481607789e-06
857	ENSMUSG00000022309	Angpt1	652.555534513999	-0.329112	0.0776952965820761	-4.23593	2.27604389021192e-05	0.000152669314974497
858	ENSMUSG00000022322	Shcbp1	1742.23218136872	-0.319234	0.0546010616924625	-5.84666	5.01550318027923e-09	5.78190543339882e-08
859	ENSMUSG00000022324	Matn2	1610.60096899583	0.791645713212326	0.0563526095726859	14.0480754878127	7.91559946021516e-45	5.93135121714771e-43
860	ENSMUSG00000022325	Pop1	1378.68364912274	-0.290456	0.10595207898397	-2.74139	0.00611805350650558	0.0234772364661408
861	ENSMUSG00000022330	Osr2	47.416457845656	-0.955397	0.306880816350926	-3.11325	0.00185039185218655	0.00825260181718059
862	ENSMUSG00000022336	Eif3e	8188.23381630287	-0.395285	0.0344785303038094	-11.4647	1.98481093766951e-30	9.12080937793709e-29
863	ENSMUSG00000022337	Emc2	1606.49239912404	-0.388478	0.0652697245311478	-5.95188	2.65080034670091e-09	3.16782067294322e-08
864	ENSMUSG00000022338	Eny2	1823.40082703475	-0.306856	0.0821277376221826	-3.73633	0.000186728559680475	0.00105690016682024
865	ENSMUSG00000022350	Washc5	6009.62486357173	0.721890443228419	0.0366081755392193	19.7193777781971	1.47026041293836e-86	2.91164071062257e-84
866	ENSMUSG00000022351	Sqle	6834.79024789671	1.14526885868377	0.0411011435945252	27.8646470273962	7.15878306712653e-171	3.05349631593974e-168
867	ENSMUSG00000022353	Mtss1	933.530155702136	0.263481471725717	0.106231437957715	2.48025892138065	0.0131287009555445	0.0449466845843761
868	ENSMUSG00000022354	Ndufb9	1205.3907466772	-0.260221	0.0900532879509229	-2.88963	0.00385697352983283	0.0157720635862264
869	ENSMUSG00000022358	Fbxo32	138.032774097764	0.498465748989567	0.175940327644371	2.83315232876636	0.00460914160635109	0.0183604096316213
870	ENSMUSG00000022367	Has2	273.43728221858	-1.80826	0.131748313627261	-13.7251	7.18183231244691e-43	5.21702098329932e-41
871	ENSMUSG00000022390	Zc3h7b	4665.12177982357	-0.291085	0.0745403758190185	-3.90507	9.41993622291641e-05	0.000565706278224601
872	ENSMUSG00000022407	Adsl	1699.89313737104	-0.274573	0.0614716575986109	-4.46665	7.94531353192838e-06	5.73406900666501e-05
873	ENSMUSG00000022415	Syngr1	163.013319284366	1.51906255981783	0.214567075189348	7.07966289085735	1.44505552571109e-12	2.38004937328753e-11
874	ENSMUSG00000022419	Deptor	816.411376775082	0.265474999686513	0.073799239840378	3.59725927070136	0.000321587892634178	0.00173014702262922
875	ENSMUSG00000022421	Nptxr	2386.04418522639	0.435362720971192	0.0643891167325089	6.76143334563534	1.3663317427822e-11	2.07570123663762e-10
876	ENSMUSG00000022425	Enpp2	2106.67733192327	1.81226449052788	0.0527362219029701	34.364700866556	8.49552883586016e-259	7.43805906234388e-256
877	ENSMUSG00000022438	Parvb	1129.77037781308	1.18295341372848	0.075483727068419	15.6716349294232	2.36418812038473e-55	2.35498619057485e-53
878	ENSMUSG00000022443	Myh9	25118.2711899072	-0.269653	0.0378615861303262	-7.12207	1.06316847976213e-12	1.77925630390775e-11
879	ENSMUSG00000022452	Smdt1	726.379394800107	-0.274898	0.0890274006985942	-3.08779	0.00201652121543241	0.00889783300231249
880	ENSMUSG00000022453	Naga	684.461999454377	0.380163627824455	0.142784794020245	2.66249379307543	0.00775640000834458	0.0289105342009438
881	ENSMUSG00000022456	Septin3	162.812262910537	1.95212421175924	0.209412951614749	9.32188862583106	1.14287539520856e-20	3.2778848619473e-19
882	ENSMUSG00000022463	Srebf2	11716.5365380709	0.419526637093171	0.0354951166270972	11.8192776065681	3.10341626074174e-32	1.56440392416481e-30
883	ENSMUSG00000022464	Slc38a4	62.6702643127348	-1.15811	0.308626358595262	-3.75248	0.000175093851118309	0.000998178962766645
884	ENSMUSG00000022466	Rpap3	1240.25316755562	-0.342728	0.073500902557589	-4.66291	3.11774436277937e-06	2.41114260691933e-05
885	ENSMUSG00000022469	Rapgef3	296.230381096478	-0.748944	0.139771293453693	-5.35835	8.39832408827181e-08	8.35562925887569e-07
886	ENSMUSG00000022471	Xrcc6	2093.67432404118	-0.371565	0.0549990797748417	-6.75585	1.42003374955811e-11	2.15531582334847e-10
887	ENSMUSG00000022474	Pmm1	968.342451954033	1.13356485279383	0.0850294971270267	13.3314307516177	1.51955175166243e-40	1.04453485078118e-38
888	ENSMUSG00000022475	Hdac7	2592.79524876086	-0.397805	0.0900683743621643	-4.4167	1.0021930252772e-05	7.09424722361119e-05
889	ENSMUSG00000022479	Vdr	696.277	-1.09977	0.122810510407612	-8.95502	3.39669619670196e-19	8.9974587949263e-18
890	ENSMUSG00000022489	Pde1b	286.464826589139	0.978991755309337	0.132580968517304	7.38410471923474	1.53482614390611e-13	2.76019815177061e-12
891	ENSMUSG00000022498	Txndc11	721.197237789919	-0.283453	0.107714593696339	-2.63152	0.00850030599639368	0.0312452600731574
892	ENSMUSG00000022500	Litaf	1780.24405068927	0.316953407649576	0.0771833406920005	4.10650024743521	4.0169903184582e-05	0.000257902871275771
893	ENSMUSG00000022505	Emp2	5802.24558798126	0.471080287138748	0.0442890638363347	10.6364923151135	2.01575581982711e-26	8.00288736582911e-25
894	ENSMUSG00000022510	Trp63	88.8039018482016	-1.43044	0.244161029808576	-5.85858	4.66852430576907e-09	5.41946279319389e-08
895	ENSMUSG00000022512	Cldn1	218.235211130735	-0.979822	0.271195477902954	-3.61297	0.000302706478707795	0.00163544081627287
896	ENSMUSG00000022519	Srl	154.226599198967	-0.571333	0.172411112750554	-3.31378	0.000920433233437414	0.00444801183022462
897	ENSMUSG00000022528	Hes1	1289.74688725729	-1.25039	0.0815925130902018	-15.3249	5.21741585820493e-53	5.01686201163231e-51
898	ENSMUSG00000022529	Zfp263	721.572543476001	-0.33524	0.0749893658421534	-4.4705	7.80385495676581e-06	5.63931916619458e-05
899	ENSMUSG00000022545	Ercc4	329.419590910426	0.424649580288317	0.146758670174009	2.89352295019311	0.00380946450040025	0.0156123286435472
900	ENSMUSG00000022554	Hgh1	349.706648735694	-0.57024	0.13150834789938	-4.33615	1.44997217803288e-05	0.00010020892057157
901	ENSMUSG00000022555	Dgat1	571.715775142418	0.503467723166013	0.143594491621598	3.50617713451541	0.00045459257965976	0.00236538866519866
902	ENSMUSG00000022557	Bop1	2069.15	-0.564926	0.0586467564069121	-9.63269	5.81844489511562e-22	1.80241770633609e-20
903	ENSMUSG00000022558	Mroh1	2348.04011660846	1.63961277962109	0.0678503521099967	24.1651329526338	5.17709626594237e-129	1.51089467340265e-126
904	ENSMUSG00000022560	Slc52a2	274.494417544567	-0.421888	0.132595956071292	-3.18175	0.00146386336335473	0.00673433823268971
905	ENSMUSG00000022564	Grina	4306.01935004228	1.08219109707957	0.0410476701852336	26.3642514227002	3.52333786728916e-153	1.30246056494122e-150
906	ENSMUSG00000022565	Plec	13047.5755560832	-0.570492	0.0487355504663236	-11.7059	1.18927252237066e-31	5.92321808671734e-30
907	ENSMUSG00000022571	Pycr3	838.407650541881	-0.349342	0.0843883782008033	-4.13969	3.47777811573874e-05	0.000225811237140179
908	ENSMUSG00000022594	Lynx1	925.109162656585	0.359515171164059	0.0725077972569937	4.9582966903519	7.11139053486005e-07	6.16456391596649e-06
909	ENSMUSG00000022598	Psca	303.193934355626	0.83011602455577	0.139648014462987	5.94434534388451	2.77563883023516e-09	3.31462684429016e-08
910	ENSMUSG00000022602	Arc	678.763133626676	0.720819624693064	0.0895566862659023	8.04875274809613	8.36420290123771e-16	1.79998079252379e-14
911	ENSMUSG00000022610	Mapk12	472.979711105597	0.361467610422252	0.105237396278763	3.43478291181549	0.000593028692462718	0.00300763179851137
912	ENSMUSG00000022617	Chkb	731.387347616755	0.324473907130107	0.121749016659243	2.66510495142856	0.00769642991182574	0.0287385211185682
913	ENSMUSG00000022620	Arsa	829.71172227303	1.03952467997687	0.092704973084527	11.2132569094114	3.51034214252264e-29	1.56553730672558e-27
914	ENSMUSG00000022665	Ccdc80	2792.02653106674	-0.556522	0.102699211733045	-5.41895	5.99512665907549e-08	6.07732675037908e-07
915	ENSMUSG00000022676	Snai2	984.921473040791	-0.285638	0.0692655841170554	-4.12381	3.72663738587591e-05	0.000240654553237755
916	ENSMUSG00000022678	Nde1	2189.00724635089	-0.27285	0.0503558880411197	-5.41843	6.01255511245069e-08	6.09128223481226e-07
917	ENSMUSG00000022704	Qtrt2	643.572908273854	-0.409204	0.120030529416949	-3.40917	0.000651612636038034	0.00327677636048751
918	ENSMUSG00000022707	Gbe1	495.79837904249	1.00707783365004	0.0970313385733192	10.3788925151133	3.09342796836483e-25	1.14864228244975e-23
919	ENSMUSG00000022708	Zbtb20	1828.00028455933	0.552072330795529	0.155187183764477	3.55746085084831	0.000374456886575844	0.00199076072489267
920	ENSMUSG00000022748	Cmss1	241.171553213946	-0.651128	0.146251569249087	-4.45211	8.50320963613916e-06	6.11018973205939e-05
921	ENSMUSG00000022752	Tomm70a	5052.37690323821	-0.282228	0.0379387358762458	-7.43904	1.01420349337988e-13	1.84385520353818e-12
922	ENSMUSG00000022758	P2rx6	10.6789191861792	1.52546855249894	0.612634759557722	2.49001306031054	0.0127738401203647	0.0439125501967901
923	ENSMUSG00000022760	Thap7	286.741	0.529376867739253	0.117285378466268	4.51357939635676	6.37425710661865e-06	4.65886498104575e-05
924	ENSMUSG00000022765	Snap29	804.283978689456	0.638321281790657	0.0738167631866603	8.6473756669137	5.26972678366433e-18	1.28914566244494e-16
925	ENSMUSG00000022780	Meltf	11.4544364599051	1.60930951655072	0.64719308793542	2.48659873931056	0.0128970774452729	0.0442630252325385
926	ENSMUSG00000022790	Igsf11	59.1548328231032	2.49686372176255	0.351460275648091	7.10425585696234	1.20972564142452e-12	2.01439299750719e-11
927	ENSMUSG00000022791	Tnk2	3237.04869238153	-0.561492	0.0580188680407214	-9.67776	3.74850313332581e-22	1.17653489854481e-20
928	ENSMUSG00000022797	Tfrc	6502.71443816764	0.295847994762141	0.0714127657635334	4.14278864008393	3.43108129484449e-05	0.000223040396013044
929	ENSMUSG00000022816	Fstl1	11118.7530016241	-0.656023	0.037422802612445	-17.53	8.45149890382886e-69	1.16190648153052e-66
930	ENSMUSG00000022822	Abcc5	2330.73006328816	0.74044858117192	0.132350997574887	5.59458254746406	2.21153231048413e-08	2.36888860173235e-07
931	ENSMUSG00000022837	Iqcb1	644.044614666417	0.264298619235012	0.106838145413908	2.47382260531645	0.0133676053995509	0.0455303267447848
932	ENSMUSG00000022841	Ap2m1	8772.43631169045	-0.455713	0.0730384431862323	-6.23936	4.39373046073719e-10	5.75963011933515e-09
933	ENSMUSG00000022843	Clcn2	253.194437520348	0.407183194399986	0.159198127761875	2.5577134613608	0.0105362870130159	0.037323495413441
934	ENSMUSG00000022844	Pdia5	615.208363888119	-0.554686	0.0964062405129293	-5.75363	8.73479115176037e-09	9.79132417854001e-08
935	ENSMUSG00000022849	Hspbap1	221.310819374483	-0.462589	0.143171520105667	-3.23101	0.0012335312345863	0.00577696849305831
936	ENSMUSG00000022858	Tra2b	4990.90621842402	-0.325112	0.0488507414649546	-6.65521	2.82905171843378e-11	4.18322447432408e-10
937	ENSMUSG00000022865	Cxadr	764.823441327513	0.471896122861709	0.111607972627459	4.22815782557818	2.35612500012854e-05	0.000157342992280764
938	ENSMUSG00000022868	Ahsg	29.1915659972558	-22.1468	3.90869284888641	-5.66605	1.46130362824778e-08	1.59716070012496e-07
939	ENSMUSG00000022881	Rfc4	664.347768398294	-0.265198	0.0953834756808285	-2.78034	0.00543020152681563	0.0212294717740489
940	ENSMUSG00000022885	St6gal1	262.317234045519	1.11787843629251	0.134229928322906	8.32808636836432	8.21595677861304e-17	1.89297009712227e-15
941	ENSMUSG00000022887	Masp1	222.164411160512	0.998755685867853	0.157997653762941	6.32133238741876	2.59317553454747e-10	3.4872655632334e-09
942	ENSMUSG00000022892	App	4929.73696972271	-0.256142	0.0428958489504644	-5.97125	2.35441742807344e-09	2.83414446058122e-08
943	ENSMUSG00000022893	Adamts1	1885.97693261275	-0.610364	0.0636368108823814	-9.59137	8.69202168062858e-22	2.66774503057669e-20
944	ENSMUSG00000022895	Ets2	3422.13101542945	0.490103565003294	0.0518908156792084	9.4448999998986	3.55743842613837e-21	1.05111879607126e-19
945	ENSMUSG00000022898	Vps26c	903.851057966282	0.657955459741832	0.108095677795095	6.08678786388709	1.15198442138931e-09	1.45260995135262e-08
946	ENSMUSG00000022912	Pros1	2099.29285792056	0.466604830049248	0.0552010082132191	8.45283166290989	2.84321467504069e-17	6.71830626694628e-16
947	ENSMUSG00000022945	Chaf1b	1554.61898057974	0.533876431365665	0.0567831577515083	9.40202081930682	5.35250203946799e-21	1.56483078078295e-19
948	ENSMUSG00000022952	Runx1	1006.6	0.31323290516647	0.0857862597556838	3.65131789238214	0.000260898064320327	0.00142675769130344
949	ENSMUSG00000022960	Donson	574.956336378778	0.403433314043858	0.137599168080306	2.93194588072221	0.00336845440889871	0.0140258494993162
950	ENSMUSG00000022962	Gart	1879.58297771669	-0.513309	0.0807856454215341	-6.35396	2.09842161886034e-10	2.85423087732966e-09
951	ENSMUSG00000022964	Tmem50b	631.375027509459	0.78719947450283	0.0944238577780904	8.33687050102169	7.62825256802248e-17	1.76244418707019e-15
952	ENSMUSG00000022965	Ifngr2	1262.85192810102	-0.454984	0.0890246604392045	-5.11077	3.20850281521086e-07	2.92938772398642e-06
953	ENSMUSG00000022971	Ifnar2	872.729323387526	-0.433944	0.083067917639574	-5.22397	1.75127589338691e-07	1.66661753355213e-06
954	ENSMUSG00000022973	Synj1	708.212447729259	0.324129739438708	0.0917729186099661	3.53186696411232	0.000412636891671209	0.00217153264566611
955	ENSMUSG00000022982	Sod1	2880.72401989181	-0.258718	0.0713143287902687	-3.62785	0.000285786164976981	0.0015495609042999
956	ENSMUSG00000022987	Zfp641	22.1360009908651	1.20509754847102	0.486629439630867	2.47641727016176	0.0132708376894342	0.0453017956369778
957	ENSMUSG00000022995	Enah	3991.03904546005	-0.382267	0.0744689597049298	-5.13324	2.84797096781219e-07	2.6203538191126e-06
958	ENSMUSG00000022996	Wnt10b	70.291680959329	-0.681658	0.256228353895012	-2.66035	0.0078058386426613	0.0290687543811665
959	ENSMUSG00000023004	Tuba1b	30332.1022133034	-0.440592	0.0320796365555932	-13.7343	6.32449518488388e-43	4.61438497370804e-41
960	ENSMUSG00000023011	Faim2	49.6889262918749	1.66207698787879	0.340837073055739	4.87645599399622	1.08008769652263e-06	9.04240504864312e-06
961	ENSMUSG00000023017	Asic1	416.103591331702	0.338849821778379	0.103398400529511	3.27712827319479	0.00104868715414818	0.00500186732118912
962	ENSMUSG00000023018	Smarcd1	1391.50127492776	-0.263166	0.061514242818293	-4.27813	1.88469609160954e-05	0.00012838623867291
963	ENSMUSG00000023021	Cers5	3016.10989508334	0.323628320723235	0.0548725501160501	5.89781812652762	3.68339642836321e-09	4.33946880919419e-08
964	ENSMUSG00000023032	Slc4a8	340.439637316073	0.728830442210028	0.144839864208993	5.03197407834061	4.85454916373679e-07	4.30236682678537e-06
965	ENSMUSG00000023034	Nr4a1	1742.25546773637	-0.340667	0.0652003776311444	-5.22493	1.74224664832405e-07	1.65897384057645e-06
966	ENSMUSG00000023046	Igfbp6	382.025574193699	-0.700853	0.101188758605602	-6.92619	4.32325438896024e-12	6.87546240538753e-11
967	ENSMUSG00000023055	Calcoco1	1283.83864816714	0.407343510116978	0.0822985938250661	4.94958043855315	7.43736350828208e-07	6.42037062585741e-06
968	ENSMUSG00000023064	Sncg	16.2374691034245	1.38804144163655	0.550091886581124	2.52329015478372	0.011626242697774	0.0405371090499832
969	ENSMUSG00000023067	Cdkn1a	1364.13363458275	1.50640353401031	0.0629336576153947	23.936373493757	1.28121050821593e-126	3.55215613402867e-124
970	ENSMUSG00000023074	Mospd1	290.279589510321	0.590474675885823	0.128128393272616	4.60846078534274	4.05660863155731e-06	3.06456333269554e-05
971	ENSMUSG00000023087	Noct	2321.64001040259	-0.338598	0.055490234796741	-6.10194	1.04787807458475e-09	1.33369944687967e-08
972	ENSMUSG00000023088	Abcc1	4516.01254205794	-0.462687	0.0476107359919298	-9.71813	2.52375676091445e-22	7.9967035652975e-21
973	ENSMUSG00000023089	Ndufa5	222.031553729316	-0.57893	0.178496810507985	-3.24336	0.00118126921737053	0.00555567244301917
974	ENSMUSG00000023106	Denr	2176.19650128888	-0.370662	0.0581357046884133	-6.37581	1.81993817393485e-10	2.49379501840249e-09
975	ENSMUSG00000023110	Prmt5	1751.2604115484	-0.497961	0.0567877806728855	-8.76881	1.80563285879084e-18	4.52359979005808e-17
976	ENSMUSG00000023143	Nagpa	165.579347333151	0.690692694460241	0.184219030695745	3.74930153443802	0.000177327767865146	0.00100780574596402
977	ENSMUSG00000023150	Ivns1abp	2866.21635103815	-0.426523	0.0568736088326443	-7.49949	6.40684377861965e-14	1.1868357044247e-12
978	ENSMUSG00000023169	Slc38a1	2239.99760759308	0.726665783988967	0.0956273650960907	7.59893136508342	2.98586077615532e-14	5.68304279305993e-13
979	ENSMUSG00000023175	Bsg	10366.3616172494	0.680530471672123	0.0408795050318737	16.6472287553754	3.16942951935946e-62	3.73925248613792e-60
980	ENSMUSG00000023206	Il15ra	56.692559921305	-1.10885	0.345515112668817	-3.20926	0.00133075069592238	0.00618353011918123
981	ENSMUSG00000023232	Serinc2	94.7789223592151	0.943462344532086	0.213238704001547	4.4244423119606	9.66917361687471e-06	6.87379073148336e-05
982	ENSMUSG00000023249	Parp3	845.736729582734	0.779052300194604	0.104172873421952	7.47845647915515	7.52005958685794e-14	1.38380742508166e-12
983	ENSMUSG00000023284	Zfp605	91.656175549353	-0.915703	0.370111852633709	-2.47412	0.0133563333900047	0.0455012504490533
984	ENSMUSG00000023330	Dtwd1	420.57421797615	-0.572014	0.100863555691667	-5.67117	1.41825956879411e-08	1.55317629538447e-07
985	ENSMUSG00000023341	Mx2	25.1946467478989	-2.0185	0.484114569878042	-4.16947	3.05311793223369e-05	0.000200191631070979
986	ENSMUSG00000023367	Tmem176a	1056.44879982909	-0.551841	0.0907460566035166	-6.08115	1.19322510446643e-09	1.50032498962955e-08
987	ENSMUSG00000023393	Slc17a9	13.7905379055789	1.73471977439896	0.606724816742367	2.85915414456431	0.0042477232426249	0.017129909367531
988	ENSMUSG00000023456	Tpi1	12681.4883828541	0.468782405240803	0.0426469866853618	10.9921577507775	4.16839692100772e-28	1.79176441294479e-26
989	ENSMUSG00000023495	Pcbp4	1710.75082934325	-0.306192	0.0886014694702666	-3.45583	0.000548592165564463	0.00280622099451563
990	ENSMUSG00000023800	Tiam2	1193.87342435587	-0.25502	0.0937113569348614	-2.72134	0.00650186663842709	0.0247511158472324
991	ENSMUSG00000023805	Synj2	833.615982740832	0.35495540454845	0.0784566900493422	4.52422099791892	6.06183588774602e-06	4.4461481478243e-05
992	ENSMUSG00000023809	Rps6ka2	621.143461233055	-0.529242	0.102308948578497	-5.17298	2.30393688619685e-07	2.15314551134183e-06
993	ENSMUSG00000023830	Igf2r	4042.33593351106	0.803020794361772	0.0476812764795795	16.841428200977	1.21273803361664e-63	1.49436275475651e-61
994	ENSMUSG00000023832	Acat2	3719.34359586029	1.60828283016489	0.0498121853118767	32.2869358189236	1.06702871663803e-228	7.10000908050945e-226
995	ENSMUSG00000023885	Thbs2	2192.86977894441	0.275221013889914	0.047032636074698	5.85170292077194	4.86565161371331e-09	5.62474736581799e-08
996	ENSMUSG00000023886	Smoc2	40.3633743075304	1.61663242128468	0.455149162476967	3.55187387907474	0.000382498151824757	0.00202961937977826
997	ENSMUSG00000023903	Mmp25	53.3038592700379	2.15964537905311	0.456936561849935	4.72635713436818	2.28583481755383e-06	1.8150292214801e-05
998	ENSMUSG00000023904	Hcfc1r1	635.118148890569	-0.441444	0.0806493187162904	-5.47362	4.40921946928181e-08	4.55008473148281e-07
999	ENSMUSG00000023913	Pla2g7	350.899417175536	0.408649851659963	0.125226327017954	3.26329024727662	0.00110126670484211	0.00522371589251455
1000	ENSMUSG00000023942	Slc29a1	2029.07242019621	-0.272452	0.0625717653668708	-4.35424	1.33529813033187e-05	9.28623929685225e-05
1001	ENSMUSG00000023944	Hsp90ab1	49487.7091559934	-0.353069	0.0372499129236008	-9.47837	2.58273654766623e-21	7.67211115543353e-20
1002	ENSMUSG00000023951	Vegfa	1539.19066506343	0.567955894571096	0.106947437811892	5.31060777323213	1.09260249406435e-07	1.06538349875501e-06
1003	ENSMUSG00000023953	Polh	650.110254929986	-0.310718	0.110378286748302	-2.81502	0.00487735656685957	0.0192902583189988
1004	ENSMUSG00000023959	Clic5	89.8283903878873	0.612688049713765	0.234469141217746	2.6130860825936	0.00897286987489646	0.0325791583705488
1005	ENSMUSG00000023960	Enpp5	342.843602377046	1.49689286838786	0.113724238077894	13.1624787616742	1.44273766883026e-39	9.41174161607503e-38
1006	ENSMUSG00000023963	Cyp39a1	319.392273707692	-0.34989	0.124387327997723	-2.8129	0.0049096252262523	0.0193948267961783
1007	ENSMUSG00000023980	Taf8	377.663720170454	-0.448709	0.183951809985267	-2.43927	0.0147167914384751	0.049129806457763
1008	ENSMUSG00000023988	Bysl	843.628262425783	-0.53055	0.104716327433899	-5.06655	4.05100413787207e-07	3.63084341775333e-06
1009	ENSMUSG00000024007	Ppil1	1030.20230194249	-0.267068	0.0664390010305317	-4.01974	5.82613067594258e-05	0.000362715882463715
1010	ENSMUSG00000024014	Pim1	319.602471868811	0.834257567155484	0.123361437545183	6.76270951244325	1.35434617066126e-11	2.05937372476691e-10
1011	ENSMUSG00000024042	Sik1	467.833322411478	-0.610804	0.182247333226479	-3.35151	0.000803722222322136	0.00395442743813331
1012	ENSMUSG00000024043	Arhgap28	371.051424403901	-0.692279	0.104320574325021	-6.63608	3.22140048959917e-11	4.74650107568487e-10
1013	ENSMUSG00000024050	Wiz	1539.6361414065	-0.332847	0.0671778188017174	-4.95471	7.24378394185249e-07	6.27279260139074e-06
[truncated: 2,999 more rows]
