# Supplementary material for: SHMT2 deficiency disrupts transcriptional regulation through homocysteine-mediated suppression of histone lactylation in Huntington’s disease models
Source: J Clin Invest. 2026 Mar 10;136(9):e196094. doi: 10.1172/JCI196094 (PMC13132398; doi:10.1172/JCI196094)
Supplement: Supplemental table 8 [file jci-136-196094-s122.xlsx]

## Sheet: H3K9la
SYMBOL
Prex2
Epb41l5
Dyrk3
Rassf5
Tor3a
Ralgps2
Slc19a2
Mpc2
Hsd17b7
Degs1
Kcnk2
Flvcr1
Pacc1
Tbc1d8
Slc40a1
Stk17b
Nrp2
Pcmtd1
Armc9
Lrrfip1
Rnpepl1
Mettl25
Rab21
Slc35e3
Hmga2
Esyt1
Erbb3
Itga7
Tspan15
Mfsd12
Slc41a2
Aldh1l2
Cry1
Stxbp5
Hap1
Jup
Etv4
C1ql1
Plcd3
Mif4gd
Nptx1
Ogfod3
Spred2
Gal3st1
Ccng1
Flt4
Rnf130
Tom1l2
Zmiz2
Aloxe3
Pld2
Gdpd1
Ppm1e
Ttc7b
Pacs2
Esyt2
Dtnb
Egln3
Atp6v1d
Numb
Galc
Eml5
Zswim6
Rala
B4galt7
Pfkp
Idi1
Polk
Tbc1d4
Gch1
Ndrg2
Fdft1
Ptk2b
Slc4a8
Mfsd5
4930556M19Rik
Basp1
Retreg1
Klf10
Deptor
Mtss1
Dab2
St3gal1
Dennd3
Grina
H1f0
Sgsm3
Mapk12
Pced1b
Zfp641
Cpped1
Ercc4
Zdhhc8
Abcc5
Igsf11
Plcxd2
Nagpa
Gbe1
Smoc2
Tbc1d24
Pgp
Gnptg
Fam234a
Ilrun
Mdga1
Daxx
H2-Q4
Kat2b
Lonp1
Slc25a23
Trip10
Vapa
Rab31
Washc1
Galm
Cox7a2l
Stard4
Reep5
Rab27b
Mpp7
Fads2
Patl1
Vldlr
Papss2
Hectd2
Exoc6
Tbc1d12
Tctn3
Got1
Slf2
Cuedc2
Sptbn2
Tmem151a
Frmd8
Cacul1
Plaat3
Taf6l
Prrg4
Spint1
Sord
Cdc25b
Jag1
Mafb
Neurl2
Rbm38
Ctsz
Uckl1
Arrdc1
Dpp7
Strbp
Tlk1
Fam171b
Mtch2
Lrp4
Impa1
Chmp4c
Sort1
Vav3
Frrs1
Elovl6
Hs2st1
Syde2
Nceh1
Eif5a2
Skil
Hspa4l
Wwtr1
Plch1
Lrba
Hcn3
Entrep3
Efna1
Rorc
Tuft1
Cgn
Ciart
Zfp704
Trp53inp1
Mknk1
Cap1
Sesn2
Wdtc1
Cfap74
Tgs1
Plag1
Sigmar1
Clta
Trmo
Tmem38b
Klf4
Fam110b
Ugcg
Slc31a1
Gpat3
Arhgap24
P2rx7
Rnf34
Fam20c
Snx8
Cd36
Sh3bp2
Grk4
Man2b2
Cpeb2
Tlr1
Clock
Parm1
Antxr2
Efcab12
Pianp
Wdr91
Fam180a
Klrg2
Pals2
Nfe2l3
Snx10
Pon2
Znrf2
St3gal5
Hk2
Rab7
Magi1
Dnhd1
Rnf141
Plekha7
Pik3c2a
Arhgap17
Katnip
Taldo1
Dmpk
Rhpn2
Bax
Gtf2h1
Stard5
Tmem126a
Acd
Cyb5b
Vac14
Znrf1
6430548M08Rik
Zcchc14
Zfpm1
Irf2bp2
Atp11a
Coprs
Agpat5
Zdhhc2
Galnt7
Bst2
Gipc1
Dnajc13
Alas1
Tex264
Hyal1
Apeh
Gpx1
Glb1
Bbs9
Sc5d
Mcam
Fxyd6
Dmxl2
Neo1
Map2k1
Dennd4a
Spg21
Rbpms2
Aph1b
Cd109
Sh3bgrl2
Elovl4
Plod2
Dipk2a
Dzip1l
Mid1ip1
Cask
Morc4
Col4a5
Car5b
Apln
Nsdhl
Pls3
Pcyt1b
Eda2r

## Sheet: H4K16la
SYMBOL
Inhbb
Rab29
Soat1
Degs1
Slc40a1
Pcmtd1
Armc9
Mybl1
Rab21
Slc35e3
Hmga2
Marchf9
Echdc1
Ncoa7
Ddit4
Mfsd12
Nudt4
C1ql1
Arhgap27
Slc25a19
Nptx1
Gdpd1
Cisd3
Ttc7b
Pacs2
Itsn2
Galc
Rala
Tmem170b
Tbc1d4
Slc4a8
Pde1b
Klf10
Mtss1
Lratd2
Kcnj4
Nptxr
Cbx6
Sgsm3
Itpr3
Lemd2
Ilrun
Cdkn1a
Daxx
Neu1
Synj2
Ptprm
Stard4
Gnpda1
Rab27b
Lipg
Entrep1
Slc35g1
Tctn3
Frmd8
Ldlrad3
Grem1
Chac1
Cdc25b
Smox
Neurl2
Pmepa1
Strbp
Tlk1
Itprid2
Chmp4c
Vav3
Elovl6
Syde2
Skil
Hspa4l
Entrep3
Efna3
Dhcr24
Mycl
Wdtc1
Cfap74
Clta
Tmem38b
Klf4
Fam110b
Epb41l4b
Ugcg
Rnf34
Snx8
Cacna2d1
Cpeb2
Tec
Arl8b
Efcab12
Plxnd1
Sspn
Ccdc136
Wdr91
Dennd11
Arhgef5
St3gal5
Rab7
Nup210
P2ry2
Stard10
Rnf141
Nupr1
Tollip
Dhcr7
Rhpn2
Cyb5b
Irs2
Mtss2
Znrf1
Cdh13
6430548M08Rik
Zfpm1
Egln1
Agpat5
Klhl2
Clgn
Dnajc13
Tex264
Xylb
Sc5d
Dmxl2
Neo1
Map2k1
Spg21
Tex9
Plod2
Dipk2a
Rasa2
