# Supplementary material for: SHMT2 deficiency disrupts transcriptional regulation through homocysteine-mediated suppression of histone lactylation in Huntington’s disease models
Source: J Clin Invest. 2026 Mar 10;136(9):e196094. doi: 10.1172/JCI196094 (PMC13132398; doi:10.1172/JCI196094)
Supplement: Supplemental table 9 [file jci-136-196094-s123.xlsx]

## Sheet: Sheet1
Antibodies	Isotype	Source (Cat.No)
SHMT2	Rabbit IgG	Cell Signal Technology (33443S)
SHMT2	Rabbit IgG	Sigma (HPA020549)
SHMT1	Rabbit IgG	Proteintech (30192-1-AP)
AARS1	Mouse IgG	Proteintech (67909-1-Ig)
Cleaved-Caspase3	Rabbit IgG	Cell Signal Technology (9664s)
DARPP32	Rabbit IgG	Abcam (AB40801)
DARPP32	Mouse IgG	Santa Cruz (sc-271111)
GFP	Chicken IgG	ORIGENE (AP31791PU-N)
Histone H3	Rabbit IgG	Proteintech (17168-1-AP)
Pan Kla	Rabbit IgG	PTM Bio (PTM-1401RM)
β-Actin	Mouse IgG	ZSGB (TA-09)
CTIP2	Rat IgG	Abcam (AB18465)
DYKDDDDK-tag	Rabbit IgG	CST (14793S)
DYKDDDDK -tag	Mouse IgG	CST (8146S)
MYC-tag	Mouse IgG	Santa Cruz (sc-40)
HIS-tag	Rabbit IgG	CST (12698S)
H4K16la	Rabbit IgG	PTM Bio (PTM-1417RM)
H4K12la	Rabbit IgG	PTM Bio (PTM-1411RM)
H4K8la	Rabbit IgG	PTM Bio (PTM-1415RM)
H4K5la	Rabbit IgG	PTM Bio (PTM-1407RM)
H3K18la	Rabbit IgG	PTM Bio (PTM-1406RM)
H3K14la	Rabbit IgG	PTM Bio (PTM-1414RM)
H3K9la	Rabbit IgG	PTM Bio (PTM-1419RM)
H2BK16la	Rabbit IgG	PTM Bio (PTM-1424RM)
Iba1	Rabbit IgG	FUJIFILM Wako (019-19741)
GFAP	Chicken IgG	origene (AP31806PU-N)
1C2	Mouse IgG	Millipore (MAB1574)
NeuN	Mouse IgG	Arigobio (ARG52283)
HSP90	Rabbit IgG	Santa Cruz (sc-7947)
Hoechst33258		Thermo Fisher Scientific (H1399)
488 Donkey Anti-Mouse		Thermo Fisher Scientific (A21202)
488 Donkey Anti-chicken		Thermo Fisher Scientific (A78948)
488 Donkey Anti-Rabbit		Thermo Fisher Scientific (A21206)
555 Goat Anti-Mouse		Thermo Fisher Scientific (A21422)
546 Donkey Anti-Rabbit		Thermo Fisher Scientific (A10040)
546 Goat Anti-Rat		Thermo Fisher Scientific (A11081)
647 Donkey Anti-Chicken		Thermo Fisher Scientific (A78952)
Goat anti-Rabbit IgG (H+L) Secondary Antibody, HRP		Invitrogen (31460)
Goat anti-Mouse IgG (H+L) Secondary Antibody, HRP		Invitrogen (31430)
