# Supplementary material for: SHMT2 deficiency disrupts transcriptional regulation through homocysteine-mediated suppression of histone lactylation in Huntington’s disease models
Source: J Clin Invest. 2026 Mar 10;136(9):e196094. doi: 10.1172/JCI196094 (PMC13132398; doi:10.1172/JCI196094)
Supplement: Supplemental table 10 [file jci-136-196094-s114.xlsx]

## Sheet: Sheet1
hPSC line name	Karyotype	Source, gender, age
ihtc-03	control	Female, 28 years
IMR90-4	control	CCL-186, female, WiCell Agreement No.17-W0063
RC01001-A	control	gift from Nuwacell, Male, 36 years
HD40	HD	Female, 52 years
HD42	HD	Male, 60 years
HD66	HD	Male, 20 years
