# Supplementary material for: SHMT2 deficiency disrupts transcriptional regulation through homocysteine-mediated suppression of histone lactylation in Huntington’s disease models
Source: J Clin Invest. 2026 Mar 10;136(9):e196094. doi: 10.1172/JCI196094 (PMC13132398; doi:10.1172/JCI196094)
Supplement: Supplemental table 11 [file jci-136-196094-s115.xlsx]

## Sheet: Sheet1
Primers	Sequence
shSHMT2-1	F:CCGGACTGGCAAAGAGATCCCTTATCTCGAGATAAGGGATCTCTTTGCCAGTTTTTTG
	R:AATTCAAAAAACTGGCAAAGAGATCCCTTATCTCGAGATAAGGGATCTCTTTGCCAGT
shSHMT2-2	F:CCGGCCGAATCAACTTCGCTGTGTTCTCGAGAACACAGCGAAGTTGATTCGGTTTTTG
	R:AATTCAAAAACCGAATCAACTTCGCTGTGTTCTCGAGAACACAGCGAAGTTGATTCGG
shAARS1-1	F:CCGGCCTCGTGTTCATCCAGTATAACTCGAGTTATACTGGATGAACACGAGGTTTTTG
	R:AATTCAAAAACCTCGTGTTCATCCAGTATAACTCGAGTTATACTGGATGAACACGAGG
shAARS1-2	F:CCGGGCGAGTGTTAGAGAAGACAAACTCGAGTTTGTCTTCTCTAACACTCGCTTTTTG
	R:AATTCAAAAAGCGAGTGTTAGAGAAGACAAACTCGAGTTTGTCTTCTCTAACACTCGC
shp300	F:CCGGCCCTGGATTAAGTTTGATAAACTCGAGTTTATCAAACTTAATCCAGGGTTTTTG
	R:AATTCAAAAACCCTGGATTAAGTTTGATAAACTCGAGTTTATCAAACTTAATCCAGGG
shHDAC1	F:CCGGGCCAGTCATGTCCAAAGTAATCTCGAGATTACTTTGGACATGACTGGCTTTTTG
	R:AATTCAAAAAGCCAGTCATGTCCAAAGTAATCTCGAGATTACTTTGGACATGACTGGC
shHDAC2	F:CCGGCCCAATGAGTTGCCATATAATCTCGAGATTATATGGCAACTCATTGGGTTTTTG
	R:AATTCAAAAACCCAATGAGTTGCCATATAATCTCGAGATTATATGGCAACTCATTGGG
Primers for qPCR	SHMT1-F: CAGGGCTCTGTCTGATGCAC
	SHMT1-R: CGTAACGCGCTCTTGTCAC
	SHMT2-F: TGGCAAGAGATACTACGGAGG
	SHMT2-R: GCAGGTCCAACCCCATGAT
	MTHFD1-F: GGGAATCCTGAACGGGAAACT
	MTHFD1-R: TGAGTGGCTTTGATCCCAATC
	MTHFD2-F: AGTGCGAAATGAAGCCGTTG
	MTHFD2-R: GACTGGCGGGATTGTCACC
	MTHFD1L-F: GCGGAGAGGATGAGATCATAGA
	MTHFD1L-R: GTCACCCCGTCCACATCTT
	MTHFD2L-F: ACGAAGCCGTTATCATCTCAGG
	MTHFD2L-R: TGTTCCCGAGAGCGATCCA
	GAPDH-F: AGGTCGGTGTGAACGGATTTG
	GAPDH-R: TGTAGACCATGTAGTTGAGGTCA
	EP300-F: TTCAGCCAAGCGGCCTAAA
	EP300-R: CGCCACCATTGGTTAGTCCC
	HDAC1-F: AGTCTGTTACTACTACGACGGG
	HDAC1-R: TGAGCAGCAAATTGTGAGTCAT
	HDAC2-F: GGAGGAGGCTACACAATCCG
	HDAC2-R: TCTGGAGTGTTCTGGTTTGTCA
