# Supplementary material for: SHMT2 deficiency disrupts transcriptional regulation through homocysteine-mediated suppression of histone lactylation in Huntington’s disease models
Source: J Clin Invest. 2026 Mar 10;136(9):e196094. doi: 10.1172/JCI196094 (PMC13132398; doi:10.1172/JCI196094)
Supplement: Supporting data values [file jci-136-196094-s124.xlsx]

## Sheet: Figure 1G
Relative density（SHMT2/actin）
	ihtc-03			HD42
D30	1	0.9	1	0.441154	0.535625	0.329617
D60	1	1.1	0.9	0.319778	0.180506	0.414175

## Sheet: Figure 1H
Relative density（SHMT2/actin）
IMR90-4	RC01001-A	HD66	HD40
0.906665	1.22175	0.526773	0.359741
1.05939	1.25053	0.280047	0.688756
1.0085	1.39466	0.48651	0.421606

## Sheet: Figure 1I
Relative density (inso-Myc/actin)
shScr		shSHMT2-1
Q23	Q73	Q23	Q73
0.0395489	1.1	0.0339363	2.10179
0	1	0	2.59446
0.00584523	0.9	0.0440071	2.60287

## Sheet: Figure 1J
Cells with mHTT aggregates(% of GFP+ cells)						Cells with mHTT aggregates(% of GFP+ cells)
shScr		shSHMT2-1				shScr		shSHMT2-1
Q23	Q73	Q23	Q73			Q23	Q73	Q23	Q73
0	9.67742	0	9.09091			0	9.45885	0	16.1863
0	8.33333	0	9.52381			0	9.36576	0	14.7128
0	10.5263	0	17.6471			0	11.024	0	21.338
0	5.55556	0	7.69231
0	4.34783	0	12.5
0	8.79121	0	16.129
0	10.3896	0	18.6047
0	8.88889	0	16.2162
0	18.6047	0	20.3125
0	9.47368	0	34.1463
0	12.5	0	6.66667
0	7.69231	0	12.5
0	5	0	16.6667
0	9.52381	0	9.52381
0	5.55556	0	12.5
0	9	0	17.5676
0	7.75862	0	27.8689
0	13.2653	0	13.6986
0	13.1579	0	11.2676
0	10.2041	0	18.8679
0	6.9	0	25
0	17.39	0	13.33
0	3.85	0	33.33
0	6.25	0	14.81
0	12.5	0	23.53
0	15	0	15.79
0	4.35	0	27.78
0	12	0	20
0	12	0	25
0	20	0	14.81

## Sheet: Figure 2B
Number of intersections
	Vehicle
0	0	0	0	0	0	0	0	0	0	0	0	0	0	0	0	0	0	0	0	0	0	0	0	0	0	0	0	0	0	0	0	0	0	0	0	0	0	0	0	0	0	0	0	0	0	0	0	0	0
10	15	19	21	7	13	21	14	7	13	13	8	5	12	12	15	10	11	18	10	11	8	14	16	12	15	13	16	8	10	19	15	13	17	27	16	11	18	22	16	16	21	10	23	9	8	16	16	13	15
20	6	18	18	10	7	9	13	7	19	19	19	8	21	13	10	21	22	19	12	7	9	13	8	24	9	5	21	10	12	22	20	13	24	26	10	17	12	27	9	13	22	12	15	11	15	21	23	8	10
30	6	7	19	16	5	8	11	10	9	7	9	7	18	8	9	12	17	20	11	16	7	13	2	18	8	6	10	13	5	27	11	13	17	21	8	18	10	19	9	8	9	11	6	13	8	10	9	19	9
40	7	5	13	8	5	5	6	8	3	1	7	7	14	14	5	16	10	20	10	5	8	12	10	14	10	4	4	8	4	15	4	11	9	6	8	14	13	10	10	9	15	8	10	3	2	10	3	21	13
50	7	4	8	2	3	3	2	5	2	2	5	12	10	6	5	12	7	13	7	3	9	5	4	9	10	8	9	5	3	10	1	11	3	4	5	9	19	7	7	5	4	6	5	3	1	12	4	13	7
60	8	5	5	4	4	4	3	9	2	1	12	13	9	19	6	10	5	10	10	1	12	5	5	10	13	6	2	3	3	10	2	13	2	4	4	8	10	7	8	5	9	6	5	4	1	11	4	9	7
70	4	2	9	3	3	9	0	3	2	3	6	7	5	8	8	17	9	7	11	2	9	4	1	15	7	3	2	8	6	11	1	11	2	3	6	4	11	2	9	5	8	1	6	4	5	14	3	6	5
80	5	2	7	2	3	1	0	4	1	3	3	8	5	8	1	8	1	6	7	3	7	2	4	11	4	2	2	6	2	12	2	8	3	1	1	6	4	2	9	11	3	1	8	2	3	8	2	4	3
90	3	2	5	3	2	3	0	7	1	1	5	20	5	2	0	11	6	5	3	3	5	2	4	16	1	1	4	6	4	2	6	5	2	1	1	8	5	4	8	4	4	1	4	5	3	6	4	3	4
100	3	4	2	2	3	4	0	5	1	2	3	8	3	2	0	10	2	5	2	4	4	2	2	9	1	2	2	6	1	2	6	5	1	1	1	4	4	4	11	3	5	1	4	2	4	4	2	1	3
110	1	3	2	3	2	4	0	7	1	4	2	6	4	4	0	4	1	5	2	8	5	1	0	11	1	2	5	6	1	2	2	2	1	1	1	4	10	2	15	2	2	0	1	2	3	3	6	0	1
120	1	1	6	3	2	6	0	1	3	3	4	5	1	0	0	3	2	5	2	4	5	0	0	8	1	0	1	3	1	2	1	2	1	1	2	3	3	3	6	2	2	0	0	1	3	1	1	4	1
130	1	1	3	2	1	0	0	0	1	4	3	5	1	0	0	3	3	7	2	4	3	0	0	5	1	0	0	2	2	1	2	2	3	2	7	7	1	2	5	2	1	0	0	1	3	0	6	4	0
140	1	1	4	2	0	0	0	0	0	0	4	5	0	0	0	4	2	9	2	3	1	0	0	6	2	0	0	1	0	1	1	1	1	0	4	4	0	3	3	3	1	0	0	1	2	0	0	4	0
150	1	1	2	3	0	0	0	0	0	0	5	5	0	0	0	5	0	5	1	2	1	0	0	7	1	0	0	1	0	1	1	1	2	0	1	1	0	1	6	0	0	0	0	1	2	0	0	4	0
[truncated: 71 more columns]

## Sheet: Figure 2C
Longest neurite length (μm)				Longest neurite length (μm)
Vehicle	SHIN1			Vehicle	SHIN1
172.556	79.0355			154.593	95.2841
77.7369	96.4694			239.358	124.395
143.978	83.3796			214.993	102.634
205.78	18.2108
191.555	29.6542
144.301	72.8221
121.563	102.884
130.429	62.8975
127.315	54.7499
178.013	105.219
134.115	42.2804
145.888	82.2051
97.0801	60.1371
199.993	126.429
117.318	73.8979
211.327	166.393
260.492	80.745
90.7473	66.4977
230.859	113.826
184.339	73.4036
192.995	120.754
130.24	62.0018
118.89	86.9782
196.727	106.905
148.688	143.828
168.553	157.974
160.215	143.66
123.331	59.7504
148.893	202.093
83.8607	183.44
197.484	130.647
202.382	179.265
211.443	93.6195
284.285	124.024
255.275	123.735
303.881	135.63
405.866	86.5466
267.457	114.007
235.746	169.366
257.878	123.174
204.618	120.043
173.95	51.5519
184.154	129.053
294.927	129.053
206.154	104.411
176.859	93.7035
176.172	212.02
149.366	199.648
385.553	128.187
294.588	134.345
192.954	217.494
207.991	98.0121
229.371	82.6616
415.63	102.627
258.027	154.101
178.548	74.391
170.525	134.994
230.826	108.647
278.868	94.8732
149.969	82.0127
225.243	105.849
307.674	110.929
133.267	114.94
131.573	82.0988
234.345	217.751
190.286	104.407
210.063	62.183
158.556	76.3189
151.932	41.1889
177.24	62.2488
237.842	111.616
187.951	38.8411
115.933	55.6941
220.177	111.446
188.343	84.3177
211.035	84.4501
294.623	98.163
161.984	84.0055
339.846	80.6467
277.719	61.1695
193.713	52.0213
367.18	133.627
235.013	51.3462
285.523	183.95
189.54	189.883
214.517	181.282
241.925	104.011
174.422	183.477
192.16	138.689
200.162	72.4595

## Sheet: Figure 2D
Soma size (μm²)			Soma size (μm²)
Vehicle	SHIN1		Vehicle	SHIN1
91.067	189.38		104.888	141.082
88.984	126.014		115.591	145.043
85.91	179.411		119.033	132.367
106.995	186.751
206.321	161.896
157.63	164.736
76.905	179.689
105.436	162.731
69.113	230.48
137.018	112.43
106.198	158.443
77.534	188.5
98.134	131.438
124.605	156.249
96.302	98.491
126.147	91.797
112.659	126.76
87.558	133.409
81.416	174.092
101.537	143.735
97.522	149.449
85.665	114.229
129.728	94.397
96.207	95.283
120.3	91.785
47.783	118.055
108.571	91.941
116.596	129.6
121.074	135.364
85.71	115.933
178.553	173.791
124.989	134.974
138.071	168.506
87.731	169.42
113.528	126.927
126.131	105.035
129.533	180.82
93.183	121.458
96.831	100.847
125.691	89.129
80.948	132.123
148.268	106.293
105.146	112.759
89.769	90.321
63.154	113.795
146.614	167.777
117.788	175.312
95.411	180.87
141.54	177.651
101.364	149.683
138.639	171.196
84.156	139.201
71.675	132.975
125.54	116.39
120.043	131.198
109.033	156.087
96.72	204.065
173.975	159.289
124.783	156.861
118.935	206.533
116.073	128.598
116.128	139.675
116.602	159.874
80.97	125.557
99.237	127.328
98.363	106.293
107.279	75
104.778	136.2
124.476	124.12
127.545	126.593
125.217	106.51
150.15	103.353
143.339	152.389
132.123	136.361
99.855	112.08
126.582	167.955
123.613	135.331
86.851	168.228
101.275	110.637
117.927	121.503
118.066	181.505
116.301	146.096
111.038	145.935
168.395	153.709
128.882	108.393
114.781	134.902
150.562	150
103.264	124.532
134.646	105.965
126.676	156.377

## Sheet: Figure 2F
Peak Ca2+ (ΔF/F0)			Peak Ca2+ (ΔF/F0)
Vehicle	SHIN1		Vehicle	SHIN1
2.05338	0.644153		1.53779	0.926745
2.34948	0.461159		1.44929	0.924981
2.00104	0.679514		1.65454	0.704592
0.920646	0.128742
1.09359	0.477848
0.331237	2.46733
2.29325	0.141587
1.83881	0.908499
4.99558	0.808705
6.0998	0.300983
0.252824	1.19613
0.735283	1.20225
1.75905	1.14445
1.74453	1.33737
1.26331	0.874327
0.849672	0.857994
2.01562	1.2551
1.28058	0.487306
0.426037	0.854717
1.12278	0.593787
0.370994	0.927361
1.16557	1.65342
0.67646	0.200406
4.48733	0.854446
0.341768	0.159642
0.465189	1.28887
1.11149	2.45713
0.529292	1.28053
1.22446	0.829821
0.334785	1.32878
0.223688	1.63218
0.942297	1.25506
1.68327	0.200951
0.658835	2.25361
0.490173	1.10532
2.11121	1.01697
0.578535	0.303163
2.41254	1.25226
1.39984	1.10156
3.23312	1.07792
3.54936	0.77719
0.666938	1.56191
0.649944	0.939644
0.885804	0.772388
3.24786	0.142333
2.2998	2.5827
0.363543	2.58737
1.70922	0.630295
1.24185	0.477422
2.65363	0.688964
0.943714	0.798564
0.317957	0.530021
0.359088	0.276668
2.11517	0.85346
2.56593	0.30697
1.99228	0.530688
1.19693	0.179842
0.937014	0.420196
1.54999	0.557617
0.499133	0.936226
1.47907	0.297362
0.270054	0.757905
0.416147	0.341105
1.51434	0.656857
0.419972	1.38285
0.915772	0.763203
0.461898	0.971711
0.69132	0.239039
5.47126	0.75361
1.12837	1.10153
4.40505	0.914027
0.901582	0.827349
4.84167	0.912088
0.385256	0.603919
0.420392	0.222729
1.61662	1.06874
0.629356	0.742556
1.14325	0.651929
1.48125	0.955624
1.86386	0.978108
1.49457	1.13329
3.87627	0.27253
1.67616	0.742786
1.19692	0.423573
1.25346	0.718889
1.09192	0.615016
2.75431	1.11699
2.14955	0.823386
0.290114	0.718701
1.90052	0.371871
1.83361	0.56121
0.4482	0.615492
3.14952	0.503341
4.0552	0.196832
1.64534
0.785374
1.1606

## Sheet: Figure 2G
DARPP-32/HO			DARPP-32/HO				CTIP2/HO			CTIP2/HO
Vehicle	SHIN1		Vehicle	SHIN1			Vehicle	SHIN1		Vehicle	SHIN1
50.3268	14.9533		41.6867	24.9034			54.902	32.243		60.7675	38.358
47.619	15.8416		35.4576	28.7494			68.0272	44.5545		62.4333	48.1589
47.7273	17.734		40.682	24.4605			62.6389	23.6453		60.2387	33.9421
39.1826	21.8487						57.5758	43.6975
25.5814	28.2051						49.6124	51.2821
38.0952	43.8735						61.3757	44.3299
32.0988	33.7349						51.2346	25.641
41.9192	27.8571						73.2323	33.3333
52.381	16.5138						59.1837	31.405
41.9355	28.4722						69.8925	53.4483
48.8636	20.9302						75.5682	41.3953
31.8182	19.8675						51.1364	32.4503
24.6479	27.6995						61.9718	57.7465
29.3651	34.2697						62.6984	62.9213
38.9937	23.4899						54.0881	32.8859
26.6234	19.5876						55.8442	22.1649
42.1053	33.7931						64.6617	60.6897
48.3871	51.462						70.9677	63.1579
30.0699	24						59.4406	40.5714
33.7017	32.3944						67.9558	67.6056
32.5758	21.1679						68.1818	28.4672
22.8346	36.5714						29.1339	45.1429
27.7228	21.6867						65.3465	32.5301
51.5464	40.2778						55.6701	55.5556
27.0408	23.7288						54.5918	23.7288
54.1436	50						66.8508	50
54.8117	21.4286						72.3849	21.4286
40.9266	20.6186						76.4479	43.8735
50	11.1111						60.1562	33.7349
45.2174	6.41026						53.6232	27.8571
	19.8347							16.5138
	20.6897							28.4722

## Sheet: Figure 2I
Relative density（SHMT2/actin）
Con	SHMT2 KD-1
1.0713	0.0355754
1.11744	0.0259053
0.9	0.324251

[truncated: 103 more sheets: Figure 2J, Figure 2K, Figure 2L, Figure 2M, Figure 3B, Figure 3C, Figure 3F, Figure 3G, Figure 3H, Figure 3I, Figure 3J, Figure 3K, Figure 3L, Figure 3M, Figure 4B, Figure 4C, Figure 4D, Figure 4H, Figure 4I, Figure 4J …]
